# Supplementary material for: The OceanDNA MAG catalog contains over 50,000 prokaryotic genomes originated from various marine environments
Source: Sci Data. 2022 Jun 17;9:305. doi: 10.1038/s41597-022-01392-5 (PMC9205870; doi:10.1038/s41597-022-01392-5)
Supplement: Supplementary file 1 — A list of supplementary files [file 41597_2022_1392_MOESM1_ESM.xlsx]

## Sheet: list
List of Supplementary Files
Supplementary File S1	A list of metagenomes used in this study, with various sample metadata and statistics.
Supplementary File S2	Eleven multiple alignments and HMMs of terL protein sequences from aquatic viral MAGs.
Supplementary File S3	A list of the OceanDNA MAGs with genome statistics, functional RNAs, genome quality, and genome-based taxonomy.
Supplementary File S4	A list of 15 publications of marine SAGs and MAGs
Supplementary File S5	A list of published marine prokaryotic genomes of QS ≥ 50 with genome statistics, genome quality, and genome-based taxonomy
Supplementary File S6	A list of species representatives of UGCMP with genome statistics, genome quality, and genome-based taxonomy
