# Supplementary material for: The OceanDNA MAG catalog contains over 50,000 prokaryotic genomes originated from various marine environments
Source: Sci Data. 2022 Jun 17;9:305. doi: 10.1038/s41597-022-01392-5 (PMC9205870; doi:10.1038/s41597-022-01392-5)
Supplement: Supplementary file 2 — Supplementary File S1 [file 41597_2022_1392_MOESM2_ESM.xlsx]

## Sheet: S1
Supplementary File S1. A list of metagenomes used in this study, with various sample metadata and statistics.
division	subdivision	sample_name	sra_sample	bioproject	biosample	instrument	sra_run	collection_date	depth	latitude	longigute	lower_filter	upper_filter	sample_type	fraction	temperature	oxygen	salinity	dysoxic(20-90)	suboxic(1-20)	anoxic(<1)	mesopelagic(200-1000m)	deep-sea(>1000m)	polar(>66.66)	num_contig(>=1kb)	assembly_size(>=1kb)	num_MAG	num_species_representative	percent_mapped_on_UGCMP	percent_mapped_on_OceanDNA_MAGs	percent_mapped_on_MarDB	percent_mapped_on_Delmont+	percent_mapped_on_Tully+	percent_mapped_on_Pachiadaki+	percent_mapped_on_Nayfach+	percent_mapped_on_OceanDNA_MAGs_at_least_90p_identity	kaiju_percent_of_Bacteria	kaiju_percent_of_Archaea	kaiju_percent_of_Eukaryota	kaiju_percent_of_Viruses	kaiju_percent_of_Unclassified	kaiju_percent_of_Prokaryote
Tara prok	Sunagawa_et_al_2015	ERS477931	ERS477931	PRJEB1788	SAMEA2591057	Illumina HiSeq 2000	ERR315857	2009-09-23T12:55:00Z	5	37.0488	1.9402	0.22	1.6	water	prok enriched	23.82575	NA	37.4911	NA	NA	NA	-	-	-	153841	401959107	70	13	58.75	42.19	30.98	4.06	13.09	39.49	9.867	49.54	70.2837903	1.4544732	0.2091573	1.4679210	26.5846581	71.7382635
Tara prok	Sunagawa_et_al_2015	ERS477953	ERS477953	PRJEB1788	SAMEA2591074	Illumina HiSeq 2000	ERR315856	2009-09-23T16:31:30Z	42	37.0469	1.94895	0.22	1.6	water	prok enriched	17.36746	NA	NA	NA	NA	NA	-	-	-	166285	385026813	50	9	46.43	35.85	30.42	7.258	14.47	18.44	16.88	42.12	57.5963528	4.2143612	0.7036535	5.4959403	31.9896922	61.8107140
Tara prok	Sunagawa_et_al_2015	ERS477979	ERS477979	PRJEB1787	SAMEA2591084	Illumina HiSeq 2000	ERR315858,ERR315861	2009-11-18T09:43:30Z	5	42.1956	17.717	0.22	1.6	water	prok enriched	17.321979	221.457208	38.201396	-	-	-	-	-	-	160928	369910879	67	2	53.22	39.92	28.23	5.209	11.49	31.33	9.435	46.44	63.8055510	0.8906153	0.6637697	0.7808286	33.8592354	64.6961663
Tara prok	Sunagawa_et_al_2015	ERS477998	ERS477998	PRJEB1787	SAMEA2591098	Illumina HiSeq 2000	ERR315859,ERR315860	2009-11-18T14:48:00Z	55	42.1697	17.7268	0.22	1.6	water	prok enriched	15.194062	224.786708	38.472729	-	-	-	-	-	-	163635	396303639	60	5	49.49	39.08	25.86	4.642	11.82	27.07	11.87	45.35	61.6641446	2.4159263	0.5328761	1.8670200	33.5200331	64.0800709
Tara prok	Sunagawa_et_al_2015	ERS478017	ERS478017	PRJEB1787	SAMEA2591108	Illumina HiSeq 2000	ERR315862,ERR315863	2009-12-15T12:05:30Z	5	33.9191	32.8696	0.22	1.6	water	prok enriched	20.460612	207.738375	39.425208	-	-	-	-	-	-	241277	654629060	75	15	52.59	37.31	25.94	3.322	6.507	41.59	4.977	42.31	56.4054837	0.2305164	0.3586875	0.8514190	42.1538934	56.6360001
Tara prok	Sunagawa_et_al_2015	ERS478040	ERS478040	PRJEB1787	SAMEA2591122	Illumina Genome Analyzer IIx	ERR318618,ERR318619,ERR318620,ERR318621	2009-12-15T16:27:48Z	70	33.9268	32.772	0.22	1.6	water	prok enriched	18.979535	218.132538	39.255952	-	-	-	-	-	-	289129	757377110	113	47	54.16	37.54	27.61	3.79	11.45	40.21	9.925	43.63	63.2618698	0.3669986	0.2809449	1.2985932	34.7915935	63.6288684
Tara prok	Sunagawa_et_al_2015	ERS487899	ERS487899	PRJEB1787	SAMEA2619376	Illumina HiSeq 2000	ERR598955,ERR599003	2009-09-15T13:00:00Z	5	36.0552	-6.56275	0.22	1.6	water	prok enriched	20.5251	NA	36.6324	NA	NA	NA	-	-	-	274091	602195525	64	11	52.43	34.55	29.24	3.37	13.01	38.45	12.22	43.03	60.2568358	1.3447703	0.5054260	2.3865124	35.5064556	61.6016061
Tara prok	Sunagawa_et_al_2015	ERS487936	ERS487936	PRJEB1787	SAMEA2619399	Illumina HiSeq 2000	ERR598950,ERR599095	2009-09-15T18:22:30Z	40	36.0552	-6.56275	0.22	1.6	water	prok enriched	20.408907	NA	36.63313	NA	NA	NA	-	-	-	320832	672066363	59	10	47.71	32.93	23.38	3.064	12.06	30.28	10.96	40.95	56.3400749	4.0528418	1.2235734	2.3633764	36.0201335	60.3929167
Tara prok	Sunagawa_et_al_2015	ERS488119	ERS488119	PRJEB1788	SAMEA2619531	Illumina HiSeq 2000	ERR594288,ERR594316,ERR594317	2009-09-28T13:18:00Z	5	39.1208	5.85945	0.22	1.6	water	prok enriched	23.8526	NA	37.9751	NA	NA	NA	-	-	-	201970	574338137	110	32	52.47	39.22	29.3	4.033	12.46	35.51	8.722	44.42	54.7829403	0.4283076	0.7135022	0.7484239	43.3268260	55.2112479
Tara prok	Sunagawa_et_al_2015	ERS488147	ERS488147	PRJEB1788	SAMEA2619548	Illumina HiSeq 2000	ERR594315,ERR594329	2009-09-28T18:17:30Z	55	39.0733	5.88185	0.22	1.6	water	prok enriched	16.151933	NA	37.8232	NA	NA	NA	-	-	-	323693	742769637	94	14	48.73	37.78	24.99	4.355	14.7	21.9	11.31	44.6	56.2145923	6.5960181	0.9609432	1.5497996	34.6786469	62.8106104
Tara prok	Sunagawa_et_al_2015	ERS488330	ERS488330	PRJEB1787	SAMEA2619667	Illumina HiSeq 2000	ERR598993,ERR599140	2009-11-02T09:56:00Z	5	35.7491	14.2948	0.22	1.6	water	prok enriched	21.4395	207.791417	37.89245	-	-	-	-	-	-	275824	619885696	78	17	52.45	36.34	27.57	4.612	13.81	34.98	12.07	43.37	59.1135288	2.4291762	0.2907751	2.3062395	35.8602804	61.5427050
Tara prok	Sunagawa_et_al_2015	ERS488346	ERS488346	PRJEB1787	SAMEA2619678	Illumina HiSeq 2000	ERR599073,ERR599092	2009-11-02T15:01:30Z	60	35.756	14.3109	0.22	1.6	water	prok enriched	18.36839	237.8893	37.89241	-	-	-	-	-	-	281809	655692585	82	20	52.09	37.95	28.44	4.876	14.96	33.06	13.09	45.09	57.6837341	2.7331320	0.3451481	2.4998914	36.7380944	60.4168661
Tara prok	Sunagawa_et_al_2015	ERS488486	ERS488486	PRJEB1787	SAMEA2619766	Illumina HiSeq 2000	ERR598951,ERR599043	2009-11-23T10:15:00Z	5	39.3744	19.3994	0.22	1.6	water	prok enriched	18.342533	218.016833	38.182917	-	-	-	-	-	-	263397	632388386	92	11	52.04	37.85	30.25	5.053	10.91	30.27	11.54	43.05	59.1709325	0.2383901	0.5872836	1.0804709	38.9229229	59.4093226
Tara prok	Sunagawa_et_al_2015	ERS488509	ERS488509	PRJEB1787	SAMEA2619782	Illumina HiSeq 2000	ERR599094,ERR599153	2009-11-23T14:59:00Z	50	39.3874	19.4082	0.22	1.6	water	prok enriched	15.161277	229.547682	38.475705	-	-	-	-	-	-	285167	655531346	81	10	45.57	36.24	29.7	4.613	17.44	23.75	16.88	41.57	54.7231021	2.2635776	0.4885924	2.7378582	39.7868697	56.9866797
Tara prok	Sunagawa_et_al_2015	ERS488545	ERS488545	PRJEB1787	SAMEA2619802	Illumina HiSeq 2000	ERR598969,ERR599106	2010-01-09T09:17:30Z	5	30.9975	30.9733	0.22	1.6	water	prok enriched	25.0621	188.763583	39.981867	-	-	-	-	-	-	237084	482594633	47	8	50.03	26.82	34.52	2.128	7.594	40.97	14.63	34.65	55.1776110	1.8220181	0.8648178	3.4662213	38.6693318	56.9996291
Tara prok	Sunagawa_et_al_2015	ERS488569	ERS488569	PRJEB1787	SAMEA2619818	Illumina HiSeq 2000	ERR599041,ERR599116,ERR599155	2010-01-11T09:10:30Z	5	23.3808	37.2183	0.22	1.6	water	prok enriched	25.824383	188.416583	39.74725	-	-	-	-	-	-	203272	425387483	30	3	45.57	23.43	31.52	1.577	6.24	38	11.51	29.84	47.5486572	1.5610240	0.8929942	6.5940907	43.4032340	49.1096812
Tara prok	Sunagawa_et_al_2015	ERS488599	ERS488599	PRJEB1787	SAMEA2619840	Illumina HiSeq 2000	ERR599061,ERR599097	2010-01-11T14:48:30Z	80	23.42	37.2484	0.22	1.6	water	prok enriched	26.050367	179.968	40.196433	-	-	-	-	-	-	261696	652327642	105	32	52.28	39.44	33.12	10.86	21.56	24.61	15.67	45.93	43.2319299	8.1479671	1.2764568	1.0927883	46.2508580	51.3798970
Tara prok	Sunagawa_et_al_2015	ERS488621	ERS488621	PRJEB1787	SAMEA2619857	Illumina HiSeq 2000	ERR599049,ERR599134	2010-01-13T09:12:30Z	5	22.0375	38.2242	0.22	1.6	water	prok enriched	27.329517	182.812167	38.937417	-	-	-	-	-	-	170051	376424721	46	7	54.72	32.51	34.97	2.786	13.53	38.84	15.44	40.79	58.5901656	3.7131642	0.8579274	2.3669342	34.4718087	62.3033298
Tara prok	Sunagawa_et_al_2015	ERS488649	ERS488649	PRJEB1787	SAMEA2619879	Illumina HiSeq 2000	ERR598959,ERR598991	2010-01-20T06:28:30Z	5	18.3992	39.865	0.22	1.6	water	prok enriched	27.59865	184.061167	38.646858	-	-	-	-	-	-	162331	361753480	43	9	50.16	30.09	30.95	3.088	13.53	34.37	13.6	37.84	52.3170172	5.3805815	1.7165202	2.8966225	37.6892587	57.6975987
Tara prok	Sunagawa_et_al_2015	ERS488685	ERS488685	PRJEB1787	SAMEA2619907	Illumina HiSeq 2000	ERR598975,ERR599111	2010-01-20T12:46:30Z	60	18.4658	39.8525	0.22	1.6	water	prok enriched	27.589917	175.384083	38.916583	-	-	-	-	-	-	347868	945181130	158	71	35.35	28.75	19.27	9.578	14.14	11.33	10.99	33.84	36.2991694	8.3283176	0.6192076	1.0018737	53.7514317	44.6274870
Tara prok	Sunagawa_et_al_2015	ERS488714	ERS488714	PRJEB1787	SAMEA2619927	Illumina HiSeq 2000	ERR598966,ERR599143	2010-03-12T06:31:00Z	5	20.8167	63.5046	0.22	1.6	water	prok enriched	25.581433	104.908417	36.530058	-	-	-	-	-	-	177751	368079487	34	8	41.5	22.55	22.3	1.824	9.097	29.49	9.471	30.32	51.6687724	1.9133564	0.2993786	7.3944482	38.7240444	53.5821288
Tara prok	Sunagawa_et_al_2015	ERS488747	ERS488747	PRJEB1787	SAMEA2619952	Illumina HiSeq 2000	ERR598974,ERR599028	2010-03-12T12:28:00Z	17	20.821	63.5136	0.22	1.6	water	prok enriched	25.37395	211.606583	36.549267	-	-	-	-	-	-	230957	504286700	46	13	42.24	22.89	23.7	2.268	9.644	28.93	9.598	30.63	51.9236071	2.5199985	0.5620686	5.5317354	39.4625904	54.4436056
Tara prok	Sunagawa_et_al_2015	ERS488769	ERS488769	PRJEB1787	SAMEA2619970	Illumina HiSeq 2000	ERR599031,ERR599062	2010-03-13T03:46:53Z	600	20.8322	63.6004	0.22	1.6	water	prok enriched	12.066048	1.63999	35.693546	-	+	-	+	-	-	296672	721399877	113	51	45.74	40.16	30.12	0.8787	16.11	1.31	36.97	45.05	44.6973474	3.7615609	0.3246350	0.1569732	51.0594835	48.4589083
Tara prok	Sunagawa_et_al_2015	ERS488799	ERS488799	PRJEB1787	SAMEA2620000	Illumina HiSeq 2000	ERR599102,ERR599158	2010-03-15T04:44:00Z	5	19.0368	64.5038	0.22	1.6	water	prok enriched	26.2314	199.9355	36.617917	-	-	-	-	-	-	171834	338235011	37	3	42.33	23.98	25.03	2.349	8.617	29.31	11.47	31.23	50.0047703	3.2278150	0.5204979	5.9634158	40.2835010	53.2325853
Tara prok	Sunagawa_et_al_2015	ERS488830	ERS488830	PRJEB1787	SAMEA2620021	Illumina HiSeq 2000	ERR598949,ERR599082	2010-03-15T12:02:00Z	25	19.0196	64.5223	0.22	1.6	water	prok enriched	25.494408	154.699917	NA	-	-	-	-	-	-	250341	544304946	44	9	40.39	23.51	24.88	2.565	9.905	26.86	12.07	30.2	47.6620266	2.8812006	1.3422042	6.1008351	42.0137335	50.5432272
Tara prok	Sunagawa_et_al_2015	ERS488849	ERS488849	PRJEB1787	SAMEA2620035	Illumina HiSeq 2000	ERR599109,ERR599167	2010-03-16T10:03:45Z	340	19.0134	64.5698	0.22	1.6	water	prok enriched	14.987618	2.369225	36.021302	-	+	-	+	-	-	168752	408650669	62	14	47.42	39.84	28.12	1.062	17.42	3.164	40.36	44.78	47.6578836	2.2275289	0.3058695	0.2673938	49.5413242	49.8854125
Tara prok	Sunagawa_et_al_2015	ERS488916	ERS488916	PRJEB1787	SAMEA2620081	Illumina HiSeq 2000	ERR599145	2010-03-18T12:02:30Z	25	18.5759	66.4654	0.22	1.6	water	prok enriched	26.812225	192.95875	36.332317	-	-	-	-	-	-	267297	573815786	51	9	38.72	23.79	25.23	2.299	9.993	26.99	12.51	30.02	43.8836569	2.1959964	1.4073824	7.9436500	44.5693143	46.0796533
Tara prok	Sunagawa_et_al_2015	ERS488936	ERS488936	PRJEB1787	SAMEA2620097	Illumina HiSeq 2000	ERR599037,ERR599172	2010-03-20T12:07:44Z	270	18.7346	66.3896	0.22	1.6	water	prok enriched	15.614195	2.303017	35.901885	-	+	-	+	-	-	177313	460487612	81	34	48.26	42.53	31.99	1.259	20.52	2.395	41.41	46.8	46.0554079	1.9430642	0.3157149	0.3315346	51.3542784	47.9984721
Tara prok	Sunagawa_et_al_2015	ERS489043	ERS489043	PRJEB1787	SAMEA2620194	Illumina HiSeq 2000	ERR599011,ERR599074	2010-03-30T04:13:30Z	5	14.553	69.9888	0.22	1.6	water	prok enriched	29.089367	187.42925	36.024883	-	-	-	-	-	-	244869	501637975	54	5	51.84	25.28	33.08	2.442	6.284	44.29	12.23	32.44	55.6901741	1.7039633	0.4106562	3.7251437	38.4700627	57.3941374
Tara prok	Sunagawa_et_al_2015	ERS489074	ERS489074	PRJEB1787	SAMEA2620217	Illumina HiSeq 2000	ERR598977,ERR599053	2010-03-30T11:38:00Z	60	14.5456	70.0186	0.22	1.6	water	prok enriched	27.117663	148.328125	36.496162	-	-	-	-	-	-	309006	698709965	73	22	35.9	21.37	19.56	3.653	9.317	21.25	7.853	26.16	39.7760779	5.2804070	1.3183879	6.5852109	47.0399163	45.0564849
Tara prok	Sunagawa_et_al_2015	ERS489087	ERS489087	PRJEB1787	SAMEA2620230	Illumina HiSeq 2000	ERR599075,ERR599141	2010-04-04T04:40:00Z	5	6.00625	73.897	0.22	1.6	water	prok enriched	29.980283	189.25475	34.56155	-	-	-	-	-	-	213360	426897383	38	3	53.69	25.23	32.15	1.836	6.636	46.58	10.59	32.29	55.8043455	1.8728378	0.3064394	4.1404696	37.8759078	57.6771833
Tara prok	Sunagawa_et_al_2015	ERS489134	ERS489134	PRJEB1787	SAMEA2620259	Illumina HiSeq 2000	ERR599013,ERR599130	2010-04-04T10:50:00Z	80	5.99975	73.9104	0.22	1.6	water	prok enriched	27.723425	132.77885	35.103505	-	-	-	-	-	-	246290	568593052	67	17	38.56	21.52	22.39	4.608	10.43	23.75	8.694	25.75	40.4232568	3.8060518	0.8510113	7.9698561	46.9498241	44.2293086
Tara prok	Sunagawa_et_al_2015	ERS489236	ERS489236	PRJEB1787	SAMEA2620339	Illumina HiSeq 2000	ERR599045,ERR599054	2010-04-13T04:43:00Z	5	0.0033	71.6428	0.22	1.6	water	prok enriched	30.496383	185.243833	35.091133	-	-	-	-	-	-	209741	428064841	47	13	60.31	29.91	40.43	1.762	6.012	53.47	15.57	38.22	63.3805196	0.9983986	0.3711718	1.8902612	33.3596488	64.3789182
Tara prok	Sunagawa_et_al_2015	ERS489315	ERS489315	PRJEB1787	SAMEA2620404	Illumina HiSeq 2000	ERR599019,ERR599138	2010-04-19T09:27:30Z	5	-9.40165	66.3754	0.22	1.6	water	prok enriched	29.818233	187.2575	34.1689	-	-	-	-	-	-	203824	427303332	49	18	64.65	29.77	38.76	1.496	4.821	59.17	13.29	38.4	65.7653367	1.1875536	0.2798337	0.9978722	31.7694038	66.9528903
Tara prok	Sunagawa_et_al_2015	ERS489529	ERS489529	PRJEB1787	SAMEA2620542	Illumina HiSeq 2000	ERR599098,ERR599139	2010-05-17T05:55:00Z	5	-17.0978	53.9788	0.22	1.6	water	prok enriched	27.8684	191.68	34.566667	-	-	-	-	-	-	229374	479441913	45	10	52.69	20.38	27.76	2.292	5.481	44.46	4.904	26.38	53.5677729	1.9782103	0.5302052	2.2125020	41.7113096	55.5459832
Tara prok	Sunagawa_et_al_2015	ERS489585	ERS489585	PRJEB1787	SAMEA2620570	Illumina HiSeq 2000	ERR599002,ERR599016	2010-05-17T12:46:00Z	75	-16.9604	53.94	0.22	1.6	water	prok enriched	24.89426	192.55925	34.910755	-	-	-	-	-	-	276605	551587097	50	15	45.23	21.07	23.1	2.965	6.832	34.53	6.363	28.23	52.8833885	3.1145100	0.4116982	2.7053184	40.8850848	55.9978985
Tara prok	Sunagawa_et_al_2015	ERS489712	ERS489712	PRJEB1787	SAMEA2620651	Illumina HiSeq 2000	ERR599057	2010-06-26T07:27:30Z	5	-15.3367	43.2936	0.22	3	water	prok enriched	27.323117	193.05775	35.003133	-	-	-	-	-	-	176191	321653163	33	3	49.48	23.88	30.03	2.112	6.223	41.69	11.03	30.86	51.9589123	2.0523976	0.6104152	3.2482511	42.1300238	54.0113099
Tara prok	Sunagawa_et_al_2015	ERS489727	ERS489727	PRJEB1787	SAMEA2620666	Illumina HiSeq 2000	ERR599112	2010-06-26T07:46:45Z	1000	-15.3298	43.2896	0.22	3	water	prok enriched	6.2402	87.902	34.8332	+	-	-	+	-	-	241202	543168471	63	11	46.87	39.36	32.17	8.536	19.33	8.725	26.85	47.74	48.8139718	10.6099657	0.4014746	0.8435142	39.3310736	59.4239375
Tara prok	Sunagawa_et_al_2015	ERS489733	ERS489733	PRJEB1787	SAMEA2620672	Illumina HiSeq 2000	ERR599058	2010-06-27T13:12:30Z	5	-17.0266	42.7425	0.22	3	water	prok enriched	26.965433	190.05375	35.05375	-	-	-	-	-	-	210815	429145262	36	4	48.52	27.31	31	2.485	10.68	36.33	13.6	34.98	54.0070542	2.2801141	1.2607793	2.4860889	39.9659635	56.2871683
Tara prok	Sunagawa_et_al_2015	ERS489846	ERS489846	PRJEB1787	SAMEA2620734	Illumina HiSeq 2000	ERR599026	2010-06-29T16:00:00Z	66	-17.4256	42.2427	0.22	3	water	prok enriched	26.34018	190.9649	NA	-	-	-	-	-	-	242526	493537922	58	7	47.21	24.51	28.71	2.982	8.002	38	10.74	31.45	51.1895968	2.0382470	0.6621687	4.3565111	41.7534764	53.2278438
Tara prok	Sunagawa_et_al_2015	ERS489877	ERS489877	PRJEB1787	SAMEA2620756	Illumina HiSeq 2000	ERR599012	2010-07-03T09:03:00Z	5	-22.3388	40.3428	0.22	3	water	prok enriched	25.080167	199.895917	35.324825	-	-	-	-	-	-	190433	374047591	45	9	47.22	24.4	28.68	2.209	8.396	38.33	10.4	31.36	49.8073468	2.7724807	0.8666410	4.0779696	42.4755619	52.5798275
Tara prok	Sunagawa_et_al_2015	ERS489917	ERS489917	PRJEB1787	SAMEA2620786	Illumina HiSeq 2000	ERR598970,ERR599088,ERR599150	2010-07-07T06:16:30Z	5	-29.5021	37.9927	0.22	3	water	prok enriched	22.165567	210.00775	35.334717	-	-	-	-	-	-	329344	634200293	50	4	51.85	27.42	32.44	2.543	8.899	42.04	13.06	35.09	53.7925225	3.6974306	1.7382233	1.8376421	38.9341814	57.4899531
Tara prok	Sunagawa_et_al_2015	ERS489987	ERS489987	PRJEB1787	SAMEA2620815	Illumina HiSeq 2000	ERR599021,ERR599164	2010-07-07T13:56:47Z	1000	-29.5064	37.94	0.22	3	water	prok enriched	7.6502	193.011	34.57915	-	-	-	+	-	-	147845	295772771	40	1	38.01	34.09	20.18	1.763	8.817	4.587	20.8	43.24	41.5841108	11.0479957	0.3938301	0.1971004	46.7769630	52.6321065
Tara prok	Sunagawa_et_al_2015	ERS490002	ERS490002	PRJEB1787	SAMEA2620828	Illumina HiSeq 2000	ERR598972,ERR599023,ERR599025	2010-07-08T07:35:30Z	65	-29.5228	37.8852	0.22	3	water	prok enriched	22.250309	207.446227	35.335545	-	-	-	-	-	-	249380	515459822	53	2	37.38	25.33	24.83	4.184	12.15	23.48	13.63	31.33	36.6648330	5.9679121	4.8661267	1.8008845	50.7002437	42.6327451
Tara prok	Sunagawa_et_al_2015	ERS490029	ERS490029	PRJEB1787	SAMEA2620855	Illumina HiSeq 2000	ERR598979,ERR599146	2010-07-12T07:29:30Z	5	-35.1908	26.29	0.22	3	water	prok enriched	21.81684	207.0439	35.44666	-	-	-	-	-	-	173820	346714590	30	1	46.49	25.52	24.96	3.46	10.9	35.73	8.801	32.11	47.4238721	4.2604806	2.0361438	2.2788404	44.0006631	51.6843527
Tara prok	Sunagawa_et_al_2015	ERS490065	ERS490065	PRJEB1787	SAMEA2620882	Illumina HiSeq 2000	ERR598960,ERR599034	2010-07-12T11:05:11Z	850	-35.234	26.3362	0.22	3	water	prok enriched	8.4127	197.9725	34.65115	-	-	-	+	-	-	229023	470321281	54	5	37.93	33.69	19.81	2.537	9.857	4.633	20.77	43.16	41.0595221	11.2149689	0.4475630	0.2430359	47.0349100	52.2744910
Tara prok	Sunagawa_et_al_2015	ERS490085	ERS490085	PRJEB1787	SAMEA2620890	Illumina HiSeq 2000	ERR598990,ERR599018,ERR599110	2010-07-12T11:37:41Z	30	-35.2474	26.3109	0.22	3	water	prok enriched	21.81495	206.43725	NA	-	-	-	-	-	-	178890	329007134	21	0	46.33	28.56	26.52	4.365	13.84	31.79	12.76	36.12	48.4648793	5.4266629	2.1362178	0.9352859	43.0369541	53.8915422
Tara prok	Sunagawa_et_al_2015	ERS490124	ERS490124	PRJEB1787	SAMEA2620929	Illumina HiSeq 2000	ERR598973,ERR599068,ERR599173	2010-07-15T13:34:30Z	5	-34.9218	17.9744	0.22	3	water	prok enriched	15.033492	238.916333	35.323317	-	-	-	-	-	-	232273	476681616	46	2	42.23	27.23	19.82	2.514	9.094	26.3	6.678	34.77	50.7332567	5.2066204	2.2515110	1.2791921	40.5294199	55.9398771
Tara prok	Sunagawa_et_al_2015	ERS490163	ERS490163	PRJEB1787	SAMEA2620950	Illumina HiSeq 2000	ERR598982,ERR599107	2010-07-15T16:38:05Z	30	-34.8689	18.0798	0.22	3	water	prok enriched	15.01895	240.4135	35.3315	-	-	-	-	-	-	138108	269955320	20	0	41.92	27.09	19.91	2.564	9.26	26.17	7.035	34.78	51.4645339	5.3946105	2.4655932	1.1600562	39.5152062	56.8591444
Tara prok	Sunagawa_et_al_2015	ERS490183	ERS490183	PRJEB1787	SAMEA2620970	Illumina HiSeq 2000	ERR598994,ERR599144	2010-09-07T07:01:30Z	5	-32.17	17.7052	0.22	3	water	prok enriched	12.83445	249.351417	34.845292	-	-	-	-	-	-	187304	435842274	41	3	33.2	29.52	15.69	2.363	8.269	6.933	15.45	36.84	43.7462217	1.5202019	2.2270811	2.4037819	50.1027134	45.2664236
Tara prok	Sunagawa_et_al_2015	ERS490230	ERS490230	PRJEB1787	SAMEA2620995	Illumina HiSeq 2000	ERR598947,ERR599131	2010-09-13T15:22:46Z	700	-31.0379	4.66455	0.22	3	water	prok enriched	7.026748	195.168847	34.477664	-	-	-	+	-	-	213357	421402976	46	2	40.86	36.38	19.42	1.466	8.148	6.394	22.13	46.35	43.5069040	10.1913746	0.3777669	0.2635225	45.6604319	53.6982786
Tara prok	Sunagawa_et_al_2015	ERS490265	ERS490265	PRJEB1787	SAMEA2621013	Illumina HiSeq 2000	ERR599129,ERR599171,ERR599174	2010-09-14T07:35:00Z	5	-31.0264	4.68135	0.22	3	water	prok enriched	16.832058	231.914833	35.68685	-	-	-	-	-	-	174709	378119986	35	1	34.46	23.93	22.22	2.985	10.83	20.78	12.96	29.67	41.7809184	2.5719486	5.3108789	0.9657522	49.3705019	44.3528670
Tara prok	Sunagawa_et_al_2015	ERS490296	ERS490296	PRJEB1787	SAMEA2621037	Illumina HiSeq 2000	ERR599017,ERR599056,ERR599103	2010-09-14T14:18:30Z	50	-31.0203	4.6867	0.22	3	water	prok enriched	16.787411	231.683361	35.687803	-	-	-	-	-	-	151406	336261159	32	0	35.75	25.22	23.25	2.859	11.62	21.67	13.79	31.07	42.0243127	3.2723587	5.1904185	0.9803111	48.5325990	45.2966714
Tara prok	Sunagawa_et_al_2015	ERS490327	ERS490327	PRJEB1787	SAMEA2621066	Illumina HiSeq 2000	ERR599135,ERR599165	2010-09-21T07:31:00Z	5	-20.4034	-3.1884	0.22	3	water	prok enriched	19.776808	215.650833	36.376225	-	-	-	-	-	-	136856	269312756	29	7	22.46	15.32	13.33	2.84	7.166	12.41	6.939	19.26	25.0641139	4.1324755	3.3803573	0.4338280	66.9892252	29.1965894
Tara prok	Sunagawa_et_al_2015	ERS490373	ERS490373	PRJEB1787	SAMEA2621092	Illumina HiSeq 2000	ERR599044,ERR599149	2010-09-22T00:36:57Z	800	-20.3716	-3.215	0.22	3	water	prok enriched	4.216697	161.730633	34.443883	-	-	-	+	-	-	168151	414780053	69	6	54.48	51.17	41.7	22.43	29.73	3.043	41.72	57.73	54.9780004	7.6715317	0.3476129	0.1448924	36.8579626	62.6495321
Tara prok	Sunagawa_et_al_2015	ERS490433	ERS490433	PRJEB1787	SAMEA2621132	Illumina HiSeq 2000	ERR598984,ERR599105	2010-10-05T08:41:30Z	5	-8.77885	-17.9098	0.22	3	water	prok enriched	25.02619	199.1195	36.42324	-	-	-	-	-	-	255928	505255759	36	6	32.03	16.33	19.49	2.92	5.448	25.09	7.809	21.05	36.9146971	1.2001289	0.8739055	5.4874494	55.5238191	38.1148260
Tara prok	Sunagawa_et_al_2015	ERS490476	ERS490476	PRJEB1787	SAMEA2621155	Illumina HiSeq 2000	ERR599133,ERR599137	2010-10-05T15:38:30Z	100	-8.7151	-17.976	0.22	3	water	prok enriched	24.112672	194.428431	36.603343	-	-	-	-	-	-	271943	564663288	59	10	36.34	21.1	18.33	5.035	9.76	23.06	7.054	26.82	46.5724054	1.9366701	0.4896107	3.0940563	47.9072575	48.5090755
Tara prok	Sunagawa_et_al_2015	ERS490507	ERS490507	PRJEB1787	SAMEA2621176	Illumina HiSeq 2000	ERR599005,ERR599048	2010-10-06T10:21:57Z	800	-8.79365	-17.9088	0.22	3	water	prok enriched	4.673875	143.1955	34.472575	-	-	-	+	-	-	185613	378226812	35	10	39.64	28.18	25.73	5.545	11.09	17.26	18.49	34.19	43.3327880	4.7683124	0.5658862	2.7545029	48.5785105	48.1011004
Tara prok	Sunagawa_et_al_2015	ERS490542	ERS490542	PRJEB1787	SAMEA2621198	Illumina HiSeq 2000	ERR599010,ERR599126	2010-10-16T11:16:00Z	5	-20.9714	-35.2574	0.22	3	water	prok enriched	23.349542	206.194333	37.101367	-	-	-	-	-	-	109189	202565641	11	0	25.41	13.05	14.74	2.137	4.251	19.92	5.628	17.19	29.3821165	0.7534147	1.9087896	1.5153405	66.4403387	30.1355312
Tara prok	Sunagawa_et_al_2015	ERS490597	ERS490597	PRJEB1787	SAMEA2621216	Illumina HiSeq 2000	ERR599040,ERR599148	2010-10-16T17:50:48Z	150	-21.0484	-35.371	0.22	3	water	prok enriched	21.643283	203.814833	36.724683	-	-	-	-	-	-	254541	545717762	59	7	25	19.34	16.71	5.977	10.91	10.16	10.29	22.73	27.0489228	2.3410210	2.0659006	2.1034107	66.4407450	29.3899438
Tara prok	Sunagawa_et_al_2015	ERS490633	ERS490633	PRJEB1787	SAMEA2621232	Illumina HiSeq 2000	ERR599000,ERR599154	2010-10-17T11:21:02Z	800	-20.952	-35.2268	0.22	3	water	prok enriched	4.749588	192.1655	34.369275	-	-	-	+	-	-	275142	577870358	60	5	41.91	38.71	25.09	5.178	12.35	3.796	24.23	46.63	42.6472855	10.0529077	0.3785752	0.2951439	46.6260877	52.7001932
Tara prok	Sunagawa_et_al_2015	ERS490659	ERS490659	PRJEB1787	SAMEA2621254	Illumina HiSeq 2000	ERR599006,ERR599022	2010-11-04T11:44:30Z	5	-30.1626	-43.2865	0.22	3	water	prok enriched	19.854083	221.47475	36.32425	-	-	-	-	-	-	172611	329392405	22	3	39.12	19.29	23.65	2.333	5.781	31.68	8.368	26.33	47.6096518	0.6396181	1.2548790	1.8767874	48.6190637	48.2492699
Tara prok	Sunagawa_et_al_2015	ERS490691	ERS490691	PRJEB1787	SAMEA2621272	Illumina HiSeq 2000	ERR599046,ERR599101	2010-11-04T19:47:26Z	120	-30.149	-43.2596	0.22	3	water	prok enriched	19.30925	217.140667	36.27495	-	-	-	-	-	-	249426	524781760	71	12	42.31	27.92	24.87	3.891	12.47	26.14	11.88	34.3	43.5711695	4.8233123	1.8012656	0.9102399	48.8940127	48.3944818
Tara prok	Sunagawa_et_al_2015	ERS490714	ERS490714	PRJEB1787	SAMEA2621287	Illumina HiSeq 2000	ERR599124,ERR599159	2010-11-05T16:36:13Z	800	-30.2463	-43.292	0.22	3	water	prok enriched	5.8659	214.842	34.3629	-	-	-	+	-	-	273727	546299819	71	11	36.44	31.18	19.07	1.096	7.343	6.767	17.44	39.73	40.5784077	9.5366199	0.3900983	0.4935251	49.0013490	50.1150276
Tara prok	Sunagawa_et_al_2015	ERS490885	ERS490885	PRJEB1787	SAMEA2621401	Illumina HiSeq 2000	ERR599009,ERR599035	2010-12-06T11:09:00Z	5	-47.1884	-58.2792	0.22	3	water	prok enriched	7.321517	305.012167	34.048642	-	-	-	-	-	-	179222	435490054	35	11	35.16	32.77	13.52	0.7915	1.699	0.9249	20.18	40.04	46.6885560	1.5112628	2.4502094	0.8032085	48.5467633	48.1998188
Tara prok	Sunagawa_et_al_2015	ERS490928	ERS490928	PRJEB1787	SAMEA2621423	Illumina HiSeq 2000	ERR599027,ERR599122	2010-12-06T20:34:30Z	40	-47.1608	-57.8856	0.22	3	water	prok enriched	6.975635	306.211529	34.057594	-	-	-	-	-	-	225842	561295947	46	20	39.55	36.62	15.78	1.081	1.869	1.061	22.47	44.95	52.9440950	3.5653286	2.0066995	0.6598062	40.8240706	56.5094236
Tara prok	Sunagawa_et_al_2015	ERS491001	ERS491001	PRJEB1787	SAMEA2621487	Illumina HiSeq 2000	ERR598945,ERR599059	2011-01-03T13:32:30Z	5	-60.2946	-60.5786	0.22	3	water	prok enriched	1.84402	338.2982	33.71972	-	-	-	-	-	-	227909	479698883	29	10	26.67	25.36	10.04	1.346	0.7606	0.3653	19.26	31.73	42.9484036	0.1463708	1.2805907	0.5513354	55.0732995	43.0947744
Tara prok	Sunagawa_et_al_2015	ERS491044	ERS491044	PRJEB1787	SAMEA2621509	Illumina HiSeq 2000	ERR599090,ERR599176	2011-01-06T11:34:00Z	5	-62.0874	-49.431	0.22	3	water	prok enriched	0.67108	343.4373	34.35388	-	-	-	-	-	-	157235	332532201	19	1	33.55	31.46	9.943	0.6538	0.2805	0.5448	21.32	40.65	56.2544746	0.1033591	1.0011120	0.2368904	42.4041639	56.3578337
Tara prok	Sunagawa_et_al_2015	ERS491095	ERS491095	PRJEB1787	SAMEA2621536	Illumina HiSeq 2000	ERR599104,ERR599121	2011-01-06T20:25:40Z	90	-62.2444	-49.1898	0.22	3	water	prok enriched	-0.78154	325.402987	34.319478	-	-	-	-	-	-	175624	393566545	22	7	26.34	25.12	6.987	0.9971	0.1471	0.411	12.15	32.87	43.0984746	0.2235547	1.4918451	0.3799503	54.8061753	43.3220293
Tara prok	Sunagawa_et_al_2015	ERS491110	ERS491110	PRJEB1787	SAMEA2621551	Illumina HiSeq 2000	ERR599008,ERR599125	2011-01-07T11:47:23Z	790	-61.9794	-49.4315	0.22	3	water	prok enriched	0.45883	203.8394	34.67996	-	-	-	+	-	-	229171	599828690	97	31	41.12	39.09	19.57	0.6789	4.431	4.226	25.29	45.44	39.3018024	6.3309640	0.5640690	0.2998983	53.5032664	45.6327664
Tara prok	Sunagawa_et_al_2015	ERS491421	ERS491421	PRJEB1787	SAMEA2621779	Illumina HiSeq 2000	ERR599064	2011-03-12T13:09:30Z	5	-33.97	-73.0718	0.22	3	water	prok enriched	18.014508	244.861667	34.295417	-	-	-	-	-	-	201861	475236608	49	12	47.3	34.36	26.94	6.659	12.44	16.1	15.81	42.78	66.9490356	0.2519787	0.1422921	1.4785377	31.1781559	67.2010143
Tara prok	Sunagawa_et_al_2015	ERS491463	ERS491463	PRJEB1787	SAMEA2621812	Illumina HiSeq 2000	ERR598965	2011-03-12T20:16:49Z	35	-33.8718	-73.0452	0.22	3	water	prok enriched	16.40115	237.215	34.267975	-	-	-	-	-	-	211993	511665884	58	16	50.86	42.06	30.92	5.535	19.23	14.22	22.43	50.74	67.9758059	0.2582555	0.1600787	1.1400718	30.4657880	68.2340614
Tara prok	Sunagawa_et_al_2015	ERS491492	ERS491492	PRJEB1787	SAMEA2621839	Illumina HiSeq 2000	ERR599050	2011-03-18T12:58:30Z	5	-32.7888	-87.0805	0.22	3	water	prok enriched	21.131962	219.174917	34.682604	-	-	-	-	-	-	291633	730589484	86	50	48.94	28.07	24.77	3.972	10.2	32.45	11.39	36.45	63.8222618	0.2623035	0.2725057	1.0407759	34.6021530	64.0845653
Tara prok	Sunagawa_et_al_2015	ERS491525	ERS491525	PRJEB1787	SAMEA2621859	Illumina HiSeq 2000	ERR598967	2011-03-24T14:12:30Z	5	-29.6994	-101.187	0.22	3	water	prok enriched	23.799133	204.13825	35.766117	-	-	-	-	-	-	206738	437571344	41	21	52.28	23.32	23.33	2.742	7.541	45.11	6.798	33.33	57.6084324	0.5017934	0.5764072	0.1497458	41.1636213	58.1102258
Tara prok	Sunagawa_et_al_2015	ERS491699	ERS491699	PRJEB1787	SAMEA2621990	Illumina HiSeq 2000	ERR599093,ERR599120	2011-04-03T15:09:30Z	5	-25.8088	-111.7294	0.22	3	water	prok enriched	25.14875	200.538167	36.402683	-	-	-	-	-	-	157410	305519315	26	13	48.87	20.28	22.72	1.914	4.85	42.82	5.798	30.18	55.9431110	1.0228941	0.5937079	0.1842287	42.2560582	56.9660051
Tara prok	Sunagawa_et_al_2015	ERS491740	ERS491740	PRJEB1787	SAMEA2622021	Illumina HiSeq 2000	ERR599042,ERR599079	2011-04-03T23:41:59Z	188	-25.8425	-111.7142	0.22	3	water	prok enriched	20.171605	210.5781	35.845669	-	-	-	-	-	-	179643	354116777	39	11	35.32	18.98	18.64	3.018	8.639	22.76	6.226	26.5	50.2049928	1.8165203	0.6133253	1.4193300	45.9458316	52.0215131
Tara prok	Sunagawa_et_al_2015	ERS491767	ERS491767	PRJEB1787	SAMEA2622048	Illumina HiSeq 2000	ERR599071,ERR599085	2011-04-04T18:14:31Z	488	-25.8208	-111.7492	0.22	3	water	prok enriched	8.113126	155.55759	34.362649	-	-	-	+	-	-	333348	631391509	64	11	34.81	31.07	16.23	0.7915	6.156	4.112	17.58	40.22	39.0795684	10.5719730	0.4010098	0.1685287	49.7789201	49.6515414
Tara prok	Sunagawa_et_al_2015	ERS491804	ERS491804	PRJEB1787	SAMEA2622074	Illumina HiSeq 2000	ERR599024	2011-04-09T15:06:30Z	5	-21.1508	-104.8044	0.22	3	water	prok enriched	23.788833	203.995417	36.129117	-	-	-	-	-	-	233456	482707837	38	18	48.73	21.54	23.8	1.914	6.106	41.1	7.589	31.62	57.7737567	1.0537734	0.5130635	0.5187408	40.1406656	58.8275301
Tara prok	Sunagawa_et_al_2015	ERS491836	ERS491836	PRJEB1787	SAMEA2622097	Illumina HiSeq 2000	ERR599063,ERR599163,ERR599169	2011-04-15T14:35:00Z	5	-12.9756	-96.0026	0.22	3	water	prok enriched	25.2512	200.233917	35.835267	-	-	-	-	-	-	249817	578946546	53	17	47.81	24.38	18.05	3.935	6.74	35.6	7.612	31.18	56.2701366	1.0766642	0.3836826	1.7753297	40.4941870	57.3468008
Tara prok	Sunagawa_et_al_2015	ERS491874	ERS491874	PRJEB1787	SAMEA2622119	Illumina HiSeq 2000	ERR599081,ERR599113	2011-04-15T21:32:00Z	50	-12.9474	-96.0527	0.22	3	water	prok enriched	20.649431	216.790338	35.544655	-	-	-	-	-	-	275755	616672248	69	19	43.96	28.18	24.92	9.234	14.53	22.94	13.66	35.28	57.0348327	2.5653105	0.5044084	1.9108201	37.9846282	59.6001432
Tara prok	Sunagawa_et_al_2015	ERS491913	ERS491913	PRJEB1787	SAMEA2622149	Illumina HiSeq 2000	ERR598946,ERR598953,ERR598981	2011-04-16T16:27:34Z	177	-12.9426	-96.0891	0.22	3	water	prok enriched	13.014573	0.70843	34.840218	-	-	+	-	-	-	239199	625173635	104	36	49.38	40.27	25.62	3.183	19.13	6.556	36.32	47.54	48.9446503	4.3041849	0.3073931	0.2442652	46.1995064	53.2488352
Tara prok	Sunagawa_et_al_2015	ERS491938	ERS491938	PRJEB1787	SAMEA2622173	Illumina HiSeq 2000	ERR598943,ERR598978	2011-04-21T21:40:30Z	5	-5.25345	-85.1896	0.22	3	water	prok enriched	24.943108	205.992583	34.748175	-	-	-	-	-	-	287751	632945165	64	41	39.52	22.38	17	2.827	6.036	25.23	6.092	30.75	53.4026459	1.7343376	0.5556253	2.6880710	41.6193203	55.1369835
Tara prok	Sunagawa_et_al_2015	ERS491980	ERS491980	PRJEB1787	SAMEA2622197	Illumina HiSeq 2000	ERR599055,ERR599128,ERR599132	2011-04-22T14:40:44Z	480	-5.26905	-85.2336	0.22	3	water	prok enriched	9.195825	4.42525	34.69255	-	+	-	+	-	-	223647	489264648	66	16	42.37	35.77	21.07	2.234	10.56	5.59	25.24	46.43	42.6379886	14.1393155	0.3199875	0.2875143	42.6151941	56.7773041
Tara prok	Sunagawa_et_al_2015	ERS492012	ERS492012	PRJEB1787	SAMEA2622219	Illumina HiSeq 2000	ERR598962,ERR599007,ERR599168	2011-04-22T22:29:00Z	40	-5.25725	-85.3038	0.22	3	water	prok enriched	19.566255	103.916711	34.900284	-	-	-	-	-	-	376672	824435158	66	31	33.1	21.23	15.22	3.072	6.612	16.98	7.108	29.06	50.0238294	2.3404376	0.5678915	4.4699398	42.5979018	52.3642670
Tara prok	Sunagawa_et_al_2015	ERS492145	ERS492145	PRJEB1787	SAMEA2622316	Illumina HiSeq 2000	ERR598997,ERR599118	2011-05-12T15:55:00Z	5	2.0262	-84.5648	0.22	3	water	prok enriched	27.617558	198.635833	33.3676	-	-	-	-	-	-	256280	534263298	50	19	49.51	28.12	22.67	3.105	7.484	36.34	9.658	36.29	55.3453411	2.2788543	0.5391583	1.8470044	39.9896420	57.6241954
Tara prok	Sunagawa_et_al_2015	ERS492177	ERS492177	PRJEB1787	SAMEA2622336	Illumina HiSeq 2000	ERR598952,ERR599065,ERR599108	2011-05-12T22:52:30Z	30	2.0481	-84.5425	0.22	3	water	prok enriched	26.532035	203.127654	34.344808	-	-	-	-	-	-	233272	491726906	52	13	41.92	23.13	18.41	2.96	6.903	29.97	7.477	30.27	50.1913911	1.8733848	0.7648042	2.4625975	44.7078225	52.0647759
Tara prok	Sunagawa_et_al_2015	ERS492205	ERS492205	PRJEB1787	SAMEA2622362	Illumina HiSeq 2000	ERR598971,ERR599067	2011-05-13T19:38:29Z	380	2.08285	-84.5326	0.22	3	water	prok enriched	11.3158	2.516667	34.79985	-	+	-	+	-	-	210205	470084849	57	8	40.89	33.7	22.11	3.233	13.56	5.348	26.81	43.5	48.2246101	7.7080350	0.4431519	0.1820945	43.4421084	55.9326451
Tara prok	Sunagawa_et_al_2015	ERS492228	ERS492228	PRJEB1787	SAMEA2622376	Illumina HiSeq 2000	ERR599039	2011-05-21T15:16:30Z	5	-1.99265	-84.595	0.22	3	water	prok enriched	23.8683	190.816333	35.0193	-	-	-	-	-	-	226108	451537387	41	4	42.6	22.75	17.64	3.275	6.741	29.58	6.985	30.61	53.3445197	2.3989898	0.8442361	1.7948719	41.6173824	55.7435095
Tara prok	Sunagawa_et_al_2015	ERS492264	ERS492264	PRJEB1787	SAMEA2622402	Illumina HiSeq 2000	ERR599014	2011-05-21T22:01:00Z	50	-1.87535	-84.6292	0.22	3	water	prok enriched	21.814577	144.633667	35.066093	-	-	-	-	-	-	313682	648110847	55	12	38.18	24.64	17.38	4.961	9.525	21.82	8.823	31.94	46.2522346	6.1783414	1.1754149	3.1590604	43.2349488	52.4305760
Tara prok	Sunagawa_et_al_2015	ERS492294	ERS492294	PRJEB1787	SAMEA2622429	Illumina HiSeq 2000	ERR599020	2011-05-22T17:03:00Z	380	-1.85465	-84.6212	0.22	3	water	prok enriched	10.2584	1.27395	34.755346	-	+	-	+	-	-	274854	562928763	69	6	40.32	29.85	18.99	1.911	10.49	12.04	20.27	37.97	43.5263645	8.0972392	0.6374742	0.9426872	46.7962350	51.6236037
Tara prok	Sunagawa_et_al_2015	ERS492321	ERS492321	PRJEB1787	SAMEA2622452	Illumina HiSeq 2000	ERR599077	2011-05-31T15:37:30Z	5	-16.9578	-100.663	0.22	3	water	prok enriched	22.76873	208.8654	35.97144	-	-	-	-	-	-	259869	551474985	53	16	38.72	18.16	14.45	3.024	4.943	28.8	4.495	24.04	46.1631643	2.2983285	0.8969196	1.4803029	49.1612847	48.4614928
Tara prok	Sunagawa_et_al_2015	ERS492357	ERS492357	PRJEB1787	SAMEA2622478	Illumina HiSeq 2000	ERR598961	2011-05-31T21:49:05Z	90	-16.9637	-100.7038	0.22	3	water	prok enriched	19.881449	211.54555	35.687249	-	-	-	-	-	-	333792	700674463	61	19	36.64	20.78	17.54	2.628	9.351	22.86	6.617	27.82	51.0451227	2.6971597	0.7235204	1.8275844	43.7066128	53.7422824
Tara prok	Sunagawa_et_al_2015	ERS492381	ERS492381	PRJEB1787	SAMEA2622499	Illumina HiSeq 2000	ERR599086	2011-06-01T18:53:29Z	350	-16.9606	-100.6674	0.22	3	water	prok enriched	10.893125	3.171063	34.698369	-	+	-	+	-	-	244432	506589223	59	9	38.86	32.91	17.65	1.208	9.454	5.009	24.17	42.77	41.2910630	9.9651527	0.4255208	0.2131850	48.1050785	51.2562157
Tara prok	Sunagawa_et_al_2015	ERS492408	ERS492408	PRJEB1787	SAMEA2622518	Illumina HiSeq 2000	ERR598954	2011-06-14T18:25:00Z	5	-23.2606	-129.4399	0.22	3	water	prok enriched	24.237467	202.174583	36.453917	-	-	-	-	-	-	255775	488739475	43	16	41.51	18.7	21.99	3.152	4.619	32.37	7.277	27.06	49.4501856	1.4317747	0.7003285	1.5306038	46.8871074	50.8819603
Tara prok	Sunagawa_et_al_2015	ERS492445	ERS492445	PRJEB1787	SAMEA2622545	Illumina HiSeq 2000	ERR598957	2011-06-15T02:52:54Z	155	-23.1879	-129.547	0.22	3	water	prok enriched	22.261435	207.089325	35.939945	-	-	-	-	-	-	275370	591287734	75	23	34.24	19.32	19.44	3.415	9.525	20.3	7.321	26.31	46.3094948	1.9325098	0.8955967	1.4365190	49.4258797	48.2420046
Tara prok	Sunagawa_et_al_2015	ERS492471	ERS492471	PRJEB1787	SAMEA2622568	Illumina HiSeq 2000	ERR599072	2011-06-15T22:44:08Z	696	-23.1976	-129.635	0.22	3	water	prok enriched	5.791448	199.248437	34.305001	-	-	-	+	-	-	239644	533490323	82	10	43.81	40.02	27.37	4.447	15.34	3.788	25.43	47.87	45.6226842	9.8256749	0.4473298	0.2084533	43.8958578	55.4483591
Tara prok	Sunagawa_et_al_2015	ERS492642	ERS492642	PRJEB1787	SAMEA2622652	Illumina HiSeq 2000	ERR598992	2011-07-26T18:25:30Z	5	-8.9846	-139.2352	0.22	3	water	prok enriched	26.54413	186.2407	35.3662	-	-	-	-	-	-	210714	439826631	45	6	46.67	21.83	17.46	4.45	5.912	34.91	6.176	27.2	48.3411780	3.5706892	0.8520212	1.4623802	45.7737314	51.9118672
Tara prok	Sunagawa_et_al_2015	ERS492680	ERS492680	PRJEB1787	SAMEA2622673	Illumina HiSeq 2000	ERR598999,ERR599033,ERR599083,ERR599096	2011-07-27T23:27:21Z	600	-8.97545	-139.2412	0.22	3	water	prok enriched	7.212238	38.115125	34.580675	+	-	-	+	-	-	297272	645597139	85	10	44.45	37.13	23.8	3.854	12.45	8.893	22.58	45.98	44.9153067	10.3146004	0.4646273	0.3223361	43.9831294	55.2299071
Tara prok	Sunagawa_et_al_2015	ERS492699	ERS492699	PRJEB1787	SAMEA2622690	Illumina HiSeq 2000	ERR598948	2011-07-28T18:39:28Z	115	-8.98475	-139.1835	0.22	3	water	prok enriched	24.69625	179.916875	36.097575	-	-	-	-	-	-	319349	817322562	117	23	40.34	28.66	22.77	6.685	13.59	16.36	13.45	33.35	48.4574434	2.5302621	0.6633029	1.2333590	47.1156327	50.9877055
Tara prok	Sunagawa_et_al_2015	ERS492733	ERS492733	PRJEB1787	SAMEA2622710	Illumina HiSeq 2000	ERR599160	2011-07-31T18:26:30Z	5	-8.90095	-140.3002	0.22	3	water	prok enriched	26.576175	189.758333	35.359483	-	-	-	-	-	-	236375	571619669	82	23	36.83	24.95	18.32	7.29	11.84	19.92	10.86	29.3	36.1692158	4.1934948	2.8722378	1.4596380	55.3054135	40.3627106
Tara prok	Sunagawa_et_al_2015	ERS492778	ERS492778	PRJEB1787	SAMEA2622733	Illumina HiSeq 2000	ERR598956,ERR598998,ERR599117,ERR599157	2011-08-01T21:14:52Z	150	-8.90345	-140.2853	0.22	3	water	prok enriched	22.1151	161.3185	35.88072	-	-	-	-	-	-	370725	906801414	137	32	41.91	35.15	20.23	4.144	15.12	12.45	14.16	41.99	41.3691604	8.0269582	0.5114337	0.5138850	49.5785626	49.3961186
Tara prok	Sunagawa_et_al_2015	ERS492821_ERS492814	ERS492821,ERS492814	PRJEB1787,PRJEB4352	SAMEA2622759,SAMEA2622766	Illumina HiSeq 2000	ERR588857,ERR599036,ERR599069,ERR599080,ERR599151	2011-08-04T20:16:30Z	5	-9.1528	-140.525	0.22	3	water	prok enriched	26.518986	190.724	35.396729	-	-	-	-	-	-	358361	826066529	93	16	45.96	30.06	24.99	6.607	15.09	23.56	15.46	35.38	47.8823352	2.4072181	1.3912444	1.0789271	47.2402753	50.2895533
Tara prok	Sunagawa_et_al_2015	ERS492863	ERS492863	PRJEB1787	SAMEA2622796	Illumina HiSeq 2000	ERR598988,ERR599084,ERR599089,ERR599161	2011-08-05T19:54:39Z	120	-9.0692	-140.616	0.22	3	water	prok enriched	25.221787	175.895625	35.797875	-	-	-	-	-	-	336145	810962364	124	17	54.19	39.36	25.4	8.508	16.71	26.7	14.5	45.28	47.4961994	8.0494590	0.5216687	0.6229368	43.3097361	55.5456584
Tara prok	Sunagawa_et_al_2015	ERS492888	ERS492888	PRJEB1787	SAMEA2622817	Illumina HiSeq 2000	ERR599066,ERR599091,ERR599114,ERR599119	2011-08-08T18:43:30Z	5	-8.90305	-142.59	0.22	3	water	prok enriched	26.780158	187.302833	35.427733	-	-	-	-	-	-	262177	578829747	73	14	51.62	26.96	21.06	5.561	8.124	37.5	8.712	32.63	53.4269384	3.8740907	0.7206596	1.0945870	40.8837243	57.3010291
Tara prok	Sunagawa_et_al_2015	ERS492926	ERS492926	PRJEB1787	SAMEA2622837	Illumina HiSeq 2000	ERR599156	2011-08-09T19:21:16Z	140	-8.9051	-142.5614	0.22	3	water	prok enriched	23.706525	160.4895	36.272675	-	-	-	-	-	-	349347	967361177	153	47	43.21	36.68	21.74	6.821	15.56	10.23	18.32	42.87	42.0621647	7.9185229	0.4466227	0.4043138	49.1683759	49.9806876
Tara prok	Sunagawa_et_al_2015	ERS493044	ERS493044	PRJEB1787	SAMEA2622901	Illumina HiSeq 2000	ERR599038	2011-09-04T18:48:00Z	5	0.0049	-153.6951	0.22	3	water	prok enriched	26.074467	179.86	35.100467	-	-	-	-	-	-	197387	416107390	52	9	45.95	24.67	19.22	6.407	7.569	32.08	7.769	30.58	46.4010423	3.9214005	1.1532848	0.9287411	47.5955312	50.3224428
Tara prok	Sunagawa_et_al_2015	ERS493098	ERS493098	PRJEB1787	SAMEA2622923	Illumina HiSeq 2000	ERR599032	2011-09-05T19:17:30Z	40	0.0275	-153.6954	0.22	3	water	prok enriched	26.080233	176.984778	35.135422	-	-	-	-	-	-	222051	505095952	62	11	47.42	27.03	22.4	9.289	10.49	30.54	11.71	32.74	47.8629871	3.9212146	0.9161516	1.0929914	46.2066553	51.7842017
Tara prok	Sunagawa_et_al_2015	ERS493300	ERS493300	PRJEB1787	SAMEA2623059	Illumina HiSeq 2000	ERR599142	2011-10-04T19:24:30Z	5	31.5072	-159.0282	0.22	3	water	prok enriched	25.173925	197.682417	35.181842	-	-	-	-	-	-	220087	466825682	47	21	53.56	26.77	30.71	2.123	5.068	46.49	11.12	35.12	55.7492520	1.5566891	0.6697735	1.4076881	40.6165973	57.3059411
Tara prok	Sunagawa_et_al_2015	ERS493340	ERS493340	PRJEB1787	SAMEA2623079	Illumina HiSeq 2000	ERR598995	2011-10-05T02:14:01Z	115	31.499	-159.067	0.22	3	water	prok enriched	15.284298	225.501338	34.36909	-	-	-	-	-	-	387486	828645773	69	28	26.96	20.02	12.88	2.957	7.601	11.4	7.192	25.1	33.8653674	5.3314592	1.2642440	4.1069806	55.4319489	39.1968266
Tara prok	Sunagawa_et_al_2015	ERS493372	ERS493372	PRJEB1787	SAMEA2623098	Illumina HiSeq 2000	ERR598980	2011-10-05T23:48:53Z	550	31.53	-159.0446	0.22	3	water	prok enriched	6.689724	138.735952	34.000507	-	-	-	+	-	-	266671	515238533	54	5	38.24	34.08	19.45	1.458	9.238	5.003	21.89	43.29	42.7898736	8.3520525	0.3885137	0.1812788	48.2882813	51.1419261
Tara prok	Sunagawa_et_al_2015	ERS493390	ERS493390	PRJEB1787	SAMEA2623116	Illumina HiSeq 2000	ERR599052	2011-10-18T17:17:30Z	5	35.387	-127.7427	0.22	3	water	prok enriched	19.249733	224.407583	33.099008	-	-	-	-	-	-	398616	947171385	88	45	38.93	29.55	20.54	3.549	11.14	16.48	10.03	36.86	53.2852724	1.1449451	0.7103691	2.3810058	42.4784076	54.4302175
Tara prok	Sunagawa_et_al_2015	ERS493431	ERS493431	PRJEB1787	SAMEA2623135	Illumina HiSeq 2000	ERR598942	2011-10-19T01:08:00Z	45	35.406	-127.731	0.22	3	water	prok enriched	13.159842	227.686042	33.241367	-	-	-	-	-	-	337264	780232472	63	24	30.32	24.84	14.75	2.932	8.668	9.775	8.007	30.6	42.3553920	2.8053930	1.2173079	4.2589760	49.3629311	45.1607850
Tara prok	Sunagawa_et_al_2015	ERS493460	ERS493460	PRJEB1787	SAMEA2623155	Illumina HiSeq 2000	ERR599115	2011-10-19T22:12:38Z	650	35.3038	-127.7322	0.22	3	water	prok enriched	4.936634	8.57745	34.329655	-	+	-	+	-	-	232611	483995735	63	3	41.5	37	21.75	1.969	8.821	4.892	25	46.42	40.8372510	12.7774341	0.3865625	0.2041678	45.7945846	53.6146851
Tara prok	Sunagawa_et_al_2015	ERS493636	ERS493636	PRJEB1787	SAMEA2623275	Illumina HiSeq 2000	ERR598989	2011-12-02T14:29:00Z	5	14.2026	-116.6298	0.22	3	water	prok enriched	26.4091	195.126917	33.884425	-	-	-	-	-	-	236438	490749259	54	19	45.91	22.8	19.99	2.31	5.026	35.1	5.725	30.23	53.7865535	2.2973361	0.6597643	1.9303693	41.3259768	56.0838896
Tara prok	Sunagawa_et_al_2015	ERS493670	ERS493670	PRJEB1787	SAMEA2623295	Illumina HiSeq 2000	ERR598987,ERR599070,ERR599099,ERR599147	2011-12-02T21:21:30Z	40	14.2046	-116.6714	0.22	3	water	prok enriched	NA	NA	NA	NA	NA	NA	-	-	-	246399	649098791	107	38	48.04	41.51	25.38	2.095	19.23	3.593	40.35	47.89	47.7923881	2.0220873	0.3418021	0.4386125	49.4051099	49.8144754
Tara prok	Sunagawa_et_al_2015	ERS493705	ERS493705	PRJEB1787	SAMEA2623314	Illumina HiSeq 2000	ERR599015,ERR599076,ERR599127,ERR599152	2011-12-03T16:39:40Z	375	14.1746	-116.6627	0.22	3	water	prok enriched	8.911481	0.628413	34.586699	-	-	+	+	-	-	275329	636571154	94	23	45.63	40.44	27.78	4.508	19.94	2.484	36.04	47.27	46.0794391	5.0026606	0.3466999	0.2156767	48.3555237	51.0820997
Tara prok	Sunagawa_et_al_2015	ERS493752	ERS493752	PRJEB1787	SAMEA2623350	Illumina HiSeq 2000	ERR599030	2011-12-10T14:29:00Z	5	6.33235	-102.9458	0.22	3	water	prok enriched	26.6362	196.88275	33.407042	-	-	-	-	-	-	234357	484299409	56	15	48.7	23.12	27.3	3.748	6.06	39.43	9.617	30.44	52.1784330	1.7661877	0.6654363	2.6956953	42.6942477	53.9446207
Tara prok	Sunagawa_et_al_2015	ERS493788	ERS493788	PRJEB1787	SAMEA2623370	Illumina HiSeq 2000	ERR599087	2011-12-11T14:51:17Z	60	6.3366	-102.9942	0.22	3	water	prok enriched	19.048358	77.038525	34.611755	+	-	-	-	-	-	271739	572394982	49	23	27.37	16.16	12.64	2.467	7.592	13.83	5.618	23.03	41.9312064	5.1903051	1.3002241	3.4567633	48.1215010	47.1215115
Tara prok	Sunagawa_et_al_2015	ERS493822	ERS493822	PRJEB1787	SAMEA2623390	Illumina HiSeq 2000	ERR599004,ERR599051,ERR599060,ERR599175	2011-12-11T23:15:11Z	450	6.3744	-103.0644	0.22	3	water	prok enriched	8.210557	0.78015	34.608434	-	-	+	+	-	-	270024	646997508	98	35	44.7	39.53	27.05	3.562	18.49	2.185	34.3	46.3	46.1823798	4.3015240	0.3672340	0.2282859	48.9205763	50.4839038
Tara prok	Sunagawa_et_al_2015	ERS493877	ERS493877	PRJEB1787	SAMEA2623426	Illumina HiSeq 2000	ERR599162	2011-12-21T16:55:00Z	5	7.4141	-79.306	0.22	3	water	prok enriched	26.62925	205.2885	28.919008	-	-	-	-	-	-	285088	603753593	55	15	45.98	29.38	26.1	3.024	9.767	31.97	11.58	37.43	53.7549628	1.3611059	0.4339061	3.9070836	40.5429417	55.1160687
Tara prok	Sunagawa_et_al_2015	ERS493914	ERS493914	PRJEB1787	SAMEA2623446	Illumina HiSeq 2000	ERR599029	2011-12-30T14:10:00Z	5	9.84705	-80.053	0.22	3	water	prok enriched	27.119358	195.523833	34.347208	-	-	-	-	-	-	282199	610716126	62	14	53.94	33.38	30.59	3.839	13.31	35.28	13.14	42.21	60.6619933	0.7005823	0.4112690	1.7404752	36.4856802	61.3625756
Tara prok	Sunagawa_et_al_2015	ERS493938	ERS493938	PRJEB1787	SAMEA2623463	Illumina HiSeq 2000	ERR599136	2012-01-09T13:53:00Z	5	25.534	-88.3992	0.22	3	water	prok enriched	24.96555	194.2675	36.193733	-	-	-	-	-	-	244485	568368564	75	22	55.79	33.1	32.69	7.078	14.01	40.12	14.48	40.02	51.5905429	5.3607522	0.7793706	0.6523318	41.6170024	56.9512951
Tara prok	Sunagawa_et_al_2015	ERS493981	ERS493981	PRJEB1787	SAMEA2623488	Illumina HiSeq 2000	ERR599100	2012-01-09T21:55:08Z	125	25.6638	-88.4724	0.22	3	water	prok enriched	24.948842	192.971638	36.172194	-	-	-	-	-	-	256651	581602788	85	16	55.59	33.76	32.57	5.14	13.99	39.9	14.52	40.89	50.4419644	6.5089276	0.9464535	0.8162000	41.2864545	56.9508920
Tara prok	Sunagawa_et_al_2015	ERS494006	ERS494006	PRJEB1787	SAMEA2623513	Illumina HiSeq 2000	ERR598985	2012-01-10T17:32:17Z	640	25.632	-88.4292	0.22	3	water	prok enriched	9.756257	108.240083	35.165658	-	-	-	+	-	-	222617	471860147	50	2	45.08	40.08	27.04	4.917	15.73	4.278	27.83	50.24	47.4124211	11.6147572	0.4356870	0.1173760	40.4197587	59.0271783
Tara prok	Sunagawa_et_al_2015	ERS494170	ERS494170	PRJEB1787	SAMEA2623627	Illumina HiSeq 2000	ERR598983	2012-02-02T12:52:00Z	5	39.2239	-71.0352	0.22	3	water	prok enriched	14.11885	233.859	35.18335	-	-	-	-	-	-	267770	639633649	91	21	38.71	30.38	19.76	2.731	11.15	15.99	10.74	36.2	40.1974295	7.9341541	5.5635097	0.6604770	45.6444298	48.1315836
Tara prok	Sunagawa_et_al_2015	ERS494208	ERS494208	PRJEB1787	SAMEA2623649	Illumina HiSeq 2000	ERR599166	2012-02-03T11:00:59Z	590	39.163	-70.0227	0.22	3	water	prok enriched	5.067239	230.24915	34.969202	-	-	-	+	-	-	267198	589573638	94	14	43.93	40.57	22.46	1.192	10.13	4.958	24.03	49.4	43.0297138	11.4150997	0.5312610	0.1453034	44.8786221	54.4448135
Tara prok	Sunagawa_et_al_2015	ERS494236	ERS494236	PRJEB1787	SAMEA2623673	Illumina HiSeq 2000	ERR598968	2012-02-15T15:00:30Z	5	34.7526	-71.2566	0.22	3	water	prok enriched	19.1288	214.365	36.4626	-	-	-	-	-	-	281303	616245133	69	13	47.38	30.11	25.95	4.907	13.82	32.45	12.74	36.53	44.5148292	7.6359165	2.6638629	0.4468790	44.7385124	52.1507457
Tara prok	Sunagawa_et_al_2015	ERS494274	ERS494274	PRJEB1787	SAMEA2623693	Illumina HiSeq 2000	ERR599047	2012-02-16T15:11:42Z	640	34.6358	-71.2612	0.22	3	water	prok enriched	11.012346	138.0832	35.402185	-	-	-	+	-	-	204726	377614478	34	1	36.16	32.23	16.7	1.067	8.802	4.47	18.7	42.22	40.9655436	9.7359576	0.5316940	0.1250229	48.6417819	50.7015012
Tara prok	Sunagawa_et_al_2015	ERS494332	ERS494332	PRJEB1787	SAMEA2623734	Illumina HiSeq 2000	ERR599123	2012-02-24T14:03:00Z	5	31.7657	-64.179	0.22	3	water	prok enriched	20.3973	212.5623	36.5996	-	-	-	-	-	-	296601	599489739	66	10	46.79	28.53	24.98	4.15	12.51	33.11	11.44	35.17	45.8315810	5.7343031	1.8751306	0.4495050	46.1094804	51.5658841
Tara prok	Sunagawa_et_al_2015	ERS494374	ERS494374	PRJEB1787	SAMEA2623756	Illumina HiSeq 2000	ERR598958	2012-02-27T18:31:15Z	250	34.0274	-56.8759	0.22	3	water	prok enriched	18.169021	191.752575	36.563668	-	-	-	+	-	-	301768	689329036	119	29	37.22	32.58	15	2.849	10.64	8.244	12.57	40.5	38.0451137	10.6756869	0.5242437	0.2673817	50.4875741	48.7208006
Tara prok	Sunagawa_et_al_2015	ERS494394	ERS494394	PRJEB1787	SAMEA2623774	Illumina HiSeq 2000	ERR598963	2012-03-01T13:02:30Z	5	34.0812	-49.8748	0.22	3	water	prok enriched	18.732683	220.189917	36.4072	-	-	-	-	-	-	266606	554848546	68	13	41.78	26.42	21.7	3.336	10.43	29.65	9.682	32.41	41.0183325	6.7895396	3.3131849	0.7030579	48.1758851	47.8078721
Tara prok	Sunagawa_et_al_2015	ERS494431	ERS494431	PRJEB1787	SAMEA2623794	Illumina HiSeq 2000	ERR598964	2012-03-01T20:45:13Z	740	34.116	-49.7588	0.22	3	water	prok enriched	10.565417	155.156833	35.375245	-	-	-	+	-	-	248058	484713805	53	3	37.68	33.37	18.02	1.254	9.024	4.841	19.58	43.55	41.8724908	11.3030216	0.4178263	0.1227272	46.2839341	53.1755124
Tara prok	Sunagawa_et_al_2015	ERS494445	ERS494445	PRJEB1787	SAMEA2623808	Illumina HiSeq 2000	ERR599170	2012-03-05T11:43:30Z	5	35.8968	-37.238	0.22	3	water	prok enriched	17.583075	228.375583	36.3123	-	-	-	-	-	-	284124	561932773	39	2	42.8	26.08	22.24	2.636	9.626	30.85	9.453	32.92	48.1553377	3.6103774	2.2557414	2.0465499	43.9319937	51.7657151
Tara prok	Sunagawa_et_al_2015	ERS494488	ERS494488	PRJEB1787	SAMEA2623826	Illumina HiSeq 2000	ERR598996	2012-03-05T18:36:30Z	40	35.8192	-37.1262	0.22	3	water	prok enriched	17.663574	230.132971	36.240197	-	-	-	-	-	-	332705	704730604	68	12	45.85	29.56	25.61	7.291	13.24	29.89	13.22	36.16	50.1642900	3.7866036	1.7800351	2.9076027	41.3614686	53.9508936
Tara prok	Sunagawa_et_al_2015	ERS494518	ERS494518	PRJEB1787	SAMEA2623850	Illumina HiSeq 2000	ERR598976	2012-03-09T11:01:00Z	5	36.1552	-28.9914	0.22	3	water	prok enriched	17.260108	232.053333	36.23775	-	-	-	-	-	-	307361	654727981	58	11	43.74	27.98	21.79	3.322	9.498	28.85	8.142	35.55	48.5696315	6.1899436	1.1601904	2.8750449	41.2051896	54.7595751
Tara prok	Sunagawa_et_al_2015	ERS494559	ERS494559	PRJEB1787	SAMEA2623868	Illumina HiSeq 2000	ERR598986	2012-03-09T19:17:14Z	80	36.196	-28.8681	0.22	3	water	prok enriched	16.751066	228.54515	36.162887	-	-	-	-	-	-	341659	715699218	84	8	41.46	29.43	20.72	3.74	11.08	23.01	9.177	36.69	45.3184726	7.0326335	1.5691803	0.9354318	45.1442819	52.3511061
Tara prok	Sunagawa_et_al_2015	ERS494579	ERS494579	PRJEB1787	SAMEA2623886	Illumina HiSeq 2000	ERR599078	2012-03-19T09:52:30Z	5	43.6849	-16.845	0.22	3	water	prok enriched	14.28065	243.148	35.986042	-	-	-	-	-	-	252195	534778369	53	9	41.76	30.2	21.66	3.079	11.14	22.94	8.981	37.44	50.0506794	4.8565269	1.9632661	1.8152355	41.3142921	54.9072063
Tara prok	Sunagawa_et_al_2015	ERS494616	ERS494616	PRJEB1787	SAMEA2623907	Illumina HiSeq 2000	ERR598944	2012-03-19T16:38:54Z	800	43.7416	-16.8824	0.22	3	water	prok enriched	10.21177	175.306683	35.539507	-	-	-	+	-	-	247467	517699371	74	10	40.05	35.77	20.6	2.494	9.329	4.722	21.83	45.64	44.3225763	10.5970500	0.3815127	0.1344791	44.5643819	54.9196263
Tara prok	Sunagawa_et_al_2015	ERS494628	ERS494628	PRJEB1787	SAMEA2623919	Illumina HiSeq 2000	ERR599001	2012-03-19T19:02:06Z	25	43.7711	-16.9072	0.22	3	water	prok enriched	NA	NA	NA	NA	NA	NA	-	-	-	294477	605594576	54	5	39.64	28.76	20.41	3.151	10.96	21.48	8.749	35.54	46.7202901	5.4723655	1.5205133	1.7009561	44.5858749	52.1926556
biofilm	PRJNA438384	SRR6854571	SRS3060413	PRJNA438384	SAMN08714533	Illumina HiSeq 2500	SRR6854571	not applicable	1	22.34	114.27	-	-	biofilm	biofilm	-	-	-	NA	NA	NA	-	-	-	190581	348601021	6	2	2.536	1.989	0.5423	0.02813	0.0607	0.0283	0.2822	2.711	23.2744178	0.2305090	7.4498070	0.0807303	68.9645359	23.5049268
biofilm	PRJNA438384	SRR6854572	SRS3060413	PRJNA438384	SAMN08714533	Illumina HiSeq 2500	SRR6854572	not applicable	1	22.34	114.27	-	-	biofilm	biofilm	-	-	-	NA	NA	NA	-	-	-	138556	248923138	2	1	2.654	2.126	0.5238	0.03671	0.0709	0.03764	0.2587	2.901	27.4010418	0.2247482	6.4384709	0.0804183	65.8553209	27.6257900
biofilm	PRJNA438384	SRR6854573	SRS3060413	PRJNA438384	SAMN08714533	Illumina HiSeq 2500	SRR6854573	not applicable	1	22.34	114.27	-	-	biofilm	biofilm	-	-	-	NA	NA	NA	-	-	-	151518	277266638	8	6	4.679	3.781	0.9691	0.02337	0.07488	0.04695	0.2755	5.061	30.7155976	0.1392807	6.0427791	0.0771291	63.0252134	30.8548783
biofilm	PRJNA438384	SRR6854574	SRS3060413	PRJNA438384	SAMN08714533	Illumina HiSeq 2500	SRR6854574	not applicable	1	22.34	114.27	-	-	biofilm	biofilm	-	-	-	NA	NA	NA	-	-	-	82292	138214549	6	2	6.545	6.289	0.4465	0.01898	0.07298	0.04863	0.2391	7.236	31.5661806	0.2180519	2.5990193	0.0782145	65.5385336	31.7842325
biofilm	PRJNA438384	SRR6854575	SRS3060413	PRJNA438384	SAMN08714533	Illumina HiSeq 2500	SRR6854575	not applicable	1	22.34	114.27	-	-	biofilm	biofilm	-	-	-	NA	NA	NA	-	-	-	125144	225601402	5	1	5.311	5.067	0.4274	0.01691	0.06838	0.03946	0.2163	5.914	31.5440696	0.2846694	2.1072762	0.0879417	65.9760431	31.8287390
biofilm	PRJNA438384	SRR6854576	SRS3060413	PRJNA438384	SAMN08714533	Illumina HiSeq 2500	SRR6854576	not applicable	1	22.34	114.27	-	-	biofilm	biofilm	-	-	-	NA	NA	NA	-	-	-	39876	61985345	1	1	3.379	2.598	0.8993	0.0134	0.03586	0.02247	0.2462	3.41	28.5628505	0.1972464	5.6173271	0.0583338	65.5642422	28.7600969
biofilm	PRJNA438384	SRR6854577	SRR6854577	PRJNA438384	SAMN08714533	Illumina HiSeq 2500	SRR6854577	not applicable	1	22.34	114.27	-	-	biofilm	biofilm	-	-	-	NA	NA	NA	-	-	-	20343	31384901	0	0	5.492	2.69	3.041	0.0172	0.05343	0.02054	0.1924	3.415	27.0187958	0.1631350	4.4177953	0.0651894	68.3350845	27.1819308
biofilm	PRJNA438384	SRR6854578	SRR6854578	PRJNA438384	SAMN08714533	Illumina HiSeq 2500	SRR6854578	not applicable	1	22.34	114.27	-	-	biofilm	biofilm	-	-	-	NA	NA	NA	-	-	-	8153	12317800	0	0	2.958	1.868	1.153	0.01158	0.02864	0.0189	0.1976	2.482	21.1975464	0.2193383	9.0813211	0.0703835	69.4314107	21.4168847
biofilm	PRJNA438384	SRR6854579	SRR6854579	PRJNA438384	SAMN08714533	Illumina HiSeq 2500	SRR6854579	not applicable	1	22.34	114.27	-	-	biofilm	biofilm	-	-	-	NA	NA	NA	-	-	-	18715	34606861	0	0	3.813	2.185	1.68	0.01377	0.03948	0.02397	0.1863	2.949	27.9691076	0.2066984	5.9439859	0.0795458	65.8006622	28.1758060
biofilm	PRJNA438384	SRR6854580	SRR6854580	PRJNA438384	SAMN08714533	Illumina HiSeq 2500	SRR6854580	not applicable	1	22.34	114.27	-	-	biofilm	biofilm	-	-	-	NA	NA	NA	-	-	-	19009	29496489	0	0	3.482	2.812	0.7244	0.0108	0.03044	0.02019	0.154	3.664	31.8535994	0.2738037	4.5185160	0.0813514	63.2727295	32.1274031
biofilm	PRJNA438384	SRR6854581	SRS3060413	PRJNA438384	SAMN08714533	Illumina HiSeq 2500	SRR6854581	not applicable	1	22.34	114.27	-	-	biofilm	biofilm	-	-	-	NA	NA	NA	-	-	-	92225	157382336	2	1	3.569	3.318	0.4196	0.01633	0.06332	0.04096	0.2428	4.054	18.0100204	0.1454987	2.5256039	0.0614215	79.2574556	18.1555191
biofilm	PRJNA438384	SRR6854582	SRS3060413	PRJNA438384	SAMN08714533	Illumina HiSeq 2500	SRR6854582	not applicable	1	22.34	114.27	-	-	biofilm	biofilm	-	-	-	NA	NA	NA	-	-	-	33165	54664968	4	2	4.68	3.995	0.9058	0.01591	0.04134	0.02625	0.1997	5.106	39.5876267	0.2667545	3.5423444	0.0851294	56.5181449	39.8543812
biofilm	PRJNA438384	SRR6854583	SRS3060413	PRJNA438384	SAMN08714533	Illumina HiSeq 2500	SRR6854583	not applicable	1	22.34	114.27	-	-	biofilm	biofilm	-	-	-	NA	NA	NA	-	-	-	22619	38684784	1	0	2.815	2.33	0.4853	0.00991	0.02807	0.01891	0.1419	3	29.3935103	0.3555865	4.7434428	0.1020719	65.4053886	29.7490968
biofilm	PRJNA438384	SRR6854584	SRS3060413	PRJNA438384	SAMN08714533	Illumina HiSeq 2500	SRR6854584	not applicable	1	22.43	114.28	-	-	biofilm	biofilm	-	-	-	NA	NA	NA	-	-	-	17849	29926989	2	0	4.954	4.467	0.7459	0.03817	0.08048	0.0307	0.3916	5.837	44.7361987	0.3481913	1.1841892	0.2025936	53.5288273	45.0843900
biofilm	PRJNA438384	SRR6854585	SRS3060413	PRJNA438384	SAMN08714533	Illumina HiSeq 2500	SRR6854585	not applicable	1	22.34	114.27	-	-	biofilm	biofilm	-	-	-	NA	NA	NA	-	-	-	41005	89939519	7	2	10.75	10.02	6.865	0.04878	0.1749	0.03177	0.4618	11.5	45.3456000	0.1812563	2.1309009	0.0486604	52.2935824	45.5268563
biofilm	PRJNA438384	SRR6854586	SRS3060413	PRJNA438384	SAMN08714533	Illumina HiSeq 2500	SRR6854586	not applicable	1	22.34	114.27	-	-	biofilm	biofilm	-	-	-	NA	NA	NA	-	-	-	73968	130491265	8	5	5.085	4.53	1.023	0.02279	0.06176	0.02246	0.2005	5.766	38.6535144	0.2141634	2.4901941	0.0623645	58.5797637	38.8676778
biofilm	PRJNA438384	SRR6854587	SRS3060413	PRJNA438384	SAMN08714533	Illumina HiSeq 2500	SRR6854587	not applicable	1	22.34	114.27	-	-	biofilm	biofilm	-	-	-	NA	NA	NA	-	-	-	192972	323232824	9	5	4.718	4.256	0.5829	0.01773	0.06122	0.03308	0.2508	5.236	26.8633723	0.1346514	5.2637882	0.0660773	67.6721108	26.9980237
biofilm	PRJNA438384	SRR6854588	SRS3060413	PRJNA438384	SAMN08714533	Illumina HiSeq 2500	SRR6854588	not applicable	1	22.34	114.27	-	-	biofilm	biofilm	-	-	-	NA	NA	NA	-	-	-	41746	85546390	7	2	16.47	15.88	13.05	0.08155	0.3077	0.03959	0.8001	17.37	48.5100957	0.1753759	2.0660537	0.0579755	49.1904992	48.6854716
biofilm	PRJNA438384	SRR6854589	SRS3060413	PRJNA438384	SAMN08714533	Illumina HiSeq 2500	SRR6854589	not applicable	1	22.34	114.27	-	-	biofilm	biofilm	-	-	-	NA	NA	NA	-	-	-	148063	247716749	10	5	4.902	4.386	0.6821	0.01659	0.06208	0.03493	0.2472	5.378	27.2087019	0.1347908	5.2859510	0.0629359	67.3076204	27.3434927
biofilm	PRJNA438384	SRR6854590	SRS3060413	PRJNA438384	SAMN08714533	Illumina HiSeq 2500	SRR6854590	not applicable	1	22.34	114.27	-	-	biofilm	biofilm	-	-	-	NA	NA	NA	-	-	-	118643	196683868	6	1	5.018	4.519	0.6467	0.01678	0.06235	0.03578	0.259	5.514	27.6850637	0.1350292	5.0904462	0.0627601	67.0267007	27.8200929
biofilm	PRJNA438384	SRR6854591	SRS3060413	PRJNA438384	SAMN08714533	Illumina HiSeq 2500	SRR6854591	not applicable	1	22.34	114.27	-	-	biofilm	biofilm	-	-	-	NA	NA	NA	-	-	-	52479	81498967	3	0	2.63	2.236	0.2506	0.005087	0.01957	0.01042	0.2535	3.8	40.7537701	0.2068848	1.5706799	0.1292926	57.3393725	40.9606549
biofilm	PRJNA438384	SRR6854592	SRS3060413	PRJNA438384	SAMN08714533	Illumina HiSeq 2500	SRR6854592	not applicable	1	22.34	114.27	-	-	biofilm	biofilm	-	-	-	NA	NA	NA	-	-	-	38236	58869133	3	0	3.337	3.1	0.5231	0.008822	0.03345	0.01293	0.1426	5.481	32.3204738	0.1740902	2.5744616	0.1517818	64.7791925	32.4945640
biofilm	PRJNA438384	SRR6854593	SRS3060413	PRJNA438384	SAMN08714533	Illumina HiSeq 2500	SRR6854593	not applicable	1	22.34	114.27	-	-	biofilm	biofilm	-	-	-	NA	NA	NA	-	-	-	41049	66516816	5	2	4.51	4.281	0.5467	0.01134	0.03952	0.01725	0.1795	6.869	34.5022075	0.1788321	2.6847833	0.1497075	62.4844696	34.6810396
biofilm	PRJNA438384	SRR6854594	SRS3060413	PRJNA438384	SAMN08714533	Illumina HiSeq 2500	SRR6854594	not applicable	1	22.34	114.27	-	-	biofilm	biofilm	-	-	-	NA	NA	NA	-	-	-	49897	75816984	3	2	3.305	3.085	0.4997	0.008861	0.03391	0.01443	0.1568	5.162	34.6271312	0.1906745	2.4302378	0.1752907	62.5766658	34.8178057
biofilm	PRJNA438384	SRR6854595	SRS3060413	PRJNA438384	SAMN08714533	Illumina HiSeq 2500	SRR6854595	not applicable	1	22.34	114.27	-	-	biofilm	biofilm	-	-	-	NA	NA	NA	-	-	-	48954	79324358	2	1	2.08	1.943	0.2038	0.004052	0.01803	0.009546	0.06549	3.141	34.8248155	0.1682756	1.4651639	0.1003505	63.4413945	34.9930911
biofilm	PRJNA438384	SRR6854596	SRS3060413	PRJNA438384	SAMN08714533	Illumina HiSeq 2500	SRR6854596	not applicable	1	22.34	114.27	-	-	biofilm	biofilm	-	-	-	NA	NA	NA	-	-	-	30868	49166221	2	1	1.89	1.757	0.1848	0.003923	0.01535	0.009129	0.05375	2.819	33.1692716	0.1619606	1.5845730	0.0890957	64.9950991	33.3312322
biofilm	PRJNA438384	SRR6854597	SRS3060413	PRJNA438384	SAMN08714533	Illumina HiSeq 2500	SRR6854597	not applicable	1	22.34	114.27	-	-	biofilm	biofilm	-	-	-	NA	NA	NA	-	-	-	69328	112479845	4	0	2.646	2.476	0.1569	0.003547	0.01534	0.009253	0.0745	3.951	37.6556534	0.2260200	1.9697257	0.1603876	59.9882133	37.8816734
biofilm	PRJNA438384	SRR6854598	SRS3060413	PRJNA438384	SAMN08714533	Illumina HiSeq 2500	SRR6854598	not applicable	1	22.34	114.27	-	-	biofilm	biofilm	-	-	-	NA	NA	NA	-	-	-	42498	64190447	3	0	1.929	1.799	0.1468	0.004758	0.0197	0.01211	0.07367	2.932	40.3679669	0.2333930	1.3736525	0.1600951	57.8648926	40.6013599
biofilm	PRJNA438384	SRR6854599	SRS3060413	PRJNA438384	SAMN08714533	Illumina HiSeq 2500	SRR6854599	not applicable	1	22.34	114.27	-	-	biofilm	biofilm	-	-	-	NA	NA	NA	-	-	-	45917	69160098	2	0	2.106	1.73	0.2216	0.005278	0.02201	0.009734	0.2881	3.06	40.4795462	0.2734998	1.3385820	0.2239911	57.6843809	40.7530460
biofilm	PRJNA438384	SRR6854600	SRS3060413	PRJNA438384	SAMN08714533	Illumina HiSeq 2500	SRR6854600	not applicable	1	22.34	114.27	-	-	biofilm	biofilm	-	-	-	NA	NA	NA	-	-	-	21171	34241860	4	2	1.873	1.738	0.1779	0.00269	0.02171	0.00492	0.07666	3.223	35.2955110	0.5690551	1.3642352	0.6802763	62.0909225	35.8645661
biofilm	PRJNA438384	SRR6854601	SRS3060413	PRJNA438384	SAMN08714533	Illumina HiSeq 2500	SRR6854601	not applicable	1	22.34	114.27	-	-	biofilm	biofilm	-	-	-	NA	NA	NA	-	-	-	94265	151996637	3	0	2.826	2.395	0.2771	0.005509	0.02252	0.01264	0.2741	3.933	38.6477503	0.2188635	1.7733804	0.1631158	59.1968900	38.8666138
biofilm	PRJNA438384	SRR6854602	SRS3060413	PRJNA438384	SAMN08714533	Illumina HiSeq 2500	SRR6854602	not applicable	1	22.34	114.27	-	-	biofilm	biofilm	-	-	-	NA	NA	NA	-	-	-	232141	404736492	17	7	5.491	4.932	0.6278	0.02466	0.05328	0.02902	0.2153	6.127	34.8259760	0.1310761	3.4403859	0.0496009	61.5529611	34.9570521
biofilm	PRJNA438384	SRR6854603	SRS3060413	PRJNA438384	SAMN08714533	Illumina HiSeq 2500	SRR6854603	not applicable	1	22.34	114.27	-	-	biofilm	biofilm	-	-	-	NA	NA	NA	-	-	-	254715	440566809	23	13	4.321	3.701	0.7178	0.01284	0.04141	0.03645	0.2051	4.782	32.4821518	0.1588951	3.6338985	0.0617330	63.6633216	32.6410469
biofilm	PRJNA438384	SRR6854604	SRS3060413	PRJNA438384	SAMN08714533	Illumina HiSeq 2500	SRR6854604	not applicable	1	22.34	114.27	-	-	biofilm	biofilm	-	-	-	NA	NA	NA	-	-	-	156051	254956086	8	0	4.382	3.835	0.5813	0.0252	0.05937	0.05419	0.248	4.859	29.2498976	0.1313959	4.4874917	0.0548252	66.0763897	29.3812935
biofilm	PRJNA438384	SRR6854605	SRS3060413	PRJNA438384	SAMN08714533	Illumina HiSeq 2500	SRR6854605	not applicable	1	22.34	114.27	-	-	biofilm	biofilm	-	-	-	NA	NA	NA	-	-	-	277908	512322538	27	15	6.413	5.766	0.7411	0.03174	0.05973	0.02983	0.1995	7.12	38.6384421	0.1363065	3.0553291	0.0490325	58.1208898	38.7747486
biofilm	PRJNA438384	SRR6854606	SRS3060413	PRJNA438384	SAMN08714533	Illumina HiSeq 2500	SRR6854606	not applicable	1	22.34	114.27	-	-	biofilm	biofilm	-	-	-	NA	NA	NA	-	-	-	146810	243531402	7	2	4.09	3.401	0.7637	0.01348	0.04293	0.03974	0.2031	4.393	29.6683286	0.1548783	4.2704391	0.0638816	65.8424725	29.8232069
biofilm	PRJNA438384	SRR6854607	SRS3060413	PRJNA438384	SAMN08714533	Illumina HiSeq 2500	SRR6854607	not applicable	1	22.34	114.27	-	-	biofilm	biofilm	-	-	-	NA	NA	NA	-	-	-	144080	239843548	6	1	4.074	3.544	0.591	0.01257	0.04001	0.03569	0.191	4.603	30.8805298	0.1491613	3.6441511	0.0598826	65.2662753	31.0296911
biofilm	PRJNA438384	SRR6854709	SRS3060413	PRJNA438384	SAMN08714533	Illumina HiSeq 2500	SRR6854709	not applicable	1	22.34	114.27	-	-	biofilm	biofilm	-	-	-	NA	NA	NA	-	-	-	146099	263794714	13	4	5.474	5.118	0.4436	0.01054	0.03685	0.01691	0.1147	6.067	33.2197542	0.1717423	2.0055472	0.0751522	64.5278042	33.3914965
biofilm	PRJNA438384	SRR6854710	SRS3060413	PRJNA438384	SAMN08714533	Illumina HiSeq 2500	SRR6854710	not applicable	1	22.34	114.27	-	-	biofilm	biofilm	-	-	-	NA	NA	NA	-	-	-	82287	136569461	6	1	3.94	3.61	0.3684	0.01289	0.03758	0.0184	0.116	4.475	39.4918899	0.3194881	2.3147057	0.0809645	57.7929517	39.8113780
biofilm	PRJNA438384	SRR6854711	SRS3060413	PRJNA438384	SAMN08714533	Illumina HiSeq 2500	SRR6854711	not applicable	1	22.34	114.27	-	-	biofilm	biofilm	-	-	-	NA	NA	NA	-	-	-	188075	380578776	8	2	2.784	2.608	0.4294	0.007248	0.03926	0.0117	0.09853	3.085	17.6155625	0.1525958	3.3976352	0.0939410	78.7402654	17.7681583
biofilm	PRJNA438384	SRR6854712	SRS3060413	PRJNA438384	SAMN08714533	Illumina HiSeq 2500	SRR6854712	not applicable	1	22.34	114.27	-	-	biofilm	biofilm	-	-	-	NA	NA	NA	-	-	-	99800	233563394	8	5	3.002	2.826	0.5221	0.006465	0.04736	0.008744	0.1084	3.364	21.6400952	0.1535693	3.2644585	0.1111175	74.8307595	21.7936645
biofilm	PRJNA438384	SRR6854713	SRS3060413	PRJNA438384	SAMN08714533	Illumina HiSeq 2500	SRR6854713	not applicable	1	22.34	114.27	-	-	biofilm	biofilm	-	-	-	NA	NA	NA	-	-	-	160863	298281590	17	12	6.491	6.231	0.2854	0.008798	0.03076	0.0147	0.09573	7.12	29.9224767	0.1784524	2.0790420	0.0820772	67.7379516	30.1009291
biofilm	PRJNA438384	SRR6854714	SRS3060413	PRJNA438384	SAMN08714533	Illumina HiSeq 2500	SRR6854714	not applicable	1	22.34	114.27	-	-	biofilm	biofilm	-	-	-	NA	NA	NA	-	-	-	103852	264692818	8	3	2.868	2.645	0.4642	0.008954	0.03997	0.01969	0.1174	3.129	17.4515779	0.1616586	6.9742717	0.0989073	75.3135845	17.6132365
biofilm	PRJNA438384	SRR6854715	SRS3060413	PRJNA438384	SAMN08714533	Illumina HiSeq 2500	SRR6854715	not applicable	1	22.34	114.27	-	-	biofilm	biofilm	-	-	-	NA	NA	NA	-	-	-	158410	311947129	13	7	4.746	4.379	0.4418	0.0106	0.03374	0.02021	0.1424	5.349	36.7274610	0.2417868	2.0033868	0.0952561	60.9321094	36.9692478
biofilm	PRJNA438384	SRR6854716	SRS3060413	PRJNA438384	SAMN08714533	Illumina HiSeq 2500	SRR6854716	not applicable	1	22.34	114.27	-	-	biofilm	biofilm	-	-	-	NA	NA	NA	-	-	-	323640	654719350	18	12	5.185	4.843	0.6228	0.009169	0.04785	0.02164	0.1829	5.634	19.5353630	0.1258568	3.8318756	0.0789903	76.4279142	19.6612198
biofilm	PRJNA438384	SRR6854717	SRS3060413	PRJNA438384	SAMN08714533	Illumina HiSeq 2500	SRR6854717	not applicable	1	22.34	114.27	-	-	biofilm	biofilm	-	-	-	NA	NA	NA	-	-	-	235899	440711875	11	3	3.692	3.398	0.4623	0.00753	0.02586	0.01448	0.09788	3.941	18.0267599	0.1329433	2.6494848	0.0716231	79.1191889	18.1597032
biofilm	PRJNA438384	SRR6854718	SRS3060413	PRJNA438384	SAMN08714533	Illumina HiSeq 2500	SRR6854718	not applicable	1	22.34	114.27	-	-	biofilm	biofilm	-	-	-	NA	NA	NA	-	-	-	107961	210430841	8	4	7.242	6.906	0.5392	0.01934	0.04823	0.02062	0.1846	7.685	31.1103662	0.2915243	1.9740709	0.1474577	66.4765809	31.4018905
biofilm	PRJNA438384	SRR6854719	SRS3060413	PRJNA438384	SAMN08714533	Illumina HiSeq 2500	SRR6854719	not applicable	1	22.34	114.27	-	-	biofilm	biofilm	-	-	-	NA	NA	NA	-	-	-	156017	319121277	8	4	4.341	3.972	0.6334	0.01076	0.0445	0.01506	0.1366	4.667	20.4120689	0.1492526	3.6813676	0.1047986	75.6525122	20.5613215
biofilm	PRJNA438384	SRR6854720	SRS3060413	PRJNA438384	SAMN08714533	Illumina HiSeq 2500	SRR6854720	not applicable	1	22.34	114.27	-	-	biofilm	biofilm	-	-	-	NA	NA	NA	-	-	-	121283	199768600	5	3	3.565	3.324	0.4961	0.006308	0.03257	0.01366	0.1094	4.049	17.9601951	0.1528848	2.9093291	0.1451867	78.8324043	18.1130799
biofilm	PRJNA438384	SRR6854721	SRS3060413	PRJNA438384	SAMN08714533	Illumina HiSeq 2500	SRR6854721	not applicable	1	22.34	114.27	-	-	biofilm	biofilm	-	-	-	NA	NA	NA	-	-	-	98516	201651236	2	0	3.748	3.498	0.4913	0.0129	0.04608	0.01847	0.1222	4.28	27.6320962	0.2072557	3.6683550	0.0912342	68.4010590	27.8393519
biofilm	PRJNA438384	SRR6854722	SRS3060413	PRJNA438384	SAMN08714533	Illumina HiSeq 2500	SRR6854722	not applicable	1	22.34	114.27	-	-	biofilm	biofilm	-	-	-	NA	NA	NA	-	-	-	156749	245271154	4	2	2.898	2.687	0.2962	0.01085	0.03777	0.01689	0.1125	3.283	23.7548743	0.1667481	2.1443642	0.0900821	73.8439313	23.9216224
biofilm	PRJNA438384	SRR6854723	SRS3060413	PRJNA438384	SAMN08714533	Illumina HiSeq 2500	SRR6854723	not applicable	1	22.34	114.27	-	-	biofilm	biofilm	-	-	-	NA	NA	NA	-	-	-	119908	202539740	7	4	3.535	3.279	0.3526	0.01263	0.0424	0.01809	0.1326	3.987	33.6052413	0.2108554	1.8160355	0.0748855	64.2929823	33.8160967
biofilm	PRJNA438384	SRR6854724	SRS3060413	PRJNA438384	SAMN08714533	Illumina HiSeq 2500	SRR6854724	not applicable	1	22.34	114.27	-	-	biofilm	biofilm	-	-	-	NA	NA	NA	-	-	-	238681	413668120	5	0	2.988	2.832	0.2442	0.008723	0.02269	0.01097	0.07898	3.181	14.4759078	0.2306139	2.2492566	0.1337873	82.9104344	14.7065217
biofilm	PRJNA438384	SRR6854725	SRS3060413	PRJNA438384	SAMN08714533	Illumina HiSeq 2500	SRR6854725	not applicable	1	22.34	114.27	-	-	biofilm	biofilm	-	-	-	NA	NA	NA	-	-	-	113179	178814055	3	2	2.821	2.599	0.2794	0.009331	0.03671	0.01752	0.1049	3.232	31.9265140	0.2335382	1.5209000	0.0750599	66.2439880	32.1600522
biofilm	PRJNA438384	SRR6854726	SRS3060413	PRJNA438384	SAMN08714533	Illumina HiSeq 2500	SRR6854726	not applicable	1	22.34	114.27	-	-	biofilm	biofilm	-	-	-	NA	NA	NA	-	-	-	119698	184400102	3	3	3.22	2.987	0.2793	0.01191	0.03855	0.01729	0.09902	3.758	33.9668925	0.2119064	1.6372542	0.0595899	64.1243571	34.1787989
biofilm	PRJNA438384	SRR6869023	SRS3060413	PRJNA438384	SAMN08714533	Illumina HiSeq 2500	SRR6869023	not applicable	1	22.34	114.27	-	-	biofilm	biofilm	-	-	-	NA	NA	NA	-	-	-	187879	435765232	20	11	38.65	38.2	0.9878	0.05169	0.1018	0.04071	0.1864	44.73	50.3447157	0.1192668	2.8545031	0.0892014	46.5923130	50.4639825
biofilm	PRJNA438384	SRR6869024	SRS3060413	PRJNA438384	SAMN08714533	Illumina HiSeq 2500	SRR6869024	not applicable	1	22.34	114.27	-	-	biofilm	biofilm	-	-	-	NA	NA	NA	-	-	-	48085	107799405	3	1	2.987	2.78	0.3041	0.01127	0.043	0.03094	0.1233	3.413	33.7722428	1.3113281	1.6296183	0.0997275	63.1870833	35.0835709
biofilm	PRJNA438384	SRR6869025	SRS3060413	PRJNA438384	SAMN08714533	Illumina HiSeq 2500	SRR6869025	not applicable	1	22.34	114.27	-	-	biofilm	biofilm	-	-	-	NA	NA	NA	-	-	-	39984	63271688	3	1	2.134	1.948	0.2621	0.006353	0.02879	0.02115	0.09287	2.409	26.9401449	1.3437577	1.3544737	0.0750481	70.2865756	28.2839026
biofilm	PRJNA438384	SRR6869026	SRS3060413	PRJNA438384	SAMN08714533	Illumina HiSeq 2500	SRR6869026	not applicable	1	22.34	114.27	-	-	biofilm	biofilm	-	-	-	NA	NA	NA	-	-	-	124164	222935326	4	0	2.143	1.984	0.2439	0.004123	0.02428	0.01553	0.07508	2.359	18.4241037	0.5875954	1.6146901	0.0653097	79.3083011	19.0116991
biofilm	PRJNA438384	SRR6869027	SRS3060413	PRJNA438384	SAMN08714533	Illumina HiSeq 2500	SRR6869027	not applicable	1	22.34	114.27	-	-	biofilm	biofilm	-	-	-	NA	NA	NA	-	-	-	41585	83595963	8	3	4.402	4.142	0.4044	0.01887	0.06713	0.03641	0.1348	4.903	33.0659374	0.9418974	1.3899177	0.2540340	64.3482134	34.0078348
biofilm	PRJNA438384	SRR6869028	SRS3060413	PRJNA438384	SAMN08714533	Illumina HiSeq 2500	SRR6869028	not applicable	1	22.34	114.27	-	-	biofilm	biofilm	-	-	-	NA	NA	NA	-	-	-	46800	92242118	6	4	3.084	2.874	0.3263	0.008678	0.04329	0.03671	0.1305	3.432	30.7130501	2.5849411	1.6604229	0.1017294	64.9398566	33.2979912
biofilm	PRJNA438384	SRR6869029	SRS3060413	PRJNA438384	SAMN08714533	Illumina HiSeq 2500	SRR6869029	not applicable	1	22.34	114.27	-	-	biofilm	biofilm	-	-	-	NA	NA	NA	-	-	-	49161	81910975	5	0	2.406	2.209	0.3025	0.007644	0.03628	0.02704	0.1105	2.74	31.0768110	1.9030588	1.6882549	0.0909175	65.2409578	32.9798698
biofilm	PRJNA438384	SRR6869030	SRS3060413	PRJNA438384	SAMN08714533	Illumina HiSeq 2500	SRR6869030	not applicable	1	22.34	114.27	-	-	biofilm	biofilm	-	-	-	NA	NA	NA	-	-	-	71883	183284672	2	1	2.818	2.651	0.2635	0.00463	0.02812	0.01581	0.08182	3.029	19.1661625	0.8180587	2.7553739	0.0725349	77.1878700	19.9842212
biofilm	PRJNA438384	SRR6869031	SRS3060413	PRJNA438384	SAMN08714533	Illumina HiSeq 2500	SRR6869031	not applicable	1	22.34	114.27	-	-	biofilm	biofilm	-	-	-	NA	NA	NA	-	-	-	77706	139312925	7	3	5.438	5.114	0.4336	0.01703	0.05082	0.01973	0.1408	6.174	39.6563856	0.5696164	1.0538763	0.1037186	58.6164031	40.2260020
biofilm	PRJNA438384	SRR6869032	SRS3060413	PRJNA438384	SAMN08714533	Illumina HiSeq 2500	SRR6869032	not applicable	1	22.34	114.27	-	-	biofilm	biofilm	-	-	-	NA	NA	NA	-	-	-	81397	150957041	8	5	5.305	5.055	0.2991	0.01464	0.0466	0.02208	0.1226	5.981	37.1214095	0.7126204	1.1683182	0.1201905	60.8774613	37.8340299
biofilm	PRJNA438384	SRR6869033	SRS3060413	PRJNA438384	SAMN08714533	Illumina HiSeq 2500	SRR6869033	not applicable	1	22.34	114.27	-	-	biofilm	biofilm	-	-	-	NA	NA	NA	-	-	-	60210	121622672	7	3	5.807	5.554	0.4072	0.01584	0.06213	0.03231	0.1386	6.476	38.9691275	0.8420758	1.2708158	0.2378839	58.6800970	39.8112033
biofilm	PRJNA438384	SRR6869034	SRS3060413	PRJNA438384	SAMN08714533	Illumina HiSeq 2500	SRR6869034	not applicable	1	22.34	114.27	-	-	biofilm	biofilm	-	-	-	NA	NA	NA	-	-	-	257508	584436880	23	16	22.45	21.65	1.692	0.07878	0.101	0.0789	0.1987	25.42	42.5674123	0.1622283	3.4577195	0.0592678	53.7533722	42.7296406
biofilm	PRJNA438384	SRR6869035	SRS3060413	PRJNA438384	SAMN08714533	Illumina HiSeq 2500	SRR6869035	not applicable	1	22.34	114.27	-	-	biofilm	biofilm	-	-	-	NA	NA	NA	-	-	-	274958	720205740	52	35	30.58	30.32	0.3735	0.02416	0.06257	0.03962	0.08587	34.28	46.6548313	0.1516635	2.5206050	0.0638785	50.6090218	46.8064948
biofilm	PRJNA438384	SRR6869036	SRS3060413	PRJNA438384	SAMN08714533	Illumina HiSeq 2500	SRR6869036	not applicable	1	22.34	114.27	-	-	biofilm	biofilm	-	-	-	NA	NA	NA	-	-	-	313460	783987851	53	40	29.45	29.25	0.3251	0.02547	0.07874	0.06461	0.1182	33.59	50.8926736	0.1555366	0.9278191	0.0396259	47.9843448	51.0482102
biofilm	PRJNA438384	SRR6869037	SRS3060413	PRJNA438384	SAMN08714533	Illumina HiSeq 2500	SRR6869037	not applicable	1	22.34	114.27	-	-	biofilm	biofilm	-	-	-	NA	NA	NA	-	-	-	48520	83014860	4	1	2.68	2.445	0.4176	0.009017	0.03805	0.03195	0.1331	3.05	33.0336878	1.6964568	1.1574605	0.0726174	64.0397775	34.7301446
biofilm	PRJNA438384	SRR6869038	SRS3060413	PRJNA438384	SAMN08714533	Illumina HiSeq 2500	SRR6869038	not applicable	1	22.34	114.27	-	-	biofilm	biofilm	-	-	-	NA	NA	NA	-	-	-	50222	144725540	7	3	2.876	2.698	0.2758	0.008409	0.03429	0.02479	0.09925	3.233	23.4813764	0.9468476	2.4172369	0.0796707	73.0748683	24.4282240
biofilm	PRJNA438384	SRR6869039	SRS3060413	PRJNA438384	SAMN08714533	Illumina HiSeq 2500	SRR6869039	not applicable	1	21.7	114.67	-	-	biofilm	biofilm	-	-	-	NA	NA	NA	-	-	-	177694	406812571	12	7	15	8.834	7.658	0.1524	1.15	0.03251	0.7321	12.39	46.9619657	0.1244634	2.9335095	0.0800601	49.9000013	47.0864291
biofilm	PRJNA438384	SRR6869040	SRS3060413	PRJNA438384	SAMN08714533	Illumina HiSeq 2500	SRR6869040	not applicable	1	21.7	114.67	-	-	biofilm	biofilm	-	-	-	NA	NA	NA	-	-	-	284774	639008409	31	19	10.56	9.703	2.044	0.05523	0.5232	0.02403	0.3932	11.67	29.2380686	0.2300939	4.4407253	0.1190325	65.9720797	29.4681625
biofilm	PRJNA438384	SRR6869041	SRS3060413	PRJNA438384	SAMN08714533	Illumina HiSeq 2500	SRR6869041	not applicable	1	21.7	114.35	-	-	biofilm	biofilm	-	-	-	NA	NA	NA	-	-	-	138816	303084919	12	5	6.974	5.344	3.103	0.1188	0.9897	0.03467	0.5928	7.182	22.1724727	0.1983410	4.7078253	0.1714249	72.7499361	22.3708137
biofilm	PRJNA438384	SRR6869042	SRS3060413	PRJNA438384	SAMN08714533	Illumina HiSeq 2500	SRR6869042	not applicable	1	21.7	114.35	-	-	biofilm	biofilm	-	-	-	NA	NA	NA	-	-	-	250448	547389864	22	9	9.942	9.36	1.383	0.03908	0.3449	0.02194	0.2995	10.97	25.3466963	0.2423485	5.0861165	0.1166454	69.2081933	25.5890448
biofilm	PRJNA438384	SRR6869043	SRS3060413	PRJNA438384	SAMN08714533	Illumina HiSeq 2500	SRR6869043	not applicable	1	21.7	114.67	-	-	biofilm	biofilm	-	-	-	NA	NA	NA	-	-	-	140295	314681565	15	7	10.94	8.604	3.47	0.08249	1.043	0.0247	0.4462	10.61	30.7351514	0.1825178	4.1260931	0.1109709	64.8452669	30.9176692
biofilm	PRJNA438384	SRR6869044	SRS3060413	PRJNA438384	SAMN08714533	Illumina HiSeq 2500	SRR6869044	not applicable	1	22.2	39.04	-	-	biofilm	biofilm	-	-	-	NA	NA	NA	-	-	-	175436	437691383	38	16	33.9	32.22	3.508	0.2936	2.135	0.0686	2.015	35.38	45.0424745	0.1350504	1.8349298	0.1161631	52.8713822	45.1775249
biofilm	PRJNA438384	SRR6869045	SRS3060413	PRJNA438384	SAMN08714533	Illumina HiSeq 2500	SRR6869045	not applicable	1	22.2	39.04	-	-	biofilm	biofilm	-	-	-	NA	NA	NA	-	-	-	197749	532422099	44	8	26.95	26.61	0.4435	0.03995	0.1134	0.0285	0.2533	28.45	35.2790354	0.1506297	3.4157432	0.0708599	61.0837318	35.4296651
biofilm	PRJNA438384	SRR6869046	SRS3060413	PRJNA438384	SAMN08714533	Illumina HiSeq 2500	SRR6869046	not applicable	1	22.2	39.04	-	-	biofilm	biofilm	-	-	-	NA	NA	NA	-	-	-	243787	607177824	54	21	25.01	24.57	0.7988	0.06306	0.2138	0.1484	0.4922	26.64	33.1980377	0.1489186	2.2684063	0.1045150	64.2801223	33.3469563
biofilm	PRJNA438384	SRR6869047	SRS3060413	PRJNA438384	SAMN08714533	Illumina HiSeq 2500	SRR6869047	not applicable	1	22.2	39.04	-	-	biofilm	biofilm	-	-	-	NA	NA	NA	-	-	-	220438	478397094	30	3	20.66	20.27	0.6983	0.05799	0.1983	0.1556	0.4189	22.07	28.5964235	0.1395941	2.3091811	0.1093572	68.8454442	28.7360176
biofilm	PRJNA438384	SRR6869048	SRS3060413	PRJNA438384	SAMN08714533	Illumina HiSeq 2500	SRR6869048	not applicable	1	22.2	39.04	-	-	biofilm	biofilm	-	-	-	NA	NA	NA	-	-	-	278004	622235483	41	8	19.95	19.56	0.6661	0.0599	0.2047	0.1537	0.3731	21.52	28.9631399	0.1430897	2.4735172	0.1054875	68.3147657	29.1062296
biofilm	PRJNA438384	SRR6869049	SRS3060413	PRJNA438384	SAMN08714533	Illumina HiSeq 2500	SRR6869049	not applicable	1	22.2	39.04	-	-	biofilm	biofilm	-	-	-	NA	NA	NA	-	-	-	143788	402505182	38	19	38.09	36.77	2.439	0.2858	1.298	0.122	1.039	39.44	46.5049704	0.1555539	2.0083161	0.1118396	51.2193200	46.6605243
biofilm	PRJNA438384	SRR6869050	SRS3060413	PRJNA438384	SAMN08714533	Illumina HiSeq 2500	SRR6869050	not applicable	1	22.2	39.04	-	-	biofilm	biofilm	-	-	-	NA	NA	NA	-	-	-	119199	338437790	37	17	35.54	34.32	1.882	0.2188	0.8518	0.1778	0.7988	36.55	44.7297820	0.1484947	2.0270705	0.1572790	52.9373738	44.8782767
biofilm	PRJNA438384	SRR6869051	SRS3060413	PRJNA438384	SAMN08714533	Illumina HiSeq 2500	SRR6869051	not applicable	1	22.2	39.04	-	-	biofilm	biofilm	-	-	-	NA	NA	NA	-	-	-	244505	608947738	47	6	25.48	25.12	0.4738	0.03997	0.1194	0.03057	0.2719	27.3	35.7858383	0.1530416	3.4480665	0.0713743	60.5416793	35.9388799
biofilm	PRJNA438384	SRR6869052	SRS3060413	PRJNA438384	SAMN08714533	Illumina HiSeq 2500	SRR6869052	not applicable	1	22.2	39.04	-	-	biofilm	biofilm	-	-	-	NA	NA	NA	-	-	-	282793	714899819	62	20	24.13	23.8	0.5031	0.0488	0.1622	0.0275	0.7025	26.07	35.4346967	0.1484857	2.8174612	0.0667509	61.5326054	35.5831824
biofilm	PRJNA438384	SRR6869053	SRS3060413	PRJNA438384	SAMN08714533	Illumina HiSeq 2500	SRR6869053	not applicable	1	22.2	39.04	-	-	biofilm	biofilm	-	-	-	NA	NA	NA	-	-	-	230650	616276037	51	21	27.44	27.07	0.4905	0.04119	0.1199	0.02645	0.2779	29.11	37.4887759	0.1610913	3.0597105	0.0730704	59.2173520	37.6498672
biofilm	PRJNA438384	SRR6869054	SRS3060413	PRJNA438384	SAMN08714533	Illumina HiSeq 2500	SRR6869054	not applicable	1	22.2	39.04	-	-	biofilm	biofilm	-	-	-	NA	NA	NA	-	-	-	293825	718639480	61	27	21.63	21.39	0.4073	0.0378	0.1276	0.02606	0.8978	23.43	31.7303989	0.1441999	2.7769081	0.0658241	65.2826689	31.8745988
biofilm	PRJNA438384	SRR6869055	SRS3060413	PRJNA438384	SAMN08714533	Illumina HiSeq 2500	SRR6869055	not applicable	1	22.2	39.04	-	-	biofilm	biofilm	-	-	-	NA	NA	NA	-	-	-	204637	466660407	32	1	22.74	22.48	0.4359	0.0408	0.1389	0.02469	0.9761	24.76	33.8810519	0.1508565	2.6980794	0.0608179	63.2091943	34.0319084
biofilm	PRJNA438384	SRR6869387	SRS3060413	PRJNA438384	SAMN08714533	Illumina HiSeq 2500	SRR6869387	not applicable	1	18.23	109.49	-	-	biofilm	biofilm	-	-	-	NA	NA	NA	-	-	-	73401	135531878	2	1	22.38	16.72	20.94	0.03751	0.1045	0.04158	1.105	20.37	48.6437750	0.0992463	3.6541605	0.0334175	47.5694007	48.7430213
biofilm	PRJNA438384	SRR6869388	SRS3060413	PRJNA438384	SAMN08714533	Illumina HiSeq 2500	SRR6869388	not applicable	1	18.23	109.49	-	-	biofilm	biofilm	-	-	-	NA	NA	NA	-	-	-	52197	108797136	4	4	42.51	33.16	39.25	0.02503	0.08321	0.05676	1.266	38.7	59.7343702	0.0720292	1.8780802	0.0280759	38.2874444	59.8063994
biofilm	PRJNA438384	SRR6869389	SRS3060413	PRJNA438384	SAMN08714533	Illumina HiSeq 2500	SRR6869389	not applicable	1	18.23	109.49	-	-	biofilm	biofilm	-	-	-	NA	NA	NA	-	-	-	52566	95546708	1	1	48.1	42.87	47.71	0.009163	0.05483	0.07171	1.205	48.18	65.2363649	0.0556661	2.1489193	0.0202553	32.5387943	65.2920310
biofilm	PRJNA438384	SRR6869390	SRS3060413	PRJNA438384	SAMN08714533	Illumina HiSeq 2500	SRR6869390	not applicable	1	30.7	122.82	-	-	biofilm	biofilm	-	-	-	NA	NA	NA	-	-	-	363175	827376311	40	24	35.93	33.52	8.057	0.7511	1.492	0.07485	2.453	38.85	78.8247358	0.0310553	0.5748341	0.0317567	20.5376181	78.8557911
biofilm	PRJNA438384	SRR6869391	SRS3060413	PRJNA438384	SAMN08714533	Illumina HiSeq 2500	SRR6869391	not applicable	1	30.7	122.82	-	-	biofilm	biofilm	-	-	-	NA	NA	NA	-	-	-	101804	307643068	22	18	62.4	56.57	50.19	0.2038	2.312	0.08313	42.43	66.97	88.8903733	0.0233069	0.1818079	0.1558183	10.7486936	88.9136802
biofilm	PRJNA438384	SRR6869392	SRS3060413	PRJNA438384	SAMN08714533	Illumina HiSeq 2500	SRR6869392	not applicable	1	30.7	122.82	-	-	biofilm	biofilm	-	-	-	NA	NA	NA	-	-	-	282987	607361663	18	10	21.56	19.2	6.99	0.5849	1.592	0.02493	4.231	25.75	71.5431759	0.0780856	0.3255823	0.0457346	28.0074215	71.6212615
biofilm	PRJNA438384	SRR6869393	SRS3060413	PRJNA438384	SAMN08714533	Illumina HiSeq 2500	SRR6869393	not applicable	1	30.7	122.82	-	-	biofilm	biofilm	-	-	-	NA	NA	NA	-	-	-	297838	749003460	49	33	43.11	33.54	22.42	1.079	1.664	0.08206	8.382	40.41	75.5643250	0.0427095	0.7043984	0.2532308	23.4353362	75.6070345
biofilm	PRJNA438384	SRR6869394	SRS3060413	PRJNA438384	SAMN08714533	Illumina HiSeq 2500	SRR6869394	not applicable	1	30.7	122.82	-	-	biofilm	biofilm	-	-	-	NA	NA	NA	-	-	-	250709	554815281	22	15	24.66	23.42	4.1	0.3591	1.055	0.02691	2.373	29.75	68.7484785	0.0845740	0.3498837	0.0294762	30.7875876	68.8330525
biofilm	PRJNA438384	SRR6869395	SRS3060413	PRJNA438384	SAMN08714533	Illumina HiSeq 2500	SRR6869395	not applicable	1	30.7	122.82	-	-	biofilm	biofilm	-	-	-	NA	NA	NA	-	-	-	219627	580682865	37	27	48.41	41.04	15.13	0.1339	0.9308	0.04955	4.664	47.58	68.6357648	0.0768357	0.9441978	0.0908517	30.2523500	68.7126005
biofilm	PRJNA438384	SRR6869396	SRS3060413	PRJNA438384	SAMN08714533	Illumina HiSeq 2500	SRR6869396	not applicable	1	14.0	116.0	-	-	biofilm	biofilm	-	-	-	NA	NA	NA	-	-	-	104408	221980438	11	7	51.64	21.17	47.05	0.8854	2.057	0.104	6.515	30.88	72.8427557	0.1058589	1.1028402	0.1280204	25.8205248	72.9486146
biofilm	PRJNA438384	SRR6869397	SRS3060413	PRJNA438384	SAMN08714533	Illumina HiSeq 2500	SRR6869397	not applicable	1	31.42	-81.3	-	-	biofilm	biofilm	-	-	-	NA	NA	NA	-	-	-	44505	111396635	7	5	59.94	34.37	58.27	0.2369	8.343	0.07331	24.03	46	84.3197679	0.0870849	0.8458810	0.2687480	14.4785181	84.4068528
biofilm	PRJNA438384	SRR6869398	SRS3060413	PRJNA438384	SAMN08714533	Illumina HiSeq 2500	SRR6869398	not applicable	1	31.42	-81.3	-	-	biofilm	biofilm	-	-	-	NA	NA	NA	-	-	-	125786	292614087	20	8	43.36	31.78	38.48	1.431	5.977	0.07564	10.89	38.47	64.7066303	0.1301977	1.9853640	5.2841562	27.8936516	64.8368280
biofilm	PRJNA438384	SRR6869399	SRS3060413	PRJNA438384	SAMN08714533	Illumina HiSeq 2500	SRR6869399	not applicable	1	31.42	-81.3	-	-	biofilm	biofilm	-	-	-	NA	NA	NA	-	-	-	111648	266059311	10	5	52.25	30.57	48.05	1.425	4.466	0.06731	10.37	41.97	76.6796442	0.0930233	2.4866902	1.9833249	18.7573175	76.7726675
biofilm	PRJNA438384	SRR6873775	SRS3075536	PRJNA438384	SAMN08714535	Illumina HiSeq 2500	SRR6873775	not applicable	1	22.34	114.27	0.1	0.22	water	virus enriched	-	-	-	NA	NA	NA	-	-	-	252299	647643374	105	42	37.66	32.72	14.99	0.9945	4.105	5.116	8.416	39.75	55.0242410	0.3630788	0.7979929	2.4016160	41.4130712	55.3873198
biofilm	PRJNA438384	SRR6873776	SRS3075536	PRJNA438384	SAMN08714535	Illumina HiSeq 2500	SRR6873776	not applicable	1	22.34	114.27	0.1	0.22	water	virus enriched	-	-	-	NA	NA	NA	-	-	-	225072	526092242	72	18	40.99	32.02	21.07	1.689	7.77	11.82	10.79	45.25	64.5580598	1.0304510	0.8563852	1.8529834	31.7021206	65.5885108
biofilm	PRJNA438384	SRR6873777	SRS3075536	PRJNA438384	SAMN08714535	Illumina HiSeq 2500	SRR6873777	not applicable	1	22.34	114.27	0.1	0.22	water	virus enriched	-	-	-	NA	NA	NA	-	-	-	209356	532747991	62	20	28.82	26.61	7.329	0.6096	2.317	2.846	5.465	32.82	40.6729241	0.2499538	2.0173326	1.2976720	55.7621176	40.9228779
biofilm	PRJNA438384	SRR6873778	SRS3075536	PRJNA438384	SAMN08714535	Illumina HiSeq 2500	SRR6873778	not applicable	1	22.34	114.27	0.1	0.22	water	virus enriched	-	-	-	NA	NA	NA	-	-	-	219918	540233383	75	19	39.99	35.72	16.05	1.066	3.842	4.65	10.23	44.3	59.5169120	0.2996827	0.6690435	2.4608389	37.0535229	59.8165947
biofilm	PRJNA438384	SRR6873779	SRS3075536	PRJNA438384	SAMN08714535	Illumina HiSeq 2500	SRR6873779	not applicable	1	22.34	114.27	0.1	0.22	water	virus enriched	-	-	-	NA	NA	NA	-	-	-	179948	352631162	33	6	16	13.53	6.133	0.8605	2.097	4.034	3.367	18.27	27.7310622	1.5246986	3.7061217	1.8117740	65.2263437	29.2557608
biofilm	PRJNA438384	SRR6873780	SRS3075536	PRJNA438384	SAMN08714535	Illumina HiSeq 2500	SRR6873780	not applicable	1	22.34	114.27	0.1	0.22	water	virus enriched	-	-	-	NA	NA	NA	-	-	-	226446	476624672	51	10	23.9	20.63	9.066	1.518	3.006	5.356	5.231	27.31	37.5814976	1.2272059	2.6702562	2.2214974	56.2995430	38.8087035
biofilm	PRJNA438384	SRR6873781	SRS3075536	PRJNA438384	SAMN08714535	Illumina HiSeq 2500	SRR6873781	not applicable	1	22.34	114.27	0.1	0.22	water	virus enriched	-	-	-	NA	NA	NA	-	-	-	172601	368857888	28	9	14.49	12.49	4.637	0.5722	1.738	1.382	3.079	15.3	27.3694585	1.3953349	2.3738448	1.7009047	67.1604572	28.7647934
biofilm	PRJNA438384	SRR6873782	SRS3075536	PRJNA438384	SAMN08714535	Illumina HiSeq 2500	SRR6873782	not applicable	1	22.34	114.27	0.1	0.22	water	virus enriched	-	-	-	NA	NA	NA	-	-	-	177844	368231215	40	3	18.69	16.33	7.18	1.668	2.646	3.093	4.9	21.91	35.0505375	1.3059255	3.1295995	1.6931863	58.8207513	36.3564630
biofilm	PRJNA438384	SRR6873783	SRS3075536	PRJNA438384	SAMN08714535	Illumina HiSeq 2500	SRR6873783	not applicable	1	22.34	114.27	0.1	0.22	water	virus enriched	-	-	-	NA	NA	NA	-	-	-	250369	506288762	47	5	22.29	19.62	8.572	1.333	3.064	4.337	5.582	26.5	36.9424823	1.6334155	3.0035684	1.9466592	56.4738745	38.5758978
biofilm	PRJNA438384	SRR6873784	SRS3075536	PRJNA438384	SAMN08714535	Illumina HiSeq 2500	SRR6873784	not applicable	1	22.43	114.28	0.1	0.22	water	virus enriched	-	-	-	NA	NA	NA	-	-	-	235698	546046775	71	23	22.67	20.33	8.938	0.7274	2.284	3.037	4.059	24.47	38.9052663	1.7497394	1.9993657	1.3572153	55.9884133	40.6550057
biofilm	PRJNA438384	SRR6873785	SRS3075536	PRJNA438384	SAMN08714535	Illumina HiSeq 2500	SRR6873785	not applicable	1	22.29	113.59	0.1	0.22	water	virus enriched	-	-	-	NA	NA	NA	-	-	-	320940	704200251	31	20	8.97	7.787	4.148	0.2732	0.5928	0.8399	1.944	9.701	24.3162511	1.3299951	4.7692739	1.4140922	68.1703877	25.6462462
biofilm	PRJNA438384	SRR6873786	SRS3075536	PRJNA438384	SAMN08714535	Illumina HiSeq 2500	SRR6873786	not applicable	1	22.43	114.28	0.1	0.22	water	virus enriched	-	-	-	NA	NA	NA	-	-	-	276809	568165434	36	5	16.53	14.27	8.584	1.281	3.148	1.504	4.643	17.26	29.6904389	0.8986792	2.7877231	1.2983846	65.3247742	30.5891181
biofilm	PRJNA438384	SRR6877506	SRS3060413	PRJNA438384	SAMN08714533	Illumina HiSeq 2500	SRR6877506	not applicable	1	22.2	39.04	0.1	0.22	water	virus enriched	-	-	-	NA	NA	NA	-	-	-	129490	320158701	56	4	41.54	30.87	18.04	1.882	5.525	14.04	6.171	43.66	66.3638569	1.4282734	0.7791584	1.9522504	29.4764609	67.7921303
biofilm	PRJNA438384	SRR6877507	SRS3060413	PRJNA438384	SAMN08714533	Illumina HiSeq 2500	SRR6877507	not applicable	1	22.2	39.04	0.1	0.22	water	virus enriched	-	-	-	NA	NA	NA	-	-	-	223260	511811196	70	7	46.05	37.91	25.8	2.706	13.34	14.42	16.42	52.39	62.9824477	4.7098723	0.8276604	4.2886565	27.1913631	67.6923200
biofilm	PRJNA438384	SRR6877508	SRS3060413	PRJNA438384	SAMN08714533	Illumina HiSeq 2500	SRR6877508	not applicable	1	22.2	39.04	0.1	0.22	water	virus enriched	-	-	-	NA	NA	NA	-	-	-	253624	581200573	72	5	47.47	39.05	26.88	2.874	13.99	14.74	17.35	54.34	64.1887776	4.9296253	0.8351899	3.5445713	26.5018360	69.1184029
biofilm	PRJNA438384	SRR6877509	SRS3060413	PRJNA438384	SAMN08714533	Illumina HiSeq 2500	SRR6877509	not applicable	1	22.2	39.04	0.1	0.22	water	virus enriched	-	-	-	NA	NA	NA	-	-	-	231984	526658409	70	11	46.06	39.12	26.27	2.817	14.33	12.29	17.95	53.65	62.7898835	5.0917525	0.8770459	4.2843835	26.9569346	67.8816360
biofilm	PRJNA438384	SRR6877510	SRS3060413	PRJNA438384	SAMN08714533	Illumina HiSeq 2500	SRR6877510	not applicable	1	22.2	39.04	0.1	0.22	water	virus enriched	-	-	-	NA	NA	NA	-	-	-	237540	537940153	67	2	46.85	38.68	26.11	2.893	13.62	14.65	16.78	53.6	62.3940543	5.7768208	0.8907860	4.1272515	26.8110874	68.1708751
biofilm	PRJNA438384	SRR6877511	SRS3060413	PRJNA438384	SAMN08714533	Illumina HiSeq 2500	SRR6877511	not applicable	1	22.2	39.04	0.1	0.22	water	virus enriched	-	-	-	NA	NA	NA	-	-	-	140060	341389160	57	13	42.88	32.75	17.31	2.238	5.322	14.79	5.94	45.83	66.8126783	1.8854570	0.9712752	1.6247277	28.7058619	68.6981353
biofilm	PRJNA438384	SRR6877512	SRS3060413	PRJNA438384	SAMN08714533	Illumina HiSeq 2500	SRR6877512	not applicable	1	22.2	39.04	0.1	0.22	water	virus enriched	-	-	-	NA	NA	NA	-	-	-	126360	311096422	50	5	42.21	31.95	18.98	2.035	7.15	14.49	8.222	43.92	65.5320548	1.7441898	0.8527842	2.2328205	29.6381507	67.2762446
biofilm	PRJNA438384	SRR6877513	SRS3060413	PRJNA438384	SAMN08714533	Illumina HiSeq 2500	SRR6877513	not applicable	1	22.2	39.04	0.1	0.22	water	virus enriched	-	-	-	NA	NA	NA	-	-	-	221097	497548121	66	6	45.75	38.17	25.7	2.782	13.41	13.44	16.57	52.59	63.0697220	5.0311262	0.9445863	4.0293053	26.9252603	68.1008482
biofilm	PRJNA438384	SRR6877514	SRS3060413	PRJNA438384	SAMN08714533	Illumina HiSeq 2500	SRR6877514	not applicable	1	22.2	39.04	0.1	0.22	water	virus enriched	-	-	-	NA	NA	NA	-	-	-	257293	620829874	75	9	48.14	40.77	24.52	2.901	13.35	12.6	16.36	52.56	62.8997110	2.7185382	0.9334594	3.2107938	30.2374976	65.6182492
biofilm	PRJNA438384	SRR6877515	SRS3060413	PRJNA438384	SAMN08714533	Illumina HiSeq 2500	SRR6877515	not applicable	1	22.2	39.03	0.1	0.22	water	virus enriched	-	-	-	NA	NA	NA	-	-	-	289515	696470384	82	19	47.9	39.73	23.84	2.986	12.27	13.65	14.59	51.32	62.4336311	2.6603113	0.8456473	3.4172840	30.6431263	65.0939424
biofilm	PRJNA438384	SRR6877516	SRS3060413	PRJNA438384	SAMN08714533	Illumina HiSeq 2500	SRR6877516	not applicable	1	22.2	39.04	0.1	0.22	water	virus enriched	-	-	-	NA	NA	NA	-	-	-	211180	478789882	65	3	45.19	37.85	27.18	2.771	14.51	11.76	18.16	52.67	65.4209002	3.3149811	0.7306778	4.0899918	26.4434491	68.7358813
biofilm	PRJNA438384	SRR6877517	SRS3060413	PRJNA438384	SAMN08714533	Illumina HiSeq 2500	SRR6877517	not applicable	1	22.2	39.04	0.1	0.22	water	virus enriched	-	-	-	NA	NA	NA	-	-	-	241366	584107833	72	12	48.34	41.39	23.95	3.096	12.92	11.47	15.93	52.81	62.6512857	2.5802504	0.9123991	2.9192279	30.9368368	65.2315361
biofilm	PRJNA438384	SRR6877520	SRS3078224	PRJNA438384	SAMN08714628	Illumina HiSeq 2500	SRR6877520	not applicable	1	22.34	114.27	0.1	0.22	water	virus enriched	-	-	-	NA	NA	NA	-	-	-	910333	2225258442	172	92	29.58	25.97	11.12	0.943	2.615	3.165	7.29	33.33	43.7530393	0.2231667	5.4153519	0.5406896	50.0677525	43.9762060
biofilm	PRJNA438384	SRR6877521	SRS3078224	PRJNA438384	SAMN08714628	Illumina HiSeq 2500	SRR6877521	not applicable	1	22.34	114.27	-	-	biofilm	biofilm	-	-	-	NA	NA	NA	-	-	-	1685177	3224012640	117	105	4.643	4.405	0.267	0.007603	0.0291	0.01704	0.1161	5.17	26.1787080	0.2459707	2.3780023	0.0637784	71.1335406	26.4246787
biofilm	PRJNA438384	SRR6907236	SRS3078224	PRJNA438384	SAMN08714628	Illumina HiSeq 2500	SRR6907236	not applicable	1	22.34	114.27	-	-	biofilm	biofilm	-	-	-	NA	NA	NA	-	-	-	57988	205151498	15	6	68.83	41.65	57.19	0.9397	2.831	0.1054	2.678	52.36	91.0305133	0.0063797	0.0503602	0.0131971	8.8995496	91.0368930
biofilm	PRJNA438384	SRR6907237	SRS3078224	PRJNA438384	SAMN08714628	Illumina HiSeq 2500	SRR6907237	not applicable	1	22.34	114.27	-	-	biofilm	biofilm	-	-	-	NA	NA	NA	-	-	-	61012	197804593	10	7	70.72	41.56	58.97	2.304	1.408	0.1074	2.617	53.03	91.1391691	0.0061224	0.0745783	0.0209277	8.7592024	91.1452915
biofilm	PRJNA438384	SRR6907238	SRS3078224	PRJNA438384	SAMN08714628	Illumina HiSeq 2500	SRR6907238	not applicable	1	22.34	114.27	-	-	water	other water	-	-	-	NA	NA	NA	-	-	-	20313	82109815	7	6	81.92	51.28	71.73	0.2325	0.4377	0.1023	2.154	60.07	92.0007267	0.0035075	0.0430011	0.0225558	7.9302089	92.0042342
Tara girus	TARA_Girus	ERS488658	ERS488658	PRJEB1788	SAMEA2619888	Illumina HiSeq 2000	ERR594328	2010-01-20T06:28:30Z	5	18.3992	39.865	0.1	0.22	water	virus enriched	27.59865	184.061167	38.646858	-	-	-	-	-	-	159933	374518106	5	0	5.472	3.169	3.882	0.4071	2.381	2.792	1.056	3.851	11.9559767	1.3472230	0.2973699	22.5521028	63.8473276	13.3031997
Tara girus	TARA_Girus	ERS488722	ERS488722	PRJEB1788	SAMEA2619935	Illumina HiSeq 2000	ERR594334	2010-03-12T06:31:00Z	5	20.8167	63.5046	0.1	0.22	water	virus enriched	25.581433	104.908417	36.530058	-	-	-	-	-	-	42512	86511776	0	0	3.145	1.305	2.066	0.1094	1.195	1.701	0.4712	1.837	10.8160476	1.2253919	0.2044178	26.5411692	61.2129735	12.0414395
Tara girus	TARA_Girus	ERS488773	ERS488773	PRJEB1788	SAMEA2619974	Illumina HiSeq 2000	ERR594290,ERR594345	2010-03-13T03:46:53Z	600	20.8322	63.6004	0.1	0.22	water	virus enriched	12.066048	1.63999	35.693546	-	+	-	+	-	-	325304	810490608	88	44	31.23	28	24.66	1.523	13.77	0.57	23.95	31.1	29.9736177	6.3673840	0.3248580	3.0952668	60.2388734	36.3410017
Tara girus	TARA_Girus	ERS488803	ERS488803	PRJEB1788	SAMEA2620004	Illumina HiSeq 2000	ERR594330	2010-03-15T04:44:00Z	5	19.0368	64.5038	0.1	0.22	water	virus enriched	26.2314	199.9355	36.617917	-	-	-	-	-	-	61465	126393820	1	0	3.416	2.299	2.879	0.3252	1.999	0.7043	1.463	2.671	10.8967468	1.3073733	0.1929074	25.0646024	62.5383700	12.2041201
Tara girus	TARA_Girus	ERS488853	ERS488853	PRJEB1788	SAMEA2620039	Illumina HiSeq 2000	ERR594312	2010-03-16T10:03:45Z	340	19.0134	64.5698	0.1	0.22	water	virus enriched	14.987618	2.369225	36.021302	-	+	-	+	-	-	111669	284687843	23	8	28.01	25.19	26.34	8.275	20.56	0.1637	20.35	27.23	37.1171612	0.9231157	0.2707305	4.7285120	56.9604806	38.0402769
Tara girus	TARA_Girus	ERS488879	ERS488879	PRJEB1788	SAMEA2620065	Illumina HiSeq 2000	ERR594327	2010-03-18T06:29:30Z	5	18.5812	66.5622	0.1	0.22	water	virus enriched	26.81765	193.3535	36.285367	-	-	-	-	-	-	49565	107006210	3	0	9.825	8.445	9.305	3.687	7.081	0.6353	7.394	9.115	16.1419769	0.9181472	0.3838303	22.0361923	60.5198534	17.0601241
Tara girus	TARA_Girus	ERS488945	ERS488945	PRJEB1788	SAMEA2620106	Illumina HiSeq 2000	ERR594346	2010-03-20T12:07:44Z	270	18.7346	66.3896	0.1	0.22	water	virus enriched	15.614195	2.303017	35.901885	-	+	-	+	-	-	158234	410830844	51	24	20.44	16.73	15.64	2.043	9.859	0.3265	13.64	18.11	22.5543374	2.2796492	0.2948534	5.1117320	69.7594280	24.8339866
Tara girus	TARA_Girus	ERS489047	ERS489047	PRJEB1788	SAMEA2620198	Illumina HiSeq 2000	ERR594295	2010-03-30T04:13:30Z	5	14.553	69.9888	0.1	0.22	water	virus enriched	29.089367	187.42925	36.024883	-	-	-	-	-	-	37758	85793939	6	2	30.29	27.91	29.28	15.78	17.4	0.6586	25.6	30.32	38.4999658	0.5152037	0.1887137	13.2474923	47.5486245	39.0151695
Tara girus	TARA_Girus	ERS489324	ERS489324	PRJEB1788	SAMEA2620413	Illumina HiSeq 2000	ERR594314	2010-04-19T09:27:30Z	5	-9.40165	66.3754	0.1	0.22	water	virus enriched	29.818233	187.2575	34.1689	-	-	-	-	-	-	123292	270061266	12	1	9.422	7.504	8.335	2.826	5.251	1.859	5.024	8.272	17.4604181	0.6741885	0.2497597	18.1412532	63.4743805	18.1346066
Tara girus	TARA_Girus	ERS490010	ERS490010	PRJEB1788	SAMEA2620836	Illumina HiSeq 2000	ERR594324	2010-07-08T07:35:30Z	65	-29.5228	37.8852	0.1	0.22	water	virus enriched	22.250309	207.446227	35.335545	-	-	-	-	-	-	99900	195479927	0	0	2.534	1.521	2.077	0.4352	1.313	1.091	0.8775	1.795	8.4094249	1.0085758	0.9111110	17.1058134	72.5650750	9.4180007
Tara girus	TARA_Girus	ERS490035	ERS490035	PRJEB1788	SAMEA2620861	Illumina HiSeq 2000	ERR594320	2010-07-12T07:29:30Z	5	-35.1908	26.29	0.1	0.22	water	virus enriched	21.81684	207.0439	35.44666	-	-	-	-	-	-	127963	251623546	0	0	2.451	1.208	1.657	0.1926	1.019	1.451	0.4734	1.504	9.1148641	1.1793089	0.6888031	17.0753157	71.9417082	10.2941730
Tara girus	TARA_Girus	ERS490089	ERS490089	PRJEB1788	SAMEA2620894	Illumina HiSeq 2000	ERR594291	2010-07-12T11:37:41Z	30	-35.2474	26.3109	0.1	0.22	water	virus enriched	21.81495	206.43725	NA	-	-	-	-	-	-	145651	292654485	2	0	3.762	2.286	2.523	0.42	1.662	2.057	1.041	2.779	10.2904714	1.4134982	0.5914052	17.1451373	70.5594880	11.7039696
Tara girus	TARA_Girus	ERS490192	ERS490192	PRJEB1788	SAMEA2620979	Illumina HiSeq 2000	ERR594313	2010-09-07T07:01:30Z	5	-32.2401	17.7052	0.22	0.45	water	prok enriched	12.83445	249.351417	34.845292	-	-	-	-	-	-	207792	506242486	19	7	29.03	19.85	13.47	0.4712	6.814	14.41	7.656	27.24	49.7679644	1.2639930	0.4556896	3.9544651	44.5578879	51.0319574
Tara girus	TARA_Girus	ERS490193	ERS490193	PRJEB1788	SAMEA2620980	Illumina HiSeq 2000	ERR594325	2010-09-07T07:01:30Z	5	-32.2401	17.7052	0.45	0.8	water	prok enriched	12.83445	249.351417	34.845292	-	-	-	-	-	-	273987	687330949	52	15	45.36	41.66	19.35	2.961	11.01	9.15	19.14	50.61	51.8022280	0.9821900	0.4456203	2.2349804	44.5349813	52.7844180
Tara girus	TARA_Girus	ERS490238	ERS490238	PRJEB1788	SAMEA2621003	Illumina HiSeq 2000	ERR594302	2010-09-13T15:22:46Z	700	-31.0379	4.66455	0.45	0.8	water	prok enriched	7.026748	195.168847	34.477664	-	-	-	+	-	-	274764	567543229	57	6	42.12	38.51	19.63	1.685	9.632	4.626	23.14	48.73	46.2079476	6.4860898	0.4092192	0.2501980	46.6465454	52.6940374
Tara girus	TARA_Girus	ERS490272	ERS490272	PRJEB1788	SAMEA2621020	Illumina HiSeq 2000	ERR594318	2010-09-14T07:35:00Z	5	-31.0264	4.68135	0.22	0.45	water	prok enriched	16.832058	231.914833	35.68685	-	-	-	-	-	-	216262	454099878	39	1	50.87	30.73	25.07	4.542	11.3	34.13	10.5	38.2	57.4656744	5.5967015	0.3752701	0.8159511	35.7464029	63.0623759
Tara girus	TARA_Girus	ERS490273	ERS490273	PRJEB1788	SAMEA2621021	Illumina HiSeq 2000	ERR594297	2010-09-14T07:35:00Z	5	-31.0264	4.68135	0.45	0.8	water	prok enriched	16.832058	231.914833	35.68685	-	-	-	-	-	-	206577	466750950	51	8	52.57	40.5	34.66	3.817	18.25	28.6	20.76	49.31	55.4729417	5.9852091	2.8084104	0.7221483	35.0112905	61.4581508
Tara girus	TARA_Girus	ERS490303	ERS490303	PRJEB1788	SAMEA2621044	Illumina HiSeq 2000	ERR594294	2010-09-14T14:18:30Z	50	-31.0203	4.6867	0.22	0.45	water	prok enriched	16.787411	231.683361	35.687803	-	-	-	-	-	-	198216	438587523	46	4	57.03	40.73	31.52	10.18	16.44	32.04	17.14	48.47	57.6464800	9.0777823	0.4988447	0.7954492	31.9814438	66.7242623
Tara girus	TARA_Girus	ERS490304	ERS490304	PRJEB1788	SAMEA2621045	Illumina HiSeq 2000	ERR594348	2010-09-14T14:18:30Z	50	-31.0203	4.6867	0.45	0.8	water	prok enriched	16.787411	231.683361	35.687803	-	-	-	-	-	-	199873	461789474	59	3	51.86	38.71	32.85	4.426	17.63	29.75	19.17	46.99	53.9734673	7.2644917	2.0733433	0.5372789	36.1514188	61.2379590
Tara girus	TARA_Girus	ERS490336	ERS490336	PRJEB1788	SAMEA2621075	Illumina HiSeq 2000	ERR594349	2010-09-21T07:31:00Z	5	-20.4034	-3.1884	0.22	0.45	water	prok enriched	19.776808	215.650833	36.376225	-	-	-	-	-	-	248274	525686002	53	13	52.57	28.74	21.88	3.383	8.929	38.49	5.771	37.43	58.1028756	4.4133028	0.3262589	0.8295011	36.3280616	62.5161784
Tara girus	TARA_Girus	ERS490337	ERS490337	PRJEB1788	SAMEA2621076	Illumina HiSeq 2000	ERR594335	2010-09-21T07:31:00Z	5	-20.4034	-3.1884	0.45	0.8	water	prok enriched	19.776808	215.650833	36.376225	-	-	-	-	-	-	273504	595713566	69	16	53.74	37.14	29.56	6.079	16.15	30.96	16.44	46.5	56.8668921	6.6771344	0.4900718	0.8559864	35.1099152	63.5440265
Tara girus	TARA_Girus	ERS490380	ERS490380	PRJEB1788	SAMEA2621099	Illumina HiSeq 2000	ERR594299,ERR594308	2010-09-22T00:36:57Z	800	-20.3716	-3.215	0.22	0.45	water	prok enriched	4.216697	161.730633	34.443883	-	-	-	+	-	-	121340	319969128	47	5	61.76	57.33	47.62	21.42	34.45	4.09	40.8	65.22	36.5138565	17.5874463	0.6420819	0.4166583	44.8399570	54.1013028
Tara girus	TARA_Girus	ERS490382	ERS490382	PRJEB1788	SAMEA2621101	Illumina HiSeq 2000	ERR594331	2010-09-22T00:36:57Z	800	-20.3716	-3.215	0.45	0.8	water	prok enriched	4.216697	161.730633	34.443883	-	-	-	+	-	-	217093	542492111	70	6	54.31	50.99	40.68	14.8	26.12	3.043	39.09	58.38	55.5903345	5.7750474	0.7760619	0.3704665	37.4880898	61.3653819
Tara girus	TARA_Girus	ERS490547	ERS490547	PRJEB1788	SAMEA2621203	Illumina HiSeq 2000	ERR594310	2010-10-16T11:16:00Z	5	-20.9714	-35.2574	0.22	0.45	water	prok enriched	23.349542	206.194333	37.101367	-	-	-	-	-	-	233369	461252195	20	1	54.63	22.99	26.77	2.218	5.142	47.1	6.301	30.53	58.5303341	1.1436187	0.3438551	2.0828669	37.8993251	59.6739528
Tara girus	TARA_Girus	ERS490548	ERS490548	PRJEB1788	SAMEA2621204	Illumina HiSeq 2000	ERR594286	2010-10-16T11:16:00Z	5	-20.9714	-35.2574	0.45	0.8	water	prok enriched	23.349542	206.194333	37.101367	-	-	-	-	-	-	192666	377335053	22	3	53.54	29.27	36.55	4.579	9.092	40.31	16.01	37.74	59.2557469	1.3161689	0.5071866	1.8902116	37.0306860	60.5719158
Tara girus	TARA_Girus	ERS490602	ERS490602	PRJEB1788	SAMEA2621221	Illumina HiSeq 2000	ERR594321	2010-10-16T17:50:48Z	150	-21.0484	-35.371	0.22	0.45	water	prok enriched	21.643283	203.814833	36.724683	-	-	-	-	-	-	239335	496339542	54	5	52.15	31.19	28.64	5.473	12.46	36.67	11.09	37.68	51.4060135	6.7428331	0.4406285	1.6368685	39.7736564	58.1488466
Tara girus	TARA_Girus	ERS490603	ERS490603	PRJEB1788	SAMEA2621222	Illumina HiSeq 2000	ERR594298	2010-10-16T17:50:48Z	150	-21.0484	-35.371	0.45	0.8	water	prok enriched	21.643283	203.814833	36.724683	-	-	-	-	-	-	226114	541704831	95	11	49.12	37.66	33.07	6.897	18.85	21.67	16.77	45.28	49.3235722	4.4965674	0.7547350	0.6622653	44.7628601	53.8201396
Tara girus	TARA_Girus	ERS490643	ERS490643	PRJEB1788	SAMEA2621242	Illumina HiSeq 2000	ERR594333	2010-10-17T11:21:02Z	800	-20.952	-35.2268	0.45	0.8	water	prok enriched	4.749588	192.1655	34.369275	-	-	-	+	-	-	257702	634245164	72	17	54.67	51.57	41.74	10.75	28.7	2.208	35.11	58.92	58.1892500	4.6656667	0.3240138	0.1864665	36.6346029	62.8549167
Tara girus	TARA_Girus	ERS490664	ERS490664	PRJEB1788	SAMEA2621259	Illumina HiSeq 2000	ERR594340	2010-11-04T11:44:30Z	5	-30.1626	-43.2865	0.22	0.45	water	prok enriched	19.854083	221.47475	36.32425	-	-	-	-	-	-	192293	359040376	15	3	51.22	21.21	24.43	1.736	5.448	45.03	5.136	29.11	59.5873549	0.9299495	0.3250678	2.4862912	36.6713366	60.5173044
Tara girus	TARA_Girus	ERS490665	ERS490665	PRJEB1788	SAMEA2621260	Illumina HiSeq 2000	ERR594332	2010-11-04T11:44:30Z	5	-30.1626	-43.2865	0.45	0.8	water	prok enriched	19.854083	221.47475	36.32425	-	-	-	-	-	-	190035	385854289	33	1	55.56	33.47	40.11	4.583	12.12	40.42	18.53	44.48	64.9157689	1.5641540	0.6522623	1.1717964	31.6960184	66.4799229
Tara girus	TARA_Girus	ERS490696	ERS490696	PRJEB1788	SAMEA2621277	Illumina HiSeq 2000	ERR594336	2010-11-04T19:47:26Z	120	-30.149	-43.2596	0.22	0.45	water	prok enriched	19.30925	217.140667	36.27495	-	-	-	-	-	-	276869	569856384	51	8	52.12	30.69	25.85	4.073	10.26	38.89	9.531	38.29	52.5226309	7.0705536	0.4106590	1.4028849	38.5932716	59.5931845
Tara girus	TARA_Girus	ERS490697	ERS490697	PRJEB1788	SAMEA2621278	Illumina HiSeq 2000	ERR594303	2010-11-04T19:47:26Z	120	-30.149	-43.2596	0.45	0.8	water	prok enriched	19.30925	217.140667	36.27495	-	-	-	-	-	-	246897	538507388	75	8	53.19	36.47	35.23	4.749	16.74	31.46	17.21	45.18	53.7732743	5.0844648	1.3235850	0.9745659	38.8441100	58.8577391
Tara girus	TARA_Girus	ERS490722	ERS490722	PRJEB1788	SAMEA2621295	Illumina HiSeq 2000	ERR594289	2010-11-05T16:36:13Z	800	-30.2463	-43.292	0.45	0.8	water	prok enriched	5.8659	214.842	34.3629	-	-	-	+	-	-	120048	288659720	38	4	57.63	53.65	44.81	8.114	26.27	2.625	39.75	61.93	63.8631011	2.5005182	0.2417428	0.1254899	33.2691480	66.3636193
Tara girus	TARA_Girus	ERS492646	ERS492646	PRJEB1788	SAMEA2622656	Illumina HiSeq 2000	ERR594292	2011-07-26T18:25:30Z	5	-8.9846	-139.2352	0.1	0.22	water	virus enriched	26.54413	186.2407	35.3662	-	-	-	-	-	-	109174	283833471	10	1	10.25	9.178	8.84	6.72	7.289	0.9221	6.844	9.646	16.9099806	0.6556029	0.2934679	17.8287322	64.3122164	17.5655835
Tara girus	TARA_Girus	ERS492647	ERS492647	PRJEB1788	SAMEA2622657	Illumina HiSeq 2000	ERR594307	2011-07-26T18:25:30Z	5	-8.9846	-139.2352	0.22	0.45	water	prok enriched	26.54413	186.2407	35.3662	-	-	-	-	-	-	164854	357051384	36	12	52.84	28.34	15.32	3.982	4.862	38.9	4.839	34.76	52.6930874	4.4341946	0.2970092	1.6803615	40.8953473	57.1272820
Tara girus	TARA_Girus	ERS492648	ERS492648	PRJEB1788	SAMEA2622658	Illumina HiSeq 2000	ERR594306	2011-07-26T18:25:30Z	5	-8.9846	-139.2352	0.45	0.8	water	prok enriched	26.54413	186.2407	35.3662	-	-	-	-	-	-	186859	423156212	60	12	48.02	17.66	26.23	4.638	5.707	34.85	6.588	21.44	47.5750438	2.5695572	0.7629243	1.2401583	47.8523163	50.1446010
Tara girus	TARA_Girus	ERS492683	ERS492683	PRJEB1788	SAMEA2622676	Illumina HiSeq 2000	ERR594309	2011-07-27T23:27:21Z	600	-8.97545	-139.2412	0.1	0.22	water	virus enriched	7.212238	38.115125	34.580675	+	-	-	+	-	-	132258	270712522	12	0	16.73	15.21	15.75	4.563	11.18	0.2187	11.89	16.74	23.7683603	1.5145964	0.3460127	7.7834783	66.5875523	25.2829567
Tara girus	TARA_Girus	ERS492684	ERS492684	PRJEB1788	SAMEA2622677	Illumina HiSeq 2000	ERR594305	2011-07-27T23:27:21Z	600	-8.97545	-139.2412	0.22	0.45	water	prok enriched	7.212238	38.115125	34.580675	+	-	-	+	-	-	150228	331120919	48	2	47.78	38.6	23.4	2.433	7.861	10.92	22.96	49.66	39.8069662	23.7290173	0.2854568	0.5472169	35.6313429	63.5359835
Tara girus	TARA_Girus	ERS492685	ERS492685	PRJEB1788	SAMEA2622678	Illumina HiSeq 2000	ERR594322	2011-07-27T23:27:21Z	600	-8.97545	-139.2412	0.45	0.8	water	prok enriched	7.212238	38.115125	34.580675	+	-	-	+	-	-	148575	337914870	48	4	55.69	43.4	34.73	15.71	21.41	9.34	37.49	51.86	58.1160486	2.6501393	0.3772282	0.2724004	38.5841835	60.7661879
Tara girus	TARA_Girus	ERS492703	ERS492703	PRJEB1788	SAMEA2622694	Illumina HiSeq 2000	ERR594284	2011-07-28T18:39:28Z	115	-8.98475	-139.1835	0.1	0.22	water	virus enriched	24.69625	179.916875	36.097575	-	-	-	-	-	-	103238	291344991	9	0	19.41	17.38	18.19	3.538	12.4	1.365	14.66	18.74	26.7500301	0.5027340	0.2542277	12.0858395	60.4071687	27.2527641
Tara girus	TARA_Girus	ERS492704	ERS492704	PRJEB1788	SAMEA2622695	Illumina HiSeq 2000	ERR594304	2011-07-28T18:39:28Z	115	-8.98475	-139.1835	0.22	0.45	water	prok enriched	24.69625	179.916875	36.097575	-	-	-	-	-	-	247132	646055475	96	28	47.65	31.36	20.59	5.572	12.91	24.31	9.236	36.34	53.0425204	2.2466499	0.3108414	1.5912592	42.8087291	55.2891703
Tara girus	TARA_Girus	ERS492705	ERS492705	PRJEB1788	SAMEA2622696	Illumina HiSeq 2000	ERR594301	2011-07-28T18:39:28Z	115	-8.98475	-139.1835	0.45	0.8	water	prok enriched	24.69625	179.916875	36.097575	-	-	-	-	-	-	296327	731019224	93	27	40.76	31.71	28.42	11.19	18.01	9.483	19.52	37.93	56.0952319	2.3306543	0.4754368	0.9570072	40.1416698	58.4258862
Tara girus	TARA_Girus	ERS492738	ERS492738	PRJEB1788	SAMEA2622715	Illumina HiSeq 2000	ERR594326	2011-07-31T18:26:30Z	5	-8.90095	-140.3002	0.22	0.45	water	prok enriched	26.576175	189.758333	35.359483	-	-	-	-	-	-	198760	433978791	50	2	55.56	31.42	18.34	2.942	9.719	41.6	6.628	38.71	59.6927036	1.9639060	0.2852033	1.0776354	36.9805518	61.6566096
Tara girus	TARA_Girus	ERS492739	ERS492739	PRJEB1788	SAMEA2622716	Illumina HiSeq 2000	ERR594347	2011-07-31T18:26:30Z	5	-8.90095	-140.3002	0.45	0.8	water	prok enriched	26.576175	189.758333	35.359483	-	-	-	-	-	-	226085	575438330	96	12	51.08	36.64	25.08	9.577	16.12	27.2	16.19	42.85	48.4770179	4.6916405	2.9984093	0.9169772	42.9159550	53.1686584
Tara girus	TARA_Girus	ERS492781	ERS492781	PRJEB1788	SAMEA2622736	Illumina HiSeq 2000	ERR594293	2011-08-01T21:14:52Z	150	-8.90345	-140.2853	0.1	0.22	water	virus enriched	22.1151	161.3185	35.88072	-	-	-	-	-	-	135664	376558618	11	2	8.264	6.725	7.002	2.432	4.541	1.019	4.76	7.433	15.1172388	0.7007657	0.3413679	12.1183010	71.7223267	15.8180045
Tara girus	TARA_Girus	ERS492782	ERS492782	PRJEB1788	SAMEA2622737	Illumina HiSeq 2000	ERR594337	2011-08-01T21:14:52Z	150	-8.90345	-140.2853	0.22	0.45	water	prok enriched	22.1151	161.3185	35.88072	-	-	-	-	-	-	321327	804138533	128	16	50.17	42.44	29.11	7.625	20.72	12.14	20.28	49.48	47.3925595	8.1237042	0.3108614	0.4555015	43.7173734	55.5162637
Tara girus	TARA_Girus	ERS492783	ERS492783	PRJEB1788	SAMEA2622738	Illumina HiSeq 2000	ERR594319	2011-08-01T21:14:52Z	150	-8.90345	-140.2853	0.45	0.8	water	prok enriched	22.1151	161.3185	35.88072	-	-	-	-	-	-	85645	221259190	21	3	53.6	46.1	46.66	22.24	33.17	0.6443	45.58	50.95	56.1705304	0.8847396	0.6492807	0.3440112	41.9514381	57.0552700
Tara girus	TARA_Girus	ERS492818	ERS492818	PRJEB1788	SAMEA2622763	Illumina HiSeq 2000	ERR594287	2011-08-04T20:16:30Z	5	-9.1528	-140.525	0.1	0.22	water	virus enriched	26.518986	190.724	35.396729	-	-	-	-	-	-	109874	282409005	4	1	8.435	7.063	6.796	3.767	3.854	1.617	3.997	7.601	15.2192119	0.7500637	0.4340685	17.2440994	66.3525566	15.9692756
Tara girus	TARA_Girus	ERS492819	ERS492819	PRJEB1788	SAMEA2622764	Illumina HiSeq 2000	ERR594311	2011-08-04T20:16:30Z	5	-9.1528	-140.525	0.22	0.45	water	prok enriched	26.518986	190.724	35.396729	-	-	-	-	-	-	178806	385394009	55	4	56.1	29.95	16.56	5.11	6.589	42.25	6.011	36.8	59.6264139	2.1086214	0.2778704	0.8609082	37.1261861	61.7350353
Tara girus	TARA_Girus	ERS492820	ERS492820	PRJEB1788	SAMEA2622765	Illumina HiSeq 2000	ERR594296	2011-08-04T20:16:30Z	5	-9.1528	-140.525	0.45	0.8	water	prok enriched	26.518986	190.724	35.396729	-	-	-	-	-	-	248979	651455515	96	22	58.29	37.02	38.14	15.3	17.89	27.09	21.65	42.04	56.3419241	1.5045703	0.5311021	0.5551340	41.0672695	57.8464944
Tara girus	TARA_Girus	ERS492866	ERS492866	PRJEB1788	SAMEA2622799	Illumina HiSeq 2000	ERR594285	2011-08-05T19:54:39Z	120	-9.0692	-140.616	0.1	0.22	water	virus enriched	25.221787	175.895625	35.797875	-	-	-	-	-	-	141100	360317953	4	0	8.973	6.734	6.979	1.556	4.182	2.469	4.908	7.609	16.8271463	0.7650725	0.3396631	14.0613040	68.0068142	17.5922188
Tara girus	TARA_Girus	ERS492867	ERS492867	PRJEB1788	SAMEA2622800	Illumina HiSeq 2000	ERR594343	2011-08-05T19:54:39Z	120	-9.0692	-140.616	0.22	0.45	water	prok enriched	25.221787	175.895625	35.797875	-	-	-	-	-	-	225762	531930413	76	5	55.45	36.02	21.87	5.793	13.1	33.21	13.21	42.58	51.6423110	10.8190586	0.3768585	0.8246557	36.3371161	62.4613696
Tara girus	TARA_Girus	ERS492868	ERS492868	PRJEB1788	SAMEA2622801	Illumina HiSeq 2000	ERR594338	2011-08-05T19:54:39Z	120	-9.0692	-140.616	0.45	0.8	water	prok enriched	25.221787	175.895625	35.797875	-	-	-	-	-	-	312555	829789560	132	20	58.41	51.62	37.18	14.95	26.6	14.34	26.23	57.48	49.2189800	6.0339343	0.4709502	0.4582404	43.8178951	55.2529143
Tara girus	TARA_Girus	ERS492892	ERS492892	PRJEB1788	SAMEA2622821	Illumina HiSeq 2000	ERR594344	2011-08-08T18:43:30Z	5	-8.90305	-142.59	0.1	0.22	water	virus enriched	26.780158	187.302833	35.427733	-	-	-	-	-	-	92457	266945850	11	1	9.586	7.739	7.505	3.835	4.835	2.349	4.656	8.461	16.9648724	0.9685324	0.2844316	17.5971968	64.1849668	17.9334048
Tara girus	TARA_Girus	ERS492893	ERS492893	PRJEB1788	SAMEA2622822	Illumina HiSeq 2000	ERR594339	2011-08-08T18:43:30Z	5	-8.90305	-142.59	0.22	0.45	water	prok enriched	26.780158	187.302833	35.427733	-	-	-	-	-	-	278575	744195808	121	32	45.82	36.26	19.2	3.652	11.96	20.16	14.84	43.68	42.2905978	15.9063827	0.2503886	0.4782433	41.0743876	58.1969805
Tara girus	TARA_Girus	ERS492894	ERS492894	PRJEB1788	SAMEA2622823	Illumina HiSeq 2000	ERR594323	2011-08-08T18:43:30Z	5	-8.90305	-142.59	0.45	0.8	water	prok enriched	26.780158	187.302833	35.427733	-	-	-	-	-	-	363128	1003532244	158	29	52.02	47.63	34.58	11.41	23.48	4.372	23.18	53.64	50.6712973	4.2046400	0.3314864	0.2560931	44.5364832	54.8759373
Tara girus	TARA_Girus	ERS492930	ERS492930	PRJEB1788	SAMEA2622841	Illumina HiSeq 2000	ERR594341	2011-08-09T19:21:16Z	140	-8.9051	-142.5614	0.1	0.22	water	virus enriched	23.706525	160.4895	36.272675	-	-	-	-	-	-	94367	284372553	8	1	5.356	4.508	4.691	2.795	2.388	0.7009	2.5	4.911	11.2468029	0.6270139	0.2680744	8.6125454	79.2455634	11.8738168
Tara girus	TARA_Girus	ERS492931	ERS492931	PRJEB1788	SAMEA2622842	Illumina HiSeq 2000	ERR594342	2011-08-09T19:21:16Z	140	-8.9051	-142.5614	0.22	0.45	water	prok enriched	23.706525	160.4895	36.272675	-	-	-	-	-	-	211949	477466815	49	6	53.62	27.52	17.47	3.27	6.72	40.73	6.123	34.22	56.9901223	4.5644511	0.2373221	1.3628483	36.8452561	61.5545734
Tara girus	TARA_Girus	ERS492932	ERS492932	PRJEB1788	SAMEA2622843	Illumina HiSeq 2000	ERR594300	2011-08-09T19:21:16Z	140	-8.9051	-142.5614	0.45	0.8	water	prok enriched	23.706525	160.4895	36.272675	-	-	-	-	-	-	249863	642279714	97	28	54.86	30.69	35	9.954	12.69	31.23	15.67	34.99	49.4381521	5.1178791	0.5830505	0.7666126	44.0943057	54.5560312
NS polar	PRJNA588686	Arc_Ant_N02	SRS6014527	PRJNA588686	SAMN13674978	Illumina HiSeq 2500	SRR10912848,SRR10912847	NA	0	75.77	142.96	0.22	-	water	prok and euk enriched	-	-	-	NA	NA	NA	-	-	+	172025	443649505	43	10	24.3	22.54	5.843	1.134	1.303	0.1815	8.558	29.18	44.6219669	0.3547844	2.0121726	2.2339061	50.7771700	44.9767513
NS polar	PRJNA588686	Arc_Ant_N05	SRS6014527	PRJNA588686	SAMN13674978	Illumina HiSeq 2500	SRR10912900,SRR10912899	NA	0	78.95	12	0.22	-	water	prok and euk enriched	-	-	-	NA	NA	NA	-	-	+	115959	304822783	43	7	43.56	42.24	7.449	0.9211	2.377	0.1312	23.06	48.17	47.2228934	0.3152287	2.8100674	0.3580360	49.2937746	47.5381221
NS polar	PRJNA588686	Arc_Ant_N07	SRS6014527	PRJNA588686	SAMN13674978	Illumina HiSeq 2500	SRR10912902,SRR10912901	NA	0	72.23	-72.46	0.22	-	water	prok and euk enriched	-	-	-	NA	NA	NA	-	-	+	153660	443795592	77	17	52.91	51.58	11.59	0.7136	3.772	0.08676	13.14	56.64	56.1645013	0.1981197	1.6586822	0.7456779	41.2330189	56.3626210
NS polar	PRJNA588686	Arc_Ant_N08	SRS6014527	PRJNA588686	SAMN13674978	Illumina HiSeq 2500	SRR10912824,SRR10912823	NA	0	85.02	43.08	0.22	-	water	prok and euk enriched	-	-	-	NA	NA	NA	-	-	+	121963	295363546	34	4	25.22	23.37	5.958	0.1267	0.219	0.2813	9.326	32.46	51.2501637	0.3552918	1.2777393	4.9631112	42.1536939	51.6054555
NS polar	PRJNA588686	Arc_Ant_N09	SRS6014527	PRJNA588686	SAMN13674978	Illumina HiSeq 2500	SRR10912822,SRR10912821	NA	300	85.02	43.08	0.22	-	water	prok and euk enriched	-	-	-	NA	NA	NA	+	-	+	170038	389264899	60	2	39.73	38.3	8.044	0.18	3.056	2.616	11.57	46.17	48.1455465	8.3992707	0.5794524	1.3325406	41.5431898	56.5448172
NS polar	PRJNA588686	Arc_Ant_N10	SRS6014527	PRJNA588686	SAMN13674978	Illumina HiSeq 2500	SRR10912820,SRR10912819	NA	1000	85.02	43.08	0.22	-	water	prok and euk enriched	-	-	-	NA	NA	NA	+	-	+	194573	497846317	94	17	41.56	40.11	8.89	0.193	2.547	1.48	11.5	46.78	49.9132899	6.2096458	0.5431546	1.3644986	41.9694112	56.1229357
NS polar	PRJNA588686	Arc_Ant_N11	SRS6014527	PRJNA588686	SAMN13674978	Illumina HiSeq 2500	SRR10912817,SRR10912816	NA	3800	85.02	43.08	0.22	-	water	prok and euk enriched	-	-	-	NA	NA	NA	-	+	+	171163	535797646	108	19	47.98	46.14	10.49	0.3593	3.21	0.3762	12.46	52	55.3300996	3.4843662	0.6894522	0.4541485	40.0419335	58.8144658
NS polar	PRJNA588686	Arc_Ant_N12	SRS6014527	PRJNA588686	SAMN13674978	Illumina HiSeq 2500	SRR10912842,SRR10912841	NA	1000	74.33	2.34	0.22	-	water	prok and euk enriched	-	-	-	NA	NA	NA	+	-	+	71332	220836198	38	5	70.58	70.22	11.86	0.7957	1.924	0.1471	12.2	76.34	73.1239937	0.1404920	0.2168317	0.9447264	25.5739562	73.2644857
NS polar	PRJNA588686	Arc_Ant_N13	SRS6014527	PRJNA588686	SAMN13674978	Illumina HiSeq 2500	SRR10912844,SRR10912843	NA	300	74.33	2.34	0.22	-	water	prok and euk enriched	-	-	-	NA	NA	NA	+	-	+	119275	277832609	45	5	33.61	32.59	5.517	0.114	1.049	1.026	8.786	40.43	43.9546415	4.4669751	0.9322825	0.5305676	50.1155334	48.4216166
NS polar	PRJNA588686	Arc_Ant_N14	SRS6014527	PRJNA588686	SAMN13674978	Illumina HiSeq 2500	SRR10912839,SRR10912838	NA	3300	74.33	2.34	0.22	-	water	prok and euk enriched	-	-	-	NA	NA	NA	-	+	+	154179	391578864	77	9	42.09	41.3	7.162	0.2853	2.376	1.574	10.89	48.59	51.7821576	4.2273703	0.6943018	0.4719703	42.8242000	56.0095279
NS polar	PRJNA588686	Arc_Ant_N15	SRS6014527	PRJNA588686	SAMN13674978	Illumina HiSeq 2500	SRR10912846,SRR10912845	NA	0	74.33	2.34	0.22	-	water	prok and euk enriched	-	-	-	NA	NA	NA	-	-	+	136753	405832240	86	13	45.5	43.84	11.61	0.3877	3.413	0.6054	13.62	50.27	51.7642055	4.9255039	0.5574169	0.6987260	42.0541476	56.6897094
NS polar	PRJNA588686	Arc_Ant_N16	SRS6014527	PRJNA588686	SAMN13674978	Illumina HiSeq 2500	SRR10912833,SRR10912832	NA	1000	70.2	4.01	0.22	-	water	prok and euk enriched	-	-	-	NA	NA	NA	+	-	+	92863	253586031	35	5	59.79	60.9	22.22	1.827	2.563	0.5611	20.85	66.72	71.3518134	0.1569610	1.0950563	0.8805112	26.5156581	71.5087744
NS polar	PRJNA588686	Arc_Ant_N17	SRS6014527	PRJNA588686	SAMN13674978	Illumina HiSeq 2500	SRR10912831,SRR10912830	NA	3000	70.2	4.01	0.22	-	water	prok and euk enriched	-	-	-	NA	NA	NA	-	+	+	172611	386072011	45	5	32.68	31.1	7.037	0.4645	2.48	3.593	8.106	40.22	50.9013699	8.7760873	0.5199886	1.9088527	37.8937014	59.6774572
NS polar	PRJNA588686	Arc_Ant_N18	SRS6014527	PRJNA588686	SAMN13674978	Illumina HiSeq 2500	SRR10912835,SRR10912834	NA	300	70.2	4.01	0.22	-	water	prok and euk enriched	-	-	-	NA	NA	NA	+	-	+	149463	369615982	59	7	39.32	38.03	5.604	0.3144	2.445	1.862	7.007	44.54	52.1811804	3.9600964	0.3915304	2.4051700	41.0620228	56.1412768
NS polar	PRJNA588686	Arc_Ant_N19	SRS6014527	PRJNA588686	SAMN13674978	Illumina HiSeq 2500	SRR10912837,SRR10912836	NA	0	70.2	4.01	0.22	-	water	prok and euk enriched	-	-	-	NA	NA	NA	-	-	+	154426	487749645	100	27	54.82	53.76	9.561	0.5989	3.673	0.2949	9.047	59.66	54.8786305	3.7872816	0.3882307	1.0131987	39.9326585	58.6659121
NS polar	PRJNA588686	Arc_Ant_N20	SRS6014527	PRJNA588686	SAMN13674978	Illumina HiSeq 2500	SRR10912828,SRR10912827	NA	0	75	-151.19	0.22	-	water	prok and euk enriched	-	-	-	NA	NA	NA	-	-	+	106881	278382161	37	4	27.17	25.33	5.371	0.131	0.3277	0.221	13.42	32.89	47.5384386	0.2452294	2.1858622	1.4343379	48.5961318	47.7836680
NS polar	PRJNA588686	Arc_Ant_N21	SRS6014527	PRJNA588686	SAMN13674978	Illumina HiSeq 2500	SRR10912826,SRR10912825	NA	300	75	-151.19	0.22	-	water	prok and euk enriched	-	-	-	NA	NA	NA	+	-	+	158820	403736118	79	10	36.26	35.36	10.27	0.5475	3.073	1.55	13.72	42.2	45.1396632	5.2146149	0.8583422	0.5677309	48.2196488	50.3542781
NS polar	PRJNA588686	Arc_Ant_N22	SRS6014527	PRJNA588686	SAMN13674978	Illumina HiSeq 2500	SRR10912815,SRR10912814	NA	0	84.6	111.08	0.22	-	water	prok and euk enriched	-	-	-	NA	NA	NA	-	-	+	166973	443549560	69	7	34.41	32.81	6.309	0.3668	1.411	0.1669	6.188	40.49	56.3880235	0.3778246	0.6850864	2.3084546	40.2406110	56.7658481
NS polar	PRJNA588686	Arc_Ant_N23	SRS6014527	PRJNA588686	SAMN13674978	Illumina HiSeq 2500	SRR10912813,SRR10912812	NA	300	84.6	111.08	0.22	-	water	prok and euk enriched	-	-	-	NA	NA	NA	+	-	+	184766	563240997	102	26	51.44	50.05	9.247	0.6062	4.035	0.3225	7.649	55.6	62.3864762	0.9931876	0.5832785	0.4966895	35.5403682	63.3796638
NS polar	PRJNA588686	Arc_Ant_N24	SRS6014527	PRJNA588686	SAMN13674978	Illumina HiSeq 2500	SRR10912811,SRR10912810	NA	3800	84.6	111.08	0.22	-	water	prok and euk enriched	-	-	-	NA	NA	NA	-	+	+	191145	528218423	101	12	47.02	45.02	10.26	0.489	2.794	0.4491	11.44	50.83	57.8684414	3.5860614	0.6870656	0.6939432	37.1644884	61.4545028
NS polar	PRJNA588686	Arc_Ant_N25	SRS6014527	PRJNA588686	SAMN13674978	Illumina HiSeq 2500	SRR10912809,SRR10912808	NA	0	80.03	179.55	0.22	-	water	prok and euk enriched	-	-	-	NA	NA	NA	-	-	+	152757	358651292	65	3	36.52	34.2	8.52	0.2886	1.256	0.2212	9.472	44.53	64.2084425	0.2855037	0.7281224	1.4714770	33.3064544	64.4939462
NS polar	PRJNA588686	Arc_Ant_N26	SRS6014527	PRJNA588686	SAMN13674978	Illumina HiSeq 2500	SRR10912806,SRR10912805	NA	500	80.03	179.55	0.22	-	water	prok and euk enriched	-	-	-	NA	NA	NA	+	-	+	171917	411198880	86	7	39.42	38.17	7.935	0.2465	2.619	2.006	10.62	45.84	51.3482662	7.3335304	0.5688780	0.9560903	39.7932350	58.6817966
NS polar	PRJNA588686	Arc_Ant_N27	SRS6014527	PRJNA588686	SAMN13674978	Illumina HiSeq 2500	SRR10912804,SRR10912803	NA	1500	80.03	179.55	0.22	-	water	prok and euk enriched	-	-	-	NA	NA	NA	-	+	+	196465	598579121	106	15	42.87	41.82	8.447	0.5947	4.413	0.3221	9.657	46.67	52.9518634	0.5791360	1.0975851	0.2449032	45.1265124	53.5309994
NS polar	PRJNA588686	Arc_Ant_N28	SRS6014527	PRJNA588686	SAMN13674978	Illumina HiSeq 2500	SRR10912802,SRR10912801	NA	0	58.1	176.4	0.22	-	water	prok and euk enriched	-	-	-	NA	NA	NA	-	-	-	139465	349010905	50	6	40.9	38.82	7.557	0.5404	0.951	0.5062	12.66	49.45	66.6686513	0.2878648	0.3211749	1.9206639	30.8016451	66.9565161
NS polar	PRJNA588686	Arc_Ant_N29	SRS6014527	PRJNA588686	SAMN13674978	Illumina HiSeq 2500	SRR10912800,SRR10912799	NA	1000	58.1	176.4	0.22	-	water	prok and euk enriched	-	-	-	NA	NA	NA	+	-	-	154983	399105910	63	10	47.42	45.71	8.923	0.8581	1.396	0.3889	14.64	55.83	67.3793280	0.3542583	0.3787200	1.0991020	30.7885916	67.7335863
NS polar	PRJNA588686	Arc_Ant_N30	SRS6014527	PRJNA588686	SAMN13674978	Illumina HiSeq 2500	SRR10912798,SRR10912797	NA	3200	58.1	176.4	0.22	-	water	prok and euk enriched	-	-	-	NA	NA	NA	-	+	-	208343	608001491	88	28	43.76	42.46	7.44	0.8888	3.349	0.1936	6.364	46.66	55.0757348	0.8846293	1.2132793	0.3435908	42.4827658	55.9603641
NS polar	PRJNA588686	Arc_Ant_N35	SRS6014527	PRJNA588686	SAMN13674978	Illumina HiSeq 2500	SRR10912795,SRR10912794	NA	5	56.33	-46.99	0.22	-	water	prok and euk enriched	-	-	-	NA	NA	NA	-	-	-	102834	267203618	44	6	36.26	35.32	10.08	0.8988	1.593	0.3535	12.31	42.37	58.3020763	0.2723343	0.4865735	3.0099318	37.9290841	58.5744106
NS polar	PRJNA588686	Arc_Ant_N36	SRS6014527	PRJNA588686	SAMN13674978	Illumina HiSeq 2500	SRR10912793,SRR10912792	NA	300	56.33	-46.99	0.22	-	water	prok and euk enriched	-	-	-	NA	NA	NA	+	-	-	132437	357246539	58	9	40.66	39.87	12.94	1.933	4.323	1.246	11.1	46.58	54.0967213	3.7852334	0.6085893	1.0534693	40.4559867	57.8819547
NS polar	PRJNA588686	Arc_Ant_N37	SRS6014527	PRJNA588686	SAMN13674978	Illumina HiSeq 2500	SRR10912791,SRR10912790	NA	1000	56.33	-46.99	0.22	-	water	prok and euk enriched	-	-	-	NA	NA	NA	+	-	-	109738	369033625	66	13	49.36	48.97	18.76	3.021	7.93	0.5095	16.97	55.67	57.9532110	2.2272631	0.5083234	0.8048623	38.5063403	60.1804741
NS polar	PRJNA588686	Arc_Ant_N38	SRS6014527	PRJNA588686	SAMN13674978	Illumina HiSeq 2500	SRR10912789,SRR10912788	NA	0	52.76	169.45	0.22	-	water	prok and euk enriched	-	-	-	NA	NA	NA	-	-	-	113584	271522691	33	4	20.18	18.68	5.999	0.2299	0.4632	0.3781	7.743	24.98	41.2258670	0.3548517	2.6819130	4.0026912	51.7346771	41.5807187
NS polar	PRJNA588686	Arc_Ant_N40	SRS6014527	PRJNA588686	SAMN13674978	Illumina HiSeq 2500	SRR10912898,SRR10912897	NA	1000	80	161.52	0.22	-	water	prok and euk enriched	-	-	-	NA	NA	NA	+	-	+	129811	326838050	41	4	26.45	24.7	8.641	0.1651	1.299	0.2919	9.918	33.6	52.7334383	0.5767949	1.2346910	4.4630337	40.9920420	53.3102332
NS polar	PRJNA588686	Arc_Ant_N41	SRS6014527	PRJNA588686	SAMN13674978	Illumina HiSeq 2500	SRR10912896,SRR10912895	NA	3236	80	161.52	0.22	-	water	prok and euk enriched	-	-	-	NA	NA	NA	-	+	+	134678	304626526	51	2	32.62	30.96	9.672	0.1053	3.34	2.538	12.96	39.1	46.7008633	7.4194148	0.5978644	1.3611797	43.9206778	54.1202781
NS polar	PRJNA588686	Arc_Ant_N42	SRS6014527	PRJNA588686	SAMN13674978	Illumina HiSeq 2500	SRR10912894,SRR10912893	NA	0	74.99	-159.86	0.22	-	water	prok and euk enriched	-	-	-	NA	NA	NA	-	-	+	123852	287214617	53	5	35.11	33.27	11.92	0.1967	3.282	1.133	13.22	42.01	53.5248686	4.8340431	0.5982875	1.1282102	39.9145906	58.3589117
NS polar	PRJNA588686	Arc_Ant_N43	SRS6014527	PRJNA588686	SAMN13674978	Illumina HiSeq 2500	SRR10912891,SRR10912890	NA	300	80	161.52	0.22	-	water	prok and euk enriched	-	-	-	NA	NA	NA	+	-	+	136505	310174651	41	5	31.24	28.66	10.93	0.2052	2.335	0.4352	11.26	38.91	61.2975355	1.2954731	0.3736498	2.8959183	34.1374233	62.5930086
NS polar	PRJNA588686	Arc_Ant_N44	SRS6014527	PRJNA588686	SAMN13674978	Illumina HiSeq 2500	SRR10912889,SRR10912888	NA	0	82.05	168.01	0.22	-	water	prok and euk enriched	-	-	-	NA	NA	NA	-	-	+	156159	346092844	53	10	36.58	35.09	10.64	0.4763	3.959	2.878	15.59	42.94	45.6165369	8.6256615	0.6587069	0.9156290	44.1834657	54.2421984
NS polar	PRJNA588686	Arc_Ant_N45	SRS6014527	PRJNA588686	SAMN13674978	Illumina HiSeq 2500	SRR10912887,SRR10912886	NA	100	82.05	168.01	0.22	-	water	prok and euk enriched	-	-	-	NA	NA	NA	-	-	+	139573	374727273	70	10	42.29	40.91	13.45	1.779	6.128	1.259	13.85	47.32	52.8596590	4.8394156	0.7504519	0.8674094	40.6830641	57.6990746
NS polar	PRJNA588686	Arc_Ant_N46	SRS6014527	PRJNA588686	SAMN13674978	Illumina HiSeq 2500	SRR10912885,SRR10912884	NA	1000	82.05	168.01	0.22	-	water	prok and euk enriched	-	-	-	NA	NA	NA	+	-	+	126899	399625300	60	20	48.87	47.85	17.32	4.088	9.763	0.1831	12.68	52.12	57.0630817	0.9635951	1.0959391	0.3136859	40.5636982	58.0266768
NS polar	PRJNA588686	Arc_Ant_N47	SRS6014527	PRJNA588686	SAMN13674978	Illumina HiSeq 2500	SRR10912883,SRR10912882	NA	2280	82.05	168.01	0.22	-	water	prok and euk enriched	-	-	-	NA	NA	NA	-	+	+	161394	428285134	55	14	36.33	34.76	13.82	3.15	6.771	1.127	12.57	41.15	57.5470670	0.5222445	0.4468887	5.2561068	36.2276931	58.0693115
NS polar	PRJNA588686	Arc_Ant_S05	SRS6014526	PRJNA588686	SAMN13674977	Illumina HiSeq 2500	SRR10912905,SRR10912904	NA	0	-67.77	-89.29	0.22	-	water	prok and euk enriched	-	-	-	NA	NA	NA	-	-	+	146431	390749149	49	4	27.7	26.87	8.48	2.268	2.66	0.08037	9.005	31.34	41.8962898	0.1435518	7.3720860	0.7067805	49.8812919	42.0398416
NS polar	PRJNA588686	Arc_Ant_S06	SRS6014526	PRJNA588686	SAMN13674977	Illumina HiSeq 2500	SRR10912873,SRR10912862	NA	0	-70.05	-112.73	0.22	-	water	prok and euk enriched	-	-	-	NA	NA	NA	-	-	+	101877	302110696	46	9	68.64	68.03	11.49	2.034	7.528	0.02878	7.961	72.65	78.7736435	0.0618719	0.5702229	0.1994044	20.3948572	78.8355154
NS polar	PRJNA588686	Arc_Ant_S07	SRS6014526	PRJNA588686	SAMN13674977	Illumina HiSeq 2500	SRR10912851,SRR10912840	NA	0	-76.96	173.02	0.22	-	water	prok and euk enriched	-	-	-	NA	NA	NA	-	-	+	98068	321889945	55	16	54.4	53.59	7.735	0.902	4.109	0.05398	6.366	59.27	66.6621429	0.3632479	0.2611286	3.5259762	29.1875043	67.0253908
NS polar	PRJNA588686	Arc_Ant_S08	SRS6014526	PRJNA588686	SAMN13674977	Illumina HiSeq 2500	SRR10912829,SRR10912818	NA	0	-64.35	125.22	0.22	-	water	prok and euk enriched	-	-	-	NA	NA	NA	-	-	-	134891	427014311	72	15	53.06	51.83	8.747	1.682	3.289	0.1031	9.454	58.27	67.5174785	0.2800626	0.3509647	2.1828841	29.6686102	67.7975411
NS polar	PRJNA588686	Arc_Ant_S09	SRS6014526	PRJNA588686	SAMN13674977	Illumina HiSeq 2500	SRR10912807,SRR10912796	NA	0	-66.58	70.56	0.22	-	water	prok and euk enriched	-	-	-	NA	NA	NA	-	-	-	172696	483152829	49	9	31.59	30.72	4.8	0.5842	1.836	0.07901	5	35.46	43.4562167	0.1131047	3.0451466	0.5520849	52.8334472	43.5693214
NS polar	PRJNA588686	Arc_Ant_S10	SRS6014526	PRJNA588686	SAMN13674977	Illumina HiSeq 2500	SRR10912903,SRR10912892	NA	0	-60.01	73.61	0.22	-	water	prok and euk enriched	-	-	-	NA	NA	NA	-	-	-	142997	436661001	63	20	53.08	51.75	6.994	0.6982	3.015	0.05261	7.129	56.37	61.0744672	0.1742414	0.7457256	1.5253473	36.4802185	61.2487086
NS polar	PRJNA588686	Arc_Ant_S11	SRS6014526	PRJNA588686	SAMN13674977	Illumina HiSeq 2500	SRR10912879,SRR10912878	NA	0	-69.94	-115.24	0.22	-	water	prok and euk enriched	-	-	-	NA	NA	NA	-	-	+	107870	242473156	34	5	37.03	35.03	16.36	0.8039	1.37	0.3659	14.19	46.04	70.3042077	0.2811715	0.2867546	1.6585523	27.4693139	70.5853792
NS polar	PRJNA588686	Arc_Ant_S12	SRS6014526	PRJNA588686	SAMN13674977	Illumina HiSeq 2500	SRR10912877,SRR10912876	NA	1000	-69.94	-115.24	0.22	-	water	prok and euk enriched	-	-	-	NA	NA	NA	+	-	+	157444	380434758	61	1	42.23	39.89	17.82	0.4348	4.488	2.842	21.48	49.75	50.4563869	10.5787265	0.9314339	0.8691069	37.1643458	61.0351134
NS polar	PRJNA588686	Arc_Ant_S13	SRS6014526	PRJNA588686	SAMN13674977	Illumina HiSeq 2500	SRR10912875,SRR10912874	NA	3000	-69.94	-115.24	0.22	-	water	prok and euk enriched	-	-	-	NA	NA	NA	-	+	+	129126	299790680	44	4	45.77	43.17	18.07	0.3025	4.906	5.483	20.66	54.34	50.9401102	12.7552873	0.5360063	0.7287602	35.0398359	63.6953975
NS polar	PRJNA588686	Arc_Ant_S14	SRS6014526	PRJNA588686	SAMN13674977	Illumina HiSeq 2500	SRR10912881,SRR10912880	NA	300	-69.94	-115.24	0.22	-	water	prok and euk enriched	-	-	-	NA	NA	NA	+	-	+	133281	399116755	56	12	45.12	43.75	19.28	0.7254	6.187	0.4003	17.65	48.56	49.6370632	4.9928376	1.4209353	1.4014526	42.5477114	54.6299008
NS polar	PRJNA588686	Arc_Ant_S15	SRS6014526	PRJNA588686	SAMN13674977	Illumina HiSeq 2500	SRR10912872,SRR10912871	NA	0	-67.02	-110	0.22	-	water	prok and euk enriched	-	-	-	NA	NA	NA	-	-	+	149715	368076603	39	3	38.26	36.53	17.9	0.5355	1.885	0.2764	14.52	45.59	67.5046168	0.3452771	0.2523471	2.4243283	29.4734308	67.8498939
NS polar	PRJNA588686	Arc_Ant_S16	SRS6014526	PRJNA588686	SAMN13674977	Illumina HiSeq 2500	SRR10912870,SRR10912869	NA	300	-67.02	-110	0.22	-	water	prok and euk enriched	-	-	-	NA	NA	NA	+	-	+	156402	378859907	59	6	45.57	43.67	15.95	0.4693	5.744	4.603	19.34	53.69	51.8829552	9.1407167	0.9501454	0.7767297	37.2494530	61.0236719
NS polar	PRJNA588686	Arc_Ant_S17	SRS6014526	PRJNA588686	SAMN13674977	Illumina HiSeq 2500	SRR10912868,SRR10912867	NA	1000	-67.02	-110	0.22	-	water	prok and euk enriched	-	-	-	NA	NA	NA	+	-	+	163110	407895194	79	4	47.21	44.92	18.81	0.6616	5.627	3.186	22.75	54.92	53.1924719	10.2693732	0.6982581	0.7631984	35.0766985	63.4618451
NS polar	PRJNA588686	Arc_Ant_S18	SRS6014526	PRJNA588686	SAMN13674977	Illumina HiSeq 2500	SRR10912866,SRR10912865	NA	3500	-67.02	-110	0.22	-	water	prok and euk enriched	-	-	-	NA	NA	NA	-	+	+	170715	406084131	58	9	50.82	47.9	19.44	0.4626	4.478	1.337	22.88	55.71	52.8617137	9.1925282	0.6203881	0.8752380	36.4501320	62.0542419
NS polar	PRJNA588686	Arc_Ant_S19	SRS6014526	PRJNA588686	SAMN13674977	Illumina HiSeq 2500	SRR10912864,SRR10912863	NA	0	-68.01	-120	0.22	-	water	prok and euk enriched	-	-	-	NA	NA	NA	-	-	+	164042	368588114	40	3	27.5	25.99	6.372	0.2617	0.6104	0.3439	13.4	36.54	63.7166454	0.3950474	0.3742244	2.6225926	32.8914903	64.1116928
NS polar	PRJNA588686	Arc_Ant_S20	SRS6014526	PRJNA588686	SAMN13674977	Illumina HiSeq 2500	SRR10912861,SRR10912860	NA	300	-68.01	-120	0.22	-	water	prok and euk enriched	-	-	-	NA	NA	NA	+	-	+	157460	383341693	61	11	51.64	48.93	17.21	0.1951	5.241	5.307	21.93	60.44	52.7285807	12.3978802	0.5252856	0.5505585	33.7976950	65.1264609
NS polar	PRJNA588686	Arc_Ant_S21	SRS6014526	PRJNA588686	SAMN13674977	Illumina HiSeq 2500	SRR10912859,SRR10912858	NA	1000	-68.01	-120	0.22	-	water	prok and euk enriched	-	-	-	NA	NA	NA	+	-	+	134544	350349069	65	6	49.05	47.2	18.04	0.3006	5.789	2.917	22.09	55.8	51.9874539	8.7812994	0.7793249	0.9846747	37.4672471	60.7687533
NS polar	PRJNA588686	Arc_Ant_S22	SRS6014526	PRJNA588686	SAMN13674977	Illumina HiSeq 2500	SRR10912857,SRR10912856	NA	3500	-68.01	-120	0.22	-	water	prok and euk enriched	-	-	-	NA	NA	NA	-	+	+	180582	486271948	70	8	49.53	48.89	18.04	0.6082	6.22	0.4306	19.33	53.76	53.8710494	3.6622355	1.0547847	1.2766165	40.1353139	57.5332849
NS polar	PRJNA588686	Arc_Ant_S30	SRS6014526	PRJNA588686	SAMN13674977	Illumina HiSeq 2500	SRR10912855,SRR10912854	NA	0	-58.03	-176.62	0.22	-	water	prok and euk enriched	-	-	-	NA	NA	NA	-	-	-	125365	249907375	25	5	28.5	26.13	7.094	0.3893	2.167	1.108	7.501	36.78	66.3288853	1.0021958	0.5902984	1.9218782	30.1567423	67.3310811
NS polar	PRJNA588686	Arc_Ant_S31	SRS6014526	PRJNA588686	SAMN13674977	Illumina HiSeq 2500	SRR10912853,SRR10912852	NA	0	-70.75	-169	0.22	-	water	prok and euk enriched	-	-	-	NA	NA	NA	-	-	+	143950	332211020	42	9	25.97	23.16	7.93	0.3289	0.9146	1.386	11.34	36.17	70.2056636	0.3935286	0.2022476	1.9883457	27.2102145	70.5991922
NS polar	PRJNA588686	Arc_Ant_S32	SRS6014526	PRJNA588686	SAMN13674977	Illumina HiSeq 2500	SRR10912850,SRR10912849	NA	0	-70	-160.08	0.22	-	water	prok and euk enriched	-	-	-	NA	NA	NA	-	-	+	106613	254601682	29	5	26.99	25.2	9.369	1.06	1.311	0.3007	10.57	35.89	69.4991753	0.3425282	0.2624128	2.5724244	27.3234592	69.8417035
Mediterranean	PRJNA257723	SRS1404797	SRS1404797	PRJNA257723	SAMN04874669	Illumina HiSeq 2000	SRR3405540	2015-01-27	20	38.0685	-0.231994	0.22	5	water	prok enriched	-	-	-	NA	NA	NA	-	-	-	152766	318418824	62	1	50.58	41.71	26.7	5.618	15.38	21.67	12.67	47.46	50.8835162	6.3765829	1.3249236	0.5513076	40.8636697	57.2600991
Mediterranean	PRJNA257723	SRS1405673	SRS1405673	PRJNA257723	SAMN04880534	Illumina HiSeq 2000	SRR3407091	2015-01-27	20	38.0685	-0.231994	5	20	water	other water	-	-	-	NA	NA	NA	-	-	-	116134	229705050	41	1	32.02	25	16.39	3.21	9.506	15.26	7.143	28.73	35.1136029	3.8398788	2.4352133	1.6469427	56.9643623	38.9534817
Mediterranean	PRJNA257723	SRS1596890	SRS1596890	PRJNA257723	SAMN05504280	Illumina HiSeq 2000	SRR3993157	2014-09-12	60	38.0685	-0.231994	0.22	5	water	prok enriched	-	-	-	NA	NA	NA	-	-	-	196324	482543313	75	12	41.19	30.69	23.36	3.05	10.59	23.48	10.69	35.87	51.6866941	1.5883329	0.6008125	2.6721474	43.4520130	53.2750270
Mediterranean	PRJNA257723	SRS1792469	SRS1792469	PRJNA257723	SAMN05992387	Illumina HiSeq 4000	SRR5010551	2015-09-12	60	38.0685	-0.231994	0.22	5	water	prok enriched	-	-	-	NA	NA	NA	-	-	-	337323	766079590	113	28	39.87	32.47	20.28	2.927	12.48	14.45	10.9	39.54	52.2927715	8.7820804	1.2947595	1.2723652	36.3580234	61.0748519
Mediterranean	PRJNA257723	SRS2392523	SRS2392523	PRJNA257723	SAMN07357609	Illumina HiSeq 2000	SRR5877432	2013-12-13	20	38.0685	-0.231994	0.22	5	water	prok enriched	-	-	-	NA	NA	NA	-	-	-	348813	929001324	165	44	48.08	38.36	24.52	5.83	12.46	20.88	9.34	43.98	51.4252006	3.7335818	1.1699120	0.5935286	43.0777770	55.1587824
Mediterranean	PRJNA257723	SRS2392524	SRS2392524	PRJNA257723	SAMN07357612	Illumina HiSeq 2000	SRR5877433	2015-01-27	80	38.0685	-0.231994	0.22	5	water	prok enriched	-	-	-	NA	NA	NA	-	-	-	145696	319160601	57	4	46.67	37.77	25.26	4.728	14.22	19.91	11.43	42.86	50.0704923	4.6662500	1.2865844	1.6407641	42.3359092	54.7367423
Mediterranean	PRJNA257723	SRS2392535	SRS2392535	PRJNA257723	SAMN07357613	Illumina HiSeq 2000	SRR5877443	2015-01-27	20	38.2703	-0.4209	0.22	5	water	prok enriched	-	-	-	NA	NA	NA	-	-	-	149224	329069069	62	3	46.02	35.6	25.07	4.428	12.49	23.03	10.78	40.8	49.9708682	4.9349240	2.3560181	0.9837958	41.7543939	54.9057922
Mediterranean	PRJNA257723	SRS2392539	SRS2392539	PRJNA257723	SAMN07357610	Illumina HiSeq 2000	SRR5877534	2014-09-12	15	38.0685	-0.231994	0.22	5	water	prok enriched	-	-	-	NA	NA	NA	-	-	-	159610	477869640	80	20	50.31	36.59	27.71	2.774	7.829	29.41	7.952	41.63	56.5339825	0.3344791	0.6566878	1.0564444	41.4184062	56.8684616
Mediterranean	PRJNA257723	SRS2392540	SRS2392540	PRJNA257723	SAMN07357611	Illumina HiSeq 2000	SRR5877535	2014-09-12	30	38.0685	-0.231994	0.22	5	water	prok enriched	-	-	-	NA	NA	NA	-	-	-	177648	460287044	87	17	47.51	35.48	26.9	3.539	9.008	30.24	9.843	40.38	55.7227954	0.2637290	0.5196193	1.6489277	41.8449287	55.9865244
Mediterranean	PRJNA257723	SRS676594	SRS676594	PRJNA257723	SAMN02954152	Illumina HiSeq 2000	SRR1539385	2013-09-06	50	38.0685	-0.231994	5	20	water	other water	-	-	-	NA	NA	NA	-	-	-	27570	48863196	4	0	12.02	9.639	6.794	1.452	2.924	3.816	3.465	11.27	15.3977552	0.8091355	1.6836843	1.0179091	81.0915160	16.2068907
Mediterranean	PRJNA257723	SRS676784	SRS676784	PRJNA257723	SAMN02954150	Illumina HiSeq 2000	SRR1539645	2013-09-06	50	38.0685	-0.231994	0.22	5	water	prok enriched	-	-	-	NA	NA	NA	-	-	-	105138	235000098	49	5	37.09	27.97	19.4	3.901	8.793	15.14	8.68	33.3	49.6428648	2.5137197	1.4324505	1.9447437	44.4662213	52.1565845
Mediterranean	PRJNA257723	SRS676808	SRS676808	PRJNA257723	SAMN02954014	Illumina HiSeq 2000	SRR1539382	2012-07-20	75	38.0685	-0.231994	0.22	5	water	prok enriched	-	-	-	NA	NA	NA	-	-	-	11665	18703903	1	0	10.07	7.186	5.134	0.6274	2.795	4.733	2.323	9.35	28.7999130	3.1507609	0.3262759	34.0620233	33.6610269	31.9506739
Mediterranean	PRJNA257723	SRS676809	SRS676809	PRJNA257723	SAMN02954012	Illumina HiSeq 2000	SRR1539383	2012-07-20	75	38.0685	-0.231994	0.22	5	water	prok enriched	-	-	-	NA	NA	NA	-	-	-	130342	337787231	78	12	48.17	38.29	25.18	3.365	15.7	19.17	12.89	45.25	53.0857990	9.8522846	0.6330962	0.7913304	35.6374898	62.9380836
Mediterranean	PRJNA257723	SRS679600	SRS679600	PRJNA257723	SAMN02954009	Illumina HiSeq 2000	SRR1539203	2009-06-22	65	38.0685	-0.231994	0.22	5	water	prok enriched	-	-	-	NA	NA	NA	-	-	-	15643	27894483	3	0	9.66	7.749	5.843	1.442	2.716	2.368	3.224	9.126	13.3507311	0.9917137	2.1534233	1.0476393	82.4564926	14.3424448
Mediterranean	PRJNA305355	SRS1196993	SRS1196993	PRJNA305355	SAMN04325106	Illumina HiSeq 2000	SRR2981506	2010-10-01	77	36.4828	15.6501	0.22	5	water	prok enriched	-	-	-	NA	NA	NA	-	-	-	193410	507396379	102	24	42.27	35.4	23.24	4.055	14.21	14.88	13.38	40.67	50.6265462	1.8456880	0.7470469	1.1884953	45.5922237	52.4722342
Mediterranean	PRJNA305355	SRS1196995	SRS1196995	PRJNA305355	SAMN04325107	Illumina HiSeq 2000	SRR2981512	2010-10-02	70	36.5908	18.6942	0.22	5	water	prok enriched	-	-	-	NA	NA	NA	-	-	-	67421	142621585	13	5	18.92	14.94	12.56	1.664	7.159	8.675	6.87	17.48	24.6420494	1.1669328	1.3853999	2.5288792	70.2767387	25.8089822
Mediterranean	PRJNA305355	SRS1196996	SRS1196996	PRJNA305355	SAMN04325108	Illumina HiSeq 2000	SRR2981515	2010-10-02	3500	36.608	17.971	0.22	5	water	prok enriched	-	-	-	NA	NA	NA	-	+	-	183874	559097933	83	46	41.14	40.06	20.72	4.045	10.01	0.6504	17.38	43.53	41.8867643	3.0412885	0.4299584	0.4118535	54.2301355	44.9280528
Mediterranean	PRJNA305355	SRS1196997	SRS1196997	PRJNA305355	SAMN04325109	Illumina HiSeq 2000	SRR2981519	2010-10-03	75	38.8175	25.2594	0.22	5	water	prok enriched	-	-	-	NA	NA	NA	-	-	-	53202	123165204	21	3	22.76	20.01	12.15	2.43	7.465	7.008	8.653	24.02	27.0425910	2.0460539	1.5439430	0.9462893	68.4211229	29.0886449
Mediterranean	PRJNA305355	SRS1197004	SRS1197004	PRJNA305355	SAMN04325110	Illumina HiSeq 2000	SRR2981523	2010-10-03	600	38.8175	25.2594	0.22	5	water	prok enriched	-	-	-	NA	NA	NA	+	-	-	185204	415846075	50	18	28.39	26.93	15.77	3.414	9.045	1.663	15.64	32.79	36.4681377	4.6336198	0.6006862	0.4896833	57.8078731	41.1017575
Mediterranean	PRJNA318731	SRS1490777	SRS1490777	PRJNA318731	SAMN05213967	Illumina HiSeq 2000	SRR3646240	2013-05-20	50	38.2833	-0.25	-	-	water	other water	-	-	-	NA	NA	NA	-	-	-	14585	55131059	10	7	76.43	73.98	59.44	0.231	0.8857	0.3051	4.372	77.2	82.3659135	0.0193674	0.0725739	0.2536937	17.2884514	82.3852809
Mediterranean	PRJNA318731	SRS1490791	SRS1490791	PRJNA318731	SAMN05213968	Illumina HiSeq 2000	SRR3646256	2013-05-20	50	38.2833	-0.25	20	-	water	other water	-	-	-	NA	NA	NA	-	-	-	16190	52973219	11	5	69.34	69.51	62.84	0.05936	1.918	0.1792	6.707	72.66	80.7620783	0.0254826	0.1134716	0.3700767	18.7288908	80.7875609
Mediterranean	PRJNA318731	SRS1490835	SRS1490835	PRJNA318731	SAMN05213993	Illumina HiSeq 2000	SRR3646320	2013-05-20	50	38.2833	-0.25	20	-	water	other water	-	-	-	NA	NA	NA	-	-	-	16071	55925919	9	4	63.42	60.56	54.89	0.1228	2.387	0.2183	5.688	65.55	76.7186593	0.0341462	0.0833583	1.2154229	21.9484133	76.7528055
Mediterranean	PRJNA318731	SRS1490878	SRS1490878	PRJNA318731	SAMN05213997	Illumina HiSeq 2000	SRR3646363	2013-05-20	50	38.2833	-0.25	20	-	water	other water	-	-	-	NA	NA	NA	-	-	-	13995	47928426	7	5	63.65	64.87	48.8	0.2194	6.319	0.2061	27.42	69.85	79.3210253	0.0226989	0.0738335	0.3797152	20.2027271	79.3437242
Mediterranean	PRJNA318731	SRS1490924	SRS1490924	PRJNA318731	SAMN05213998	Illumina HiSeq 2000	SRR3646399	2013-05-20	50	38.2833	-0.25	20	-	water	other water	-	-	-	NA	NA	NA	-	-	-	16675	68407754	13	8	65.04	60.72	44.31	0.3694	1.648	0.2131	7.043	65.1	74.3589724	0.0350666	0.1692905	0.6743562	24.7623144	74.3940390
Mediterranean	PRJNA352798	SRS1790036	SRS1790036	PRJNA352798	SAMN05992379	Illumina HiSeq 4000	SRR5007106	2015-10-15	15	37.3536	-0.286194	0.22	5	water	prok enriched	-	-	-	NA	NA	NA	-	-	-	231940	606671069	80	10	46.18	33.09	24.18	2.945	8.198	33.4	6.89	39.12	58.5856456	0.2623080	1.0173980	0.9925899	39.1420585	58.8479536
Mediterranean	PRJNA352798	SRS1791640	SRS1791640	PRJNA352798	SAMN05992380	Illumina HiSeq 4000	SRR5007114	2015-10-15	30	37.3536	-0.286194	0.22	5	water	prok enriched	-	-	-	NA	NA	NA	-	-	-	217501	497313634	64	7	27.62	20.38	14.97	2.08	6.623	16.54	6.213	25.14	42.4484299	0.8534172	1.4304561	2.0778315	53.1898653	43.3018471
Mediterranean	PRJNA352798	SRS1791645	SRS1791645	PRJNA352798	SAMN05992381	Illumina HiSeq 4000	SRR5007115	2015-10-15	45	37.3536	-0.286194	0.22	5	water	prok enriched	-	-	-	NA	NA	NA	-	-	-	81946	145153783	13	0	21.3	16.91	11.44	1.248	7.544	9.229	6.39	21.03	32.2724401	2.9810378	1.4301061	1.4522932	61.8641228	35.2534779
Mediterranean	PRJNA352798	SRS1791646	SRS1791646	PRJNA352798	SAMN05992382	Illumina HiSeq 4000	SRR5007118	2015-10-15	60	37.3536	-0.286194	0.22	5	water	prok enriched	-	-	-	NA	NA	NA	-	-	-	291173	647882100	95	10	34.99	29.08	18.99	3.149	12.74	12.25	10.16	35.87	47.4870861	6.9973198	1.6133216	0.9890385	42.9132340	54.4844059
Mediterranean	PRJNA352798	SRS1791667	SRS1791667	PRJNA352798	SAMN05992383	Illumina HiSeq 4000	SRR5007138	2015-10-15	75	37.3536	-0.286194	0.22	5	water	prok enriched	-	-	-	NA	NA	NA	-	-	-	338860	713958659	91	15	31.23	26.15	14.96	1.818	8.84	9.43	9.852	34.52	46.1549041	8.8988830	1.3633906	0.7713575	42.8114648	55.0537871
Mediterranean	PRJNA352798	SRS1791668	SRS1791668	PRJNA352798	SAMN05992384	Illumina HiSeq 4000	SRR5007139	2015-10-15	90	37.3536	-0.286194	0.22	5	water	prok enriched	-	-	-	NA	NA	NA	-	-	-	304465	641871642	78	15	30.92	26.31	12.76	1.644	7.776	8.499	9.423	36	45.0773869	10.2471459	0.9340124	0.6808978	43.0605570	55.3245328
Mediterranean	PRJNA352798	SRS1791670	SRS1791670	PRJNA352798	SAMN05992385	Illumina HiSeq 4000	SRR5007141	2015-10-15	1000	37.3536	-0.286194	0.22	5	water	prok enriched	-	-	-	NA	NA	NA	+	-	-	245880	524657283	50	9	33.36	31.34	17.46	0.588	8.8	1.767	17.54	41.16	47.0670650	8.3312707	0.6135823	0.2671701	43.7209118	55.3983357
Mediterranean	PRJNA352798	SRS1791671	SRS1791671	PRJNA352798	SAMN05992386	Illumina HiSeq 4000	SRR5007147	2015-10-15	2000	37.3536	-0.286194	0.22	5	water	prok enriched	-	-	-	NA	NA	NA	-	+	-	303806	795596627	114	58	43.27	41.23	24.28	1.311	10.77	1.368	21.2	48.54	54.4650082	6.4347415	0.5010402	0.3460460	38.2531641	60.8997497
Mediterranean	PRJNA352798	SRS4304991	SRS4304991	PRJNA352798	SAMN10839294	Illumina HiSeq 4000	SRR8503608	2015-10-15	60	37.3536	-0.286194	0.22	5	water	prok enriched	-	-	-	NA	NA	NA	-	-	-	326702	752751632	117	11	35.8	29.03	18.1	3.412	11.15	12.73	9.157	36.17	53.4228249	3.8502272	1.0099157	1.4414127	40.2756194	57.2730521
Mediterranean	PRJNA352798	SRS4304992	SRS4304992	PRJNA352798	SAMN10839296	Illumina HiSeq 4000	SRR8503607	2015-10-15	60	37.3536	-0.286194	0.22	5	water	prok enriched	-	-	-	NA	NA	NA	-	-	-	355313	815297675	110	19	39.95	30.98	21	3.884	10.9	16.36	10.67	38.53	60.1214899	1.7945064	1.3964564	1.0094407	35.6781066	61.9159963
Mediterranean	PRJNA352798	SRS4304993	SRS4304993	PRJNA352798	SAMN10839273	Illumina HiSeq 4000	SRR8503606	2015-10-15	15	37.3536	-0.286194	0.22	5	water	prok enriched	-	-	-	NA	NA	NA	-	-	-	207473	572953305	97	14	39.86	30.18	22.07	3.157	7.72	24.8	7.859	35.57	51.3114750	0.5523420	1.4814183	0.6794358	45.9753289	51.8638170
Mediterranean	PRJNA352798	SRS4304994	SRS4304994	PRJNA352798	SAMN10839292	Illumina HiSeq 4000	SRR8503605	2015-10-15	15	37.3536	-0.286194	0.22	5	water	prok enriched	-	-	-	NA	NA	NA	-	-	-	202726	550605214	87	9	43.47	32.92	24.42	3.826	9.018	27.39	9.058	38.87	55.2470528	0.4220797	1.2064790	0.6076191	42.5167694	55.6691325
Mediterranean	PRJNA352798	SRS4304995	SRS4304995	PRJNA352798	SAMN10839330	Illumina HiSeq 4000	SRR8503604	2015-10-15	90	37.3536	-0.286194	0.22	5	water	prok enriched	-	-	-	NA	NA	NA	-	-	-	346580	777264864	100	13	32.98	28.18	16.18	2.129	8.385	8.398	10.72	36.92	46.7783072	8.9907340	0.7865565	1.7476996	41.6967028	55.7690412
Tara virus	GOV2	ERS1307890	ERS1307890	PRJEB9742	SAMEA4396441	Illumina HiSeq 2000	ERR2762104,ERR2762105	2013-05-24T07:03:00Z	5	54.5525	-16.882	-	0.22	water	virus enriched	11.09541	270.945625	35.325105	-	-	-	-	-	-	1970	39474175	1	0	0.569	0.1947	0.5541	0.002386	0.008961	0.0001498	0.09562	0.2989	1.2799671	0.0159220	36.8675696	0.0090093	61.8275319	1.2958891
Tara virus	GOV2	ERS1307938	ERS1307938	PRJEB9742	SAMEA4396489	Illumina HiSeq 2000	ERR2762102,ERR2762103	2013-05-24T17:30:00Z	751	54.6155	-16.7036	-	0.22	water	virus enriched	8.923581	208.76175	35.40565	-	-	-	+	-	-	275511	897752233	53	20	30.85	29.5	15.59	0.937	5.419	0.06882	11.36	31.31	34.1877856	0.7197295	0.1761028	8.8231259	56.0932562	34.9075151
Tara virus	GOV2	ERS1307964	ERS1307964	PRJEB9742	SAMEA4396515	Illumina HiSeq 2000	ERR2762100,ERR2762101	2013-05-25T10:26:00Z	40	54.535	-16.7416	-	0.22	water	virus enriched	10.79018	266.369875	35.33502	-	-	-	-	-	-	198155	673391777	44	18	22.84	22.34	14.04	0.8004	6.842	0.07686	9.977	23.65	29.1292463	1.1872255	0.1353322	11.7366108	57.8115851	30.3164718
Tara virus	GOV2	ERS1308390	ERS1308390	PRJEB9742	SAMEA4396941	Illumina HiSeq 2000	ERR2762110,ERR2762111	2013-06-03T08:51:30Z	5	67.1398	0.2399	-	0.22	water	virus enriched	8.48667	311.9179	35.14372	-	-	-	-	-	+	178039	679768813	85	24	50.49	48.75	19.86	0.7816	7.908	0.05663	10.15	51.58	48.5978967	0.9146129	0.1239682	4.4900412	45.8734810	49.5125096
Tara virus	GOV2	ERS1308437	ERS1308437	PRJEB9742	SAMEA4396988	Illumina HiSeq 2000	ERR2762106,ERR2762107	2013-06-03T16:27:30Z	25	67.1705	0.44225	-	0.22	water	virus enriched	6.7255	304.26005	35.149405	-	-	-	-	-	+	175255	622978016	62	16	53.32	52.72	13.06	1.018	2.891	0.04869	5.58	54.04	51.3076466	0.6103114	0.1592828	5.6598181	42.2629410	51.9179580
Tara virus	GOV2	ERS1308472	ERS1308472	PRJEB9742	SAMEA4397023	Illumina HiSeq 2000	ERR2762108,ERR2762109	2013-06-04T13:13:00Z	651	67.2182	0.2857	-	0.22	water	virus enriched	0.22498	295.31095	34.90349	-	-	-	+	-	+	190645	668313033	64	16	65.89	65.65	39.97	3.696	6.632	0.0732	31.26	68.53	67.1866312	0.2022485	0.1295020	1.9969743	30.4846441	67.3888797
Tara virus	GOV2	ERS1308500	ERS1308500	PRJEB9742	SAMEA4397051	Illumina HiSeq 2000	ERR2762114,ERR2762115	2013-06-09T09:32:30Z	5	76.1744	1.63035	-	0.22	water	virus enriched	1.901825	363.047375	34.888288	-	-	-	-	-	+	104565	329736797	29	6	75.05	73.69	27.27	0.6059	1.007	0.07025	36.18	75.98	71.7278874	0.1514180	0.2324612	1.0650806	26.8231528	71.8793054
Tara virus	GOV2	ERS1308540	ERS1308540	PRJEB9742	SAMEA4397091	Illumina HiSeq 2000	ERR2762112,ERR2762113	2013-06-10T12:41:30Z	499	76.0702	1.38595	-	0.22	water	virus enriched	0.099535	315.37205	34.94578	-	-	-	+	-	+	35421	124103798	6	2	73.11	75.92	72.14	0.2022	48.6	0.06698	4.791	77.24	73.0118945	0.2356818	0.8143994	1.2404125	24.6976118	73.2475763
Tara virus	GOV2	ERS1308567	ERS1308567	PRJEB9742	SAMEA4397118	Illumina HiSeq 2000	ERR2762120,ERR2762121	2013-07-01T06:03:00Z	5	72.5864	44.1172	-	0.22	water	virus enriched	7.53177	298.8549	34.92306	-	-	-	-	-	+	155357	606497927	83	24	43.21	42.63	22.02	0.3862	12.09	0.04668	6.459	44.5	41.0124257	1.0981358	0.1544597	6.6608761	51.0741028	42.1105615
Tara virus	GOV2	ERS1308623	ERS1308623	PRJEB9742	SAMEA4397174	Illumina HiSeq 2000	ERR2762116,ERR2762117	2013-07-01T13:59:00Z	40	72.5702	44.1378	-	0.22	water	virus enriched	3.824545	326.5136	34.976035	-	-	-	-	-	+	194294	707729987	82	19	26.44	25.66	7.627	0.2009	3.364	0.02736	3.935	26.79	25.8538504	1.6450595	0.1759371	9.1145707	63.2105824	27.4989099
Tara virus	GOV2	ERS1308664	ERS1308664	PRJEB9742	SAMEA4397215	Illumina HiSeq 2000	ERR2762118,ERR2762119	2013-07-02T07:14:00Z	55	72.5364	44.0742	-	0.22	water	virus enriched	3.1072	303.31905	34.978285	-	-	-	-	-	+	241532	794337836	61	8	21.4	20.46	8.039	0.1928	4.642	0.02889	5.403	21.53	25.0697013	1.3905521	0.1687911	9.2962960	64.0746595	26.4602534
Tara virus	GOV2	ERS1308704	ERS1308704	PRJEB9742	SAMEA4397255	Illumina HiSeq 2000	ERR2762124,ERR2762125	2013-07-08T06:03:30Z	5	78.9393	79.3224	-	0.22	water	virus enriched	-0.083125	383.163125	33.595737	-	-	-	-	-	+	78001	254580848	37	4	42.63	41.85	8.184	0.4577	4.407	0.03723	6.741	43.56	41.3921595	0.8483702	0.1641849	5.1311474	52.4641379	42.2405297
Tara virus	GOV2	ERS1308744	ERS1308744	PRJEB9742	SAMEA4397295	Illumina HiSeq 2000	ERR2762122,ERR2762123	2013-07-08T12:33:00Z	35	78.9343	79.0758	-	0.22	water	virus enriched	-1.298837	348.000625	34.456225	-	-	-	-	-	+	260443	864057203	75	22	25.82	25.43	6.033	0.3108	2.779	0.02559	3.89	26.43	26.9870906	0.9805906	0.1546245	8.0741256	63.8035687	27.9676812
Tara virus	GOV2	ERS1308779	ERS1308779	PRJEB9742	SAMEA4397330	Illumina HiSeq 2000	ERR2762128,ERR2762129	2013-07-10T06:09:00Z	5	79.2128	66.4256	-	0.22	water	virus enriched	1.421805	368.906875	34.2633	-	-	-	-	-	+	261102	834280234	63	20	32.93	32.13	10.43	0.2294	7.458	0.04058	5.464	33.59	33.1479388	0.7044428	0.1743646	6.8012963	59.1719575	33.8523816
Tara virus	GOV2	ERS1308812	ERS1308812	PRJEB9742	SAMEA4397363	Illumina HiSeq 2000	ERR2762130,ERR2762131	2013-07-10T13:28:30Z	199	79.2169	66.4788	-	0.22	water	virus enriched	1.47689	296.228	34.8814	-	-	-	-	-	+	121526	415312855	56	9	51.6	50.92	11.38	0.7764	3.74	0.04538	6.327	52.95	48.6739711	0.5490948	0.1312123	4.2846006	46.3611212	49.2230659
Tara virus	GOV2	ERS1308858	ERS1308858	PRJEB9742	SAMEA4397409	Illumina HiSeq 2000	ERR2762126,ERR2762127	2013-07-11T09:15:30Z	55	79.4086	66.2404	-	0.22	water	virus enriched	1.025705	314.71675	34.691775	-	-	-	-	-	+	69714	227835323	34	3	55.56	54.36	12.61	0.3552	4.104	0.06269	6.738	56.85	52.8958893	0.5290917	0.1481455	3.2797689	43.1471046	53.4249810
Tara virus	GOV2	ERS1308894	ERS1308894	PRJEB9742	SAMEA4397445	Illumina HiSeq 2000	ERR2762132,ERR2762133	2013-07-15T04:07:30Z	5	77.2314	73.2248	-	0.22	water	virus enriched	1.243225	348.536	34.056675	-	-	-	-	-	+	185291	645354429	74	10	50.63	50.72	31.03	2.109	15.82	0.04024	9.751	52.91	49.5696021	0.9059306	0.1258069	4.3317915	45.0668689	50.4755327
Tara virus	GOV2	ERS1308938	ERS1308938	PRJEB9742	SAMEA4397489	Illumina HiSeq 2000	ERR2762134,ERR2762135	2013-07-18T03:57:00Z	5	74.801	76.1178	-	0.22	water	virus enriched	3.480781	350.63975	22.047506	-	-	-	-	-	+	260312	890773202	86	28	35.88	35.62	15.82	1.949	6.126	0.02924	5.175	38.24	38.4896001	0.2824243	0.1733462	7.7007048	53.3539247	38.7720244
Tara virus	GOV2	ERS1308985	ERS1308985	PRJEB9742	SAMEA4397536	Illumina HiSeq 2000	ERR2762136,ERR2762137	2013-07-18T09:58:30Z	30	74.8283	76.2096	-	0.22	water	virus enriched	-1.533492	356.194583	33.646125	-	-	-	-	-	+	197163	628682757	50	10	24.6	24.42	16.31	1.918	5.779	0.03187	6.697	26.37	30.0143917	0.6525893	0.1511001	8.9461203	60.2357986	30.6669810
Tara virus	GOV2	ERS1309035	ERS1309035	PRJEB9742	SAMEA4397586	Illumina HiSeq 2000	ERR2762140,ERR2762141	2013-08-15T02:04:30Z	5	78.2855	91.788	-	0.22	water	virus enriched	-1.645825	388.2395	32.9488	-	-	-	-	-	+	156209	526089075	48	13	26.84	25.9	13.99	0.7645	6.875	0.03568	10.45	27.59	31.6479225	0.8143853	0.1858668	10.6599987	56.6918266	32.4623078
Tara virus	GOV2	ERS1309076	ERS1309076	PRJEB9742	SAMEA4397627	Illumina HiSeq 2000	ERR2762138,ERR2762139	2013-08-15T08:52:00Z	17	78.3476	91.625	-	0.22	water	virus enriched	-1.640792	373.347333	33.455583	-	-	-	-	-	+	217842	649466034	32	5	18.68	18.33	13.55	2.348	9.857	0.02936	12.14	19.49	25.6929615	0.7615491	0.1895922	12.0924834	61.2634138	26.4545106
Tara virus	GOV2	ERS1309115	ERS1309115	PRJEB9742	SAMEA4397666	Illumina HiSeq 2000	ERR2762146,ERR2762147	2013-08-27T02:50:30Z	5	77.9162	117.0742	-	0.22	water	virus enriched	0.030106	364.342188	28.576956	-	-	-	-	-	+	208102	577915165	24	1	6.944	6.752	4.604	0.9258	1.632	0.01541	3.21	7.371	15.2930503	1.1010238	0.1483950	13.0294589	70.4280720	16.3940741
Tara virus	GOV2	ERS1309171	ERS1309171	PRJEB9742	SAMEA4397722	Illumina HiSeq 2000	ERR2762142,ERR2762143	2013-08-27T12:25:30Z	20	77.9842	116.5627	-	0.22	water	virus enriched	-0.67976	375.0946	32.741495	-	-	-	-	-	+	218195	599905872	26	2	8.451	7.962	3.656	0.2748	1.277	0.01464	3.536	8.496	15.5946027	1.0834741	0.1687211	12.3574828	70.7957193	16.6780768
Tara virus	GOV2	ERS1309196	ERS1309196	PRJEB9742	SAMEA4397747	Illumina HiSeq 2000	ERR2762144,ERR2762145	2013-08-28T02:54:30Z	299	78.0912	116.1096	-	0.22	water	virus enriched	1.59404	293.889	34.92558	-	-	-	+	-	+	274320	786987269	21	3	8.913	8.802	3.904	0.1416	2.327	0.0185	2.358	9.392	15.8537506	0.9129453	0.1846857	9.8356239	73.2129944	16.7666959
Tara virus	GOV2	ERS1309221	ERS1309221	PRJEB9742	SAMEA4397772	Illumina HiSeq 2000	ERR2762148,ERR2762149	2013-09-02T23:32:00Z	5	71.5697	160.9403	-	0.22	water	virus enriched	1.4886	340.518	28.4169	-	-	-	-	-	+	164647	407190017	8	0	2.025	1.769	0.7302	0.0479	0.262	0.00803	0.7388	1.944	9.9242537	1.1842060	0.1528523	13.5685103	75.1701777	11.1084597
Tara virus	GOV2	ERS1309264	ERS1309264	PRJEB9742	SAMEA4397815	Illumina HiSeq 2000	ERR2762150,ERR2762151,ERR2762152	2013-09-08T03:45:00Z	5	71.0704	174.9916	-	0.22	water	virus enriched	NA	NA	NA	NA	NA	NA	-	-	+	188343	524786771	22	3	9.462	9.163	6.406	2.048	4.877	0.01233	6.178	9.744	17.2904442	1.4606452	0.1438156	12.2277244	68.8773706	18.7510894
Tara virus	GOV2	ERS1309308	ERS1309308	PRJEB9742	SAMEA4397859	Illumina HiSeq 2000	ERR2762155,ERR2762156	2013-09-11T21:30:00Z	5	73.3833	-168.2333	-	0.22	water	virus enriched	-0.618833	369.339	27.38155	-	-	-	-	-	+	198161	524156445	24	6	5.742	5.427	2.118	0.04613	0.8891	0.01099	1.648	5.821	13.5587914	1.2739509	0.1446296	12.9114022	72.1112259	14.8327423
Tara virus	GOV2	ERS1309369	ERS1309369	PRJEB9742	SAMEA4397920	Illumina HiSeq 2000	ERR2762153,ERR2762154	2013-09-12T04:25:30Z	35	73.3183	-168.8586	-	0.22	water	virus enriched	-0.987833	397.421583	31.56495	-	-	-	-	-	+	193201	566175065	40	10	21.14	20.85	6.501	0.1508	2.146	0.02044	3.082	22.15	26.0595330	0.9564227	0.1415624	10.5924963	62.2499856	27.0159557
Tara virus	GOV2	ERS1309397	ERS1309397	PRJEB9742	SAMEA4397948	Illumina HiSeq 2000	ERR2762157,ERR2762158	2013-09-14T18:48:00Z	5	71.9052	-154.9234	-	0.22	water	virus enriched	2.570037	335.965875	28.604712	-	-	-	-	-	+	193729	538947763	25	6	8.252	7.974	4.629	0.09483	3.019	0.01632	2.646	8.33	15.1372479	1.2668633	0.1407670	12.9427124	70.5124095	16.4041112
Tara virus	GOV2	ERS1309450	ERS1309450	PRJEB9742	SAMEA4398001	Illumina HiSeq 2000	ERR2762162,ERR2762163	2013-09-30T03:07:00Z	441	74.3048	-85.6984	-	0.22	water	virus enriched	0.994025	233.314	34.342505	-	-	-	+	-	+	207255	593912671	32	4	38.83	38.82	28.78	1.513	5.895	0.04076	14.32	41.94	45.6524637	0.6673701	0.1350967	5.6492351	47.8958344	46.3198338
Tara virus	GOV2	ERS1309476	ERS1309476	PRJEB9742	SAMEA4398027	Illumina HiSeq 2000,Illumina HiSeq 2500	ERR2762164,ERR2762165,ERR2762166	2013-09-30T16:17:30Z	5	74.3102	-85.8462	-	0.22	water	virus enriched	-1.332965	369.1045	30.636767	-	-	-	-	-	+	220147	617199382	31	7	14.37	13.98	6.817	0.2252	1.711	0.01549	2.268	15.02	20.7153549	1.2695019	0.1380050	9.5681535	68.3089847	21.9848568
Tara virus	GOV2	ERS1309532	ERS1309532	PRJEB9742	SAMEA4398083	Illumina HiSeq 2000	ERR2762159,ERR2762160,ERR2762161	2013-09-30T23:41:00Z	36	74.3368	-85.5811	-	0.22	water	virus enriched	-0.409335	343.877833	31.947283	-	-	-	-	-	+	271332	720595527	25	1	9.382	8.828	6.775	0.1504	2.426	0.009365	2.528	9.643	16.1391050	1.1957703	0.1364193	10.5754921	71.9532133	17.3348753
Tara virus	GOV2	ERS1309560	ERS1309560	PRJEB9742	SAMEA4398111	Illumina HiSeq 2000,Illumina HiSeq 2500	ERR2762169,ERR2762170	2013-10-08T13:47:00Z	5	72.4731	-71.9124	-	0.22	water	virus enriched	-0.48046	353.31105	31.995275	-	-	-	-	-	+	165797	446954714	18	1	17.19	16.75	11.27	0.9972	4.572	0.01818	8.796	18.04	23.1438719	1.3497130	0.1308310	9.5548358	65.8207483	24.4935849
Tara virus	GOV2	ERS1309617	ERS1309617	PRJEB9742	SAMEA4398168	Illumina HiSeq 2000,Illumina HiSeq 2500	ERR2762167,ERR2762168	2013-10-08T18:38:30Z	491	72.4077	-71.9524	-	0.22	water	virus enriched	1.230869	227.316	34.378169	-	-	-	+	-	+	280297	726602277	26	5	19.02	18.51	7.01	0.5687	1.445	0.02101	4.544	19.29	24.6137274	1.1243154	0.1397051	9.6501139	64.4721382	25.7380428
Tara virus	GOV2	ERS1309642	ERS1309642	PRJEB9742	SAMEA4398193	Illumina HiSeq 2000,Illumina HiSeq 2500	ERR2762173,ERR2762174,ERR2762175	2013-10-12T12:21:00Z	5	70.964	-53.5978	-	0.22	water	virus enriched	1.43901	328.5869	32.08274	-	-	-	-	-	+	199654	571288745	24	6	5.714	5.388	3.509	0.05921	1.585	0.007444	2.369	5.641	12.7091489	1.8409170	0.1504667	11.8593421	73.4401253	14.5500659
Tara virus	GOV2	ERS1309687	ERS1309687	PRJEB9742	SAMEA4398238	Illumina HiSeq 2000,Illumina HiSeq 2500	ERR2762171,ERR2762172	2013-10-12T20:40:30Z	411	70.9279	-53.5238	-	0.22	water	virus enriched	3.03468	229.6853	34.50669	-	-	-	+	-	+	239745	757112351	52	16	35.35	34.76	12.16	0.1804	5.246	0.02392	6.638	36.94	32.7444554	0.9941462	0.1902456	6.6714890	59.3996637	33.7386016
Tara virus	GOV2	ERS1309715	ERS1309715	PRJEB9742	SAMEA4398266	Illumina HiSeq 2000,Illumina HiSeq 2500	ERR2762176,ERR2762177	2013-10-20T12:47:00Z	5	69.1115	-51.5727	-	0.22	water	virus enriched	3.1961	303.353	32.991725	-	-	-	-	-	+	160694	466419662	25	3	10.18	10.09	7.913	0.4316	3.098	0.01481	5.001	10.78	17.4222454	2.0395112	0.1255335	12.5494270	67.8632828	19.4617566
Tara virus	GOV2	ERS1309764	ERS1309764	PRJEB9742	SAMEA4398315	Illumina HiSeq 2000,Illumina HiSeq 2500	ERR2762180,ERR2762181,ERR2762182	2013-10-23T11:51:00Z	5	64.7368	-53.0588	-	0.22	water	virus enriched	2.49543	323.835062	32.602725	-	-	-	-	-	-	256002	761810031	43	11	27.03	26.28	13.97	3.01	5.059	0.03084	6.808	28.28	33.0848076	1.4805165	0.1508609	9.0946223	56.1891927	34.5653241
Tara virus	GOV2	ERS1309809	ERS1309809	PRJEB9742	SAMEA4398360	Illumina HiSeq 2000,Illumina HiSeq 2500	ERR2762178,ERR2762179	2013-10-23T20:42:30Z	351	64.7299	-53.0583	-	0.22	water	virus enriched	4.20173	273.02835	34.59923	-	-	-	+	-	-	227982	763803286	60	10	40.56	39.53	14.36	0.3356	5.84	0.04305	15.49	41.77	43.4425342	0.8302083	0.1379225	6.7215400	48.8677949	44.2727425
Tara virus	GOV2	ERS1309836	ERS1309836	PRJEB9742	SAMEA4398387	Illumina HiSeq 2000,Illumina HiSeq 2500	ERR2762186,ERR2762187,ERR2762188	2013-10-27T11:51:00Z	5	61.532	-55.9921	-	0.22	water	virus enriched	5.2939	293.88825	34.212612	-	-	-	-	-	-	242765	846915862	64	12	36.19	36.6	19.29	0.4843	6.37	0.04073	11.4	38.46	38.6095104	0.8219815	0.2255641	8.8179569	51.5249872	39.4314919
Tara virus	GOV2	ERS1309881	ERS1309881	PRJEB9742	SAMEA4398432	Illumina HiSeq 2000,Illumina HiSeq 2500	ERR2762183,ERR2762184,ERR2762185	2013-10-27T19:04:00Z	391	61.5441	-55.9866	-	0.22	water	virus enriched	4.791395	271.8744	34.939595	-	-	-	+	-	-	122880	460127550	36	8	72.33	71.85	18.78	0.744	2.094	0.08471	8.139	74.77	68.8942510	0.1288765	0.1054056	1.0930223	29.7784446	69.0231275
Tara virus	GOV2	ERS478007	ERS478007	PRJEB4419	SAMEA2591107	Illumina HiSeq 2000	ERR594408	2009-11-18T14:48:00Z	55	42.1697	17.7268	-	0.22	water	virus enriched	15.194062	224.786708	38.472729	-	-	-	-	-	-	91022	234677629	0	0	1.89	1.202	2.094	0.595	1.39	0.1464	0.9648	1.343	12.0925755	0.8636776	0.1366400	17.0524011	69.8547057	12.9562531
Tara virus	GOV2	ERS478052	ERS478052	PRJEB4419	SAMEA2591132	Illumina HiSeq 2000	ERR594405	2009-12-15T16:27:48Z	70	33.9268	32.772	-	0.22	water	virus enriched	18.979535	218.132538	39.255952	-	-	-	-	-	-	56477	166611765	6	0	12.28	11.28	12.72	5.279	9.021	0.3033	8.958	11.88	22.3323123	0.6467099	0.1329782	14.6362771	62.2517224	22.9790222
Tara virus	GOV2	ERS488253	ERS488253	PRJEB4419	SAMEA2619625	Illumina HiSeq 2000	ERR599383	2009-10-04T09:13:30Z	5	41.1686	2.7996	-	0.22	water	virus enriched	NA	NA	NA	NA	NA	NA	-	-	-	22286	54025505	6	1	23.85	20.91	19.55	3.966	13.8	1.324	8.25	23.05	34.9173089	0.5408203	0.2665541	8.8795876	55.3957291	35.4581292
Tara virus	GOV2	ERS488340	ERS488340	PRJEB4419	SAMEA2619677	Illumina HiSeq 2000	ERR594358	2009-11-02T09:56:00Z	5	35.7491	14.2948	-	0.22	water	virus enriched	21.4395	207.791417	37.89245	-	-	-	-	-	-	58637	208712965	25	4	45.57	44.74	41.81	3.785	27.9	0.2736	15.29	47.84	52.1041272	0.3362644	0.1488331	8.6602690	38.7505064	52.4403916
Tara virus	GOV2	ERS488354	ERS488354	PRJEB4419	SAMEA2619686	Illumina HiSeq 2000	ERR594352	2009-11-02T15:01:30Z	60	35.756	14.3109	-	0.22	water	virus enriched	18.36839	237.8893	37.89241	-	-	-	-	-	-	59767	158628306	3	0	4.287	3.66	3.699	0.9461	3.464	0.3428	2.608	3.995	12.5473582	0.9127091	0.1408880	20.2483286	66.1507160	13.4600673
Tara virus	GOV2	ERS488448	ERS488448	PRJEB4419	SAMEA2619747	Illumina HiSeq 2000	ERR594378,ERR594406	2009-11-16T08:19:30Z	5	39.8394	17.4154	-	0.22	water	virus enriched	17.041483	220.927083	37.759667	-	-	-	-	-	-	104420	284082372	9	1	11.1	10.72	8.796	1.282	6.535	0.1704	5.085	11.57	19.7148367	0.6200409	0.1600540	15.0361143	64.4689541	20.3348776
Tara virus	GOV2	ERS488499	ERS488499	PRJEB4419	SAMEA2619779	Illumina HiSeq 2000	ERR594396	2009-11-23T10:15:00Z	5	39.3744	19.3994	-	0.22	water	virus enriched	18.342533	218.016833	38.182917	-	-	-	-	-	-	85829	253794146	15	2	20.56	19.94	12.46	0.9895	6.551	0.2179	5.594	21.65	29.1776487	0.6533570	0.1812710	12.3111757	57.6765476	29.8310057
Tara virus	GOV2	ERS488518	ERS488518	PRJEB4419	SAMEA2619791	Illumina HiSeq 2000	ERR594375	2009-11-23T14:59:00Z	50	39.3874	19.4082	-	0.22	water	virus enriched	15.161277	229.547682	38.475705	-	-	-	-	-	-	105526	302376971	21	4	26.41	24.27	22.05	1.271	15.87	0.2256	9.235	25.76	33.8691139	0.5773032	0.1709244	11.7555450	53.6271135	34.4464171
Tara virus	GOV2	ERS488558	ERS488558	PRJEB4419	SAMEA2619815	Illumina HiSeq 2000	ERR594401,ERR594410	2010-01-09T09:17:30Z	5	30.9975	30.9733	-	0.22	water	virus enriched	25.0621	188.763583	39.981867	-	-	-	-	-	-	104046	344385313	38	11	33.42	32.61	30.24	6.152	17.84	0.5117	13.91	34.58	40.7667849	0.4719214	0.1625619	11.5013714	47.0973604	41.2387063
Tara virus	GOV2	ERS488589	ERS488589	PRJEB4419	SAMEA2619838	Illumina HiSeq 2000	ERR594393	2010-01-11T09:10:30Z	5	23.3808	37.2183	-	0.22	water	virus enriched	25.824383	188.416583	39.74725	-	-	-	-	-	-	103403	260119623	0	0	1.726	0.8885	1.463	0.3162	1.079	0.486	0.6367	0.9984	10.3825309	0.8196399	0.1765119	18.7338653	69.8874520	11.2021708
Tara virus	GOV2	ERS488613	ERS488613	PRJEB4419	SAMEA2619854	Illumina HiSeq 2000	ERR594360	2010-01-11T14:48:30Z	80	23.42	37.2484	-	0.22	water	virus enriched	26.050367	179.968	40.196433	-	-	-	-	-	-	26419	96234380	14	1	63.88	58.18	59.16	4.628	39.98	0.3481	54.33	63.16	78.2287569	0.1483400	0.0732905	2.7650282	18.7845844	78.3770969
Tara virus	GOV2	ERS488636	ERS488636	PRJEB4419	SAMEA2619872	Illumina HiSeq 2000	ERR599350	2010-01-13T09:12:30Z	5	22.0375	38.2242	-	0.22	water	virus enriched	27.329517	182.812167	38.937417	-	-	-	-	-	-	94642	244772331	0	0	3.491	2.156	2.886	0.3795	2.001	0.8437	1.1	2.43	11.1599862	0.9884772	0.1637869	21.2210612	66.4666885	12.1484634
Tara virus	GOV2	ERS488673	ERS488673	PRJEB4419	SAMEA2619903	Illumina HiSeq 2000	ERR594368,ERR594370	2010-01-20T06:28:30Z	5	18.3992	39.865	-	0.22	water	virus enriched	27.59865	184.061167	38.646858	-	-	-	-	-	-	111318	305274486	16	3	10.39	9.259	8.902	1.062	6.341	0.2175	4.451	9.88	17.5173951	0.9258895	0.1634827	21.2767031	60.1165296	18.4432846
Tara virus	GOV2	ERS488701	ERS488701	PRJEB4419	SAMEA2619923	Illumina HiSeq 2000	ERR594390	2010-01-20T12:46:30Z	60	18.4658	39.8525	-	0.22	water	virus enriched	27.589917	175.384083	38.916583	-	-	-	-	-	-	89996	238186585	1	0	1.513	1.204	1.376	0.2509	1.015	0.1438	0.9172	1.322	10.5376655	0.7082778	0.2119692	12.5094545	76.0326330	11.2459433
Tara virus	GOV2	ERS488737	ERS488737	PRJEB4419	SAMEA2619950	Illumina HiSeq 2000	ERR594369	2010-03-12T06:31:00Z	5	20.8167	63.5046	-	0.22	water	virus enriched	25.581433	104.908417	36.530058	-	-	-	-	-	-	49962	142608389	10	0	10.65	9.501	9.798	2.591	6.254	0.07625	3.97	10.07	15.9475525	1.0689983	0.1588172	28.3668315	54.4578005	17.0165508
Tara virus	GOV2	ERS488757	ERS488757	PRJEB4419	SAMEA2619962	Illumina HiSeq 2000	ERR594402	2010-03-12T12:28:00Z	17	20.821	63.5136	-	0.22	water	virus enriched	25.37395	211.606583	36.549267	-	-	-	-	-	-	64595	159006462	0	0	1.802	0.4581	1.431	0.05033	0.843	0.1331	0.4856	0.5525	8.8242682	1.0733456	0.1492192	30.7401862	59.2129808	9.8976138
Tara virus	GOV2	ERS488791	ERS488791	PRJEB4419	SAMEA2619992	Illumina HiSeq 2000,Illumina HiSeq 2500	ERR2752152,ERR599372	2010-03-13T03:46:53Z	600	20.8322	63.6004	-	0.22	water	virus enriched	12.066048	1.63999	35.693546	-	+	-	+	-	-	152159	442292135	29	7	55.25	55.2	51.24	13.77	45.94	0.0649	41.71	57.94	58.9135825	0.2199840	0.1598310	2.8165114	37.8900911	59.1335665
Tara virus	GOV2	ERS488813	ERS488813	PRJEB4419	SAMEA2620014	Illumina HiSeq 2000	ERR594374,ERR594400	2010-03-15T04:44:00Z	5	19.0368	64.5038	-	0.22	water	virus enriched	26.2314	199.9355	36.617917	-	-	-	-	-	-	109322	268104866	5	0	4.639	3.785	3.956	1.066	3.291	0.3212	2.308	4.106	12.9058871	0.9629921	0.1479368	22.6344092	63.3487747	13.8688792
Tara virus	GOV2	ERS488836	ERS488836	PRJEB4419	SAMEA2620027	Illumina HiSeq 2000	ERR594386,ERR594399	2010-03-15T12:02:00Z	25	19.0196	64.5223	-	0.22	water	virus enriched	25.494408	154.699917	NA	-	-	-	-	-	-	93821	230930592	5	0	5.376	4.596	4.484	0.7887	4.275	0.3027	3.766	4.93	13.1830605	1.0209229	0.1613411	20.9958206	64.6388549	14.2039834
Tara virus	GOV2	ERS488867	ERS488867	PRJEB4419	SAMEA2620053	Illumina HiSeq 2000	ERR599379	2010-03-16T10:03:45Z	340	19.0134	64.5698	-	0.22	water	virus enriched	14.987618	2.369225	36.021302	-	+	-	+	-	-	40210	109246595	9	0	18.35	18.46	17.42	5.166	14.28	0.05226	12.79	19.64	27.0725992	0.5331802	0.1381456	8.2359123	64.0201628	27.6057794
Tara virus	GOV2	ERS488892	ERS488892	PRJEB4419	SAMEA2620078	Illumina HiSeq 2000	ERR594356,ERR594365	2010-03-18T06:29:30Z	5	18.5812	66.5622	-	0.22	water	virus enriched	26.81765	193.3535	36.285367	-	-	-	-	-	-	122829	303799936	10	0	6.953	5.846	6.55	1.313	5.075	0.3297	2.716	6.31	14.3440489	0.7965522	0.1385914	21.8809505	62.8398570	15.1406011
Tara virus	GOV2	ERS488929	ERS488929	PRJEB4419	SAMEA2620094	Illumina HiSeq 2000	ERR594363,ERR594397	2010-03-18T12:02:30Z	25	18.5759	66.4654	-	0.22	water	virus enriched	26.812225	192.95875	36.332317	-	-	-	-	-	-	102846	247149848	3	0	3.579	2.827	3.438	1.109	3.133	0.3159	1.625	3.062	11.4144105	0.8682166	0.1437559	22.5091720	65.0644450	12.2826271
Tara virus	GOV2	ERS488959	ERS488959	PRJEB4419	SAMEA2620120	Illumina HiSeq 2000,Illumina HiSeq 2500	ERR2752153,ERR599360	2010-03-20T12:07:44Z	270	18.7346	66.3896	-	0.22	water	virus enriched	15.614195	2.303017	35.901885	-	+	-	+	-	-	155751	485546246	37	7	41.69	39.37	40.8	8.688	28.82	0.04808	22.33	42.31	44.9222076	0.2792102	0.1639655	4.4596658	50.1749509	45.2014178
Tara virus	GOV2	ERS489059	ERS489059	PRJEB4419	SAMEA2620210	Illumina HiSeq 2000	ERR594384	2010-03-30T04:13:30Z	5	14.553	69.9888	-	0.22	water	virus enriched	29.089367	187.42925	36.024883	-	-	-	-	-	-	92484	201559113	8	2	10.78	9.867	9.554	0.9674	8.38	0.6056	3.438	10.39	18.6971914	0.8504232	0.1490598	18.6648014	61.6385242	19.5476146
Tara virus	GOV2	ERS489084	ERS489084	PRJEB4419	SAMEA2620227	Illumina HiSeq 2000	ERR594366,ERR594367,ERR594371,ERR594372,ERR594373	2010-03-30T11:38:00Z	60	14.5456	70.0186	-	0.22	water	virus enriched	27.117663	148.328125	36.496162	-	-	-	-	-	-	105658	240083865	7	1	17.68	16.04	17.48	0.3944	16.77	0.2153	2.2	16.91	25.7992571	0.5127035	0.1458434	15.1472464	58.3949497	26.3119606
Tara virus	GOV2	ERS489113	ERS489113	PRJEB4419	SAMEA2620256	Illumina HiSeq 2000	ERR594398,ERR594403	2010-04-04T04:40:00Z	5	6.00625	73.897	-	0.22	water	virus enriched	29.980283	189.25475	34.56155	-	-	-	-	-	-	94972	241557607	14	2	17.04	16.6	15.88	1.429	15.36	0.6305	9.809	17.47	24.4441441	0.7119565	0.1374628	15.8955700	58.8108666	25.1561006
Tara virus	GOV2	ERS489148	ERS489148	PRJEB4419	SAMEA2620273	Illumina HiSeq 2000	ERR594413	2010-04-04T10:50:00Z	80	5.99975	73.9104	-	0.22	water	virus enriched	27.723425	132.77885	35.103505	-	-	-	-	-	-	133490	318309463	6	0	3.703	3.158	3.24	0.6513	2.969	0.2508	1.606	3.398	11.3955138	0.6267268	0.1843025	18.2975471	69.4959098	12.0222406
Tara virus	GOV2	ERS489257	ERS489257	PRJEB4419	SAMEA2620360	Illumina HiSeq 2000	ERR599356	2010-04-13T04:43:00Z	5	0.0033	71.6428	-	0.22	water	virus enriched	30.496383	185.243833	35.091133	-	-	-	-	-	-	104379	251063278	9	1	8.1	7.061	7.456	1.003	6.596	0.6432	3.395	7.517	15.9579183	0.6493463	0.1291785	18.9219674	64.3415895	16.6072646
Tara virus	GOV2	ERS489285	ERS489285	PRJEB4419	SAMEA2620384	Illumina HiSeq 2000	ERR594376	2010-04-15T03:44:30Z	5	-0.6624	73.161	-	0.22	water	virus enriched	30.12565	185.733167	35.111283	-	-	-	-	-	-	64688	176231513	10	1	14.55	13.98	14.14	3.595	13.4	0.4938	9.118	15.3	23.2125406	0.6036241	0.1594192	15.7999602	60.2244558	23.8161647
Tara virus	GOV2	ERS489332	ERS489332	PRJEB4419	SAMEA2620421	Illumina HiSeq 2000	ERR599344	2010-04-19T09:27:30Z	5	-9.40165	66.3754	-	0.22	water	virus enriched	29.818233	187.2575	34.1689	-	-	-	-	-	-	84155	190638198	3	0	3.961	2.949	3.457	0.8729	2.983	0.7451	1.679	3.294	12.6573502	0.5806644	0.1281092	20.3455136	66.2883626	13.2380146
Tara virus	GOV2	ERS489552	ERS489552	PRJEB4419	SAMEA2620565	Illumina HiSeq 2000	ERR599358	2010-05-17T05:55:00Z	5	-17.0978	53.9788	-	0.22	water	virus enriched	27.8684	191.68	34.566667	-	-	-	-	-	-	108592	254410426	4	1	4.284	3.352	3.781	0.9969	2.738	0.4082	1.872	3.645	12.1202527	0.6194642	0.1239634	20.4008033	66.7355165	12.7397169
Tara virus	GOV2	ERS489603	ERS489603	PRJEB4419	SAMEA2620588	Illumina HiSeq 2000	ERR594394	2010-05-17T12:46:00Z	75	-16.9604	53.94	-	0.22	water	virus enriched	24.89426	192.55925	34.910755	-	-	-	-	-	-	107357	251349497	0	0	1.177	0.5284	1.015	0.216	0.7105	0.3613	0.4266	0.6035	9.4495312	0.7401704	0.1545817	18.9284456	70.7272712	10.1897016
Tara virus	GOV2	ERS489724	ERS489724	PRJEB4419	SAMEA2620663	Illumina HiSeq 2000	ERR599376	2010-06-26T07:27:30Z	5	-15.3367	43.2936	-	0.22	water	virus enriched	27.323117	193.05775	35.003133	-	-	-	-	-	-	124328	310112801	10	0	7.525	6.195	6.86	1.004	5.545	0.4099	4.314	6.914	15.6609319	0.5990963	0.1391979	19.6726797	63.9280942	16.2600282
Tara virus	GOV2	ERS489729	ERS489729	PRJEB4419	SAMEA2620668	Illumina HiSeq 2000,Illumina HiSeq 2500	ERR2752154,ERR599371	2010-06-26T07:46:45Z	1000	-15.3298	43.2896	-	0.22	water	virus enriched	6.2402	87.902	34.8332	+	-	-	+	-	-	136156	391342262	45	10	50.98	50.6	47.01	22.85	46.28	0.04341	25.8	54.54	57.5135714	0.3880557	0.1758660	2.6591251	39.2633818	57.9016271
Tara virus	GOV2	ERS489867	ERS489867	PRJEB4419	SAMEA2620755	Illumina HiSeq 2000	ERR599362	2010-06-29T16:00:00Z	66	-17.4256	42.2427	-	0.22	water	virus enriched	26.34018	190.9649	NA	-	-	-	-	-	-	103323	246624390	0	0	2.684	1.786	2.5	0.3582	1.882	0.3865	0.7698	1.941	9.7267542	0.6286315	0.1391428	22.2271625	67.2783090	10.3553857
Tara virus	GOV2	ERS489904	ERS489904	PRJEB4419	SAMEA2620783	Illumina HiSeq 2000	ERR599339	2010-07-03T09:03:00Z	5	-22.3388	40.3428	-	0.22	water	virus enriched	25.080167	199.895917	35.324825	-	-	-	-	-	-	123454	292408405	4	0	3.015	2.355	2.661	0.3882	2.422	0.3837	1.644	2.543	10.5228897	0.6737234	0.1396010	21.7072813	66.9565046	11.1966131
Tara virus	GOV2	ERS489943	ERS489943	PRJEB4419	SAMEA2620812	Illumina HiSeq 2000	ERR594392	2010-07-07T06:16:30Z	5	-29.5021	37.9927	-	0.22	water	virus enriched	22.165567	210.00775	35.334717	-	-	-	-	-	-	100835	275862328	20	5	19.55	18.76	17.6	3.421	17.42	0.4511	11.61	19.49	26.0446502	0.7666338	0.1698439	14.1624396	58.8564325	26.8112840
Tara virus	GOV2	ERS489996	ERS489996	PRJEB4419	SAMEA2620824	Illumina HiSeq 2000,Illumina HiSeq 2500	ERR2752155,ERR599351	2010-07-07T13:56:47Z	1000	-29.5064	37.94	-	0.22	water	virus enriched	7.6502	193.011	34.57915	-	-	-	+	-	-	268117	741190255	44	17	40.8	39.86	37.7	7.476	34.06	0.07872	20.15	42.3	41.7444293	0.9517787	0.1641465	4.5371842	52.6024613	42.6962080
Tara virus	GOV2	ERS490026	ERS490026	PRJEB4419	SAMEA2620852	Illumina HiSeq 2000	ERR594385	2010-07-08T07:35:30Z	65	-29.5228	37.8852	-	0.22	water	virus enriched	22.250309	207.446227	35.335545	-	-	-	-	-	-	101811	238753730	1	1	1.817	1.232	1.554	0.3386	1.172	0.378	1.005	1.353	10.1451161	0.8071374	0.1589752	17.4875473	71.4012240	10.9522535
Tara virus	GOV2	ERS490053	ERS490053	PRJEB4419	SAMEA2620879	Illumina HiSeq 2000	ERR594359,ERR594361	2010-07-12T07:29:30Z	5	-35.1908	26.29	-	0.22	water	virus enriched	21.81684	207.0439	35.44666	-	-	-	-	-	-	132035	329729914	17	1	10.23	9.93	9.603	2.881	8.439	0.3153	7.193	10.59	18.4210254	0.7323873	0.1643062	16.2828213	64.3994597	19.1534127
Tara virus	GOV2	ERS490120	ERS490120	PRJEB4419	SAMEA2620925	Illumina HiSeq 2000	ERR594382,ERR594414	2010-07-12T11:37:41Z	30	-35.2474	26.3109	-	0.22	water	virus enriched	21.81495	206.43725	NA	-	-	-	-	-	-	122337	320008036	14	0	11.41	11.18	11	3.836	10.43	0.3066	8.006	11.85	19.1562916	0.7903044	0.1468235	15.6204210	64.2861595	19.9465960
Tara virus	GOV2	ERS490142	ERS490142	PRJEB4419	SAMEA2620947	Illumina HiSeq 2000	ERR594362	2010-07-15T13:34:30Z	5	-34.9218	17.9744	-	0.22	water	virus enriched	15.033492	238.916333	35.323317	-	-	-	-	-	-	87445	247018688	21	3	28.36	27.96	27.33	4.497	26.15	0.1849	12.11	29.1	31.6923057	0.7287713	0.1842096	10.2663339	57.1283795	32.4210770
Tara virus	GOV2	ERS490180	ERS490180	PRJEB4419	SAMEA2620967	Illumina HiSeq 2000	ERR594389	2010-07-15T16:38:05Z	30	-34.8689	18.0798	-	0.22	water	virus enriched	15.01895	240.4135	35.3315	-	-	-	-	-	-	87498	243254371	17	2	26.73	26.27	26.28	3.762	25.09	0.1889	10.15	27.25	29.9801266	0.6998118	0.1662489	10.5463077	58.6075050	30.6799384
Tara virus	GOV2	ERS490204	ERS490204	PRJEB4419	SAMEA2620991	Illumina HiSeq 2000	ERR594395,ERR594404	2010-09-07T07:01:30Z	5	-32.2401	17.7052	-	0.22	water	virus enriched	12.83445	249.351417	34.845292	-	-	-	-	-	-	76092	227435196	7	1	9.381	9.083	8.469	1.435	11.54	0.05436	3.307	9.514	15.7928961	0.9281245	0.1501548	13.4704151	69.6584095	16.7210206
Tara virus	GOV2	ERS490245	ERS490245	PRJEB4419	SAMEA2621010	Illumina HiSeq 2000,Illumina HiSeq 2500	ERR2752146,ERR2752147,ERR599382	2010-09-13T15:22:46Z	700	-31.0379	4.66455	-	0.22	water	virus enriched	7.026748	195.168847	34.477664	-	-	-	+	-	-	411173	1113388016	45	9	24.7	23.72	21.92	4.555	22.4	0.03426	18.53	25.13	29.3024624	0.6762235	0.2029188	6.8813896	62.9370057	29.9786859
Tara virus	GOV2	ERS490285	ERS490285	PRJEB4419	SAMEA2621033	Illumina HiSeq 2000	ERR594391	2010-09-14T07:35:00Z	5	-31.0264	4.68135	-	0.22	water	virus enriched	16.832058	231.914833	35.68685	-	-	-	-	-	-	91672	274415267	20	2	25.28	24.36	22.25	3.061	21.35	0.2497	15.3	25.4	31.1980374	0.7150704	0.1665919	12.2231772	55.6971230	31.9131078
Tara virus	GOV2	ERS490320	ERS490320	PRJEB4419	SAMEA2621061	Illumina HiSeq 2000	ERR594415	2010-09-14T14:18:30Z	50	-31.0203	4.6867	-	0.22	water	virus enriched	16.787411	231.683361	35.687803	-	-	-	-	-	-	80450	198246655	2	0	2.061	1.665	1.776	0.2879	1.686	0.2492	1.276	1.794	10.7224092	0.9525086	0.1403247	16.7000547	71.4847028	11.6749178
Tara virus	GOV2	ERS490346	ERS490346	PRJEB4419	SAMEA2621085	Illumina HiSeq 2000	ERR594353	2010-09-21T07:31:00Z	5	-20.4034	-3.1884	-	0.22	water	virus enriched	19.776808	215.650833	36.376225	-	-	-	-	-	-	106065	297163837	15	2	13.86	13.24	12.81	4.108	10.9	0.3202	8.818	13.89	21.5449825	0.7389081	0.1634103	14.9274017	62.6252974	22.2838906
Tara virus	GOV2	ERS490388	ERS490388	PRJEB4419	SAMEA2621107	Illumina HiSeq 2000,Illumina HiSeq 2500	ERR2752145,ERR594407	2010-09-22T00:36:57Z	800	-20.3716	-3.215	-	0.22	water	virus enriched	4.216697	161.730633	34.443883	-	-	-	+	-	-	167584	552139085	71	19	64.4	61.33	59.01	21.22	52.19	0.09145	52.07	66.88	69.6590771	0.2267891	0.1395844	1.6115798	28.3629697	69.8858662
Tara virus	GOV2	ERS490452	ERS490452	PRJEB4419	SAMEA2621151	Illumina HiSeq 2000	ERR594364	2010-10-05T08:41:30Z	5	-8.77885	-17.9098	-	0.22	water	virus enriched	25.02619	199.1195	36.42324	-	-	-	-	-	-	91562	232931562	10	0	13.33	12.39	11.56	5.445	10.4	0.5296	8.781	13.17	21.4710787	0.7111867	0.1498870	16.1351854	61.5326622	22.1822654
Tara virus	GOV2	ERS490494	ERS490494	PRJEB4419	SAMEA2621173	Illumina HiSeq 2000	ERR594379	2010-10-05T15:38:30Z	100	-8.7151	-17.976	-	0.22	water	virus enriched	24.112672	194.428431	36.603343	-	-	-	-	-	-	89715	226863228	0	0	0.6408	0.2988	0.6139	0.1346	0.4687	0.1733	0.2784	0.3483	8.7111129	0.6591971	0.1656150	17.9061615	72.5579136	9.3703100
Tara virus	GOV2	ERS490522	ERS490522	PRJEB4419	SAMEA2621191	Illumina HiSeq 2000	ERR594388	2010-10-06T10:21:57Z	800	-8.79365	-17.9088	-	0.22	water	virus enriched	4.673875	143.1955	34.472575	-	-	-	+	-	-	155943	380672069	20	2	12.96	12.38	11.35	4.038	11.32	0.3971	8.011	13.15	20.7255256	0.6840236	0.1800377	11.9665758	66.4438373	21.4095492
Tara virus	GOV2	ERS490557	ERS490557	PRJEB4419	SAMEA2621213	Illumina HiSeq 2000	ERR594354	2010-10-16T11:16:00Z	5	-20.9714	-35.2574	-	0.22	water	virus enriched	23.349542	206.194333	37.101367	-	-	-	-	-	-	91582	257975949	23	0	29.92	29.16	28.1	11.55	26.33	0.525	20.92	30.83	34.8398320	0.5421767	0.1566491	11.6910354	52.7703068	35.3820087
Tara virus	GOV2	ERS490610	ERS490610	PRJEB4419	SAMEA2621229	Illumina HiSeq 2000	ERR594355	2010-10-16T17:50:48Z	150	-21.0484	-35.371	-	0.22	water	virus enriched	21.643283	203.814833	36.724683	-	-	-	-	-	-	117881	329743342	24	0	22.95	22.34	19.82	6.863	18.71	0.5148	15.26	23.71	30.0427229	0.5763990	0.1643674	12.4297941	56.7867166	30.6191219
Tara virus	GOV2	ERS490648	ERS490648	PRJEB4419	SAMEA2621247	Illumina HiSeq 2000,Illumina HiSeq 2500	ERR2752148,ERR599347,ERR599370	2010-10-17T11:21:02Z	800	-20.952	-35.2268	-	0.22	water	virus enriched	4.749588	192.1655	34.369275	-	-	-	+	-	-	173087	544518820	61	13	51.31	50.81	45.9	8.923	44.63	0.03474	26.59	54.57	52.4165087	0.3538280	0.2424190	3.2840867	43.7031576	52.7703367
Tara virus	GOV2	ERS490676	ERS490676	PRJEB4419	SAMEA2621271	Illumina HiSeq 2000	ERR594411	2010-11-04T11:44:30Z	5	-30.1626	-43.2865	-	0.22	water	virus enriched	19.854083	221.47475	36.32425	-	-	-	-	-	-	78632	208643808	15	1	16.17	16.89	14.79	5.948	15.22	0.5098	11.22	17.88	26.4272578	0.8281059	0.3145893	14.9849535	57.4450935	27.2553637
Tara virus	GOV2	ERS490704	ERS490704	PRJEB4419	SAMEA2621285	Illumina HiSeq 2000	ERR599374	2010-11-04T19:47:26Z	120	-30.149	-43.2596	-	0.22	water	virus enriched	19.30925	217.140667	36.27495	-	-	-	-	-	-	114628	305287997	10	0	6.638	5.796	5.401	0.3896	5.034	0.4834	2.635	6.093	14.2151092	0.9863431	0.1608559	15.9093751	68.7283167	15.2014523
Tara virus	GOV2	ERS490727	ERS490727	PRJEB4419	SAMEA2621300	Illumina HiSeq 2000,Illumina HiSeq 2500	ERR2752149,ERR2752150,ERR599361	2010-11-05T16:36:13Z	800	-30.2463	-43.292	-	0.22	water	virus enriched	5.8659	214.842	34.3629	-	-	-	+	-	-	295860	890943967	71	13	50.49	49.96	45.75	3.368	42.94	0.07945	35.41	52.86	51.4677139	0.3727216	0.2459513	4.2495403	43.6640728	51.8404355
Tara virus	GOV2	ERS490900	ERS490900	PRJEB4419	SAMEA2621416	Illumina HiSeq 2000,Illumina HiSeq 2500	ERR2752156,ERR599384	2010-12-06T11:09:00Z	5	-47.1884	-58.2792	-	0.22	water	virus enriched	7.321517	305.012167	34.048642	-	-	-	-	-	-	116850	358440408	32	6	10.48	9.877	9.145	0.4855	8.916	0.02008	7.587	10.79	14.9823280	0.7790316	0.0729098	45.5764457	38.5892848	15.7613596
Tara virus	GOV2	ERS490953	ERS490953	PRJEB4419	SAMEA2621448	Illumina HiSeq 2000,Illumina HiSeq 2500	ERR2752143,ERR594409	2010-12-06T20:34:30Z	40	-47.1608	-57.8856	-	0.22	water	virus enriched	6.975635	306.211529	34.057594	-	-	-	-	-	-	113727	340336134	29	7	8.5	7.902	7.411	0.9793	6.325	0.02153	5.451	8.533	17.6274498	1.4168312	0.1027273	21.8302080	59.0227837	19.0442810
Tara virus	GOV2	ERS491016	ERS491016	PRJEB4419	SAMEA2621502	Illumina HiSeq 2000,Illumina HiSeq 2500	ERR2752157,ERR599352	2011-01-03T13:32:30Z	5	-60.2946	-60.5786	-	0.22	water	virus enriched	1.84402	338.2982	33.71972	-	-	-	-	-	-	101510	377116557	50	16	50.85	49.72	39.76	5.788	17.48	0.08002	20.88	53.36	56.7503067	0.7096970	0.1371941	4.4146923	37.9881100	57.4600037
Tara virus	GOV2	ERS491063	ERS491063	PRJEB4419	SAMEA2621528	Illumina HiSeq 2000,Illumina HiSeq 2500	ERR2752158,ERR599364	2011-01-06T11:34:00Z	5	-62.0874	-49.431	-	0.22	water	virus enriched	0.67108	343.4373	34.35388	-	-	-	-	-	-	103551	342359290	35	12	36.75	36.78	28.93	1.619	11.87	0.04874	20.07	38.92	42.9519742	0.6612041	0.1137699	8.2361776	48.0368742	43.6131783
Tara virus	GOV2	ERS491107	ERS491107	PRJEB4419	SAMEA2621548	Illumina HiSeq 2000,Illumina HiSeq 2500	ERR2752144,ERR594377	2011-01-06T20:25:40Z	90	-62.2444	-49.1898	-	0.22	water	virus enriched	-0.78154	325.402987	34.319478	-	-	-	-	-	-	149754	439592711	25	8	10.77	9.004	9.574	0.908	3.711	0.02147	5.066	9.799	21.4123221	0.8526564	0.1543249	10.0082175	67.5724790	22.2649785
Tara virus	GOV2	ERS491123	ERS491123	PRJEB4419	SAMEA2621564	Illumina HiSeq 2000,Illumina HiSeq 2500	ERR2752159,ERR599373	2011-01-07T11:47:23Z	790	-61.9794	-49.4315	-	0.22	water	virus enriched	0.45883	203.8394	34.67996	-	-	-	+	-	-	320439	790818190	29	11	18.08	17.14	16.26	1.979	7.719	0.01968	9.322	18.39	23.0781140	0.6232170	0.1988923	7.2490897	68.8506870	23.7013310
Tara virus	GOV2	ERS491851	ERS491851	PRJEB4419	SAMEA2622112	Illumina HiSeq 2000,Illumina HiSeq 2500	ERR2750826,ERR2750827,ERR599342	2011-04-15T14:35:00Z	5	-12.9756	-96.0026	-	0.22	water	virus enriched	25.2512	200.233917	35.835267	-	-	-	-	-	-	90988	265985880	17	1	3.689	3.606	3.41	0.1914	2.837	0.07063	2.384	4.651	14.0272317	0.5251856	0.1412145	22.4561453	62.8502229	14.5524173
Tara virus	GOV2	ERS491897	ERS491897	PRJEB4419	SAMEA2622142	Illumina HiSeq 2000	ERR599359	2011-04-15T21:32:00Z	50	-12.9474	-96.0527	-	0.22	water	virus enriched	20.649431	216.790338	35.544655	-	-	-	-	-	-	74720	208930600	1	0	3.012	2.399	2.949	0.2697	2.812	0.1252	0.8187	2.526	10.2874725	0.6722946	0.1440911	18.3276365	70.5685051	10.9597671
Tara virus	GOV2	ERS491930	ERS491930	PRJEB4419	SAMEA2622166	Illumina HiSeq 2000	ERR599375	2011-04-16T16:27:34Z	177	-12.9426	-96.0891	-	0.22	water	virus enriched	13.014573	0.70843	34.840218	-	-	+	-	-	-	88621	215907207	9	1	7.147	6.633	6.816	0.9258	6.2	0.04919	3.992	7.045	12.7173680	0.6126791	0.1527117	10.5342233	75.9830179	13.3300471
Tara virus	GOV2	ERS491955	ERS491955	PRJEB4419	SAMEA2622190	Illumina HiSeq 2000,Illumina HiSeq 2500	ERR2750828,ERR2750829,ERR599353	2011-04-21T21:40:30Z	5	-5.25345	-85.1896	-	0.22	water	virus enriched	24.943108	205.992583	34.748175	-	-	-	-	-	-	141390	403353652	13	0	2.367	2.248	2.228	0.1252	2.06	0.1114	1.628	2.926	12.8644188	0.8717371	0.2403088	21.4435298	64.5800056	13.7361559
Tara virus	GOV2	ERS491995	ERS491995	PRJEB4419	SAMEA2622212	Illumina HiSeq 2000	ERR599346	2011-04-22T14:40:44Z	480	-5.26905	-85.2336	-	0.22	water	virus enriched	9.195825	4.42525	34.69255	-	+	-	+	-	-	98159	252979847	14	1	8.828	8.446	7.817	0.4353	7.582	0.2127	4.309	8.955	16.7361664	0.7937614	0.1479351	14.8749620	67.4471750	17.5299278
Tara virus	GOV2	ERS492035	ERS492035	PRJEB4419	SAMEA2622242	Illumina HiSeq 2000	ERR599349	2011-04-22T22:29:00Z	40	-5.25725	-85.3038	-	0.22	water	virus enriched	19.566255	103.916711	34.900284	-	-	-	-	-	-	87128	244790041	3	0	3.373	3.038	3.13	0.2489	2.953	0.2094	2.135	3.201	10.8720991	0.9573055	0.1266086	19.9750851	68.0689016	11.8294046
Tara virus	GOV2	ERS492160	ERS492160	PRJEB4419	SAMEA2622331	Illumina HiSeq 2000	ERR594412	2011-05-12T15:55:00Z	5	2.0262	-84.5648	-	0.22	water	virus enriched	27.617558	198.635833	33.3676	-	-	-	-	-	-	111387	296834009	12	2	11.4	10.83	10.85	1.831	9.796	0.2978	6.504	11.4	19.2002951	0.7688285	0.1496478	16.6956935	63.1855351	19.9691236
Tara virus	GOV2	ERS492198	ERS492198	PRJEB4419	SAMEA2622357	Illumina HiSeq 2000	ERR594357,ERR594380,ERR594381,ERR594383,ERR594387	2011-05-12T22:52:30Z	30	2.0481	-84.5425	-	0.22	water	virus enriched	26.532035	203.127654	34.344808	-	-	-	-	-	-	96639	225703364	0	0	4.323	3.621	4.188	0.3794	2.801	0.2993	3.2	3.894	12.9911766	0.8118888	0.1335286	19.8908731	66.1725329	13.8030654
Tara virus	GOV2	ERS492342	ERS492342	PRJEB4419	SAMEA2622473	Illumina HiSeq 2000	ERR599357	2011-05-31T15:37:30Z	5	-16.9578	-100.663	-	0.22	water	virus enriched	22.76873	208.8654	35.97144	-	-	-	-	-	-	53178	146005872	6	1	7.401	6.781	6.46	0.2658	4.45	0.2188	4.711	7.265	14.0785467	0.4976621	0.1025946	22.9978663	62.3233302	14.5762088
Tara virus	GOV2	ERS492376	ERS492376	PRJEB4419	SAMEA2622497	Illumina HiSeq 2000	ERR599369	2011-05-31T21:49:05Z	90	-16.9637	-100.7038	-	0.22	water	virus enriched	19.881449	211.54555	35.687249	-	-	-	-	-	-	64339	202946552	11	1	14.33	13.9	12.42	1.064	11.34	0.138	10.99	14.86	20.1025747	0.5155194	0.1250029	17.5613129	61.6955902	20.6180941
Tara virus	GOV2	ERS492399	ERS492399	PRJEB4419	SAMEA2622517	Illumina HiSeq 2000,Illumina HiSeq 2500	ERR2752160,ERR2752161,ERR599368	2011-06-01T18:53:29Z	350	-16.9606	-100.6674	-	0.22	water	virus enriched	10.893125	3.171063	34.698369	-	+	-	+	-	-	430720	1148985266	57	15	37.9	36.83	33.93	4.342	31.85	0.04329	25.72	39.11	40.0582744	0.3980079	0.1555611	5.2774576	54.1106990	40.4562823
Tara virus	GOV2	ERS492657	ERS492657	PRJEB4419	SAMEA2622667	Illumina HiSeq 2000	ERR599380	2011-07-26T18:25:30Z	5	-8.9846	-139.2352	-	0.22	water	virus enriched	26.54413	186.2407	35.3662	-	-	-	-	-	-	77689	210256716	8	1	7.466	6.779	6.738	0.686	6.13	0.4445	3.001	7.249	16.1231412	0.5839600	0.1351144	18.3532808	64.8045037	16.7071012
Tara virus	GOV2	ERS492692	ERS492692	PRJEB4419	SAMEA2622685	Illumina HiSeq 2000,Illumina HiSeq 2500	ERR2752151,ERR599341	2011-07-27T23:27:21Z	600	-8.97545	-139.2412	-	0.22	water	virus enriched	7.212238	38.115125	34.580675	+	-	-	+	-	-	272130	691374125	58	11	38.27	37.23	35.05	2.946	32.76	0.05528	24.39	39.71	42.0961625	0.4263428	0.1692922	4.6616793	52.6465233	42.5225053
Tara virus	GOV2	ERS492714	ERS492714	PRJEB4419	SAMEA2622705	Illumina HiSeq 2000	ERR599377	2011-07-28T18:39:28Z	115	-8.98475	-139.1835	-	0.22	water	virus enriched	24.69625	179.916875	36.097575	-	-	-	-	-	-	63765	190610317	4	0	3.574	3.147	3.222	0.2617	2.92	0.2731	1.844	3.35	11.0786692	0.6030459	0.1648181	14.4144498	73.7390171	11.6817151
Tara virus	GOV2	ERS492748	ERS492748	PRJEB4419	SAMEA2622725	Illumina HiSeq 2000	ERR599378,ERR634968	2011-07-31T18:26:30Z	5	-8.90095	-140.3002	-	0.22	water	virus enriched	26.576175	189.758333	35.359483	-	-	-	-	-	-	78278	213468310	4	0	6.297	5.241	5.638	0.5092	4.943	0.4294	3.548	5.607	14.7702187	0.6873928	0.1436203	17.5221812	66.8765871	15.4576115
Tara virus	GOV2	ERS492797	ERS492797	PRJEB4419	SAMEA2622752	Illumina HiSeq 2000	ERR599343,ERR599348	2011-08-01T21:14:52Z	150	-8.90345	-140.2853	-	0.22	water	virus enriched	22.1151	161.3185	35.88072	-	-	-	-	-	-	89986	263285045	3	0	3.003	2.432	2.56	0.6431	2.051	0.1496	1.051	2.658	9.5330783	0.6023679	0.1549066	14.1781759	75.5314713	10.1354462
Tara virus	GOV2	ERS492843	ERS492843	PRJEB4419	SAMEA2622788	Illumina HiSeq 2000	ERR599354	2011-08-04T20:16:30Z	5	-9.1528	-140.525	-	0.22	water	virus enriched	26.518986	190.724	35.396729	-	-	-	-	-	-	88586	234699500	5	1	5.175	4.532	4.813	0.5456	4.118	0.4207	1.635	4.77	13.4605191	0.6482275	0.1309439	18.7551930	67.0051165	14.1087466
Tara virus	GOV2	ERS492877	ERS492877	PRJEB4419	SAMEA2622810	Illumina HiSeq 2000	ERR599367	2011-08-05T19:54:39Z	120	-9.0692	-140.616	-	0.22	water	virus enriched	25.221787	175.895625	35.797875	-	-	-	-	-	-	69159	199815999	1	0	2.382	1.839	2.224	0.4142	1.831	0.2812	1.262	1.975	10.0070087	0.6195473	0.1514489	16.2345879	72.9874072	10.6265560
Tara virus	GOV2	ERS492903	ERS492903	PRJEB4419	SAMEA2622832	Illumina HiSeq 2000	ERR599337	2011-08-08T18:43:30Z	5	-8.90305	-142.59	-	0.22	water	virus enriched	26.780158	187.302833	35.427733	-	-	-	-	-	-	61191	176641131	2	0	2.572	1.999	2.189	0.2045	1.835	0.3907	0.8935	2.137	10.7557968	0.8399290	0.1417652	19.9082776	68.3542314	11.5957258
Tara virus	GOV2	ERS492941	ERS492941	PRJEB4419	SAMEA2622852	Illumina HiSeq 2000	ERR599338	2011-08-09T19:21:16Z	140	-8.9051	-142.5614	-	0.22	water	virus enriched	23.706525	160.4895	36.272675	-	-	-	-	-	-	59796	195154300	4	0	5.147	4.211	4.903	0.4283	3.69	0.08035	2.295	4.432	9.4484364	0.3655473	0.1974982	9.6894364	80.2990817	9.8139837
Tara virus	GOV2	ERS493651	ERS493651	PRJEB4419	SAMEA2623290	Illumina HiSeq 2000	ERR599363	2011-12-02T14:29:00Z	5	14.2026	-116.6298	-	0.22	water	virus enriched	26.4091	195.126917	33.884425	-	-	-	-	-	-	76559	182064278	0	0	2.374	1.851	2.078	0.1517	1.539	0.2842	0.7995	2.018	9.6786681	0.6393254	0.1353510	21.7179485	67.8287070	10.3179935
Tara virus	GOV2	ERS493684	ERS493684	PRJEB4419	SAMEA2623309	Illumina HiSeq 2000	ERR599340	2011-12-02T21:21:30Z	40	14.2046	-116.6714	-	0.22	water	virus enriched	NA	NA	NA	NA	NA	NA	-	-	-	83631	193001348	0	0	1.073	0.8223	0.9898	0.09151	0.9402	0.1099	0.5304	0.8873	8.8683800	0.8579504	0.1452351	18.4925614	71.6358731	9.7263304
Tara virus	GOV2	ERS493718	ERS493718	PRJEB4419	SAMEA2623327	Illumina HiSeq 2000,Illumina HiSeq 2500	ERR2752162,ERR2752163,ERR599366	2011-12-03T16:39:40Z	375	14.1746	-116.6627	-	0.22	water	virus enriched	8.911481	0.628413	34.586699	-	-	+	+	-	-	485464	1357588365	91	19	39.88	37.08	34.33	2.554	31.29	0.06912	17.49	39.31	39.3522999	0.7470259	0.1763507	4.8354719	54.8888516	40.0993258
Tara virus	GOV2	ERS493767	ERS493767	PRJEB4419	SAMEA2623365	Illumina HiSeq 2000	ERR599355	2011-12-10T14:29:00Z	5	6.33235	-102.9458	-	0.22	water	virus enriched	26.6362	196.88275	33.407042	-	-	-	-	-	-	72912	172646643	3	0	6.126	4.971	5.393	0.3689	4.545	0.4748	3.129	5.344	13.2480318	0.5286424	0.1175252	22.2251171	63.8806835	13.7766742
Tara virus	GOV2	ERS493803	ERS493803	PRJEB4419	SAMEA2623385	Illumina HiSeq 2000	ERR599345	2011-12-11T14:51:17Z	60	6.3366	-102.9942	-	0.22	water	virus enriched	19.048358	77.038525	34.611755	+	-	-	-	-	-	90349	206409159	6	0	8.875	7.827	8.477	0.4599	7.558	0.1355	5.424	8.404	14.4981532	0.7614374	0.1413950	15.4652219	69.1337926	15.2595906
Tara virus	GOV2	ERS493835	ERS493835	PRJEB4419	SAMEA2623403	Illumina HiSeq 2000,Illumina HiSeq 2500	ERR2752164,ERR599365	2011-12-11T23:15:11Z	450	6.3744	-103.0644	-	0.22	water	virus enriched	8.210557	0.78015	34.608434	-	-	+	+	-	-	272744	802513341	78	16	44.29	41.5	41.23	2.619	34.83	0.07782	23.14	44.35	46.8511433	0.3718202	0.1618211	3.8154108	48.7998045	47.2229635
Tara polar	PRJEB9740	ERS1307873	ERS1307873	PRJEB9740	SAMEA4396424	Illumina HiSeq 2000	ERR3589591	2013-05-24T07:03:00Z	5	54.5525	-16.882	0.22	3	water	prok enriched	11.09541	270.945625	35.325105	-	-	-	-	-	-	230083	555211686	49	10	42.93	37.05	19.07	1.461	10	12.19	13.34	43.71	51.1526275	3.5239444	9.8807287	0.2660101	35.1766893	54.6765719
Tara polar	PRJEB9740	ERS1307917	ERS1307917	PRJEB9740	SAMEA4396468	Illumina HiSeq 2500	ERR3589584	2013-05-24T17:30:00Z	751	54.6155	-16.7036	0.22	3	water	prok enriched	8.923581	208.76175	35.40565	-	-	-	+	-	-	290845	631366349	52	16	38.92	34.01	15.23	1.111	7.955	8.117	13.65	43.8	45.1318518	11.5056201	0.3916994	0.2586982	42.7121306	56.6374719
Tara polar	PRJEB9740	ERS1307945	ERS1307945	PRJEB9740	SAMEA4396496	Illumina HiSeq 2500	ERR3589583	2013-05-25T10:26:00Z	40	54.535	-16.7416	0.22	3	water	prok enriched	10.79018	266.369875	35.33502	-	-	-	-	-	-	218833	529724322	42	3	44.3	37.74	21.68	1.218	10.87	15.36	14.67	44.73	53.6775479	4.1691841	4.9722478	0.2595236	36.9214967	57.8467320
Tara polar	PRJEB9740	ERS1307987	ERS1307987	PRJEB9740	SAMEA4396538	Illumina HiSeq 2000	ERR3589592	2013-06-03T08:51:30Z	5	67.1398	0.2399	0.22	3	water	prok enriched	8.48667	311.9179	35.14372	-	-	-	-	-	+	222117	490356517	42	3	38.74	36.24	8.004	0.185	0.8981	1.511	16.75	42.63	49.0267027	0.6271656	2.2525487	1.8435001	46.2500829	49.6538683
Tara polar	PRJEB9740	ERS1308420	ERS1308420	PRJEB9740	SAMEA4396971	Illumina HiSeq 2000	ERR3589564	2013-06-03T16:27:30Z	25	67.1705	0.44225	0.22	3	water	prok enriched	6.7255	304.26005	35.149405	-	-	-	-	-	+	183739	419351456	37	7	30.65	28.77	5.997	0.3245	1.007	1.347	7.739	34.2	37.9541959	4.6901645	1.5304525	1.8664977	53.9586894	42.6443604
Tara polar	PRJEB9740	ERS1308453	ERS1308453	PRJEB9740	SAMEA4397004	Illumina HiSeq 2500	ERR3589585	2013-06-04T13:13:00Z	651	67.2182	0.2857	0.22	3	water	prok enriched	0.22498	295.31095	34.90349	-	-	-	+	-	+	216532	480799067	73	13	38.27	36.45	11.3	0.1365	3.306	5.737	16.68	43.48	37.8487858	10.8154040	0.5487334	0.4914647	50.2956121	48.6641898
Tara polar	PRJEB9740	ERS1308483	ERS1308483	PRJEB9740	SAMEA4397034	Illumina HiSeq 2500	ERR3589586	2013-06-09T09:32:30Z	5	76.1744	1.63035	0.22	3	water	prok enriched	1.901825	363.047375	34.888288	-	-	-	-	-	+	150946	372566197	47	4	46.38	44.49	13.06	0.4902	0.4095	0.5232	26.27	51.81	46.3770476	0.5717947	2.8837462	0.4020974	49.7653141	46.9488423
Tara polar	PRJEB9740	ERS1308521	ERS1308521	PRJEB9740	SAMEA4397072	Illumina HiSeq 2000	ERR3589593	2013-06-10T12:41:30Z	499	76.0702	1.38595	0.22	3	water	prok enriched	0.099535	315.37205	34.94578	-	-	-	+	-	+	352095	764701443	97	11	39.4	38.04	9.387	0.2173	2.265	3.539	14.8	44.41	39.0976606	7.2605667	0.6721698	0.7273512	52.2422518	46.3582273
Tara polar	PRJEB9740	ERS1308550	ERS1308550	PRJEB9740	SAMEA4397101	Illumina HiSeq 2500	ERR3589588	2013-07-01T06:03:00Z	5	72.5864	44.1172	0.22	3	water	prok enriched	7.53177	298.8549	34.92306	-	-	-	-	-	+	101922	249859955	36	3	44.44	40.5	15.77	0.6202	1.289	1.115	21.96	51.01	63.5817714	0.1252705	0.5298643	0.6108249	35.1522690	63.7070419
Tara polar	PRJEB9740	ERS1308606	ERS1308606	PRJEB9740	SAMEA4397157	Illumina HiSeq 2000	ERR3589565	2013-07-01T13:59:00Z	40	72.5702	44.1378	0.22	3	water	prok enriched	3.824545	326.5136	34.976035	-	-	-	-	-	+	209665	509920743	60	12	40.92	39.22	15.13	1.116	2.165	0.4518	20.15	44.89	43.3977540	0.4026268	1.5075330	1.3330420	53.3590441	43.8003808
Tara polar	PRJEB9740	ERS1308645	ERS1308645	PRJEB9740	SAMEA4397196	Illumina HiSeq 2500	ERR3589587	2013-07-02T07:14:00Z	55	72.5364	44.0742	0.22	3	water	prok enriched	3.1072	303.31905	34.978285	-	-	-	-	-	+	187821	495665466	80	16	47.6	44.62	13.36	0.5185	1.45	1.063	20.17	53.66	58.0290142	1.0745182	0.6037095	0.5987351	39.6940230	59.1035324
Tara polar	PRJEB9740	ERS1308688	ERS1308688	PRJEB9740	SAMEA4397239	Illumina HiSeq 2000	ERR3589566	2013-07-08T06:03:30Z	5	78.9393	79.3224	0.22	3	water	prok enriched	-0.083125	383.163125	33.595737	-	-	-	-	-	+	184036	476300119	53	3	51.37	48.92	11.81	0.2985	1.077	0.4598	28.95	57.05	55.9196779	0.2921530	0.8126113	0.5641424	42.4114153	56.2118309
Tara polar	PRJEB9740	ERS1308727	ERS1308727	PRJEB9740	SAMEA4397278	Illumina HiSeq 2000	ERR3589553	2013-07-08T12:33:00Z	35	78.9343	79.0758	0.22	3	water	prok enriched	-1.298837	348.000625	34.456225	-	-	-	-	-	+	192572	478639415	73	3	52.27	50.1	11.7	0.3717	0.9397	0.5982	25.08	58.38	56.1980586	0.8650042	0.4864874	0.5495427	41.9009071	57.0630628
Tara polar	PRJEB9740	ERS1308760	ERS1308760	PRJEB9740	SAMEA4397311	Illumina HiSeq 2000	ERR3589577	2013-07-10T06:09:00Z	5	79.2128	66.4256	0.22	3	water	prok enriched	1.421805	368.906875	34.2633	-	-	-	-	-	+	141372	368190722	50	3	54.11	51.19	11.11	0.28	0.9209	0.5186	26.5	60.25	61.2178297	0.1410479	0.5877516	0.8094557	37.2439152	61.3588776
Tara polar	PRJEB9740	ERS1308804	ERS1308804	PRJEB9740	SAMEA4397355	Illumina HiSeq 2000	ERR3589567	2013-07-10T13:28:30Z	199	79.2169	66.4788	0.22	3	water	prok enriched	1.47689	296.228	34.8814	-	-	-	-	-	+	289605	655773102	108	18	45.77	44.29	9.858	0.2028	2.326	3.481	16.91	52.23	46.0444614	7.4868102	0.5164244	0.2398398	45.7124642	53.5312716
Tara polar	PRJEB9740	ERS1308839	ERS1308839	PRJEB9740	SAMEA4397390	Illumina HiSeq 2500	ERR3589589	2013-07-11T09:15:30Z	55	79.4086	66.2404	0.22	3	water	prok enriched	1.025705	314.71675	34.691775	-	-	-	-	-	+	157651	403878864	67	2	49.06	46.48	10.32	0.3964	1.073	0.8058	23.94	54.95	55.4042525	1.1111779	0.8257239	0.8761422	41.7827035	56.5154304
Tara polar	PRJEB9740	ERS1308875	ERS1308875	PRJEB9740	SAMEA4397426	Illumina HiSeq 2500	ERR3589590	2013-07-15T04:07:30Z	5	77.2314	73.2248	0.22	3	water	prok enriched	1.243225	348.536	34.056675	-	-	-	-	-	+	184466	492263625	46	5	42.95	41.11	10.69	0.2706	0.6018	0.3041	22.86	47.53	45.2171359	0.2007890	1.7284807	0.7892969	52.0642976	45.4179249
Tara polar	PRJEB9740	ERS1308921	ERS1308921	PRJEB9740	SAMEA4397472	Illumina HiSeq 2000	ERR3589568	2013-07-18T03:57:00Z	5	74.801	76.1178	0.22	3	water	prok enriched	3.480781	350.63975	22.047506	-	-	-	-	-	+	146194	439068774	76	15	50.98	48.35	19.12	0.5216	0.168	0.2284	18.01	53.9	51.3698403	0.1504743	0.7669503	1.6523917	46.0603434	51.5203146
Tara polar	PRJEB9740	ERS1308965	ERS1308965	PRJEB9740	SAMEA4397516	Illumina HiSeq 2000	ERR3589578	2013-07-18T09:58:30Z	30	74.8283	76.2096	0.22	3	water	prok enriched	-1.533492	356.194583	33.646125	-	-	-	-	-	+	263242	636360855	66	5	45.82	43.98	14.38	0.4709	1.063	0.3613	24.06	50.59	49.5679943	1.2764734	0.4900269	1.4787760	47.1867294	50.8444677
Tara polar	PRJEB9740	ERS1309018	ERS1309018	PRJEB9740	SAMEA4397569	Illumina HiSeq 2000	ERR3589554	2013-08-15T02:04:30Z	5	78.2855	91.788	0.22	3	water	prok enriched	-1.645825	388.2395	32.9488	-	-	-	-	-	+	164799	408438123	55	2	43.13	41.3	8.276	0.09981	0.5571	0.4703	19.15	48.97	49.8271534	0.2719644	2.3252113	2.0197177	45.5559531	50.0991178
Tara polar	PRJEB9740	ERS1309060	ERS1309060	PRJEB9740	SAMEA4397611	Illumina HiSeq 2000	ERR3589579	2013-08-15T08:52:00Z	17	78.3476	91.625	0.22	3	water	prok enriched	-1.640792	373.347333	33.455583	-	-	-	-	-	+	197802	483688631	64	5	42.33	40.84	8.338	0.1845	0.661	0.6481	16.8	48.17	46.8492874	1.8427348	2.4520634	2.1077466	46.7481678	48.6920222
Tara polar	PRJEB9740	ERS1309098	ERS1309098	PRJEB9740	SAMEA4397649	Illumina HiSeq 2000	ERR3589555	2013-08-27T02:50:30Z	5	77.9162	117.0742	0.22	3	water	prok enriched	0.030106	364.342188	28.576956	-	-	-	-	-	+	159230	405030673	54	3	42.62	39.83	10.22	0.2079	0.2271	0.5165	20.6	48.15	54.5020181	0.1855626	1.3437983	0.9807542	42.9878668	54.6875807
Tara polar	PRJEB9740	ERS1309154	ERS1309154	PRJEB9740	SAMEA4397705	Illumina HiSeq 2000	ERR3589569	2013-08-27T12:25:30Z	20	77.9842	116.5627	0.22	3	water	prok enriched	-0.67976	375.0946	32.741495	-	-	-	-	-	+	133130	338749710	47	2	35.67	33.39	8.579	0.212	0.3507	0.5359	17.25	40.99	46.6305673	0.1680034	2.8531998	1.0616500	49.2865795	46.7985707
Tara polar	PRJEB9740	ERS1309179	ERS1309179	PRJEB9740	SAMEA4397730	Illumina HiSeq 2000	ERR3589570	2013-08-28T02:54:30Z	299	78.0912	116.1096	0.22	3	water	prok enriched	1.59404	293.889	34.92558	-	-	-	+	-	+	282351	628875082	98	19	44.82	43.42	10.6	0.08353	2.804	4.097	17.95	51.24	41.8572476	9.6857850	0.4185405	0.3181065	47.7203204	51.5430326
Tara polar	PRJEB9740	ERS1309205	ERS1309205	PRJEB9740	SAMEA4397756	Illumina HiSeq 2000	ERR3589580	2013-09-02T23:32:00Z	5	71.5697	160.9403	0.22	3	water	prok enriched	1.4886	340.518	28.4169	-	-	-	-	-	+	263969	621863117	59	6	24.82	23.15	7.301	0.1693	0.1719	0.2608	11.09	28.11	35.8773374	0.4561076	0.9076557	3.1998717	59.5590275	36.3334450
Tara polar	PRJEB9740	ERS1309247	ERS1309247	PRJEB9740	SAMEA4397798	Illumina HiSeq 2000	ERR3589581	2013-09-08T03:45:00Z	5	71.0704	174.9916	0.22	3	water	prok enriched	NA	NA	NA	NA	NA	NA	-	-	+	187385	531183375	66	11	37.35	35.39	10.28	0.2504	0.359	0.2796	18.67	41.16	43.0636180	0.3023709	1.9717537	1.9047958	52.7574615	43.3659889
Tara polar	PRJEB9740	ERS1309291	ERS1309291	PRJEB9740	SAMEA4397842	Illumina HiSeq 2000	ERR3589556	2013-09-11T21:30:00Z	5	73.3833	-168.2333	0.22	3	water	prok enriched	-0.618833	369.339	27.38155	-	-	-	-	-	+	199682	463963210	47	5	38.98	36.23	12.38	0.3043	0.1792	0.4723	19.75	43.81	50.5250198	0.2088218	1.4648467	0.7509100	47.0504016	50.7338416
Tara polar	PRJEB9740	ERS1309352	ERS1309352	PRJEB9740	SAMEA4397903	Illumina HiSeq 2000	ERR3589571	2013-09-12T04:25:30Z	35	73.3183	-168.8586	0.22	3	water	prok enriched	-0.987833	397.421583	31.56495	-	-	-	-	-	+	229846	563541513	71	4	43.85	41.45	9.703	0.3906	0.2846	0.5789	20.41	49.46	54.1228691	0.9941215	1.0397880	0.7498448	43.0933765	55.1169906
Tara polar	PRJEB9740	ERS1309379	ERS1309379	PRJEB9740	SAMEA4397930	Illumina HiSeq 2000	ERR3589557	2013-09-14T18:48:00Z	5	71.9052	-154.9234	0.22	3	water	prok enriched	2.570037	335.965875	28.604712	-	-	-	-	-	+	241775	616974714	87	7	40.24	37.8	9.891	0.1903	0.3045	0.574	17.59	45.92	50.7928765	0.9747827	3.4911067	0.9769271	43.7643070	51.7676592
Tara polar	PRJEB9740	ERS1309432	ERS1309432	PRJEB9740	SAMEA4397983	Illumina HiSeq 2000	ERR3589573	2013-09-30T03:07:00Z	441	74.3048	-85.6984	0.22	3	water	prok enriched	0.994025	233.314	34.342505	-	-	-	+	-	+	234880	519674456	80	5	39.78	38.05	9.218	0.1717	0.8259	1.474	16.16	45.3	41.2686250	6.0467709	0.7258441	0.6335094	51.3252506	47.3153959
Tara polar	PRJEB9740	ERS1309458	ERS1309458	PRJEB9740	SAMEA4398009	Illumina HiSeq 2000	ERR3589558	2013-09-30T16:17:30Z	5	74.3102	-85.8462	0.22	3	water	prok enriched	-1.332965	369.1045	30.636767	-	-	-	-	-	+	243447	623349563	74	7	42.16	40.39	9.553	0.222	0.3347	0.2741	20.72	46.3	43.0772203	1.2298540	0.8302912	2.5238864	52.3387481	44.3070743
Tara polar	PRJEB9740	ERS1309516	ERS1309516	PRJEB9740	SAMEA4398067	Illumina HiSeq 2000	ERR3589572	2013-09-30T23:41:00Z	36	74.3368	-85.5811	0.22	3	water	prok enriched	-0.409335	343.877833	31.947283	-	-	-	-	-	+	194953	513034317	73	6	47.49	46.33	9.942	0.2451	0.9609	0.2531	25.01	51.79	45.7898629	0.7012809	0.5397260	1.6810430	51.2880873	46.4911438
Tara polar	PRJEB9740	ERS1309543	ERS1309543	PRJEB9740	SAMEA4398094	Illumina HiSeq 2000	ERR3589559	2013-10-08T13:47:00Z	5	72.4731	-71.9124	0.22	3	water	prok enriched	-0.48046	353.31105	31.995275	-	-	-	-	-	+	172069	501061842	82	8	51.52	50.14	10.23	0.5079	0.6893	0.3879	26.6	56.79	53.7508566	0.5553142	0.4578499	1.0548794	44.1810999	54.3061708
Tara polar	PRJEB9740	ERS1309599	ERS1309599	PRJEB9740	SAMEA4398150	Illumina HiSeq 2000	ERR3589574	2013-10-08T18:38:30Z	491	72.4077	-71.9524	0.22	3	water	prok enriched	1.230869	227.316	34.378169	-	-	-	+	-	+	252251	573470154	87	9	40.89	39.02	10.44	0.2031	0.6595	1.868	17.26	46.48	42.3114729	7.8695855	0.4634907	0.4712482	48.8842027	50.1810584
Tara polar	PRJEB9740	ERS1309625	ERS1309625	PRJEB9740	SAMEA4398176	Illumina HiSeq 2000	ERR3589561	2013-10-12T12:21:00Z	5	70.964	-53.5978	0.22	3	water	prok enriched	1.43901	328.5869	32.08274	-	-	-	-	-	+	200702	543612391	83	5	40.31	37.68	8.907	0.4501	0.4883	0.7329	14.36	46.8	52.0180069	1.6870871	1.7730188	1.6277877	42.8940995	53.7050940
Tara polar	PRJEB9740	ERS1309668	ERS1309668	PRJEB9740	SAMEA4398219	Illumina HiSeq 2000	ERR3589560	2013-10-12T20:40:30Z	411	70.9279	-53.5238	0.22	3	water	prok enriched	3.03468	229.6853	34.50669	-	-	-	+	-	+	273389	610715210	80	12	40.62	38.91	10.66	0.1737	0.9216	2.044	13.47	47.04	40.2944516	10.7052548	0.4975543	0.8138352	47.6889041	50.9997064
Tara polar	PRJEB9740	ERS1309696	ERS1309696	PRJEB9740	SAMEA4398247	Illumina HiSeq 2000	ERR3589575	2013-10-20T12:47:00Z	5	69.1115	-51.5727	0.22	3	water	prok enriched	3.1961	303.353	32.991725	-	-	-	-	-	+	178189	441649473	52	6	32.67	30.4	7.462	0.2772	0.282	0.6464	11.91	38.17	48.4724285	0.5900980	0.3150369	4.4763233	46.1461134	49.0625265
Tara polar	PRJEB9740	ERS1309745	ERS1309745	PRJEB9740	SAMEA4398296	Illumina HiSeq 2000	ERR3589576	2013-10-23T11:51:00Z	5	64.7368	-53.0588	0.22	3	water	prok enriched	2.49543	323.835062	32.602725	-	-	-	-	-	-	211787	542705520	82	9	42.45	39.86	8.421	0.5878	0.9374	0.988	15.17	48.63	53.2070367	2.9219849	2.4460245	1.1737509	40.2512030	56.1290216
Tara polar	PRJEB9740	ERS1309790	ERS1309790	PRJEB9740	SAMEA4398341	Illumina HiSeq 2000	ERR3589562	2013-10-23T20:42:30Z	351	64.7299	-53.0583	0.22	3	water	prok enriched	4.20173	273.02835	34.59923	-	-	-	+	-	-	231671	531824027	90	13	43.71	41.68	11.49	0.2653	1.174	2.107	13.04	50.52	43.1464421	13.2639622	0.4928716	0.6009092	42.4958149	56.4104043
Tara polar	PRJEB9740	ERS1309819	ERS1309819	PRJEB9740	SAMEA4398370	Illumina HiSeq 2000	ERR3589582	2013-10-27T11:51:00Z	5	61.532	-55.9921	0.22	3	water	prok enriched	5.2939	293.88825	34.212612	-	-	-	-	-	-	239985	588087758	83	19	39.49	36.77	8.348	0.3228	1.22	1.759	11.07	44.71	50.3292575	3.9187476	1.7809256	2.1560430	41.8150262	54.2480051
Tara polar	PRJEB9740	ERS1309862	ERS1309862	PRJEB9740	SAMEA4398413	Illumina HiSeq 2000	ERR3589563	2013-10-27T19:04:00Z	391	61.5441	-55.9866	0.22	3	water	prok enriched	4.791395	271.8744	34.939595	-	-	-	+	-	-	265748	627080048	94	25	42.26	40.32	11.08	0.3824	2.894	4.412	12.25	48.95	42.9691969	12.3352123	0.4429580	0.3935667	43.8590661	55.3044092
GEOTRACES	PRJNA385854	SRS2329417	SRS2329417	PRJNA385854	SAMN07136853	NextSeq 550	SRR5788324	2011-06-16	50	-32.4978	-160.9928	0.2	-	water	prok and euk enriched	19.086	219.8	35.448002	-	-	-	-	-	-	23989	36781542	0	0	18.1	10.18	10.48	1.089	4.322	13.65	4.803	16.59	57.2098028	1.4841349	1.0133136	2.9170558	37.3756928	58.6939377
GEOTRACES	PRJNA385854	SRS2329418	SRS2329418	PRJNA385854	SAMN07136606	NextSeq 550	SRR5788323	2011-11-15	39	37.6073	-68.3895	0.2	-	water	prok and euk enriched	23.395	207.7	35.997002	-	-	-	-	-	-	59490	101267276	8	0	26.93	16.34	15.17	2.719	7.385	18.99	6.038	23.36	54.4386546	5.0243277	2.8363626	2.5999523	35.1007028	59.4629823
GEOTRACES	PRJNA385854	SRS2329419	SRS2329419	PRJNA385854	SAMN07136604	NextSeq 550	SRR5788321	2011-11-12	236	38.3243	-68.8755	0.2	-	water	prok and euk enriched	18.795	193.1	36.617001	-	-	-	+	-	-	32427	52465318	4	0	19.83	17.83	6.435	1.131	4.267	3.588	5.648	26.59	52.7890238	8.6623268	0.5383779	0.8385134	37.1717582	61.4513506
GEOTRACES	PRJNA385854	SRS2329420	SRS2329420	PRJNA385854	SAMN07136605	NextSeq 550	SRR5788322	2011-11-12	285	38.3243	-68.8755	0.2	-	water	prok and euk enriched	18.353	197.2	36.584	-	-	-	+	-	-	41428	67540834	7	0	19.11	17.39	5.931	0.9937	3.875	2.73	5.596	26.19	55.6019582	7.8514348	0.5059438	0.4778425	35.5628207	63.4533930
GEOTRACES	PRJNA385854	SRS2329421	SRS2329421	PRJNA385854	SAMN07136603	NextSeq 550	SRR5788320	2011-11-12	184	38.3243	-68.8755	0.2	-	water	prok and euk enriched	20.158	185.9	36.693001	-	-	-	-	-	-	31015	50482776	6	0	19.94	17.52	7.854	1.787	5.319	5.083	5.918	25.31	52.6332086	8.2964164	0.5891808	1.2230981	37.2580961	60.9296250
GEOTRACES	PRJNA385854	SRS2329422	SRS2329422	PRJNA385854	SAMN07136610	NextSeq 550	SRR5788319	2011-11-15	139	37.6073	-68.3895	0.2	-	water	prok and euk enriched	20.507	175.0	36.155998	-	-	-	-	-	-	37043	59969571	3	0	23.23	20.01	12.71	4.346	9.167	7.032	7.57	27.43	50.4527146	8.7279776	0.6440947	1.1220464	39.0531667	59.1806922
GEOTRACES	PRJNA385854	SRS2329423	SRS2329423	PRJNA385854	SAMN07136609	NextSeq 550	SRR5788318	2011-11-15	111	37.6073	-68.3895	0.2	-	water	prok and euk enriched	23.458	207.4	36.084	-	-	-	-	-	-	63396	109572369	6	0	28.88	17.03	16.09	2.913	7.741	20.64	6.343	23.86	58.2663553	4.6169283	1.2823532	3.6102293	32.2241339	62.8832836
GEOTRACES	PRJNA385854	SRS2329424	SRS2329424	PRJNA385854	SAMN07136608	NextSeq 550	SRR5788317	2011-11-15	89	37.6073	-68.3895	0.2	-	water	prok and euk enriched	23.463	208.1	36.070999	-	-	-	-	-	-	53264	88826380	6	0	25.46	16.39	14.67	2.811	7.407	17.38	6.194	23.45	55.9315167	7.0745501	2.5114395	2.0531291	32.4293646	63.0060668
GEOTRACES	PRJNA385854	SRS2329425	SRS2329425	PRJNA385854	SAMN07136561	NextSeq 550	SRR5788313	2011-11-19	75	31.7535	-64.175	0.2	-	water	prok and euk enriched	24.189	209.1	36.603001	-	-	-	-	-	-	56235	92724892	1	0	24.11	11.8	12.29	1.274	3.023	20.29	3.778	17.98	65.0107386	1.5570627	0.8527834	1.4542084	31.1252068	66.5678013
GEOTRACES	PRJNA385854	SRS2329426	SRS2329426	PRJNA385854	SAMN07136611	NextSeq 550	SRR5788314	2011-11-15	160	37.6073	-68.3895	0.2	-	water	prok and euk enriched	19.819	166.2	36.368999	-	-	-	-	-	-	40094	65477915	4	0	22.2	20.06	10.43	3.263	7.711	4.553	7.356	28.67	53.7734349	9.2406870	0.5831601	1.0969116	35.3058065	63.0141219
GEOTRACES	PRJNA385854	SRS2329427	SRS2329427	PRJNA385854	SAMN07136612	NextSeq 550	SRR5788315	2011-11-15	232	37.6073	-68.3895	0.2	-	water	prok and euk enriched	16.073	152.3	36.049999	-	-	-	+	-	-	46452	74613032	6	0	20.4	18.1	7.942	1.045	4.951	4.102	7.25	28.29	54.0762575	10.9010947	0.5107511	0.6784365	33.8334602	64.9773522
GEOTRACES	PRJNA385854	SRS2329428	SRS2329428	PRJNA385854	SAMN07136942	NextSeq 550	SRR5788311	2010-10-29	61	-40.0194	0.88755	0.2	-	water	prok and euk enriched	10.346	274.2439	34.543999	-	-	-	-	-	-	20562	34169690	0	0	7.248	6.489	3.125	0.278	1.408	1.286	1.187	9.228	35.4883754	2.3078007	3.0323417	0.4936079	58.6778743	37.7961761
GEOTRACES	PRJNA385854	SRS2329429	SRS2329429	PRJNA385854	SAMN07136562	NextSeq 550	SRR5788312	2011-11-19	89	31.7535	-64.175	0.2	-	water	prok and euk enriched	22.116	219.8	36.664001	-	-	-	-	-	-	48632	80445285	4	0	18.77	11.6	9.761	2.283	5.083	12.23	4.4	17.27	59.9915428	4.0229666	1.0427545	2.7335113	32.2092248	64.0145094
GEOTRACES	PRJNA385854	SRS2329430	SRS2329430	PRJNA385854	SAMN07136607	NextSeq 550	SRR5788316	2011-11-15	64	37.6073	-68.3895	0.2	-	water	prok and euk enriched	23.418	207.5	36.034	-	-	-	-	-	-	49458	83124967	6	0	26.12	16.7	14.98	2.832	7.515	17.87	6.213	23.79	52.9687733	7.0735876	2.8288124	2.3299821	34.7988447	60.0423609
GEOTRACES	PRJNA385854	SRS2329431	SRS2329431	PRJNA385854	SAMN07136940	NextSeq 550	SRR5788309	2010-10-29	21	-40.0194	0.88755	0.2	-	water	prok and euk enriched	10.55	276.1951	34.537998	-	-	-	-	-	-	29689	52524742	3	0	7.068	6.353	3.064	0.2495	1.403	1.309	1.148	8.966	28.3919245	3.5694724	3.1663877	0.6145414	64.2576740	31.9613969
GEOTRACES	PRJNA385854	SRS2329432	SRS2329432	PRJNA385854	SAMN07136941	NextSeq 550	SRR5788310	2010-10-29	50	-40.0194	0.88755	0.2	-	water	prok and euk enriched	10.483	276.0	34.540001	-	-	-	-	-	-	21889	37599582	2	0	5.812	5.254	2.595	0.2165	1.126	0.9775	0.9779	7.409	32.0528385	1.7810003	3.1391791	0.3243021	62.7026799	33.8338388
GEOTRACES	PRJNA385854	SRS2329433	SRS2329433	PRJNA385854	SAMN07136939	NextSeq 550	SRR5788308	2010-10-29	6	-40.0194	0.88755	0.2	-	water	prok and euk enriched	10.728	276.0976	34.540001	-	-	-	-	-	-	19653	35028966	1	0	8.795	7.601	3.428	0.215	1.562	1.899	1.151	11.19	40.6586286	1.4048183	2.8874949	0.6082303	54.4408279	42.0634469
GEOTRACES	PRJNA385854	SRS2329434	SRS2329434	PRJNA385854	SAMN07136937	NextSeq 550	SRR5788306	2010-10-27	81	-40.0627	5.52721	0.2	-	water	prok and euk enriched	11.695	262.439	34.799	-	-	-	-	-	-	235557	452314596	23	5	11.95	9.675	5.002	0.5683	2.622	3.641	1.671	14.07	50.0029135	3.3056958	1.7194769	1.1499658	43.8219479	53.3086093
GEOTRACES	PRJNA385854	SRS2329435	SRS2329435	PRJNA385854	SAMN07136938	NextSeq 550	SRR5788307	2010-10-27	101	-40.0627	5.52721	0.2	-	water	prok and euk enriched	11.699	262.3415	34.799	-	-	-	-	-	-	112116	212580963	14	2	13.82	11.27	5.888	0.683	3.136	4.139	1.99	16.43	53.3126273	3.4158251	1.9188539	1.1373559	40.2153379	56.7284524
GEOTRACES	PRJNA385854	SRS2329436	SRS2329436	PRJNA385854	SAMN07136935	NextSeq 550	SRR5788304	2010-10-27	51	-40.0627	5.52721	0.2	-	water	prok and euk enriched	11.702	263.3171	34.799	-	-	-	-	-	-	48968	88151917	4	1	10.57	8.594	4.734	0.5085	2.346	3.153	1.575	12.48	41.1468776	2.9173959	2.8418693	0.8658676	52.2279897	44.0642735
GEOTRACES	PRJNA385854	SRS2329437	SRS2329437	PRJNA385854	SAMN07136936	NextSeq 550	SRR5788305	2010-10-27	66	-40.0627	5.52721	0.2	-	water	prok and euk enriched	11.695	262.9268	34.799	-	-	-	-	-	-	183363	348034572	12	0	9.93	7.971	4.223	0.4815	2.136	3.039	1.418	11.64	43.9427679	2.7456497	2.0668539	0.9880526	50.2566759	46.6884176
GEOTRACES	PRJNA385854	SRS2329438	SRS2329438	PRJNA385854	SAMN07136934	NextSeq 550	SRR5788303	2010-10-27	21	-40.0627	5.52721	0.2	-	water	prok and euk enriched	11.947	265.3658	34.806999	-	-	-	-	-	-	57903	105919042	5	0	10.31	8.399	4.694	0.4639	2.277	3.119	1.485	12.27	46.8036907	3.1020344	2.9922273	0.9668859	46.1351617	49.9057251
GEOTRACES	PRJNA385854	SRS2329439	SRS2329439	PRJNA385854	SAMN07136933	NextSeq 550	SRR5788302	2010-10-27	6	-40.0627	5.52721	0.2	-	water	prok and euk enriched	11.948	265.2683	34.806	-	-	-	-	-	-	3462	5199301	0	0	11.41	9.36	5.27	0.5334	2.568	3.395	1.679	13.57	41.5561589	3.3700187	3.4941625	0.9470770	50.6325829	44.9261776
GEOTRACES	PRJNA385854	SRS2329440	SRS2329440	PRJNA385854	SAMN07136753	NextSeq 550	SRR5788301	2011-05-29	76	-32.5	-176	0.2	-	water	prok and euk enriched	19.996	-	35.487	NA	NA	NA	-	-	-	32710	54740181	0	0	16.9	10.32	9.554	0.9996	4.344	11.78	4.405	15.63	52.8704493	1.6973004	1.5048574	3.6591123	40.2682806	54.5677497
GEOTRACES	PRJNA385854	SRS2329441	SRS2329441	PRJNA385854	SAMN07136877	NextSeq 550	SRR5788300	2011-05-26	15	-31.6	178	0.2	-	water	prok and euk enriched	20.695	-	35.549	NA	NA	NA	-	-	-	30965	51797309	1	0	23.08	13.13	12.53	1.198	4.603	17.08	4.917	19.7	52.3862390	2.4356441	1.2768542	3.9880854	39.9131773	54.8218831
GEOTRACES	PRJNA385854	SRS2329442	SRS2329442	PRJNA385854	SAMN07136878	NextSeq 550	SRR5788299	2011-05-26	30	-31.6	178	0.2	-	water	prok and euk enriched	20.679	-	35.601002	NA	NA	NA	-	-	-	37823	61228500	1	0	15.73	9.23	8.822	0.8872	3.439	11.17	3.65	14.05	54.0503702	2.2833156	1.2892659	3.8752734	38.5017749	56.3336858
GEOTRACES	PRJNA385854	SRS2329443	SRS2329443	PRJNA385854	SAMN07136879	NextSeq 550	SRR5788298	2011-05-26	51	-31.6	178	0.2	-	water	prok and euk enriched	20.671	-	35.610001	NA	NA	NA	-	-	-	54302	93927170	1	0	25.32	13.87	13.48	1.128	4.799	19.39	4.921	20.66	54.9088135	2.1453964	0.8864075	5.2397553	36.8196273	57.0542099
GEOTRACES	PRJNA385854	SRS2329444	SRS2329444	PRJNA385854	SAMN07136880	NextSeq 550	SRR5788297	2011-05-26	74	-31.6	178	0.2	-	water	prok and euk enriched	20.616	-	35.624001	NA	NA	NA	-	-	-	31792	51113413	1	0	26.09	15.35	14.12	1.349	5.697	19.13	5.657	22.76	60.3117550	3.1761205	0.9157857	3.9962119	31.6001270	63.4878755
GEOTRACES	PRJNA385854	SRS2329445	SRS2329445	PRJNA385854	SAMN07136874	NextSeq 550	SRR5788295	2011-06-21	30	-32.4957	-151.0007	0.2	-	water	prok and euk enriched	19.399	217.7	35.478001	-	-	-	-	-	-	52491	79619220	1	0	22.41	10.92	12.36	0.8384	3.965	18	4.606	18.86	60.8065888	3.1567911	0.6877333	2.0278170	33.3210699	63.9633799
GEOTRACES	PRJNA385854	SRS2329446	SRS2329446	PRJNA385854	SAMN07136873	NextSeq 550	SRR5788296	2011-06-21	15	-32.4957	-151.0007	0.2	-	water	prok and euk enriched	19.398	217.5	35.479	-	-	-	-	-	-	16475	24137592	0	0	17.93	9.707	10.16	1.075	3.757	13.41	4.255	15.98	52.4494431	1.3701715	1.2323970	1.7742906	43.1736978	53.8196146
GEOTRACES	PRJNA385854	SRS2329447	SRS2329447	PRJNA385854	SAMN07136875	NextSeq 550	SRR5788294	2011-06-21	50	-32.4957	-151.0007	0.2	-	water	prok and euk enriched	19.367	217.4	35.473	-	-	-	-	-	-	46025	70157494	0	0	24.41	12.62	13.58	1.142	4.786	19.12	5.373	20.79	63.6348848	1.4620841	0.7664528	2.1662556	31.9703227	65.0969689
GEOTRACES	PRJNA385854	SRS2329448	SRS2329448	PRJNA385854	SAMN07136876	NextSeq 550	SRR5788293	2011-06-21	76	-32.4957	-151.0007	0.2	-	water	prok and euk enriched	19.159	218.5	35.452	-	-	-	-	-	-	18810	27520151	0	0	19.36	10.47	10.9	0.9931	4.294	14.69	4.537	17.34	61.1458284	1.3836095	0.7796233	1.9639862	34.7269525	62.5294379
GEOTRACES	PRJNA385854	SRS2329449	SRS2329449	PRJNA385854	SAMN07136881	NextSeq 550	SRR5788292	2011-05-26	99	-31.6	178	0.2	-	water	prok and euk enriched	18.63	-	35.577999	NA	NA	NA	-	-	-	38225	68751767	2	0	12.24	8.612	6.761	1.375	3.51	7.007	3.262	12.07	48.2732718	4.0058895	1.1788556	5.1912260	41.3507570	52.2791613
GEOTRACES	PRJNA385854	SRS2329450	SRS2329450	PRJNA385854	SAMN07136882	NextSeq 550	SRR5788291	2011-05-27	15	-32.5	-179.303	0.2	-	water	prok and euk enriched	20.685	-	35.629002	NA	NA	NA	-	-	-	33503	55992659	0	0	23.86	13.16	13.73	1.226	4.29	18.46	5.205	19.99	52.2307597	2.1734207	0.9636182	5.7661718	38.8660296	54.4041804
GEOTRACES	PRJNA385854	SRS2329451	SRS2329451	PRJNA385854	SAMN07136639	NextSeq 550	SRR5788290	2010-06-13	75	31.6667	-64.167	0.2	-	water	prok and euk enriched	18.713	219.0	36.617001	-	-	-	-	-	-	45591	83704994	8	0	17.68	11.16	9.932	1.058	4.999	12.19	4.455	15.75	44.8755293	3.6186383	2.1974363	1.9804444	47.3279516	48.4941676
GEOTRACES	PRJNA385854	SRS2329452	SRS2329452	PRJNA385854	SAMN07136640	NextSeq 550	SRR5788289	2010-06-13	100	31.6667	-64.167	0.2	-	water	prok and euk enriched	18.469	205.3	36.605999	-	-	-	-	-	-	27050	46285382	6	0	16.03	11.77	8.723	1.181	4.523	9.726	4.666	16.21	41.7067722	5.4563790	1.6189851	0.5687369	50.6491269	47.1631512
GEOTRACES	PRJNA385854	SRS2329453	SRS2329453	PRJNA385854	SAMN07136637	NextSeq 550	SRR5788288	2010-05-11	201	47.8007	-39.399	0.2	-	water	prok and euk enriched	14.053	212.6	35.896999	-	-	-	+	-	-	88608	170670548	25	3	27.96	21.57	14.05	1.322	7.829	14.02	8.467	30.01	58.0126729	14.4755520	0.3794059	1.0679923	26.0643769	72.4882249
GEOTRACES	PRJNA385854	SRS2329454	SRS2329454	PRJNA385854	SAMN07136638	NextSeq 550	SRR5788287	2010-06-13	10	31.6667	-64.167	0.2	-	water	prok and euk enriched	23.793	198.8	36.688	-	-	-	-	-	-	65574	151055270	21	6	47.87	30.51	23.73	1.171	4.692	44.22	2.576	38.01	63.7583975	0.4604760	0.6771274	0.9692288	34.1347703	64.2188735
GEOTRACES	PRJNA385854	SRS2329455	SRS2329455	PRJNA385854	SAMN07136635	NextSeq 550	SRR5788286	2010-05-11	101	47.8007	-39.399	0.2	-	water	prok and euk enriched	14.688	220.8	36.02	-	-	-	-	-	-	96683	202177713	28	1	29.12	20.62	14.27	1.105	7.507	16.3	7.181	28.24	60.8237139	9.3102111	0.5717236	1.3218807	27.9724706	70.1339250
GEOTRACES	PRJNA385854	SRS2329456	SRS2329456	PRJNA385854	SAMN07136636	NextSeq 550	SRR5788285	2010-05-11	152	47.8007	-39.399	0.2	-	water	prok and euk enriched	14.486	220.6	35.995998	-	-	-	-	-	-	43705	81528284	11	0	24.58	18.85	12.4	1.27	6.86	11.98	7.185	26.05	55.2423402	10.0281003	1.0542891	1.3119298	32.3633406	65.2704405
GEOTRACES	PRJNA385854	SRS2329457	SRS2329457	PRJNA385854	SAMN07136634	NextSeq 550	SRR5788283	2010-05-11	75	47.8007	-39.399	0.2	-	water	prok and euk enriched	15.057	223.3	36.064999	-	-	-	-	-	-	59150	119643411	21	0	26.46	19.36	12.6	1.047	6.693	13.2	6.481	25.74	53.7360048	5.8253388	1.4625463	1.0808679	37.8952422	59.5613436
GEOTRACES	PRJNA385854	SRS2329458	SRS2329458	PRJNA385854	SAMN07136642	NextSeq 550	SRR5788281	2010-06-13	202	31.6667	-64.167	0.2	-	water	prok and euk enriched	18.131	198.4	36.574001	-	-	-	+	-	-	26330	42788778	7	0	18.93	15.65	8.747	1.605	5.033	7.474	5.816	22.76	50.3984542	7.7446048	0.7409453	0.6367132	40.4792825	58.1430590
GEOTRACES	PRJNA385854	SRS2329459	SRS2329459	PRJNA385854	SAMN07136641	NextSeq 550	SRR5788282	2010-06-13	150	31.6667	-64.167	0.2	-	water	prok and euk enriched	18.271	201.7	36.589001	-	-	-	-	-	-	37357	61484009	8	0	18.05	14.39	8.377	1.3	4.553	7.999	5.239	20.37	52.7324932	8.3180792	0.6640517	0.6155802	37.6697958	61.0505724
GEOTRACES	PRJNA385854	SRS2329460	SRS2329460	PRJNA385854	SAMN07136633	NextSeq 550	SRR5788284	2010-05-11	50	47.8007	-39.399	0.2	-	water	prok and euk enriched	15.009	226.9	35.991001	-	-	-	-	-	-	25248	44313845	4	0	17.2	13.82	8.153	0.765	4.421	6.648	4.914	18.82	58.1118343	4.2431196	1.5556994	0.7639285	35.3254183	62.3549539
GEOTRACES	PRJNA385854	SRS2329461	SRS2329461	PRJNA385854	SAMN07136791	NextSeq 550	SRR5788279	2011-06-01	49	-32.5	-172	0.2	-	water	prok and euk enriched	19.564	-	35.537998	NA	NA	NA	-	-	-	17295	28902605	0	0	20.35	12.47	11.87	1.172	5.363	14.64	5.473	18.79	55.4699246	1.5404726	1.1960773	4.8984247	36.8951008	57.0103972
GEOTRACES	PRJNA385854	SRS2329462	SRS2329462	PRJNA385854	SAMN07136792	NextSeq 550	SRR5788280	2011-06-01	75	-32.5	-172	0.2	-	water	prok and euk enriched	19.467	-	35.526001	NA	NA	NA	-	-	-	19069	31763234	1	0	19.24	12.29	11.1	1.394	5.621	12.88	5.136	18.22	53.2801063	1.6913722	1.3348893	4.4511020	39.2425302	54.9714785
GEOTRACES	PRJNA385854	SRS2329463	SRS2329463	PRJNA385854	SAMN07136786	NextSeq 550	SRR5788278	2011-05-31	76	-32.5	-170	0.2	-	water	prok and euk enriched	19.634	-	35.514999	NA	NA	NA	-	-	-	61523	102029649	2	0	21.23	12.17	11.62	1.53	4.904	15.83	4.92	19.26	56.5087594	1.3528805	0.8347351	4.1157970	37.1878280	57.8616399
GEOTRACES	PRJNA385854	SRS2329464	SRS2329464	PRJNA385854	SAMN07136784	NextSeq 550	SRR5788276	2011-05-31	28	-32.5	-170	0.2	-	water	prok and euk enriched	19.654	-	35.497002	NA	NA	NA	-	-	-	24661	39104423	0	0	21.05	12.54	12.04	1.532	4.923	15.34	5.447	19.95	59.2608120	1.6663449	0.9856450	2.4552851	35.6319130	60.9271569
GEOTRACES	PRJNA385854	SRS2329465	SRS2329465	PRJNA385854	SAMN07136785	NextSeq 550	SRR5788277	2011-05-31	48	-32.5	-170	0.2	-	water	prok and euk enriched	19.661	-	35.498001	NA	NA	NA	-	-	-	79610	131750973	2	1	25.01	13.75	14.2	1.402	5.218	19.49	5.999	22.06	65.8675167	1.2373359	0.7623595	2.3288668	29.8039211	67.1048526
GEOTRACES	PRJNA385854	SRS2329466	SRS2329466	PRJNA385854	SAMN07136783	NextSeq 550	SRR5788275	2011-05-31	15	-32.5	-170	0.2	-	water	prok and euk enriched	19.652	-	35.497002	NA	NA	NA	-	-	-	26733	42545603	0	0	23.27	12.86	13.38	1.349	4.991	17.99	5.806	20.63	62.7749245	1.2561786	0.8412248	2.1970048	32.9306673	64.0311031
GEOTRACES	PRJNA385854	SRS2329467	SRS2329467	PRJNA385854	SAMN07136789	NextSeq 550	SRR5788273	2011-06-01	15	-32.5	-172	0.2	-	water	prok and euk enriched	19.696	-	35.542999	NA	NA	NA	-	-	-	26855	45392769	0	0	19.17	11.05	11.22	0.9582	4.482	14.43	4.913	16.72	47.5658034	1.4730482	0.9955204	4.7101614	45.2554665	49.0388516
GEOTRACES	PRJNA385854	SRS2329468	SRS2329468	PRJNA385854	SAMN07136788	NextSeq 550	SRR5788272	2011-05-31	1001	-32.5	-170	0.2	-	water	prok and euk enriched	5.101	-	34.338001	NA	NA	NA	-	+	-	20366	39973771	5	1	20.1	18.13	9.792	0.1081	3.031	1.79	9.66	25.47	56.0676558	10.0530246	0.4104246	0.5360187	32.9328763	66.1206804
GEOTRACES	PRJNA385854	SRS2329469	SRS2329469	PRJNA385854	SAMN07136790	NextSeq 550	SRR5788274	2011-06-01	30	-32.5	-172	0.2	-	water	prok and euk enriched	19.661	-	35.544998	NA	NA	NA	-	-	-	97925	166687538	3	0	24.4	14.09	14.18	1.085	5.693	18.74	6.104	21.21	62.7819196	1.4279282	0.7071244	6.0173643	29.0656634	64.2098478
GEOTRACES	PRJNA385854	SRS2329470	SRS2329470	PRJNA385854	SAMN07136760	NextSeq 550	SRR5788270	2011-05-24	50	-30	174	0.2	-	water	prok and euk enriched	21.139	-	35.631001	NA	NA	NA	-	-	-	39332	66136623	2	0	21.39	11.99	12.24	1.025	4.439	16	5.081	18.21	53.0744427	3.5657430	1.5967602	3.7201537	38.0429004	56.6401857
GEOTRACES	PRJNA385854	SRS2329471	SRS2329471	PRJNA385854	SAMN07136787	NextSeq 550	SRR5788271	2011-05-31	100	-32.5	-170	0.2	-	water	prok and euk enriched	17.727	-	35.48	NA	NA	NA	-	-	-	38854	68474534	1	0	12.92	8.479	7.501	1.184	4.229	7.794	3.729	12.45	44.2150677	2.7133198	1.3904703	5.0897778	46.5913644	46.9283875
GEOTRACES	PRJNA385854	SRS2329472	SRS2329472	PRJNA385854	SAMN07136759	NextSeq 550	SRR5788269	2011-05-24	30	-30	174	0.2	-	water	prok and euk enriched	21.417	-	35.608002	NA	NA	NA	-	-	-	40152	66725880	1	0	22.93	11.79	12.9	0.8606	3.329	18.9	4.926	18.36	56.6000060	1.6767863	1.1349779	3.8556671	36.7325628	58.2767923
GEOTRACES	PRJNA385854	SRS2329473	SRS2329473	PRJNA385854	SAMN07136757	NextSeq 550	SRR5788267	2011-05-16	100	-30	156	0.2	-	water	prok and euk enriched	21.308	-	35.598	NA	NA	NA	-	-	-	32682	54891695	5	0	20.74	14.78	11.39	2.507	5.785	12.63	5.816	20.49	50.0574264	6.2592129	0.9332042	4.8387841	37.9113724	56.3166393
GEOTRACES	PRJNA385854	SRS2329474	SRS2329474	PRJNA385854	SAMN07136758	NextSeq 550	SRR5788268	2011-05-24	14	-30	174	0.2	-	water	prok and euk enriched	21.519	-	35.577	NA	NA	NA	-	-	-	45719	78374318	1	0	25.02	12.08	13.98	0.8101	3.146	21.37	4.972	18.86	55.2406162	1.1691054	0.9620081	4.6154573	38.0128130	56.4097216
GEOTRACES	PRJNA385854	SRS2329475	SRS2329475	PRJNA385854	SAMN07136862	NextSeq 550	SRR5788263	2011-06-17	32	-32.4637	-159.0193	0.2	-	water	prok and euk enriched	19.52	217.8	35.521999	-	-	-	-	-	-	41111	63929518	0	0	21.87	10.71	11.91	0.9119	3.944	17.55	4.361	18.15	58.7821179	3.2144023	0.6981217	2.8298057	34.4755524	61.9965202
GEOTRACES	PRJNA385854	SRS2329476	SRS2329476	PRJNA385854	SAMN07136756	NextSeq 550	SRR5788266	2011-05-16	74	-30	156	0.2	-	water	prok and euk enriched	21.756	-	35.605	NA	NA	NA	-	-	-	45397	75324923	4	0	21.8	12.87	12.12	1.94	4.937	16.22	5.086	18.7	54.9093900	3.5678644	1.3657963	7.0324991	33.1244503	58.4772544
GEOTRACES	PRJNA385854	SRS2329477	SRS2329477	PRJNA385854	SAMN07136755	NextSeq 550	SRR5788265	2011-05-29	999	-32.5	-176	0.2	-	water	prok and euk enriched	5.315	-	34.355	NA	NA	NA	+	-	-	110623	193914728	8	0	21.79	18.59	10.85	0.02102	1.983	3.039	10.58	27.54	36.0939742	14.3338709	0.7718826	0.8075277	47.9927446	50.4278451
GEOTRACES	PRJNA385854	SRS2329478	SRS2329478	PRJNA385854	SAMN07136859	NextSeq 550	SRR5788262	2011-06-16	72	-32.5103	-160.0078	0.2	-	water	prok and euk enriched	18.651	222.3	35.409	-	-	-	-	-	-	27604	44066066	0	0	18.81	11.33	11.17	1.327	5.336	13.64	5.45	17.56	54.7278215	1.2616077	1.0741775	2.7142770	40.2221163	55.9894292
GEOTRACES	PRJNA385854	SRS2329479	SRS2329479	PRJNA385854	SAMN07136861	NextSeq 550	SRR5788264	2011-06-17	15	-32.4637	-159.0193	0.2	-	water	prok and euk enriched	19.512	217.8	35.521999	-	-	-	-	-	-	14717	21667724	0	0	22.29	11.22	12.33	0.987	4.146	17.67	4.643	18.43	59.8543180	2.9939471	0.7663823	2.6359454	33.7494073	62.8482651
GEOTRACES	PRJNA385854	SRS2329480	SRS2329480	PRJNA385854	SAMN07136858	NextSeq 550	SRR5788259	2011-06-16	49	-32.5103	-160.0078	0.2	-	water	prok and euk enriched	18.925	220.3	35.431	-	-	-	-	-	-	19124	30083529	0	0	21.65	12.45	12.71	1.329	5.391	16.17	5.851	19.83	58.5138913	1.4552039	0.8496908	3.2769458	35.9042681	59.9690952
GEOTRACES	PRJNA385854	SRS2329481	SRS2329481	PRJNA385854	SAMN07136857	NextSeq 550	SRR5788260	2011-06-16	32	-32.5103	-160.0078	0.2	-	water	prok and euk enriched	18.912	220.8	35.429001	-	-	-	-	-	-	7823	11495791	0	0	15.98	9.78	9.206	1.323	4.265	11.09	4.431	15.87	59.6648339	1.7884916	1.0650602	2.7383258	34.7432885	61.4533255
GEOTRACES	PRJNA385854	SRS2329482	SRS2329482	PRJNA385854	SAMN07136860	NextSeq 550	SRR5788261	2011-06-16	102	-32.5103	-160.0078	0.2	-	water	prok and euk enriched	17.8	226.0	35.401001	-	-	-	-	-	-	37980	63033094	1	0	21.26	13.11	12.2	1.765	6.086	15.01	5.895	20	55.7930911	1.5605610	1.0105922	3.4672601	38.1684956	57.3536521
GEOTRACES	PRJNA385854	SRS2329483	SRS2329483	PRJNA385854	SAMN07136855	NextSeq 550	SRR5788258	2011-06-16	100	-32.4978	-160.9928	0.2	-	water	prok and euk enriched	18.712	222.7	35.380001	-	-	-	-	-	-	25817	39384089	0	0	18.07	10.7	10.41	1.259	4.688	13.3	4.898	17.08	57.8923035	1.2902359	1.0102151	2.3055091	37.5017363	59.1825394
GEOTRACES	PRJNA385854	SRS2329484	SRS2329484	PRJNA385854	SAMN07136856	NextSeq 550	SRR5788257	2011-06-16	15	-32.5103	-160.0078	0.2	-	water	prok and euk enriched	18.904	220.6	35.425999	-	-	-	-	-	-	10813	17037332	0	0	20.96	11.98	12	1.353	5.128	15.62	5.455	19.24	52.1599566	1.4236868	1.0666066	3.2831232	42.0666269	53.5836434
GEOTRACES	PRJNA385854	SRS2329485	SRS2329485	PRJNA385854	SAMN07136762	NextSeq 550	SRR5788256	2010-05-22	51	33.4334	-58.0503	0.2	-	water	prok and euk enriched	18.93	214.0	36.609001	-	-	-	-	-	-	49882	92538044	15	1	23.29	13.46	12.1	1.26	5.104	17.5	4.746	19.16	55.2630086	2.0727818	1.3723361	0.4580265	40.8338471	57.3357904
GEOTRACES	PRJNA385854	SRS2329486	SRS2329486	PRJNA385854	SAMN07136854	NextSeq 550	SRR5788255	2011-06-16	73	-32.4978	-160.9928	0.2	-	water	prok and euk enriched	19.076	219.8	35.445999	-	-	-	-	-	-	37602	57707686	0	0	19.33	10.9	10.84	1.292	4.575	14.53	4.9	17.75	60.7366199	1.7629813	0.9309929	2.4940711	34.0753348	62.4996012
GEOTRACES	PRJNA385854	SRS2329487	SRS2329487	PRJNA385854	SAMN07136570	NextSeq 550	SRR5788254	2011-11-30	89	26.1369	-44.8262	0.2	-	water	prok and euk enriched	23.157	221.0	37.231998	-	-	-	-	-	-	26336	41786764	1	0	15.26	7.436	8.747	0.887	2.553	11.79	3.189	12.76	64.2783126	2.4284517	0.6640229	2.8894925	29.7397204	66.7067643
GEOTRACES	PRJNA385854	SRS2329488	SRS2329488	PRJNA385854	SAMN07136569	NextSeq 550	SRR5788253	2011-11-30	60	26.1369	-44.8262	0.2	-	water	prok and euk enriched	25.14	205.9	37.394001	-	-	-	-	-	-	35490	58448993	0	0	21.24	11.01	8.999	0.8256	2.131	18.66	1.924	17.2	67.2942422	0.6724317	0.7267867	1.0584829	30.2480565	67.9666739
GEOTRACES	PRJNA385854	SRS2329489	SRS2329489	PRJNA385854	SAMN07136567	NextSeq 550	SRR5788251	2011-11-19	414	31.7535	-64.175	0.2	-	water	prok and euk enriched	17.509	203.6	36.480999	-	-	-	+	-	-	17708	26030778	3	0	11.15	10.09	3.484	0.6022	2.232	1.57	3.207	16.98	57.2933329	6.4220769	0.4922154	0.1724191	35.6199556	63.7154098
GEOTRACES	PRJNA385854	SRS2329490	SRS2329490	PRJNA385854	SAMN07136568	NextSeq 550	SRR5788252	2011-11-30	39	26.1369	-44.8262	0.2	-	water	prok and euk enriched	25.137	205.3	37.395	-	-	-	-	-	-	35243	55040928	0	0	19.31	10.04	8.116	0.7653	1.927	17.01	1.728	16.01	73.2913842	0.5000211	0.6175998	1.0201349	24.5708600	73.7914053
GEOTRACES	PRJNA385854	SRS2329491	SRS2329491	PRJNA385854	SAMN07136566	NextSeq 550	SRR5788250	2011-11-19	281	31.7535	-64.175	0.2	-	water	prok and euk enriched	18.072	206.4	36.576	-	-	-	+	-	-	32477	49784352	1	0	10.12	9.186	3.155	0.5895	2.112	1.567	2.786	15.17	51.7606610	12.2425747	0.4786001	0.2555554	35.2626088	64.0032357
GEOTRACES	PRJNA385854	SRS2329492	SRS2329492	PRJNA385854	SAMN07136565	NextSeq 550	SRR5788249	2011-11-19	233	31.7535	-64.175	0.2	-	water	prok and euk enriched	18.246	205.4	36.591	-	-	-	+	-	-	15944	23306402	0	0	10.37	9.238	3.287	0.6376	2.164	1.938	2.87	15.34	53.2620925	12.0510187	0.5105913	0.2940495	33.8822480	65.3131112
GEOTRACES	PRJNA385854	SRS2329493	SRS2329493	PRJNA385854	SAMN07136896	NextSeq 550	SRR5788248	2011-06-11	75	-32.4937	-169.9952	0.2	-	water	prok and euk enriched	19.056	221.6	35.527	-	-	-	-	-	-	35940	62665688	1	0	22.4	12.6	12.94	1.265	5.42	17.19	5.566	19.34	53.2328810	1.0197459	0.8613179	5.0041598	39.8818954	54.2526269
GEOTRACES	PRJNA385854	SRS2329494	SRS2329494	PRJNA385854	SAMN07136895	NextSeq 550	SRR5788247	2011-06-11	51	-32.4937	-169.9952	0.2	-	water	prok and euk enriched	19.328	220.9	35.514999	-	-	-	-	-	-	24283	40341649	1	0	20.27	11.17	11.82	0.9642	4.586	15.9	5.097	17.4	53.8449022	1.0722817	1.0246299	3.9713528	40.0868333	54.9171839
GEOTRACES	PRJNA385854	SRS2329495	SRS2329495	PRJNA385854	SAMN07136893	NextSeq 550	SRR5788245	2011-06-11	16	-32.4937	-169.9952	0.2	-	water	prok and euk enriched	19.337	221.0	35.514999	-	-	-	-	-	-	47516	81121518	1	0	22	12.28	11.72	1.432	4.861	16.52	4.755	19.19	52.8447380	1.6053553	0.8931084	6.8402617	37.8165367	54.4500933
GEOTRACES	PRJNA385854	SRS2329496	SRS2329496	PRJNA385854	SAMN07136894	NextSeq 550	SRR5788246	2011-06-11	32	-32.4937	-169.9952	0.2	-	water	prok and euk enriched	19.342	220.8	35.514999	-	-	-	-	-	-	33935	54073743	1	0	15.06	8.719	8.935	0.9752	3.684	11.17	4.036	13.86	59.4476994	1.5730066	0.9990904	4.1704685	33.8097350	61.0207060
GEOTRACES	PRJNA385854	SRS2329497	SRS2329497	PRJNA385854	SAMN07136900	NextSeq 550	SRR5788244	2011-06-11	4580	-32.4875	-169.991	0.2	-	water	prok and euk enriched	1.065	195.3	34.710999	-	-	-	-	+	-	30021	72577017	10	2	26.46	24.57	11.14	0.6755	2.256	0.5466	16.11	30.68	53.3202105	9.1705947	0.5090678	0.9334495	36.0666775	62.4908052
GEOTRACES	PRJNA385854	SRS2329498	SRS2329498	PRJNA385854	SAMN07136898	NextSeq 550	SRR5788242	2011-06-11	203	-32.4937	-169.9952	0.2	-	water	prok and euk enriched	14.172	194.4	35.251999	-	-	-	+	-	-	34527	61468606	2	1	14.19	12.1	4.625	0.3892	2.638	3.483	4.308	18.63	44.0750330	9.4805491	0.7749988	3.3780071	42.2914120	53.5555821
GEOTRACES	PRJNA385854	SRS2329499	SRS2329499	PRJNA385854	SAMN07136899	NextSeq 550	SRR5788243	2011-06-11	1012	-32.4875	-169.991	0.2	-	water	prok and euk enriched	5.161	199.1	34.331001	-	-	-	-	+	-	28186	50489989	5	0	20.95	18.42	10.2	0.1503	3.298	2.844	10.42	26.62	52.5602998	10.1025178	0.5037140	0.7743134	36.0591550	62.6628176
GEOTRACES	PRJNA385854	SRS2329500	SRS2329500	PRJNA385854	SAMN07136897	NextSeq 550	SRR5788241	2011-06-11	103	-32.4937	-169.9952	0.2	-	water	prok and euk enriched	19.011	221.3	35.549	-	-	-	-	-	-	37944	63442262	0	0	19.4	11.23	10.6	1.451	4.803	14.31	4.602	17.43	56.4519934	1.4830707	0.8737310	4.4814492	36.7097557	57.9350641
GEOTRACES	PRJNA385854	SRS2329501	SRS2329501	PRJNA385854	SAMN07136902	NextSeq 550	SRR5788240	2011-06-12	32	-32.499	-169.0023	0.2	-	water	prok and euk enriched	19.086	221.2	35.514999	-	-	-	-	-	-	25455	43154909	1	0	23.42	13.71	14.05	1.285	5.909	17.77	6.399	21.02	56.1891417	1.1668040	0.7931605	4.9809774	36.8699163	57.3559457
GEOTRACES	PRJNA385854	SRS2329502	SRS2329502	PRJNA385854	SAMN07136901	NextSeq 550	SRR5788239	2011-06-12	17	-32.499	-169.0023	0.2	-	water	prok and euk enriched	19.142	221.5	35.519001	-	-	-	-	-	-	33219	56267497	1	0	20.07	11.26	11.55	1.045	4.674	15.4	4.955	17.33	50.6355457	1.0935949	0.9604800	4.8585520	42.4518275	51.7291406
GEOTRACES	PRJNA385854	SRS2329503	SRS2329503	PRJNA385854	SAMN07136485	NextSeq 550	SRR5788238	2010-05-10	75	49.7225	-42.4467	0.2	-	water	prok and euk enriched	11.424	249.4	35.296001	-	-	-	-	-	-	72432	162363370	30	3	26.95	25.27	9.639	0.7134	4.165	3.674	9.765	33.57	43.5425079	3.3005861	2.6799355	0.7037162	49.7732543	46.8430940
GEOTRACES	PRJNA385854	SRS2329504	SRS2329504	PRJNA385854	SAMN07136486	NextSeq 550	SRR5788237	2010-05-10	101	49.7225	-42.4467	0.2	-	water	prok and euk enriched	10.667	239.1	35.249001	-	-	-	-	-	-	68330	137050066	23	1	26.75	24.27	10.17	0.5215	5.242	5.256	7.947	34.3	44.9321253	8.3741249	0.6533472	0.8665642	45.1738384	53.3062502
GEOTRACES	PRJNA385854	SRS2329505	SRS2329505	PRJNA385854	SAMN07136483	NextSeq 550	SRR5788236	2010-05-10	10	49.7225	-42.4467	0.2	-	water	prok and euk enriched	10.512	284.6	34.709	-	-	-	-	-	-	21911	37633208	3	0	12.05	11.59	3.346	0.4691	0.8587	0.6479	5.904	15.28	23.4273615	1.1460632	3.4039583	0.4482132	71.5744038	24.5734247
GEOTRACES	PRJNA385854	SRS2329506	SRS2329506	PRJNA385854	SAMN07136484	NextSeq 550	SRR5788235	2010-05-10	50	49.7225	-42.4467	0.2	-	water	prok and euk enriched	11.374	252.7	35.196999	-	-	-	-	-	-	79662	169811513	32	1	24.05	22.76	8.205	0.7713	3.424	2.623	9.596	30.03	37.9699807	3.0700789	3.6878074	0.6471962	54.6249368	41.0400596
GEOTRACES	PRJNA385854	SRS2329507	SRS2329507	PRJNA385854	SAMN07136489	NextSeq 550	SRR5788234	2010-05-12	10	46.312	-39.658	0.2	-	water	prok and euk enriched	15.31	259.9	35.938	-	-	-	-	-	-	51669	111867268	15	0	15.42	13.73	6.462	0.4984	2.818	4.037	5.305	18.54	27.8155186	1.4161578	7.0147413	0.5506962	63.2028861	29.2316764
GEOTRACES	PRJNA385854	SRS2329508	SRS2329508	PRJNA385854	SAMN07136490	NextSeq 550	SRR5788233	2010-05-12	49	46.312	-39.658	0.2	-	water	prok and euk enriched	15.043	225.5	36.056	-	-	-	-	-	-	50861	103493534	19	1	20.91	17.44	9.788	0.8495	5.763	7.999	6.142	23.61	36.1458317	6.0583220	2.8368720	0.5606814	54.3982930	42.2041537
GEOTRACES	PRJNA385854	SRS2329509	SRS2329509	PRJNA385854	SAMN07136487	NextSeq 550	SRR5788232	2010-05-10	152	49.7225	-42.4467	0.2	-	water	prok and euk enriched	9.877	228.0	35.140999	-	-	-	-	-	-	72418	143596989	28	2	29.19	26.89	10.6	0.8628	6.078	4.932	8.672	37.84	45.0521130	10.4915140	0.7179777	0.7816305	42.9567648	55.5436270
GEOTRACES	PRJNA385854	SRS2329510	SRS2329510	PRJNA385854	SAMN07136488	NextSeq 550	SRR5788231	2010-05-10	199	49.7225	-42.4467	0.2	-	water	prok and euk enriched	9.11	181.8	35.051998	-	-	-	-	-	-	53132	87430607	5	0	24.28	22.12	7.932	0.2935	3.699	3.573	8.98	34.42	40.0574365	10.8388323	0.7478987	0.5341263	47.8217062	50.8962688
GEOTRACES	PRJNA385854	SRS2329511	SRS2329511	PRJNA385854	SAMN07136491	NextSeq 550	SRR5788230	2010-05-12	73	46.312	-39.658	0.2	-	water	prok and euk enriched	14.888	222.5	36.030998	-	-	-	-	-	-	61140	134792613	29	2	24.99	20.54	12.1	1.182	7.212	9.866	7.332	27.99	38.8399170	7.0333161	3.4322384	0.4750811	50.2194474	45.8732331
GEOTRACES	PRJNA385854	SRS2329512	SRS2329512	PRJNA385854	SAMN07136601	NextSeq 550	SRR5788227	2011-11-12	111	38.3243	-68.8755	0.2	-	water	prok and euk enriched	23.745	205.8	36.361	-	-	-	-	-	-	53380	95189078	11	0	28.12	18.56	14.51	4.121	8.307	18.25	5.784	25.93	58.6659442	5.1765028	0.7431579	1.9768029	33.4375921	63.8424470
GEOTRACES	PRJNA385854	SRS2329513	SRS2329513	PRJNA385854	SAMN07136492	NextSeq 550	SRR5788229	2010-05-12	100	46.312	-39.658	0.2	-	water	prok and euk enriched	14.859	222.7	36.030998	-	-	-	-	-	-	92657	201570198	31	1	29.13	22.6	14.12	1.311	8.106	13	7.718	31.63	46.4056891	7.1454370	2.6485758	0.7475712	43.0527269	53.5511261
GEOTRACES	PRJNA385854	SRS2329514	SRS2329514	PRJNA385854	SAMN07136559	NextSeq 550	SRR5788228	2011-12-03	1055	22.333	-35.867	0.2	-	water	prok and euk enriched	6.143	160.4	35.001999	-	-	-	-	+	-	63266	117842658	9	0	18.01	16.69	8.799	0.1851	3.499	0.9863	9.338	24.19	59.9754443	8.0710158	0.3607758	0.4124117	31.1803525	68.0464601
GEOTRACES	PRJNA385854	SRS2329515	SRS2329515	PRJNA385854	SAMN07136602	NextSeq 550	SRR5788226	2011-11-12	135	38.3243	-68.8755	0.2	-	water	prok and euk enriched	22.725	192.3	36.75	-	-	-	-	-	-	31081	49546944	3	0	21.03	17.29	11	3.849	8.004	8	6.146	23.63	51.6362605	6.5045802	0.6889134	1.6595356	39.5107103	58.1408407
GEOTRACES	PRJNA385854	SRS2329516	SRS2329516	PRJNA385854	SAMN07136572	NextSeq 550	SRR5788225	2011-11-30	135	26.1369	-44.8262	0.2	-	water	prok and euk enriched	20.682	198.1	36.972	-	-	-	-	-	-	36803	62869809	5	0	13.06	10.14	6.645	1.267	4.005	6.278	3.415	15.47	55.9329640	6.1593128	0.6491649	3.6729486	33.5856097	62.0922768
GEOTRACES	PRJNA385854	SRS2329517	SRS2329517	PRJNA385854	SAMN07136560	NextSeq 550	SRR5788224	2011-11-19	41	31.7535	-64.175	0.2	-	water	prok and euk enriched	24.134	209.1	36.546001	-	-	-	-	-	-	46306	74828257	1	0	20.74	9.99	10.99	1.051	2.588	17.56	3.473	15.33	65.3288090	1.2839624	0.8248539	1.1605098	31.4018650	66.6127714
GEOTRACES	PRJNA385854	SRS2329518	SRS2329518	PRJNA385854	SAMN07136595	NextSeq 550	SRR5788223	2011-11-08	135	39.6922	-69.8629	0.2	-	water	prok and euk enriched	13.526	151.2	35.734001	-	-	-	-	-	-	30428	47075336	3	0	17.92	15.48	7.068	0.4209	3.79	4.135	7.359	24.86	54.8988963	10.1364425	0.5137420	0.7263290	33.7245902	65.0353388
GEOTRACES	PRJNA385854	SRS2329519	SRS2329519	PRJNA385854	SAMN07136596	NextSeq 550	SRR5788222	2011-11-08	185	39.6922	-69.8629	0.2	-	water	prok and euk enriched	11.805	134.4	35.494999	-	-	-	-	-	-	48271	76537317	4	0	19.31	16.89	7.893	0.2216	3.866	2.843	9.221	27.23	51.5993430	9.2086552	0.6052051	0.4032569	38.1835397	60.8079982
GEOTRACES	PRJNA385854	SRS2329520	SRS2329520	PRJNA385854	SAMN07136593	NextSeq 550	SRR5788221	2011-11-08	89	39.6922	-69.8629	0.2	-	water	prok and euk enriched	15.814	144.3	36.035	-	-	-	-	-	-	19165	30177399	2	0	15.73	13.83	6.215	0.6036	3.582	3.478	6.081	21.82	54.7309486	9.6140596	0.7002749	0.5783811	34.3763358	64.3450082
GEOTRACES	PRJNA385854	SRS2329521	SRS2329521	PRJNA385854	SAMN07136594	NextSeq 550	SRR5788220	2011-11-08	109	39.6922	-69.8629	0.2	-	water	prok and euk enriched	14.399	144.8	35.855999	-	-	-	-	-	-	110170	177774011	5	0	18.36	16.05	7.194	0.482	4.044	3.765	7.098	25.52	49.5710853	9.6727844	0.6911556	0.3440151	39.7209597	59.2438697
GEOTRACES	PRJNA385854	SRS2329522	SRS2329522	PRJNA385854	SAMN07136599	NextSeq 550	SRR5788219	2011-11-12	65	38.3243	-68.8755	0.2	-	water	prok and euk enriched	23.545	207.7	36.127998	-	-	-	-	-	-	62964	113921161	5	0	30.45	17.94	17.12	2.67	7.527	22.24	6.326	25.24	54.3639517	6.4444927	1.3709618	2.7515139	35.0690799	60.8084444
GEOTRACES	PRJNA385854	SRS2329523	SRS2329523	PRJNA385854	SAMN07136597	NextSeq 550	SRR5788217	2011-11-08	285	39.6922	-69.8629	0.2	-	water	prok and euk enriched	10.032	141.4	35.292999	-	-	-	+	-	-	45398	67678280	1	0	15.96	13.89	6.506	0.1789	3.147	2.453	7.443	22.59	57.3079899	12.0949222	0.4540024	0.3761859	29.7668996	69.4029121
GEOTRACES	PRJNA385854	SRS2329524	SRS2329524	PRJNA385854	SAMN07136600	NextSeq 550	SRR5788218	2011-11-12	90	38.3243	-68.8755	0.2	-	water	prok and euk enriched	23.571	207.8	36.138	-	-	-	-	-	-	57743	100597803	8	0	28.14	17.3	16.11	2.784	7.465	20.31	6.297	24.31	58.3707021	6.9558679	1.2892322	2.4222604	30.9619374	65.3265700
GEOTRACES	PRJNA385854	SRS2329525	SRS2329525	PRJNA385854	SAMN07136598	NextSeq 550	SRR5788216	2011-11-12	39	38.3243	-68.8755	0.2	-	water	prok and euk enriched	23.536	208.0	36.125999	-	-	-	-	-	-	49290	83666791	7	0	27.69	17.26	15.96	2.717	7.473	19.3	6.46	24.25	55.4905300	5.7690595	1.4850785	2.5765475	34.6787845	61.2595895
GEOTRACES	PRJNA385854	SRS2329526	SRS2329526	PRJNA385854	SAMN07136558	NextSeq 550	SRR5788215	2011-12-03	499	22.333	-35.867	0.2	-	water	prok and euk enriched	12.725	159.1	35.717999	-	-	-	+	-	-	29415	44417277	2	0	11.67	10.67	4.811	0.1721	2.541	0.8663	5.707	17.41	70.2376411	6.9588672	0.3158138	0.2275015	22.2601763	77.1965083
GEOTRACES	PRJNA385854	SRS2329527	SRS2329527	PRJNA385854	SAMN07136555	NextSeq 550	SRR5788214	2011-12-03	234	22.333	-35.867	0.2	-	water	prok and euk enriched	17.353	159.3	36.442001	-	-	-	+	-	-	58694	102089247	10	0	14.79	13.14	4.862	0.3884	2.79	2.228	5.124	21.36	60.8174119	8.9532124	0.3962236	0.5299718	29.3031803	69.7706243
GEOTRACES	PRJNA385854	SRS2329528	SRS2329528	PRJNA385854	SAMN07136949	NextSeq 550	SRR5788212	2010-11-10	71	-34.8953	16.0769	0.2	-	water	prok and euk enriched	17.992	233.6585	35.549	-	-	-	-	-	-	69463	133712978	9	0	21.56	15.13	11.11	1.759	5.873	13.56	5.741	20.95	51.8851364	5.5297307	5.4440204	1.0274665	36.1136460	57.4148671
GEOTRACES	PRJNA385854	SRS2329529	SRS2329529	PRJNA385854	SAMN07136556	NextSeq 550	SRR5788213	2011-12-03	300	22.333	-35.867	0.2	-	water	prok and euk enriched	16.057	166.2	36.228001	-	-	-	+	-	-	41748	72167805	4	0	14.57	13.21	5.352	0.3429	3.01	1.621	5.809	21.33	62.9459756	7.3625121	0.3958303	0.5496826	28.7459993	70.3084877
GEOTRACES	PRJNA385854	SRS2329530	SRS2329530	PRJNA385854	SAMN07136947	NextSeq 550	SRR5788210	2010-11-10	41	-34.8953	16.0769	0.2	-	water	prok and euk enriched	18.042	236.3902	35.553001	-	-	-	-	-	-	64249	127783976	12	0	22.87	15.82	11.48	1.568	5.669	14.26	5.614	21.74	41.2269081	6.5954260	6.2708594	0.9655349	44.9412717	47.8223341
GEOTRACES	PRJNA385854	SRS2329531	SRS2329531	PRJNA385854	SAMN07136950	NextSeq 550	SRR5788211	2010-11-10	101	-34.8953	16.0769	0.2	-	water	prok and euk enriched	17.978	232.8781	35.549	-	-	-	-	-	-	64318	128061738	13	1	25.58	17.65	12.89	2.106	6.665	16.69	6.42	24.3	51.7252150	6.5797844	4.6170969	1.2777478	35.8001560	58.3049994
GEOTRACES	PRJNA385854	SRS2329532	SRS2329532	PRJNA385854	SAMN07136948	NextSeq 550	SRR5788209	2010-11-10	60	-34.8953	16.0769	0.2	-	water	prok and euk enriched	18.005	234.2439	35.549999	-	-	-	-	-	-	77452	151414927	11	0	21.26	14.97	11.05	1.697	5.756	13.1	5.763	20.68	45.4000802	7.4802021	5.9651772	1.0597335	40.0948070	52.8802823
GEOTRACES	PRJNA385854	SRS2329533	SRS2329533	PRJNA385854	SAMN07136946	NextSeq 550	SRR5788207	2010-11-10	21	-34.8953	16.0769	0.2	-	water	prok and euk enriched	18.057	236.2927	35.554001	-	-	-	-	-	-	61050	118776718	6	0	18.66	13.04	9.488	1.272	4.674	11.21	4.768	18.03	41.8502770	6.8749786	5.6908527	0.9166248	44.6672669	48.7252556
GEOTRACES	PRJNA385854	SRS2329534	SRS2329534	PRJNA385854	SAMN07136945	NextSeq 550	SRR5788208	2010-11-10	6	-34.8953	16.0769	0.2	-	water	prok and euk enriched	18.187	236.0	35.554001	-	-	-	-	-	-	62528	120738560	8	1	18.41	12.41	9.228	1.256	4.435	11.79	4.389	17.26	46.9797929	3.3498339	5.1353535	1.4546455	43.0803742	50.3296268
GEOTRACES	PRJNA385854	SRS2329535	SRS2329535	PRJNA385854	SAMN07136943	NextSeq 550	SRR5788206	2010-10-29	76	-40.0194	0.88755	0.2	-	water	prok and euk enriched	10.186	270.1463	34.549	-	-	-	-	-	-	30543	52161408	1	0	12.37	10.93	4.652	0.4718	2.469	2.359	1.9	15.8	50.3224611	3.5612674	1.9223420	0.9365662	43.2573632	53.8837285
GEOTRACES	PRJNA385854	SRS2329536	SRS2329536	PRJNA385854	SAMN07136944	NextSeq 550	SRR5788205	2010-10-29	101	-40.0194	0.88755	0.2	-	water	prok and euk enriched	10.023	271.2195	34.522999	-	-	-	-	-	-	50634	94222490	6	1	11.67	10.39	4.281	0.412	2.272	2.107	1.847	14.94	46.5440466	3.0377832	1.8652655	1.0779296	47.4749750	49.5818298
GEOTRACES	PRJNA385854	SRS2329537	SRS2329537	PRJNA385854	SAMN07136554	NextSeq 550	SRR5788204	2011-12-03	183	22.333	-35.867	0.2	-	water	prok and euk enriched	18.195	162.6	36.589001	-	-	-	-	-	-	46259	76965068	10	0	13.14	11.8	4.362	0.5342	2.683	2.137	4.404	18.76	63.5008169	8.3168360	0.4312780	0.4779879	27.2730811	71.8176529
GEOTRACES	PRJNA385854	SRS2329538	SRS2329538	PRJNA385854	SAMN07136951	NextSeq 550	SRR5788203	2010-11-12	6	-36.4495	13.2196	0.2	-	water	prok and euk enriched	16.49	240.0976	35.505001	-	-	-	-	-	-	43585	88848051	9	2	15.02	11.51	6.975	0.8664	3.378	7.295	3.642	15.72	41.9377879	4.3071346	6.4791882	0.6757077	46.6001816	46.2449225
GEOTRACES	PRJNA385854	SRS2329539	SRS2329539	PRJNA385854	SAMN07136952	NextSeq 550	SRR5788202	2010-11-12	21	-36.4495	13.2196	0.2	-	water	prok and euk enriched	16.481	240.0	35.504002	-	-	-	-	-	-	43808	87665955	7	0	13.72	10.58	6.417	0.7996	3.134	6.568	3.407	14.5	42.0364695	3.9233546	5.9308790	0.6055263	47.5037706	45.9598241
GEOTRACES	PRJNA385854	SRS2329540	SRS2329540	PRJNA385854	SAMN07136521	NextSeq 550	SRR5788201	2010-06-28	151	9.5462	-50.4686	0.2	-	water	prok and euk enriched	18.286	116.1	36.381001	-	-	-	-	-	-	43719	83464081	7	1	16.98	13.41	10.35	4.146	7.105	7.72	5.691	19.14	45.8476695	6.9045397	0.4749519	3.2040175	43.5688214	52.7522092
GEOTRACES	PRJNA385854	SRS2329541	SRS2329541	PRJNA385854	SAMN07136522	NextSeq 550	SRR5788200	2010-06-28	201	9.5462	-50.4686	0.2	-	water	prok and euk enriched	11.985	96.1	35.287998	-	-	-	+	-	-	76986	148787620	8	0	14.81	10.84	8.814	3.662	6.325	7.789	4.077	15.71	44.3942746	3.5195590	0.4626463	6.6868631	44.9366570	47.9138336
GEOTRACES	PRJNA385854	SRS2329542	SRS2329542	PRJNA385854	SAMN07136515	NextSeq 550	SRR5788199	2010-06-26	99	13.1623	-53.4215	0.2	-	water	prok and euk enriched	26.565	196.2	36.645	-	-	-	-	-	-	31957	47807769	1	0	11.29	9.57	4.506	0.1181	2.033	1.749	4.863	18.16	42.3028632	11.7967754	0.4812324	1.7559798	43.6631492	54.0996386
GEOTRACES	PRJNA385854	SRS2329543	SRS2329543	PRJNA385854	SAMN07136514	NextSeq 550	SRR5788196	2010-06-26	75	13.1623	-53.4215	0.2	-	water	prok and euk enriched	27.559	184.6	36.041	-	-	-	-	-	-	30077	45387851	0	0	10.61	9	3.452	0.4698	2.224	2.881	3.069	16.12	45.5087816	8.5744364	0.6568287	1.0352005	44.2247527	54.0832180
GEOTRACES	PRJNA385854	SRS2329544	SRS2329544	PRJNA385854	SAMN07136516	NextSeq 550	SRR5788198	2010-06-26	150	13.1623	-53.4215	0.2	-	water	prok and euk enriched	22.09	144.8	36.912998	-	-	-	-	-	-	44260	82761465	12	2	17.25	12.94	9.693	4.124	6.87	8.716	4.55	18.84	45.7884332	5.7188285	0.6254792	1.9546360	45.9126232	51.5072617
GEOTRACES	PRJNA385854	SRS2329545	SRS2329545	PRJNA385854	SAMN07136513	NextSeq 550	SRR5788197	2010-06-26	9	13.1623	-53.4215	0.2	-	water	prok and euk enriched	29.07	202.8	32.118999	-	-	-	-	-	-	32663	54544822	3	0	10.49	7.161	5.976	1.794	3.584	6.134	2.972	10.7	42.7986107	4.1212668	1.0311057	5.3413329	46.7076840	46.9198775
GEOTRACES	PRJNA385854	SRS2329546	SRS2329546	PRJNA385854	SAMN07136519	NextSeq 550	SRR5788195	2010-06-28	72	9.5462	-50.4686	0.2	-	water	prok and euk enriched	27.942	198.0	36.241001	-	-	-	-	-	-	32090	51098209	1	0	11.22	10.22	3.339	0.3836	2.228	1.925	2.846	17.09	44.9730982	8.7341602	0.6645989	0.6454779	44.9826647	53.7072584
GEOTRACES	PRJNA385854	SRS2329547	SRS2329547	PRJNA385854	SAMN07136520	NextSeq 550	SRR5788194	2010-06-28	100	9.5462	-50.4686	0.2	-	water	prok and euk enriched	26.258	185.1	36.278999	-	-	-	-	-	-	35306	58017058	5	1	16.94	11.54	7.875	0.5837	3.141	10.46	3.761	18.51	57.9214040	2.4500640	0.8554514	1.8966260	36.8764545	60.3714680
GEOTRACES	PRJNA385854	SRS2329548	SRS2329548	PRJNA385854	SAMN07136517	NextSeq 550	SRR5788193	2010-06-26	200	13.1623	-53.4215	0.2	-	water	prok and euk enriched	17.576	120.0	36.34	-	-	-	-	-	-	70788	131530430	17	0	18.82	12.33	10.01	3.752	6.38	11.36	3.771	18.53	49.1580306	4.7262624	0.6268617	1.4927433	43.9961021	53.8842930
GEOTRACES	PRJNA385854	SRS2329549	SRS2329549	PRJNA385854	SAMN07136518	NextSeq 550	SRR5788192	2010-06-28	9	9.5462	-50.4686	0.2	-	water	prok and euk enriched	28.629	193.5	35.727001	-	-	-	-	-	-	45830	75052496	5	0	14.11	12.86	6.659	2.352	5.022	3.531	4.255	19.13	41.7569078	8.6283471	0.7015340	1.2444267	47.6687844	50.3852549
GEOTRACES	PRJNA385854	SRS2329550	SRS2329550	PRJNA385854	SAMN07136841	NextSeq 550	SRR5788191	2011-06-15	15	-32.5063	-162.9935	0.2	-	water	prok and euk enriched	19.463	218.6	35.486	-	-	-	-	-	-	52722	86505823	3	0	17.19	9.778	9.636	1.318	4.078	12.42	4.328	16.03	54.2211439	1.6120182	1.0632174	2.7101394	40.3934811	55.8331621
GEOTRACES	PRJNA385854	SRS2329551	SRS2329551	PRJNA385854	SAMN07136693	NextSeq 550	SRR5788190	2011-03-11	50	-39.9648	-42.4232	0.2	-	water	prok and euk enriched	18.959	234.2	35.235001	-	-	-	-	-	-	14820	22325846	0	0	15.68	11.18	9.99	1.317	5.304	8.563	5.026	16.44	57.4397554	2.2914381	1.6034108	2.5393712	36.1260245	59.7311935
GEOTRACES	PRJNA385854	SRS2329552	SRS2329552	PRJNA385854	SAMN07136664	NextSeq 550	SRR5788189	2011-03-22	149	-12.8957	-29.2335	0.2	-	water	prok and euk enriched	22.82	201.8	36.896999	-	-	-	-	-	-	28242	51414753	6	0	11.27	7.018	5.952	0.8052	3.117	6.18	2.133	10.62	44.8203103	2.1298720	1.3321254	2.6091028	49.1085896	46.9501823
GEOTRACES	PRJNA385854	SRS2329553	SRS2329553	PRJNA385854	SAMN07136663	NextSeq 550	SRR5788188	2011-03-22	49	-12.8957	-29.2335	0.2	-	water	prok and euk enriched	27.266	200.6	37.217999	-	-	-	-	-	-	48628	86228159	5	0	23.76	10.15	12.34	0.5817	1.408	21.58	3.968	16.49	56.7946826	1.4905223	0.9345640	0.8224049	39.9578262	58.2852049
GEOTRACES	PRJNA385854	SRS2329554	SRS2329554	PRJNA385854	SAMN07136665	NextSeq 550	SRR5788186	2011-03-20	143	-17.0173	-30.6052	0.2	-	water	prok and euk enriched	22.135	196.4	36.754002	-	-	-	-	-	-	18260	31427367	2	0	10.81	7.92	5.192	0.794	3.053	5.102	2.65	11.58	47.1318085	3.2434770	1.0144329	2.7947711	45.8155104	50.3752855
GEOTRACES	PRJNA385854	SRS2329555	SRS2329555	PRJNA385854	SAMN07136666	NextSeq 550	SRR5788187	2011-03-23	10	-9.1608	-28.0012	0.2	-	water	prok and euk enriched	28.78	193.2	36.686001	-	-	-	-	-	-	33258	57509957	3	0	26.18	11.36	13.95	0.4866	1.793	23.77	4.053	17.22	58.7315633	1.1069337	1.0026457	1.3802506	37.7786067	59.8384970
GEOTRACES	PRJNA385854	SRS2329556	SRS2329556	PRJNA385854	SAMN07136668	NextSeq 550	SRR5788185	2011-03-23	135	-9.1608	-28.0012	0.2	-	water	prok and euk enriched	21.683	189.2	36.534	-	-	-	-	-	-	18562	32072249	0	0	8.738	5.293	4.414	0.8102	2.383	5.013	1.735	8.327	44.5870280	3.2985709	1.1798468	3.7704009	47.1641535	47.8855989
GEOTRACES	PRJNA385854	SRS2329557	SRS2329557	PRJNA385854	SAMN07136667	NextSeq 550	SRR5788184	2011-03-23	50	-9.1608	-28.0012	0.2	-	water	prok and euk enriched	28.091	198.5	36.817001	-	-	-	-	-	-	33717	57202072	2	0	24.87	11.3	13.4	0.6442	1.665	22.16	4.429	17.54	58.0674819	1.2494381	0.9526193	1.2486497	38.4818109	59.3169200
GEOTRACES	PRJNA385854	SRS2329558	SRS2329558	PRJNA385854	SAMN07136670	NextSeq 550	SRR5788183	2011-03-24	50	-5.6667	-28.4572	0.2	-	water	prok and euk enriched	28.668	195.4	36.443001	-	-	-	-	-	-	39693	64695037	5	1	19.27	9.532	11.26	0.8652	1.916	15.97	4.206	14.76	55.9498963	2.1263448	1.0896285	1.4357141	39.3984163	58.0762411
GEOTRACES	PRJNA385854	SRS2329559	SRS2329559	PRJNA385854	SAMN07136669	NextSeq 550	SRR5788182	2011-03-24	10	-5.6667	-28.4572	0.2	-	water	prok and euk enriched	28.884	193.7	36.296001	-	-	-	-	-	-	27988	44125711	1	0	23.61	10.28	13.43	0.6446	1.811	21.27	4.391	16.23	63.7347723	1.7702567	0.8488390	1.7489533	31.8971787	65.5050290
GEOTRACES	PRJNA385854	SRS2329560	SRS2329560	PRJNA385854	SAMN07136672	NextSeq 550	SRR5788181	2011-03-25	10	-2.6505	-28.9172	0.2	-	water	prok and euk enriched	28.778	197.8	35.709999	-	-	-	-	-	-	24258	37261609	0	0	18.81	10.83	12.37	0.7935	2.948	14.2	5.626	16.5	56.3032765	4.4474090	0.9730816	4.5441437	33.7320891	60.7506855
GEOTRACES	PRJNA385854	SRS2329561	SRS2329561	PRJNA385854	SAMN07136671	NextSeq 550	SRR5788180	2011-03-24	149	-5.6667	-28.4572	0.2	-	water	prok and euk enriched	15.556	110.0	35.613998	-	-	-	-	-	-	4788	6169873	0	0	6.021	4.977	2.054	0.1254	1.13	1.43	2.322	8.818	63.5165123	5.6964010	0.7553912	0.6981944	29.3335010	69.2129133
GEOTRACES	PRJNA385854	SRS2329562	SRS2329562	PRJNA385854	SAMN07136833	NextSeq 550	SRR5788179	2011-06-13	102	-32.4972	-167.0022	0.2	-	water	prok and euk enriched	18.076	226.6	35.448002	-	-	-	-	-	-	18235	28138263	0	0	11.19	7.448	6.774	1.106	3.858	6.654	3.556	11.46	53.9319486	1.6490958	1.2822087	2.5009698	40.6357771	55.5810444
GEOTRACES	PRJNA385854	SRS2329563	SRS2329563	PRJNA385854	SAMN07136834	NextSeq 550	SRR5788178	2011-06-13	16	-32.4985	-165.9988	0.2	-	water	prok and euk enriched	19.717	218.7	35.473999	-	-	-	-	-	-	17313	25359194	0	0	16.92	9.308	9.712	1.032	3.554	12.8	4.339	15.39	56.8559840	1.6893279	1.1309846	1.5694527	38.7542508	58.5453119
GEOTRACES	PRJNA385854	SRS2329564	SRS2329564	PRJNA385854	SAMN07136722	NextSeq 550	SRR5788177	2011-06-17	51	-32.495	-157.9945	0.2	-	water	prok and euk enriched	19.272	218.4	35.483002	-	-	-	-	-	-	35805	55885227	0	0	22.75	12.46	12.19	1.397	4.932	17.26	5.178	20.33	61.4286019	2.1017681	0.8947845	2.9835874	32.5912581	63.5303700
GEOTRACES	PRJNA385854	SRS2329565	SRS2329565	PRJNA385854	SAMN07136721	NextSeq 550	SRR5788176	2011-06-17	31	-32.495	-157.9945	0.2	-	water	prok and euk enriched	19.278	218.4	35.485001	-	-	-	-	-	-	42699	67912582	1	0	19.12	10.25	10.45	1.15	4.122	14.37	4.271	16.8	54.0870127	1.6720353	1.1850180	3.0645695	39.9913644	55.7590480
GEOTRACES	PRJNA385854	SRS2329566	SRS2329566	PRJNA385854	SAMN07136715	NextSeq 550	SRR5788174	2010-11-02	91	17.3998	-24.4998	0.2	-	water	prok and euk enriched	20.59	165.5	36.73	-	-	-	-	-	-	51265	100070610	6	0	20.23	14.4	11.03	1.725	5.379	11.3	6.415	19.7	55.9490853	5.2478454	1.5446699	3.5228916	33.7355078	61.1969307
GEOTRACES	PRJNA385854	SRS2329567	SRS2329567	PRJNA385854	SAMN07136716	NextSeq 550	SRR5788175	2010-11-02	136	17.3998	-24.4998	0.2	-	water	prok and euk enriched	18.65	157.0	36.639999	-	-	-	-	-	-	35120	62678400	5	0	15.5	11.53	7.939	1.312	4.07	8.327	4.826	16.63	53.2589262	6.6417621	1.1511337	2.9039793	36.0441987	59.9006883
GEOTRACES	PRJNA385854	SRS2329568	SRS2329568	PRJNA385854	SAMN07136714	NextSeq 550	SRR5788173	2010-11-02	71	17.3998	-24.4998	0.2	-	water	prok and euk enriched	21.98	184.5	36.810001	-	-	-	-	-	-	29560	50194439	1	0	19.9	10.73	12.21	1.215	3.326	15.33	5.407	16.43	56.8701904	3.2788033	1.0731002	4.4586127	34.3192935	60.1489937
GEOTRACES	PRJNA385854	SRS2329569	SRS2329569	PRJNA385854	SAMN07136720	NextSeq 550	SRR5788171	2011-06-17	14	-32.495	-157.9945	0.2	-	water	prok and euk enriched	19.267	218.3	35.484001	-	-	-	-	-	-	55109	89448325	1	0	18.98	10.53	10.38	1.212	4.262	14.1	4.464	17.13	53.5784297	1.8894253	1.1031913	3.2283183	40.2006353	55.4678550
GEOTRACES	PRJNA385854	SRS2329570	SRS2329570	PRJNA385854	SAMN07136713	NextSeq 550	SRR5788172	2010-11-02	50	17.3998	-24.4998	0.2	-	water	prok and euk enriched	24.0	212.2	36.900002	-	-	-	-	-	-	38099	63662602	1	0	19.16	11.34	12.31	0.92	3.204	14.08	6.153	16.96	47.5076653	4.2664448	1.2041993	4.0041262	43.0175644	51.7741101
GEOTRACES	PRJNA385854	SRS2329571	SRS2329571	PRJNA385854	SAMN07136719	NextSeq 550	SRR5788170	2011-06-17	101	-32.4637	-159.0193	0.2	-	water	prok and euk enriched	18.154	220.6	35.452999	-	-	-	-	-	-	34003	58035020	0	0	13.13	8.445	7.871	1.177	4.383	7.736	3.765	12.84	48.1530260	2.5725760	1.1976121	5.6740106	42.4027753	50.7256020
GEOTRACES	PRJNA385854	SRS2329572	SRS2329572	PRJNA385854	SAMN07136718	NextSeq 550	SRR5788169	2010-11-02	2	17.4	-24.4998	0.2	-	water	prok and euk enriched	-	-	-	NA	NA	NA	-	-	-	41264	74802883	4	1	21.89	19.64	10.99	0.5663	6.919	2.938	10.34	29.51	61.6736465	11.5205125	0.3518422	0.3482358	26.1057630	73.1941590
GEOTRACES	PRJNA385854	SRS2329573	SRS2329573	PRJNA385854	SAMN07136813	NextSeq 550	SRR5788165	2011-06-19	14	-32.4995	-154.9993	0.2	-	water	prok and euk enriched	19.236	218.3	35.473999	-	-	-	-	-	-	25155	38668080	1	0	18.4	9.353	9.607	0.9976	3.499	14.24	3.787	15.43	50.5567974	1.8257202	1.1924187	2.1846102	44.2404535	52.3825176
GEOTRACES	PRJNA385854	SRS2329574	SRS2329574	PRJNA385854	SAMN07136814	NextSeq 550	SRR5788164	2011-06-19	30	-32.4995	-154.9993	0.2	-	water	prok and euk enriched	19.241	218.2	35.473999	-	-	-	-	-	-	34450	50714167	0	0	16.79	8.745	8.4	0.8994	3.213	12.91	3.244	14.96	64.3842334	4.3976657	0.6103037	3.2666910	27.3411061	68.7818991
GEOTRACES	PRJNA385854	SRS2329575	SRS2329575	PRJNA385854	SAMN07136816	NextSeq 550	SRR5788166	2011-06-19	74	-32.4995	-154.9993	0.2	-	water	prok and euk enriched	19.147	218.8	35.458	-	-	-	-	-	-	36025	52475184	0	0	19.34	10.06	10.16	0.9699	3.778	15.01	4.039	17.13	67.2770505	2.9849667	0.5418871	3.5470508	25.6490449	70.2620172
GEOTRACES	PRJNA385854	SRS2329576	SRS2329576	PRJNA385854	SAMN07136815	NextSeq 550	SRR5788167	2011-06-19	51	-32.4995	-154.9993	0.2	-	water	prok and euk enriched	19.234	218.4	35.473	-	-	-	-	-	-	48490	72192218	0	0	18.36	9.423	10	0.7624	3.514	14.57	3.983	15.95	69.9954946	3.1966802	0.4788564	2.8089176	23.5200513	73.1921748
GEOTRACES	PRJNA385854	SRS2329577	SRS2329577	PRJNA385854	SAMN07136717	NextSeq 550	SRR5788168	2010-11-02	185	17.3998	-24.4998	0.2	-	water	prok and euk enriched	16.07	115.7	36.150002	-	-	-	-	-	-	35914	57522140	5	0	14.17	12.19	5.145	0.6484	3.21	3.525	4.512	18.35	48.6846085	8.8691904	0.8204200	0.6956236	40.9301576	57.5537989
GEOTRACES	PRJNA385854	SRS2329578	SRS2329578	PRJNA385854	SAMN07136819	NextSeq 550	SRR5788163	2011-06-19	32	-32.5013	-153.9982	0.2	-	water	prok and euk enriched	18.082	223.5	35.299999	-	-	-	-	-	-	42790	66687551	2	0	19.45	10.91	10.55	1.269	4.675	14.81	4.664	18.12	63.2585055	1.5623627	0.7984494	2.0273742	32.3533082	64.8208682
GEOTRACES	PRJNA385854	SRS2329579	SRS2329579	PRJNA385854	SAMN07136820	NextSeq 550	SRR5788162	2011-06-19	51	-32.5013	-153.9982	0.2	-	water	prok and euk enriched	18.089	223.4	35.303001	-	-	-	-	-	-	4159	5531717	0	0	15.06	8.625	8.376	1.06	3.785	11.11	3.77	14.37	71.9113730	1.3124448	0.6516330	1.6178529	24.5066963	73.2238178
GEOTRACES	PRJNA385854	SRS2329580	SRS2329580	PRJNA385854	SAMN07136817	NextSeq 550	SRR5788161	2011-06-19	101	-32.4995	-154.9993	0.2	-	water	prok and euk enriched	18.827	222.3	35.449001	-	-	-	-	-	-	18488	29331837	1	0	16.43	9.335	9.329	1.003	4.5	11.57	4.293	15.06	60.6221368	2.0061409	0.8374723	2.9206857	33.6135642	62.6282777
GEOTRACES	PRJNA385854	SRS2329581	SRS2329581	PRJNA385854	SAMN07136731	NextSeq 550	SRR5788157	2011-05-17	30	-30	159	0.2	-	water	prok and euk enriched	22.035	-	35.623001	NA	NA	NA	-	-	-	48322	79169097	2	0	19.01	10.63	11.04	1.481	3.662	14.56	4.561	16.02	50.1864314	2.5213620	1.4143108	6.8978250	38.9800708	52.7077934
GEOTRACES	PRJNA385854	SRS2329582	SRS2329582	PRJNA385854	SAMN07136818	NextSeq 550	SRR5788160	2011-06-19	15	-32.5013	-153.9982	0.2	-	water	prok and euk enriched	18.087	223.6	35.305	-	-	-	-	-	-	51295	81413217	2	0	19.05	10.76	10.66	1.196	4.714	14.48	4.84	17.77	59.6264493	1.5342615	0.8729048	1.8122977	36.1540866	61.1607108
GEOTRACES	PRJNA385854	SRS2329583	SRS2329583	PRJNA385854	SAMN07136821	NextSeq 550	SRR5788159	2011-06-19	77	-32.5013	-153.9982	0.2	-	water	prok and euk enriched	18.094	222.8	35.303001	-	-	-	-	-	-	21903	32837249	0	0	22.84	12.67	12.22	1.462	5.353	17.6	5.336	20.71	63.8550495	1.3594956	0.6957714	2.5803092	31.5093743	65.2145451
GEOTRACES	PRJNA385854	SRS2329584	SRS2329584	PRJNA385854	SAMN07136732	NextSeq 550	SRR5788156	2011-05-17	50	-30	159	0.2	-	water	prok and euk enriched	22.043	-	35.622002	NA	NA	NA	-	-	-	37512	62070867	1	0	20.01	11.06	11.51	1.545	3.773	15.66	4.728	16.35	52.5905120	2.7282587	1.3855226	5.4641252	37.8315815	55.3187707
GEOTRACES	PRJNA385854	SRS2329585	SRS2329585	PRJNA385854	SAMN07136729	NextSeq 550	SRR5788155	2011-06-18	30	-32.494	-157.0088	0.2	-	water	prok and euk enriched	18.83	220.2	35.403	-	-	-	-	-	-	10631	15382726	0	0	18.99	7.948	12.26	0.8965	3.204	11.02	3.374	13.36	57.0961978	1.3619736	1.0955775	1.6601648	38.7860863	58.4581714
GEOTRACES	PRJNA385854	SRS2329586	SRS2329586	PRJNA385854	SAMN07136730	NextSeq 550	SRR5788154	2011-05-17	15	-30	159	0.2	-	water	prok and euk enriched	22.027	-	35.623001	NA	NA	NA	-	-	-	45752	76777328	1	0	16.47	9.329	9.629	1.323	3.269	12.56	4.069	14.02	48.0580918	2.2963705	1.5051569	5.2892764	42.8511044	50.3544623
GEOTRACES	PRJNA385854	SRS2329587	SRS2329587	PRJNA385854	SAMN07136727	NextSeq 550	SRR5788153	2011-06-17	5601	-32.5125	-158.028	0.2	-	water	prok and euk enriched	1.153	198.8	34.708	-	-	-	-	+	-	38743	79966919	12	2	19.87	18.31	9.457	0.08605	1.227	0.4603	12.61	24.29	60.3761491	10.4392293	0.3593596	0.4350200	28.3902420	70.8153784
GEOTRACES	PRJNA385854	SRS2329588	SRS2329588	PRJNA385854	SAMN07136728	NextSeq 550	SRR5788152	2011-06-18	15	-32.494	-157.0088	0.2	-	water	prok and euk enriched	18.821	220.3	35.403999	-	-	-	-	-	-	27663	40720437	0	0	17.5	9.738	9.526	1.101	3.975	13.22	4.215	16.33	60.2416515	1.8734953	0.9867766	2.0048006	34.8932760	62.1151468
GEOTRACES	PRJNA385854	SRS2329589	SRS2329589	PRJNA385854	SAMN07136725	NextSeq 550	SRR5788151	2011-06-17	202	-32.495	-157.9945	0.2	-	water	prok and euk enriched	15.273	200.2	35.242001	-	-	-	+	-	-	35481	57112646	2	0	15.19	13.81	4.761	0.6959	2.968	2.532	4.823	20.9	51.2641992	8.8146597	0.7713891	0.9869159	38.1628361	60.0788589
GEOTRACES	PRJNA385854	SRS2329590	SRS2329590	PRJNA385854	SAMN07136726	NextSeq 550	SRR5788150	2011-06-17	1008	-32.5125	-158.028	0.2	-	water	prok and euk enriched	4.949	200.4	34.314999	-	-	-	-	+	-	24076	39872065	3	0	18.99	17.48	9.12	0.06174	2.853	1.373	9.458	25.5	51.9548296	14.5219950	0.4410430	0.5118178	32.5703146	66.4768246
GEOTRACES	PRJNA385854	SRS2329591	SRS2329591	PRJNA385854	SAMN07136723	NextSeq 550	SRR5788149	2011-06-17	76	-32.495	-157.9945	0.2	-	water	prok and euk enriched	19.283	218.1	35.484001	-	-	-	-	-	-	33427	52230317	0	0	18.49	10.17	9.925	1.148	4.018	13.96	4.3	16.76	65.3935279	1.4710961	0.7602135	2.9620357	29.4131268	66.8646240
GEOTRACES	PRJNA385854	SRS2329592	SRS2329592	PRJNA385854	SAMN07136724	NextSeq 550	SRR5788148	2011-06-17	100	-32.495	-157.9945	0.2	-	water	prok and euk enriched	18.326	215.7	35.48	-	-	-	-	-	-	53711	87024191	3	0	20.39	11.44	10.66	1.504	4.572	15.16	4.629	18.54	59.6387482	1.6839548	0.9533078	3.0960807	34.6279086	61.3227030
GEOTRACES	PRJNA385854	SRS2329593	SRS2329593	PRJNA385854	SAMN07136526	NextSeq 550	SRR5788147	2010-06-24	150	16.8312	-56.2685	0.2	-	water	prok and euk enriched	22.921	163.9	37.144001	-	-	-	-	-	-	47523	77033007	0	0	14.82	7.081	8.692	0.3924	1.794	12.51	3.152	11.87	47.6797216	3.6526054	0.7231149	6.7923339	41.1522242	51.3323270
GEOTRACES	PRJNA385854	SRS2329594	SRS2329594	PRJNA385854	SAMN07136524	NextSeq 550	SRR5788145	2010-06-24	76	16.8312	-56.2685	0.2	-	water	prok and euk enriched	26.888	195.5	36.695999	-	-	-	-	-	-	40104	62682255	1	0	11.37	10.13	3.72	0.3954	2.409	1.945	3.694	17.67	44.4431197	9.9106708	0.5053324	2.0465740	43.0943031	54.3537905
GEOTRACES	PRJNA385854	SRS2329595	SRS2329595	PRJNA385854	SAMN07136525	NextSeq 550	SRR5788146	2010-06-24	101	16.8312	-56.2685	0.2	-	water	prok and euk enriched	26.014	190.9	36.945999	-	-	-	-	-	-	69744	125691105	6	0	13.73	12.5	6.032	1.797	4.403	3.132	4.261	18.54	41.1701054	7.3481749	0.5221812	4.2011983	46.7583402	48.5182803
GEOTRACES	PRJNA385854	SRS2329596	SRS2329596	PRJNA385854	SAMN07136523	NextSeq 550	SRR5788144	2010-06-24	8	16.8312	-56.2685	0.2	-	water	prok and euk enriched	29.158	207.2	32.824001	-	-	-	-	-	-	51533	112145806	12	6	23.38	16.42	7.393	0.4254	2.869	14.23	2.564	21.89	38.1758677	0.7020776	1.3130780	4.0324904	55.7764863	38.8779453
GEOTRACES	PRJNA385854	SRS2329597	SRS2329597	PRJNA385854	SAMN07136530	NextSeq 550	SRR5788143	2011-11-16	111	35.4162	-66.5408	0.2	-	water	prok and euk enriched	21.144	189.1	36.740002	-	-	-	-	-	-	46095	73722178	5	0	18.04	15.07	8.43	2.267	5.706	6.634	5.542	21.92	48.2454008	7.6117630	0.7038227	1.5659204	41.8730930	55.8571638
GEOTRACES	PRJNA385854	SRS2329598	SRS2329598	PRJNA385854	SAMN07136529	NextSeq 550	SRR5788142	2011-11-16	68	35.4162	-66.5408	0.2	-	water	prok and euk enriched	23.074	210.4	36.351002	-	-	-	-	-	-	23234	34836581	1	0	20.62	11.91	11.7	1.891	4.67	15.26	4.582	18.23	55.2739754	4.1081736	1.0792999	1.5620622	37.9764889	59.3821490
GEOTRACES	PRJNA385854	SRS2329599	SRS2329599	PRJNA385854	SAMN07136527	NextSeq 550	SRR5788140	2010-06-24	201	16.8312	-56.2685	0.2	-	water	prok and euk enriched	20.414	159.2	36.948002	-	-	-	+	-	-	30655	48293193	0	0	11.39	5.54	6.552	0.5887	1.46	9.315	2.388	9.189	45.2864922	2.9054575	0.5838016	7.2881079	43.9361407	48.1919497
GEOTRACES	PRJNA385854	SRS2329600	SRS2329600	PRJNA385854	SAMN07136532	NextSeq 550	SRR5788139	2011-11-16	186	35.4162	-66.5408	0.2	-	water	prok and euk enriched	18.68	192.7	36.615002	-	-	-	-	-	-	52968	86055301	6	0	15.49	13.79	4.935	0.8694	3.207	2.822	4.375	21.42	52.6374487	7.3904194	0.5077468	0.5011503	38.9632348	60.0278681
GEOTRACES	PRJNA385854	SRS2329601	SRS2329601	PRJNA385854	SAMN07136528	NextSeq 550	SRR5788141	2011-11-16	31	35.4162	-66.5408	0.2	-	water	prok and euk enriched	23.075	210.4	36.352001	-	-	-	-	-	-	85231	155900326	11	2	26.02	14.63	14.75	2.149	5.525	19.61	5.538	21.06	54.4394405	3.7132162	1.1957182	2.1169580	38.5346671	58.1526567
GEOTRACES	PRJNA385854	SRS2329602	SRS2329602	PRJNA385854	SAMN07136911	NextSeq 550	SRR5788137	2010-10-19	31	-34.629	17.07	0.2	-	water	prok and euk enriched	17.715	241.7561	35.478001	-	-	-	-	-	-	32578	67806169	4	0	14.35	10.74	6.253	0.9489	3.133	7.669	3.272	14.86	41.2898727	4.3756466	5.4995799	1.3193023	47.5155986	45.6655193
GEOTRACES	PRJNA385854	SRS2329603	SRS2329603	PRJNA385854	SAMN07136531	NextSeq 550	SRR5788138	2011-11-16	135	35.4162	-66.5408	0.2	-	water	prok and euk enriched	20.021	193.9	36.719002	-	-	-	-	-	-	29399	46877850	4	0	15.12	13.51	5.495	1.123	3.69	3.328	4.385	20.36	49.7533133	6.6696659	0.5774141	0.6246455	42.3749612	56.4229792
GEOTRACES	PRJNA385854	SRS2329604	SRS2329604	PRJNA385854	SAMN07136912	NextSeq 550	SRR5788136	2010-10-19	40	-34.629	17.07	0.2	-	water	prok and euk enriched	17.681	240.4878	35.478001	-	-	-	-	-	-	18877	36657130	0	0	13.02	9.495	5.586	0.8176	2.721	7.256	2.813	13.24	40.9128413	3.4165730	5.6169082	1.1856280	48.8680495	44.3294143
GEOTRACES	PRJNA385854	SRS2329605	SRS2329605	PRJNA385854	SAMN07136905	NextSeq 550	SRR5788135	2011-06-12	101	-32.499	-169.0023	0.2	-	water	prok and euk enriched	18.876	221.7	35.512001	-	-	-	-	-	-	35154	61507542	1	0	20.62	12.49	11.19	1.831	5.523	14.47	4.68	18.75	53.0446813	3.0552280	0.8113071	4.9110212	38.1777624	56.0999093
GEOTRACES	PRJNA385854	SRS2329606	SRS2329606	PRJNA385854	SAMN07136906	NextSeq 550	SRR5788134	2011-06-12	15	-32.495	-168.002	0.2	-	water	prok and euk enriched	19.686	217.5	35.556	-	-	-	-	-	-	25929	43090492	0	0	20.84	10.96	12.59	0.8649	3.847	16.64	5.08	17.18	54.9999883	2.9758257	0.7412008	6.2740199	35.0089652	57.9758140
GEOTRACES	PRJNA385854	SRS2329607	SRS2329607	PRJNA385854	SAMN07136903	NextSeq 550	SRR5788133	2011-06-12	52	-32.499	-169.0023	0.2	-	water	prok and euk enriched	19.035	221.9	35.515999	-	-	-	-	-	-	22332	37745956	0	0	21.43	12.53	12.99	1.217	5.591	16.28	6.003	19.13	52.3695286	2.5593941	0.8693233	3.5646018	40.6371522	54.9289227
GEOTRACES	PRJNA385854	SRS2329608	SRS2329608	PRJNA385854	SAMN07136904	NextSeq 550	SRR5788132	2011-06-12	76	-32.499	-169.0023	0.2	-	water	prok and euk enriched	19.003	221.2	35.526001	-	-	-	-	-	-	75677	126998743	3	0	18.92	11	11.17	1.062	4.854	14.33	5.001	17.27	57.7355472	1.6897260	0.7150968	3.3421049	36.5175250	59.4252732
GEOTRACES	PRJNA385854	SRS2329609	SRS2329609	PRJNA385854	SAMN07136909	NextSeq 550	SRR5788131	2010-10-19	6	-34.629	17.07	0.2	-	water	prok and euk enriched	17.951	241.2683	35.486	-	-	-	-	-	-	60483	124460108	8	0	23	18.86	11.4	2.227	7.059	9.586	6.85	25.81	51.9281809	7.1540377	4.4227231	1.4068757	35.0881826	59.0822186
GEOTRACES	PRJNA385854	SRS2329610	SRS2329610	PRJNA385854	SAMN07136907	NextSeq 550	SRR5788129	2011-06-12	30	-32.495	-168.002	0.2	-	water	prok and euk enriched	19.69	217.9	35.556	-	-	-	-	-	-	25751	42710911	0	0	18.87	10.19	11.32	0.9752	3.657	14.55	4.718	16.05	55.9962952	1.2858239	0.9854400	5.5873410	36.1450999	57.2821191
GEOTRACES	PRJNA385854	SRS2329611	SRS2329611	PRJNA385854	SAMN07136910	NextSeq 550	SRR5788130	2010-10-19	21	-34.629	17.07	0.2	-	water	prok and euk enriched	17.915	241.6585	35.486	-	-	-	-	-	-	54401	113915086	11	1	16.99	13.49	7.935	1.288	4.345	8.113	4.612	18.6	42.9641543	6.7995108	5.7851121	1.8081652	42.6430575	49.7636651
GEOTRACES	PRJNA385854	SRS2329612	SRS2329612	PRJNA385854	SAMN07136908	NextSeq 550	SRR5788128	2011-06-12	50	-32.495	-168.002	0.2	-	water	prok and euk enriched	19.492	219.1	35.534	-	-	-	-	-	-	23429	39827810	1	0	21.39	11.52	12.97	0.9705	4.215	16.89	5.355	17.86	52.7434681	2.7160391	0.8927928	5.3463369	38.3013631	55.4595072
GEOTRACES	PRJNA385854	SRS2329613	SRS2329613	PRJNA385854	SAMN07136866	NextSeq 550	SRR5788127	2011-06-20	77	-32.494	-153.0057	0.2	-	water	prok and euk enriched	18.529	220.8	35.382999	-	-	-	-	-	-	11286	17521256	1	0	20.03	11.06	10.95	1.251	4.664	15.1	4.73	17.68	53.9766039	1.4183705	1.1051914	2.3649667	41.1348675	55.3949744
GEOTRACES	PRJNA385854	SRS2329614	SRS2329614	PRJNA385854	SAMN07136865	NextSeq 550	SRR5788126	2011-06-20	52	-32.494	-153.0057	0.2	-	water	prok and euk enriched	18.523	221.0	35.382999	-	-	-	-	-	-	16555	25365989	1	0	18.54	10.48	10.55	1.192	4.577	13.74	4.776	16.7	49.7942203	1.3287285	1.2433107	1.5761420	46.0575985	51.1229488
GEOTRACES	PRJNA385854	SRS2329615	SRS2329615	PRJNA385854	SAMN07136864	NextSeq 550	SRR5788125	2011-06-17	76	-32.4637	-159.0193	0.2	-	water	prok and euk enriched	19.528	217.8	35.521999	-	-	-	-	-	-	37546	59858705	1	0	20.87	10.97	11.52	1.149	4.142	16.14	4.586	17.98	51.5446886	1.4803194	1.0148086	2.7616777	43.1985057	53.0250080
GEOTRACES	PRJNA385854	SRS2329616	SRS2329616	PRJNA385854	SAMN07136863	NextSeq 550	SRR5788124	2011-06-17	49	-32.4637	-159.0193	0.2	-	water	prok and euk enriched	19.523	217.6	35.521999	-	-	-	-	-	-	23246	36116070	0	0	16.5	8.545	9.051	0.9161	3.25	12.74	3.556	13.9	41.0415211	1.1570215	1.2334481	2.3119175	54.2560918	42.1985426
GEOTRACES	PRJNA385854	SRS2329617	SRS2329617	PRJNA385854	SAMN07136870	NextSeq 550	SRR5788123	2011-06-21	52	-32.4885	-151.9995	0.2	-	water	prok and euk enriched	18.947	219.5	35.443001	-	-	-	-	-	-	27248	42219220	1	0	22.51	12.01	12.49	1.127	5.012	17.26	5.161	19.39	57.8586890	3.0715227	0.8176334	2.1991498	36.0530051	60.9302117
GEOTRACES	PRJNA385854	SRS2329618	SRS2329618	PRJNA385854	SAMN07136869	NextSeq 550	SRR5788122	2011-06-21	30	-32.4885	-151.9995	0.2	-	water	prok and euk enriched	18.974	219.4	35.451	-	-	-	-	-	-	13187	19451097	0	0	13.96	8.305	8.883	0.9197	3.882	9.552	4.352	13.75	60.7769989	1.4056065	1.4010512	1.5299684	34.8863751	62.1826054
GEOTRACES	PRJNA385854	SRS2329619	SRS2329619	PRJNA385854	SAMN07136868	NextSeq 550	SRR5788121	2011-06-21	15	-32.4885	-151.9995	0.2	-	water	prok and euk enriched	18.995	219.5	35.452999	-	-	-	-	-	-	22598	34461756	1	0	19.21	10.28	10.71	1.144	4.332	14.27	4.526	16.75	51.3082323	1.3900261	1.2923342	2.0363394	43.9730680	52.6982584
GEOTRACES	PRJNA385854	SRS2329620	SRS2329620	PRJNA385854	SAMN07136872	NextSeq 550	SRR5788119	2011-06-21	102	-32.4885	-151.9995	0.2	-	water	prok and euk enriched	18.679	220.7	35.403	-	-	-	-	-	-	11413	15835444	0	0	11.28	7.197	6.665	1.069	3.437	7.116	3.251	11.69	62.9046992	1.7260384	1.1090371	1.6819041	32.5783212	64.6307376
GEOTRACES	PRJNA385854	SRS2329621	SRS2329621	PRJNA385854	SAMN07136867	NextSeq 550	SRR5788120	2011-06-20	101	-32.494	-153.0057	0.2	-	water	prok and euk enriched	18.534	220.8	35.382999	-	-	-	-	-	-	23563	35816130	0	0	19.4	11.11	11.03	1.339	4.9	14.36	5.085	17.97	58.0393054	1.4853729	1.0229502	2.1527797	37.2995917	59.5246783
GEOTRACES	PRJNA385854	SRS2329622	SRS2329622	PRJNA385854	SAMN07136871	NextSeq 550	SRR5788118	2011-06-21	75	-32.4885	-151.9995	0.2	-	water	prok and euk enriched	18.888	220.0	35.425999	-	-	-	-	-	-	14737	22275369	0	0	16.32	9.57	9.658	1.089	4.319	11.53	4.463	15.61	60.7597188	1.6403856	0.9983773	2.3385390	34.2629792	62.4001044
GEOTRACES	PRJNA385854	SRS2329623	SRS2329623	PRJNA385854	SAMN07136628	NextSeq 550	SRR5788117	2010-06-19	75	22.3411	-63.5833	0.2	-	water	prok and euk enriched	23.674	211.2	36.987999	-	-	-	-	-	-	27929	47030273	1	0	21.41	11.17	10.21	0.8426	2.017	19.09	2.624	16.08	51.7333514	1.0224151	1.1456918	0.7522184	45.3463233	52.7557665
GEOTRACES	PRJNA385854	SRS2329624	SRS2329624	PRJNA385854	SAMN07136627	NextSeq 550	SRR5788116	2010-06-19	12	22.3411	-63.5833	0.2	-	water	prok and euk enriched	28.394	193.9	36.150002	-	-	-	-	-	-	70064	138664650	11	3	49.11	22.59	20.78	1.311	3.183	47.7	3.57	31.48	61.9157170	0.3945288	0.7231923	1.7871359	35.1794260	62.3102458
GEOTRACES	PRJNA385854	SRS2329625	SRS2329625	PRJNA385854	SAMN07136629	NextSeq 550	SRR5788114	2010-06-19	100	22.3411	-63.5833	0.2	-	water	prok and euk enriched	22.298	210.3	36.903999	-	-	-	-	-	-	21338	35927133	3	0	15.47	8.23	7.745	0.6663	1.684	13.48	2.174	11.79	47.1874301	0.8619775	1.1110680	0.8172205	50.0223039	48.0494076
GEOTRACES	PRJNA385854	SRS2329626	SRS2329626	PRJNA385854	SAMN07136624	NextSeq 550	SRR5788113	2010-06-17	119	24.7143	-67.0726	0.2	-	water	prok and euk enriched	21.297	204.9	36.834999	-	-	-	-	-	-	33163	60435836	8	0	17.65	10.73	8.918	1.05	4.257	12.13	3.767	15.55	51.6997121	3.2836094	0.9573568	1.6986107	42.3607111	54.9833215
GEOTRACES	PRJNA385854	SRS2329627	SRS2329627	PRJNA385854	SAMN07136630	NextSeq 550	SRR5788115	2010-06-19	127	22.3411	-63.5833	0.2	-	water	prok and euk enriched	21.313	178.8	36.972	-	-	-	-	-	-	33586	61151997	4	0	8.663	6.663	3.648	0.5141	1.868	4.234	1.749	9.685	44.0405249	3.0355273	1.4272935	2.8404624	48.6561920	47.0760522
GEOTRACES	PRJNA385854	SRS2329628	SRS2329628	PRJNA385854	SAMN07136623	NextSeq 550	SRR5788112	2010-06-17	77	24.7143	-67.0726	0.2	-	water	prok and euk enriched	22.846	213.4	36.914001	-	-	-	-	-	-	65873	119106220	9	0	41.43	22.16	19.96	1.487	4.125	37.51	4.913	31.23	63.1566482	0.8132488	0.5709338	1.3764931	34.0826760	63.9698970
GEOTRACES	PRJNA385854	SRS2329629	SRS2329629	PRJNA385854	SAMN07136632	NextSeq 550	SRR5788109	2010-05-11	9	47.8007	-39.399	0.2	-	water	prok and euk enriched	15.003	264.8	35.682999	-	-	-	-	-	-	39124	77978757	13	0	11.49	10.11	4.577	0.4699	1.754	2.563	4.118	13.4	44.7640303	1.2290195	3.0392412	0.7005118	50.2671972	45.9930498
GEOTRACES	PRJNA385854	SRS2329630	SRS2329630	PRJNA385854	SAMN07136625	NextSeq 550	SRR5788110	2010-06-17	152	24.7143	-67.0726	0.2	-	water	prok and euk enriched	20.038	212.4	36.708	-	-	-	-	-	-	27976	46026787	3	0	14.82	10.04	7.36	1.714	3.959	9.95	3.713	14.73	49.5523474	5.6399736	0.9253675	1.1048990	42.7774125	55.1923210
GEOTRACES	PRJNA385854	SRS2329631	SRS2329631	PRJNA385854	SAMN07136626	NextSeq 550	SRR5788111	2010-06-17	202	24.7143	-67.0726	0.2	-	water	prok and euk enriched	18.96	198.3	36.623001	-	-	-	+	-	-	23331	35331249	3	0	13.17	12.27	4.52	0.9514	3.261	1.819	3.872	18.2	49.3713189	5.4471022	0.7790474	0.5146423	43.8878892	54.8184211
GEOTRACES	PRJNA385854	SRS2329632	SRS2329632	PRJNA385854	SAMN07136553	NextSeq 550	SRR5788107	2011-12-03	134	22.333	-35.867	0.2	-	water	prok and euk enriched	20.269	174.4	36.964001	-	-	-	-	-	-	60358	99990545	10	0	16.03	13.97	6.644	1.348	4.31	4.686	5.015	20.4	60.9179107	7.8702230	0.6153224	1.7970138	28.7995301	68.7881337
GEOTRACES	PRJNA385854	SRS2329633	SRS2329633	PRJNA385854	SAMN07136685	NextSeq 550	SRR5788106	2011-03-08	151	-46.907	-47.179	0.2	-	water	prok and euk enriched	12.607	223.4	35.206001	-	-	-	-	-	-	39109	67209792	5	0	20.3	18.24	8.444	1.212	4.89	4.48	7.133	25.98	53.5607683	9.5873019	0.6296315	0.5693387	35.6529596	63.1480702
GEOTRACES	PRJNA385854	SRS2329634	SRS2329634	PRJNA385854	SAMN07136631	NextSeq 550	SRR5788108	2010-06-19	200	22.3411	-63.5833	0.2	-	water	prok and euk enriched	19.064	189.0	36.653999	-	-	-	-	-	-	17794	26734795	3	0	11.31	9.979	3.793	0.6255	2.457	2.489	3.057	15.44	44.4178978	5.8635231	0.9051296	0.8389354	47.9745141	50.2814209
GEOTRACES	PRJNA385854	SRS2329635	SRS2329635	PRJNA385854	SAMN07136686	NextSeq 550	SRR5788105	2011-03-09	10	-44.7117	-45.5265	0.2	-	water	prok and euk enriched	16.967	247.6	34.527	-	-	-	-	-	-	44885	88464400	5	1	8.116	6.729	3.674	0.527	1.965	1.784	1.915	9.821	36.5048018	1.5150842	2.1205388	4.3177124	55.5418627	38.0198860
GEOTRACES	PRJNA385854	SRS2329636	SRS2329636	PRJNA385854	SAMN07136683	NextSeq 550	SRR5788104	2011-03-08	10	-46.907	-47.179	0.2	-	water	prok and euk enriched	17.166	242.6	34.620998	-	-	-	-	-	-	45034	90014021	8	0	13.98	11.09	6.357	0.8896	3.315	4.888	2.893	15.98	52.6312452	2.8111743	4.6358525	1.8107066	38.1110214	55.4424195
GEOTRACES	PRJNA385854	SRS2329637	SRS2329637	PRJNA385854	SAMN07136684	NextSeq 550	SRR5788103	2011-03-08	51	-46.907	-47.179	0.2	-	water	prok and euk enriched	14.844	214.1	35.438999	-	-	-	-	-	-	23414	39687989	7	0	13.21	11.73	6.168	1.187	3.814	3.389	4.582	16.28	42.8177882	6.3552893	1.0171227	0.5767854	49.2330144	49.1730775
GEOTRACES	PRJNA385854	SRS2329638	SRS2329638	PRJNA385854	SAMN07136852	NextSeq 550	SRR5788102	2011-06-16	30	-32.4978	-160.9928	0.2	-	water	prok and euk enriched	19.079	220.0	35.449001	-	-	-	-	-	-	33240	51286747	0	0	18.08	10.34	10.43	1.199	4.424	13.38	4.8	16.78	55.6186864	1.7288064	1.0848778	2.5683852	38.9992443	57.3474928
GEOTRACES	PRJNA385854	SRS2329639	SRS2329639	PRJNA385854	SAMN07136851	NextSeq 550	SRR5788101	2011-06-16	15	-32.4978	-160.9928	0.2	-	water	prok and euk enriched	19.079	220.1	35.449001	-	-	-	-	-	-	41718	66242775	1	0	16.51	9.505	9.653	1.134	4.112	12.08	4.496	15.4	54.1772242	1.8263612	1.1214844	2.6362004	40.2387297	56.0035854
GEOTRACES	PRJNA385854	SRS2329640	SRS2329640	PRJNA385854	SAMN07136687	NextSeq 550	SRR5788100	2011-03-09	51	-44.7117	-45.5265	0.2	-	water	prok and euk enriched	11.899	251.0	34.527	-	-	-	-	-	-	42969	74692709	3	1	12.75	11.6	4.747	0.6443	2.818	2.33	3.001	16.91	52.2581193	4.8838614	1.4431756	0.9610886	40.4537550	57.1419807
GEOTRACES	PRJNA385854	SRS2329641	SRS2329641	PRJNA385854	SAMN07136688	NextSeq 550	SRR5788099	2011-03-09	149	-44.7117	-45.5265	0.2	-	water	prok and euk enriched	8.126	258.6	34.521	-	-	-	-	-	-	32152	57995078	5	1	12.73	11.8	3.883	0.1666	1.658	2.426	3.612	17.28	35.7904159	7.7332676	1.1148183	0.9110118	54.4504864	43.5236835
GEOTRACES	PRJNA385854	SRS2329642	SRS2329642	PRJNA385854	SAMN07136848	NextSeq 550	SRR5788098	2011-06-15	52	-32.509	-162.009	0.2	-	water	prok and euk enriched	19.474	218.8	35.486	-	-	-	-	-	-	47310	73818981	2	1	16.59	8.956	9.414	1.061	3.627	12.39	4.087	15.19	59.0334474	1.4996505	0.9882853	2.0871700	36.3914467	60.5330979
GEOTRACES	PRJNA385854	SRS2329643	SRS2329643	PRJNA385854	SAMN07136847	NextSeq 550	SRR5788097	2011-06-15	30	-32.509	-162.009	0.2	-	water	prok and euk enriched	19.562	218.6	35.481998	-	-	-	-	-	-	29457	44539364	1	0	19.5	10.5	11.16	1.154	4.071	14.81	4.773	17.63	60.3607835	1.4538446	0.9120723	2.7532173	34.5200823	61.8146281
GEOTRACES	PRJNA385854	SRS2329644	SRS2329644	PRJNA385854	SAMN07136850	NextSeq 550	SRR5788096	2011-06-15	101	-32.509	-162.009	0.2	-	water	prok and euk enriched	19.401	218.9	35.491001	-	-	-	-	-	-	21940	34161328	1	0	16.76	9.706	9.067	1.489	4.106	11.68	4.041	15.95	53.2106766	2.9453286	0.9603501	3.1285027	39.7551420	56.1560052
GEOTRACES	PRJNA385854	SRS2329645	SRS2329645	PRJNA385854	SAMN07136849	NextSeq 550	SRR5788095	2011-06-15	76	-32.509	-162.009	0.2	-	water	prok and euk enriched	19.47	218.5	35.491001	-	-	-	-	-	-	2453	3115083	0	0	8.537	4.929	4.808	0.7623	2.069	5.935	2.273	8.803	75.3103177	1.9632499	0.7326228	1.1671640	20.8266456	77.2735676
GEOTRACES	PRJNA385854	SRS2329646	SRS2329646	PRJNA385854	SAMN07136844	NextSeq 550	SRR5788094	2011-06-15	75	-32.5063	-162.9935	0.2	-	water	prok and euk enriched	19.471	218.5	35.485001	-	-	-	-	-	-	35032	55835762	4	0	17.51	10.18	10	1.417	4.283	12.46	4.653	16.83	56.7724572	2.0414554	1.0203485	2.1920115	37.9737274	58.8139126
GEOTRACES	PRJNA385854	SRS2329647	SRS2329647	PRJNA385854	SAMN07136843	NextSeq 550	SRR5788093	2011-06-15	50	-32.5063	-162.9935	0.2	-	water	prok and euk enriched	19.469	218.3	35.486	-	-	-	-	-	-	33171	51386221	2	0	16.35	9.39	8.97	1.328	3.876	11.66	4.054	15.49	53.1197426	2.1822275	1.1109709	2.3063522	41.2807067	55.3019701
GEOTRACES	PRJNA385854	SRS2329648	SRS2329648	PRJNA385854	SAMN07136846	NextSeq 550	SRR5788092	2011-06-15	16	-32.509	-162.009	0.2	-	water	prok and euk enriched	19.593	217.8	35.485001	-	-	-	-	-	-	32738	49841176	0	0	17.93	9.639	10.1	1.074	3.65	13.65	4.282	16.13	57.5534546	1.7762950	0.9488807	2.6564954	37.0648743	59.3297496
GEOTRACES	PRJNA385854	SRS2329649	SRS2329649	PRJNA385854	SAMN07136845	NextSeq 550	SRR5788091	2011-06-15	102	-32.5063	-162.9935	0.2	-	water	prok and euk enriched	19.479	218.6	35.486	-	-	-	-	-	-	31835	49699313	1	0	17.5	9.935	9.777	1.316	4.095	12.68	4.384	16.51	56.9903228	1.8208468	1.0231038	2.4075369	37.7581897	58.8111696
GEOTRACES	PRJNA385854	SRS2329650	SRS2329650	PRJNA385854	SAMN07136592	NextSeq 550	SRR5788090	2011-11-08	57	39.6922	-69.8629	0.2	-	water	prok and euk enriched	18.637	189.6	35.431999	-	-	-	-	-	-	21782	32924147	1	0	18.9	15.02	9.044	1.681	5.37	7.483	6.201	22.27	47.9808355	8.1976661	1.3161666	1.0986648	41.4066669	56.1785016
GEOTRACES	PRJNA385854	SRS2329651	SRS2329651	PRJNA385854	SAMN07136591	NextSeq 550	SRR5788089	2011-11-08	30	39.6922	-69.8629	0.2	-	water	prok and euk enriched	19.386	226.7	34.978001	-	-	-	-	-	-	63818	114511289	9	0	20.79	14.58	10.89	2.273	6.293	12.1	4.694	21.04	50.0564041	7.5044446	2.2362843	4.0777313	36.1251357	57.5608487
GEOTRACES	PRJNA385854	SRS2329652	SRS2329652	PRJNA385854	SAMN07136584	NextSeq 550	SRR5788088	2011-11-26	69	27.583	-49.633	0.2	-	water	prok and euk enriched	23.437	231.7	37.025002	-	-	-	-	-	-	43417	76526674	7	0	16.95	10.66	9.827	2.145	5.598	10.2	4.475	15.46	57.1255884	2.9204067	0.8988627	2.2786954	36.7764469	60.0459951
GEOTRACES	PRJNA385854	SRS2329653	SRS2329653	PRJNA385854	SAMN07136583	NextSeq 550	SRR5788087	2011-11-26	40	27.583	-49.633	0.2	-	water	prok and euk enriched	25.357	204.9	36.911999	-	-	-	-	-	-	63342	119426580	7	1	23.92	14.48	10.49	1.336	2.855	19.54	2.538	20	62.5450854	1.1858408	0.9719796	0.5882615	34.7088326	63.7309262
GEOTRACES	PRJNA385854	SRS2329654	SRS2329654	PRJNA385854	SAMN07136586	NextSeq 550	SRR5788086	2011-11-26	113	27.583	-49.633	0.2	-	water	prok and euk enriched	21.166	209.0	36.948002	-	-	-	-	-	-	34001	62769647	11	0	17.22	12.12	10.04	2.261	6.135	9.76	5.01	16.97	53.0172900	5.1741304	0.9700827	2.5898829	38.2486139	58.1914204
GEOTRACES	PRJNA385854	SRS2329655	SRS2329655	PRJNA385854	SAMN07136585	NextSeq 550	SRR5788085	2011-11-26	99	27.583	-49.633	0.2	-	water	prok and euk enriched	21.882	216.4	37.042	-	-	-	-	-	-	36440	62067699	3	0	22.58	11.64	12.59	1.277	2.959	18.47	4.609	17.85	63.0330253	1.6554955	0.8474680	1.5837394	32.8802718	64.6885208
GEOTRACES	PRJNA385854	SRS2329656	SRS2329656	PRJNA385854	SAMN07136587	NextSeq 550	SRR5788083	2011-11-26	133	27.583	-49.633	0.2	-	water	prok and euk enriched	20.306	206.6	36.831001	-	-	-	-	-	-	34346	64077114	8	0	17.5	13.39	9.983	1.876	6.045	9.046	5.573	18.54	55.6273878	5.9139557	0.8095739	2.5273394	35.1217432	61.5413435
GEOTRACES	PRJNA385854	SRS2329657	SRS2329657	PRJNA385854	SAMN07136588	NextSeq 550	SRR5788084	2011-11-26	183	27.583	-49.633	0.2	-	water	prok and euk enriched	18.911	189.5	36.675999	-	-	-	-	-	-	44308	74696953	6	0	16.77	14.81	5.599	0.808	3.579	3.758	4.735	22.37	57.0197345	8.1794314	0.5419814	1.5000719	32.7587808	65.1991659
GEOTRACES	PRJNA385854	SRS2329658	SRS2329658	PRJNA385854	SAMN07136590	NextSeq 550	SRR5788082	2011-11-26	285	27.583	-49.633	0.2	-	water	prok and euk enriched	17.668	197.9	36.491001	-	-	-	+	-	-	56008	101117688	14	1	15.49	14.16	5.221	0.549	2.827	1.796	5.366	22.24	56.5366301	7.8132185	0.4749053	0.6875067	34.4877394	64.3498486
GEOTRACES	PRJNA385854	SRS2329659	SRS2329659	PRJNA385854	SAMN07136958	NextSeq 550	SRR5788080	2010-11-15	21	-39.2555	7.72506	0.2	-	water	prok and euk enriched	13.678	253.2683	35.173	-	-	-	-	-	-	91271	185476707	14	1	31.83	23.62	14.33	1.229	6.624	15.34	3.797	32.51	57.4992838	4.4237413	1.2988903	1.3568341	35.4212506	61.9230251
GEOTRACES	PRJNA385854	SRS2329660	SRS2329660	PRJNA385854	SAMN07136957	NextSeq 550	SRR5788079	2010-11-15	6	-39.2555	7.72506	0.2	-	water	prok and euk enriched	13.833	253.7561	35.175999	-	-	-	-	-	-	94445	187403148	17	3	31.77	23.46	14.01	1.138	6.361	15.58	3.656	32.19	57.5738821	4.4954965	1.3200533	1.3046707	35.3058974	62.0693786
GEOTRACES	PRJNA385854	SRS2329661	SRS2329661	PRJNA385854	SAMN07136589	NextSeq 550	SRR5788081	2011-11-26	233	27.583	-49.633	0.2	-	water	prok and euk enriched	18.143	193.3	36.570999	-	-	-	+	-	-	49624	91020235	11	0	15.84	14.31	4.968	0.4612	3	2.252	4.926	22.39	57.3957365	8.6598465	0.4961650	0.5221938	32.9260583	66.0555830
GEOTRACES	PRJNA385854	SRS2329662	SRS2329662	PRJNA385854	SAMN07136960	NextSeq 550	SRR5788078	2010-11-15	71	-39.2555	7.72506	0.2	-	water	prok and euk enriched	13.565	252.3902	35.167	-	-	-	-	-	-	64621	125207939	8	0	21.82	15.69	9.411	0.8576	4.283	10.82	2.355	21.9	45.5518340	2.6279106	0.9710790	1.0801993	49.7689771	48.1797446
GEOTRACES	PRJNA385854	SRS2329663	SRS2329663	PRJNA385854	SAMN07136954	NextSeq 550	SRR5788076	2010-11-12	61	-36.4495	13.2196	0.2	-	water	prok and euk enriched	14.73	251.1219	35.299	-	-	-	-	-	-	55355	100281015	10	0	16.12	12.1	7.66	0.8623	4.153	7.429	2.879	17.02	49.5863969	6.9297739	1.1925346	0.6700819	41.6212127	56.5161708
GEOTRACES	PRJNA385854	SRS2329664	SRS2329664	PRJNA385854	SAMN07136959	NextSeq 550	SRR5788077	2010-11-15	51	-39.2555	7.72506	0.2	-	water	prok and euk enriched	13.578	253.2683	35.167999	-	-	-	-	-	-	62720	126886933	13	2	29.36	21.21	13.14	1.115	5.834	14.46	3.437	29.4	54.1711432	3.4466535	1.1308072	1.4585027	39.7928934	57.6177967
GEOTRACES	PRJNA385854	SRS2329665	SRS2329665	PRJNA385854	SAMN07136953	NextSeq 550	SRR5788075	2010-11-12	40	-36.4495	13.2196	0.2	-	water	prok and euk enriched	16.275	239.5122	35.473999	-	-	-	-	-	-	44817	89415021	6	1	15.61	12.07	7.365	0.9364	3.668	7.436	3.846	16.57	44.8845284	4.2911972	6.1575434	1.1118230	43.5549079	49.1757256
GEOTRACES	PRJNA385854	SRS2329666	SRS2329666	PRJNA385854	SAMN07136956	NextSeq 550	SRR5788074	2010-11-12	100	-36.4495	13.2196	0.2	-	water	prok and euk enriched	14.204	246.8293	35.264999	-	-	-	-	-	-	50407	91492902	10	1	18.33	13.67	8.485	1.422	4.932	8.148	3.151	18.99	47.8058918	4.8527653	1.0355593	1.0931833	45.2126003	52.6586571
GEOTRACES	PRJNA385854	SRS2329667	SRS2329667	PRJNA385854	SAMN07136955	NextSeq 550	SRR5788073	2010-11-12	80	-36.4495	13.2196	0.2	-	water	prok and euk enriched	14.562	247.8049	35.34	-	-	-	-	-	-	53104	94073835	8	0	16.94	13.06	8.576	1.412	5.149	7.349	3.569	17.97	40.5573420	7.4059093	1.3493409	0.9253712	49.7620366	47.9632513
GEOTRACES	PRJNA385854	SRS2329668	SRS2329668	PRJNA385854	SAMN07136961	NextSeq 550	SRR5788071	2010-11-15	91	-39.2555	7.72506	0.2	-	water	prok and euk enriched	13.558	252.0	35.166	-	-	-	-	-	-	425639	860377376	22	0	25.24	18.46	10.67	1.071	5.046	12.27	2.77	25.92	57.3046633	3.7435325	1.0117172	1.2641461	36.6759409	61.0481958
GEOTRACES	PRJNA385854	SRS2329669	SRS2329669	PRJNA385854	SAMN07136548	NextSeq 550	SRR5788070	2011-11-10	234	38.655	-69.1313	0.2	-	water	prok and euk enriched	18.224	193.3	36.563999	-	-	-	+	-	-	45939	75198776	8	0	13.42	12.5	3.975	0.5588	2.58	1.319	4.096	19.54	61.4738684	5.8546356	0.5099772	0.3740275	31.7874912	67.3285040
GEOTRACES	PRJNA385854	SRS2329670	SRS2329670	PRJNA385854	SAMN07136962	NextSeq 550	SRR5788072	2010-11-15	121	-39.2555	7.72506	0.2	-	water	prok and euk enriched	13.116	249.8537	35.092999	-	-	-	-	-	-	38975	67871233	6	0	27.8	21.04	12.22	2.017	6.87	11.65	3.802	28.97	54.3677313	5.0785012	0.8978858	1.6176058	38.0382758	59.4462325
GEOTRACES	PRJNA385854	SRS2329671	SRS2329671	PRJNA385854	SAMN07136547	NextSeq 550	SRR5788069	2011-11-10	186	38.655	-69.1313	0.2	-	water	prok and euk enriched	18.946	187.8	36.641998	-	-	-	-	-	-	31021	46430688	5	0	12.11	11.23	3.772	0.5756	2.524	1.445	3.693	17.39	66.4047702	6.4930022	0.3991047	0.3926953	26.3104276	72.8977724
GEOTRACES	PRJNA385854	SRS2329672	SRS2329672	PRJNA385854	SAMN07136822	NextSeq 550	SRR5788158	2011-06-19	100	-32.5013	-153.9982	0.2	-	water	prok and euk enriched	18.031	223.1	35.283001	-	-	-	-	-	-	42967	66651874	1	0	20.36	11.4	10.62	1.443	4.744	15.46	4.615	18.78	60.6977411	3.4832976	0.8093531	1.8904068	33.1192014	64.1810387
GEOTRACES	PRJNA385854	SRS2329673	SRS2329673	PRJNA385854	SAMN07136550	NextSeq 550	SRR5788068	2011-12-03	39	22.333	-35.867	0.2	-	water	prok and euk enriched	25.324	205.8	37.395	-	-	-	-	-	-	36353	58754120	1	0	25.52	11.98	12.49	0.9729	2.664	22.29	4.037	18.77	65.3986184	1.4385725	0.7721207	4.1718482	28.2188402	66.8371909
GEOTRACES	PRJNA385854	SRS2329674	SRS2329674	PRJNA385854	SAMN07136549	NextSeq 550	SRR5788067	2011-11-10	288	38.655	-69.1313	0.2	-	water	prok and euk enriched	17.589	185.9	36.453999	-	-	-	+	-	-	30988	48585911	5	0	10.31	9.635	3.378	0.4729	2.06	0.7996	3.513	15.68	69.7145984	5.8756333	0.3608024	0.2399728	23.8089930	75.5902317
GEOTRACES	PRJNA385854	SRS2329675	SRS2329675	PRJNA385854	SAMN07136544	NextSeq 550	SRR5788066	2011-11-10	86	38.655	-69.1313	0.2	-	water	prok and euk enriched	23.587	165.7	36.679001	-	-	-	-	-	-	3497	4436354	0	0	9.668	7.517	5.102	1.475	3.45	4.063	2.757	11.16	68.6652647	5.4478347	0.6620335	1.0334011	24.1914660	74.1130994
GEOTRACES	PRJNA385854	SRS2329676	SRS2329676	PRJNA385854	SAMN07136543	NextSeq 550	SRR5788065	2011-11-10	61	38.655	-69.1313	0.2	-	water	prok and euk enriched	24.153	202.8	36.339001	-	-	-	-	-	-	5435	7264318	0	0	12.49	7.966	6.228	1.768	3.49	8.429	2.857	11.9	78.2718314	2.3084573	0.6581774	1.1822392	17.5792948	80.5802887
GEOTRACES	PRJNA385854	SRS2329677	SRS2329677	PRJNA385854	SAMN07136546	NextSeq 550	SRR5788064	2011-11-10	135	38.655	-69.1313	0.2	-	water	prok and euk enriched	20.289	161.6	36.762001	-	-	-	-	-	-	49031	84672370	8	0	13.48	11.79	4.432	0.6459	2.689	2.558	3.658	18.14	49.8837941	8.0687293	0.7148874	0.9932902	40.3392990	57.9525234
GEOTRACES	PRJNA385854	SRS2329678	SRS2329678	PRJNA385854	SAMN07136552	NextSeq 550	SRR5788062	2011-12-03	99	22.333	-35.867	0.2	-	water	prok and euk enriched	22.44	211.6	37.314999	-	-	-	-	-	-	12692	20106408	1	0	10.23	7.167	6.532	1.36	3.514	5.348	3.592	10.78	69.9208314	3.5081571	1.3194968	3.1178935	22.1336212	73.4289885
GEOTRACES	PRJNA385854	SRS2329679	SRS2329679	PRJNA385854	SAMN07136545	NextSeq 550	SRR5788063	2011-11-10	108	38.655	-69.1313	0.2	-	water	prok and euk enriched	21.66	151.1	36.749001	-	-	-	-	-	-	23497	35966877	2	0	15.2	12.18	6.813	1.479	4.257	5.784	4.141	18.74	50.8606335	9.7579733	0.6881901	1.7755445	36.9176587	60.6186068
GEOTRACES	PRJNA385854	SRS2329680	SRS2329680	PRJNA385854	SAMN07136551	NextSeq 550	SRR5788061	2011-12-03	74	22.333	-35.867	0.2	-	water	prok and euk enriched	23.994	219.3	37.415001	-	-	-	-	-	-	15269	23858717	0	0	15.79	8.031	9.149	1.238	2.662	12.13	3.725	13.02	63.5900333	2.4622733	0.6373738	6.3320164	26.9783032	66.0523066
GEOTRACES	PRJNA385854	SRS2329681	SRS2329681	PRJNA385854	SAMN07136689	NextSeq 550	SRR5788060	2011-03-10	10	-42.364	-44.0318	0.2	-	water	prok and euk enriched	17.211	251.8	34.576	-	-	-	-	-	-	41897	80755067	3	0	8.818	7.001	3.773	0.4496	2.023	2.37	1.98	10.45	45.2837762	0.8175209	1.3603135	4.7550360	47.7833533	46.1012971
GEOTRACES	PRJNA385854	SRS2329682	SRS2329682	PRJNA385854	SAMN07136804	NextSeq 550	SRR5788058	2011-06-14	102	-32.5043	-163.9897	0.2	-	water	prok and euk enriched	19.269	219.6	35.460999	-	-	-	-	-	-	20037	29029798	1	0	15.74	8.979	8.409	1.315	3.72	10.99	3.733	15.23	64.7172078	1.5594125	0.8330471	1.5978830	31.2924497	66.2766203
GEOTRACES	PRJNA385854	SRS2329683	SRS2329683	PRJNA385854	SAMN07136690	NextSeq 550	SRR5788059	2011-03-10	50	-42.364	-44.0318	0.2	-	water	prok and euk enriched	13.46	248.2	34.592999	-	-	-	-	-	-	19626	32828326	1	0	6.275	5.488	2.593	0.3775	1.586	1.318	1.433	8.026	37.1678746	2.1853397	1.3991265	1.1930779	58.0545813	39.3532143
GEOTRACES	PRJNA385854	SRS2329684	SRS2329684	PRJNA385854	SAMN07136803	NextSeq 550	SRR5788057	2011-06-14	76	-32.5043	-163.9897	0.2	-	water	prok and euk enriched	19.329	219.8	35.458	-	-	-	-	-	-	36851	56237589	0	0	19.73	10.25	10.66	1.216	4.059	15.17	4.38	17.38	58.7446544	1.3812686	0.9525910	2.1353118	36.7861743	60.1259230
GEOTRACES	PRJNA385854	SRS2329685	SRS2329685	PRJNA385854	SAMN07136805	NextSeq 550	SRR5788055	2011-06-18	49	-32.494	-157.0088	0.2	-	water	prok and euk enriched	18.832	219.9	35.403	-	-	-	-	-	-	20480	29718782	0	0	18.22	10.5	10.14	1.28	4.383	13.36	4.657	17.2	64.1194790	1.6549183	0.8738405	2.8785534	30.4732089	65.7743973
GEOTRACES	PRJNA385854	SRS2329686	SRS2329686	PRJNA385854	SAMN07136806	NextSeq 550	SRR5788056	2011-06-18	76	-32.494	-157.0088	0.2	-	water	prok and euk enriched	18.833	220.0	35.402	-	-	-	-	-	-	26371	39038160	0	0	19.48	10.99	10.62	1.335	4.487	14.66	4.819	18.01	64.9650835	3.5732667	0.7738987	1.8703917	28.8173594	68.5383502
GEOTRACES	PRJNA385854	SRS2329687	SRS2329687	PRJNA385854	SAMN07136808	NextSeq 550	SRR5788054	2011-06-18	15	-32.5038	-156.0107	0.2	-	water	prok and euk enriched	18.828	220.0	35.414001	-	-	-	-	-	-	26571	38682385	1	0	18.53	10.71	9.974	1.424	4.447	13.42	4.41	17.54	65.2210933	2.8391349	0.7908274	2.5980373	28.5509071	68.0602282
GEOTRACES	PRJNA385854	SRS2329688	SRS2329688	PRJNA385854	SAMN07136807	NextSeq 550	SRR5788053	2011-06-18	102	-32.494	-157.0088	0.2	-	water	prok and euk enriched	18.708	220.7	35.389999	-	-	-	-	-	-	16868	23956504	0	0	17.3	10.22	9.433	1.404	4.342	12.46	4.42	16.52	61.5158527	2.9336242	0.9156060	1.8633696	32.7715475	64.4494769
GEOTRACES	PRJNA385854	SRS2329689	SRS2329689	PRJNA385854	SAMN07136810	NextSeq 550	SRR5788052	2011-06-18	52	-32.5038	-156.0107	0.2	-	water	prok and euk enriched	18.833	220.2	35.414001	-	-	-	-	-	-	26696	39789050	0	0	16.67	9.542	8.841	1.27	3.906	12.27	3.88	15.54	58.8741190	1.7226288	0.9557307	2.1435568	36.3039646	60.5967478
GEOTRACES	PRJNA385854	SRS2329690	SRS2329690	PRJNA385854	SAMN07136809	NextSeq 550	SRR5788051	2011-06-18	31	-32.5038	-156.0107	0.2	-	water	prok and euk enriched	18.828	220.3	35.414001	-	-	-	-	-	-	82021	128307382	4	1	19.72	10.43	9.802	1.104	3.956	15.6	3.648	17.06	69.9235426	2.3097950	0.4824152	2.8834706	24.4007766	72.2333376
GEOTRACES	PRJNA385854	SRS2329691	SRS2329691	PRJNA385854	SAMN07136812	NextSeq 550	SRR5788050	2011-06-18	102	-32.5038	-156.0107	0.2	-	water	prok and euk enriched	18.814	220.4	35.409	-	-	-	-	-	-	21282	31388654	0	0	16.24	9.363	8.802	1.233	3.899	11.88	3.934	15.47	64.0800363	1.3940318	0.8067595	2.5870090	31.1321633	65.4740681
GEOTRACES	PRJNA385854	SRS2329692	SRS2329692	PRJNA385854	SAMN07136691	NextSeq 550	SRR5788048	2011-03-10	150	-42.364	-44.0318	0.2	-	water	prok and euk enriched	9.079	255.2	34.674	-	-	-	-	-	-	29660	49691465	4	0	16.68	15.34	5.663	0.3379	2.653	3.164	5.131	22.28	50.1930720	9.3154292	0.7087974	0.7216878	39.0610136	59.5085012
GEOTRACES	PRJNA385854	SRS2329693	SRS2329693	PRJNA385854	SAMN07136811	NextSeq 550	SRR5788049	2011-06-18	77	-32.5038	-156.0107	0.2	-	water	prok and euk enriched	18.833	219.9	35.414001	-	-	-	-	-	-	23183	33863552	0	0	17.82	10.29	9.598	1.381	4.252	13.02	4.331	16.86	66.1599286	1.6871585	0.7886942	2.3082449	29.0559739	67.8470871
GEOTRACES	PRJNA385854	SRS2329694	SRS2329694	PRJNA385854	SAMN07136692	NextSeq 550	SRR5788047	2011-03-11	10	-39.9648	-42.4232	0.2	-	water	prok and euk enriched	21.256	223.5	34.796001	-	-	-	-	-	-	35564	61034647	3	0	14.58	9.303	7.915	0.7247	2.975	10.55	3.109	13.8	46.6737815	0.8864339	1.3165663	2.5047331	48.6184851	47.5602154
GEOTRACES	PRJNA385854	SRS2329695	SRS2329695	PRJNA385854	SAMN07136742	NextSeq 550	SRR5788046	2011-05-21	51	-30	167	0.2	-	water	prok and euk enriched	22.172	-	35.662998	NA	NA	NA	-	-	-	20500	32406810	0	0	18.81	10.16	11.14	1.028	3.007	14.82	4.378	15.63	51.3951399	2.7457190	1.1073182	6.9349035	37.8169194	54.1408589
GEOTRACES	PRJNA385854	SRS2329696	SRS2329696	PRJNA385854	SAMN07136738	NextSeq 550	SRR5788044	2011-05-19	74	-30	162.998	0.2	-	water	prok and euk enriched	21.93	-	35.652	NA	NA	NA	-	-	-	39903	64883048	2	0	17.68	9.834	10.22	1.3	3.211	13.55	4.179	15.07	51.6744544	2.1865405	1.3638802	6.4818853	38.2932396	53.8609949
GEOTRACES	PRJNA385854	SRS2329697	SRS2329697	PRJNA385854	SAMN07136741	NextSeq 550	SRR5788045	2011-05-21	30	-30	167	0.2	-	water	prok and euk enriched	22.166	-	35.664001	NA	NA	NA	-	-	-	22704	36039839	1	0	18.69	9.642	11	0.914	2.79	15.15	4.153	14.91	49.8609878	2.6614975	1.2075403	6.2055173	40.0644571	52.5224853
GEOTRACES	PRJNA385854	SRS2329698	SRS2329698	PRJNA385854	SAMN07136737	NextSeq 550	SRR5788043	2011-05-19	51	-30	162.998	0.2	-	water	prok and euk enriched	21.93	-	35.652	NA	NA	NA	-	-	-	32254	51668814	1	0	16.93	9.316	9.756	1.225	3.005	13.15	3.996	14.47	56.6100155	2.3686737	1.2924402	5.7348989	33.9939716	58.9786892
GEOTRACES	PRJNA385854	SRS2329699	SRS2329699	PRJNA385854	SAMN07136740	NextSeq 550	SRR5788042	2011-05-21	13	-30	167	0.2	-	water	prok and euk enriched	22.166	-	35.664001	NA	NA	NA	-	-	-	25120	39797518	0	0	20.08	10.63	11.76	1.053	3.091	16.12	4.516	16.35	51.1513288	3.5175024	1.1605998	5.4828542	38.6877148	54.6688312
GEOTRACES	PRJNA385854	SRS2329700	SRS2329700	PRJNA385854	SAMN07136739	NextSeq 550	SRR5788041	2011-05-19	100	-30	162.998	0.2	-	water	prok and euk enriched	21.923	-	35.648998	NA	NA	NA	-	-	-	23392	38385795	1	0	19.47	10.55	11.04	1.322	3.306	15.15	4.331	15.95	48.3496297	1.9852412	1.3934923	5.7684344	42.5032025	50.3348709
GEOTRACES	PRJNA385854	SRS2329701	SRS2329701	PRJNA385854	SAMN07136734	NextSeq 550	SRR5788040	2011-05-17	101	-30	159	0.2	-	water	prok and euk enriched	22.015	-	35.616001	NA	NA	NA	-	-	-	38333	61985671	1	0	16.38	9.513	9.538	1.394	3.419	12.16	4.105	14.37	46.0398348	3.8053129	1.6087428	6.2073318	42.3387777	49.8451477
GEOTRACES	PRJNA385854	SRS2329702	SRS2329702	PRJNA385854	SAMN07136733	NextSeq 550	SRR5788039	2011-05-17	78	-30	159	0.2	-	water	prok and euk enriched	22.018	-	35.617001	NA	NA	NA	-	-	-	41329	67786832	1	0	17.76	10.22	10.29	1.497	3.665	13.29	4.397	15.3	45.4442608	4.1442752	1.5934829	5.8446422	42.9733388	49.5885360
GEOTRACES	PRJNA385854	SRS2329703	SRS2329703	PRJNA385854	SAMN07136736	NextSeq 550	SRR5788038	2011-05-19	29	-30	162.998	0.2	-	water	prok and euk enriched	21.925	-	35.652	NA	NA	NA	-	-	-	47502	78622579	2	0	18.89	10.19	10.81	1.311	3.249	14.85	4.332	15.66	52.7236367	2.4203319	1.3523451	5.5142702	37.9894160	55.1439686
GEOTRACES	PRJNA385854	SRS2329704	SRS2329704	PRJNA385854	SAMN07136557	NextSeq 550	SRR5788036	2011-12-03	374	22.333	-35.867	0.2	-	water	prok and euk enriched	14.843	154.6	36.019001	-	-	-	+	-	-	30909	53918221	4	1	13.02	11.89	5.203	0.2564	2.905	1.161	6.058	19.44	67.2218831	7.1380162	0.3591068	0.2867653	24.9942286	74.3598993
GEOTRACES	PRJNA385854	SRS2329705	SRS2329705	PRJNA385854	SAMN07136735	NextSeq 550	SRR5788037	2011-05-19	16	-30	162.998	0.2	-	water	prok and euk enriched	21.925	-	35.653	NA	NA	NA	-	-	-	27967	43942415	3	0	18.6	10.39	10.71	1.323	3.323	14.21	4.422	15.99	53.1213731	2.7625679	1.2624591	5.8381196	37.0154803	55.8839410
GEOTRACES	PRJNA385854	SRS2329706	SRS2329706	PRJNA385854	SAMN07136922	NextSeq 550	SRR5788035	2010-10-23	21	-36.4846	13.276	0.2	-	water	prok and euk enriched	13.0	258.7317	35.075001	-	-	-	-	-	-	45963	76598084	4	0	13.07	10.33	6.191	0.5723	2.912	4.569	2.172	14.64	48.8866498	2.8052374	3.8959651	1.2783190	43.1338288	51.6918872
GEOTRACES	PRJNA385854	SRS2329707	SRS2329707	PRJNA385854	SAMN07136914	NextSeq 550	SRR5788033	2010-10-19	60	-34.629	17.07	0.2	-	water	prok and euk enriched	17.025	232.1951	35.439999	-	-	-	-	-	-	47499	101086184	8	0	14.31	10.52	6.322	1.093	2.996	7.73	3.138	14.56	40.5626247	3.9162227	6.7204186	1.4970336	47.3037005	44.4788474
GEOTRACES	PRJNA385854	SRS2329708	SRS2329708	PRJNA385854	SAMN07136921	NextSeq 550	SRR5788034	2010-10-23	10	-36.4846	13.276	0.2	-	water	prok and euk enriched	13.001	258.2439	35.076	-	-	-	-	-	-	59802	103658131	4	0	11.88	9.54	5.791	0.5624	2.758	4.049	2.136	13.8	60.2633421	3.0331581	4.1238826	0.8856611	31.6939561	63.2965002
GEOTRACES	PRJNA385854	SRS2329709	SRS2329709	PRJNA385854	SAMN07136916	NextSeq 550	SRR5788031	2010-10-20	21	-35.3669	14.9064	0.2	-	water	prok and euk enriched	17.941	237.8537	35.580002	-	-	-	-	-	-	62031	125970255	10	0	19.18	12.18	8.458	1.113	3.836	13.55	3.357	17.19	45.5864992	5.0327422	3.1834770	0.9562985	45.2409831	50.6192414
GEOTRACES	PRJNA385854	SRS2329710	SRS2329710	PRJNA385854	SAMN07136913	NextSeq 550	SRR5788032	2010-10-19	51	-34.629	17.07	0.2	-	water	prok and euk enriched	17.537	238.9268	35.476002	-	-	-	-	-	-	40242	85699597	6	0	15.28	10.97	6.724	1.113	3.132	8.445	3.28	15.23	43.8569668	3.7528031	6.7000297	1.0825379	44.6076625	47.6097699
GEOTRACES	PRJNA385854	SRS2329711	SRS2329711	PRJNA385854	SAMN07136915	NextSeq 550	SRR5788030	2010-10-20	6	-35.3669	14.9064	0.2	-	water	prok and euk enriched	17.944	237.9512	35.581001	-	-	-	-	-	-	65850	122627452	6	0	13.74	9.585	6.604	1.06	3.231	8.269	3.291	13.67	48.8140505	6.0857254	6.0138957	0.6078241	38.4785043	54.8997759
GEOTRACES	PRJNA385854	SRS2329712	SRS2329712	PRJNA385854	SAMN07136919	NextSeq 550	SRR5788026	2010-10-20	81	-35.3669	14.9064	0.2	-	water	prok and euk enriched	17.818	230.9268	35.571999	-	-	-	-	-	-	53131	92945638	6	0	18.4	12.36	9.263	1.685	4.885	11.94	4.461	17.73	67.1111955	5.6032813	2.5618133	1.0898549	23.6338550	72.7144768
GEOTRACES	PRJNA385854	SRS2329713	SRS2329713	PRJNA385854	SAMN07136918	NextSeq 550	SRR5788029	2010-10-20	61	-35.3669	14.9064	0.2	-	water	prok and euk enriched	17.842	233.4634	35.574001	-	-	-	-	-	-	36960	75074743	5	0	19.4	13.2	9.384	1.597	4.915	12.47	4.214	18.19	46.7811989	5.6377696	4.3401946	0.7758736	42.4649633	52.4189685
GEOTRACES	PRJNA385854	SRS2329714	SRS2329714	PRJNA385854	SAMN07136917	NextSeq 550	SRR5788028	2010-10-20	51	-35.3669	14.9064	0.2	-	water	prok and euk enriched	17.945	237.2683	35.581001	-	-	-	-	-	-	50028	96315700	5	0	14.17	9.996	6.893	1.12	3.404	8.441	3.494	14.14	47.2439509	4.7223520	6.2181697	0.6779070	41.1376203	51.9663029
GEOTRACES	PRJNA385854	SRS2329715	SRS2329715	PRJNA385854	SAMN07136920	NextSeq 550	SRR5788027	2010-10-20	101	-35.3669	14.9064	0.2	-	water	prok and euk enriched	17.785	227.6098	35.567001	-	-	-	-	-	-	93268	180956873	14	3	25.93	16.44	12.52	1.934	6.059	17.74	5.464	23.27	54.5054564	5.2765631	2.1919213	1.3214204	36.7046389	59.7820195
GEOTRACES	PRJNA385854	SRS2329716	SRS2329716	PRJNA385854	SAMN07136571	NextSeq 550	SRR5788025	2011-11-30	110	26.1369	-44.8262	0.2	-	water	prok and euk enriched	21.995	214.4	37.106998	-	-	-	-	-	-	38171	65166463	3	0	14.69	8.529	8.156	1.309	4.126	9.5	3.221	13.73	60.4590116	2.9515375	0.7771369	3.1853560	32.6269580	63.4105491
GEOTRACES	PRJNA385854	SRS2329717	SRS2329717	PRJNA385854	SAMN07136655	NextSeq 550	SRR5788022	2011-03-17	10	-26.0867	-34.2585	0.2	-	water	prok and euk enriched	25.91	201.7	36.514999	-	-	-	-	-	-	44877	70874234	0	0	25.54	11.16	14.19	0.4714	1.771	22.78	4.982	17.89	60.8520489	2.8443677	0.9267783	1.9936334	33.3831717	63.6964166
GEOTRACES	PRJNA385854	SRS2329718	SRS2329718	PRJNA385854	SAMN07136653	NextSeq 550	SRR5788024	2011-03-15	50	-29.0538	-35.8078	0.2	-	water	prok and euk enriched	20.131	240.3	35.838001	-	-	-	-	-	-	34767	60427004	0	0	17	9.884	9.981	0.9569	3.954	12.7	4.418	15.8	55.8336926	1.1571510	0.9466731	4.5568383	37.5056451	56.9908436
GEOTRACES	PRJNA385854	SRS2329719	SRS2329719	PRJNA385854	SAMN07136654	NextSeq 550	SRR5788023	2011-03-15	150	-29.0538	-35.8078	0.2	-	water	prok and euk enriched	15.95	218.0	35.700001	-	-	-	-	-	-	19609	30108759	0	0	11.64	9.988	4.981	0.896	2.875	3.49	3.651	14.53	38.6196947	7.2019853	0.8822391	0.5180474	52.7780335	45.8216800
GEOTRACES	PRJNA385854	SRS2329720	SRS2329720	PRJNA385854	SAMN07136657	NextSeq 550	SRR5788020	2011-03-17	151	-26.0867	-34.2585	0.2	-	water	prok and euk enriched	20.14	208.6	36.389	-	-	-	-	-	-	58898	107999157	17	1	17.57	14.92	8.746	1.761	5.722	6.127	5.75	20.44	52.4114479	5.8721433	0.8487920	0.7116513	40.1559655	58.2835912
GEOTRACES	PRJNA385854	SRS2329721	SRS2329721	PRJNA385854	SAMN07136658	NextSeq 550	SRR5788019	2011-03-18	9	-22.4732	-32.7487	0.2	-	water	prok and euk enriched	26.381	201.6	36.466999	-	-	-	-	-	-	34746	53776839	2	0	18.83	8.955	10.06	0.462	1.531	16.18	3.536	14.32	63.7051593	1.5188556	0.8791822	1.1067311	32.7900717	65.2240149
GEOTRACES	PRJNA385854	SRS2329722	SRS2329722	PRJNA385854	SAMN07136656	NextSeq 550	SRR5788021	2011-03-17	50	-26.0867	-34.2585	0.2	-	water	prok and euk enriched	23.052	230.2	36.736	-	-	-	-	-	-	31667	52272429	0	0	15.68	6.539	8.945	0.6315	1.628	13	3.14	11.43	49.7776880	1.4876055	1.1314255	5.2488462	42.3544349	51.2652935
GEOTRACES	PRJNA385854	SRS2329723	SRS2329723	PRJNA385854	SAMN07136660	NextSeq 550	SRR5788017	2011-03-18	150	-22.4732	-32.7487	0.2	-	water	prok and euk enriched	19.512	213.7	36.254002	-	-	-	-	-	-	42546	71479692	8	0	13.96	11.2	7.023	1.133	4.37	6.16	4.145	15.98	43.8685421	4.5465797	1.1189836	1.6636644	48.8022302	48.4151218
GEOTRACES	PRJNA385854	SRS2329724	SRS2329724	PRJNA385854	SAMN07136541	NextSeq 550	SRR5788014	2011-12-01	283	24.1497	-40.2179	0.2	-	water	prok and euk enriched	17.305	185.8	36.452	-	-	-	+	-	-	45013	79310109	12	1	12.53	11.4	3.841	0.3084	2.199	1.681	4.301	19.16	50.2375565	6.9970879	0.5446794	0.3694898	41.8511863	57.2346444
GEOTRACES	PRJNA385854	SRS2329725	SRS2329725	PRJNA385854	SAMN07136659	NextSeq 550	SRR5788018	2011-03-18	49	-22.4732	-32.7487	0.2	-	water	prok and euk enriched	24.709	223.7	36.598	-	-	-	-	-	-	48847	81013473	2	0	17.47	8.502	10.48	0.6932	1.668	14.44	4.134	14.3	56.4678679	1.7105802	0.9138399	3.3016392	37.6060729	58.1784481
GEOTRACES	PRJNA385854	SRS2329726	SRS2329726	PRJNA385854	SAMN07136661	NextSeq 550	SRR5788016	2011-03-20	49	-17.0173	-30.6052	0.2	-	water	prok and euk enriched	27.643	200.7	37.48	-	-	-	-	-	-	44065	74677821	4	0	22.92	9.982	11.69	0.4298	1.545	20.63	3.642	15.83	61.8879555	1.0071730	0.8401715	1.6180750	34.6466250	62.8951285
GEOTRACES	PRJNA385854	SRS2329727	SRS2329727	PRJNA385854	SAMN07136662	NextSeq 550	SRR5788015	2011-03-22	10	-12.8957	-29.2335	0.2	-	water	prok and euk enriched	28.108	195.3	37.008999	-	-	-	-	-	-	40683	71873241	6	0	24.86	10.12	12.96	0.3827	1.39	23.18	3.867	15.88	53.5838957	1.9651325	1.0590820	0.7410477	42.6508422	55.5490282
GEOTRACES	PRJNA385854	SRS2329728	SRS2329728	PRJNA385854	SAMN07136542	NextSeq 550	SRR5788013	2011-11-10	28	38.655	-69.1313	0.2	-	water	prok and euk enriched	24.514	204.4	36.166	-	-	-	-	-	-	3048	3832437	0	0	13.34	7.908	7.824	1.179	2.981	9.746	3.202	11.93	73.7265985	3.6775602	0.8449885	1.4296833	20.3211695	77.4041587
GEOTRACES	PRJNA385854	SRS2329729	SRS2329729	PRJNA385854	SAMN07136537	NextSeq 550	SRR5788012	2011-12-01	75	24.1497	-40.2179	0.2	-	water	prok and euk enriched	25.193	205.7	37.627998	-	-	-	-	-	-	61023	94879133	0	0	15.01	7.03	6.905	0.5383	1.365	13.03	2.123	11.65	56.9721295	0.8246261	0.8355717	1.0564520	40.3112207	57.7967556
GEOTRACES	PRJNA385854	SRS2329730	SRS2329730	PRJNA385854	SAMN07136539	NextSeq 550	SRR5788010	2011-12-01	184	24.1497	-40.2179	0.2	-	water	prok and euk enriched	19.438	195.4	36.852001	-	-	-	-	-	-	63079	110737272	11	0	18.22	16.19	7.047	1.326	4.769	4.464	5.418	24.35	52.4918554	7.6825518	0.5351293	1.1707870	38.1196766	60.1744072
GEOTRACES	PRJNA385854	SRS2329731	SRS2329731	PRJNA385854	SAMN07136538	NextSeq 550	SRR5788011	2011-12-01	113	24.1497	-40.2179	0.2	-	water	prok and euk enriched	22.23	209.2	37.304001	-	-	-	-	-	-	55699	100471622	10	0	15.57	10.34	8.734	1.739	4.85	9.045	4	15.5	47.6112066	4.2353964	1.1484582	4.0675843	42.9373544	51.8466030
GEOTRACES	PRJNA385854	SRS2329732	SRS2329732	PRJNA385854	SAMN07136540	NextSeq 550	SRR5788009	2011-12-01	233	24.1497	-40.2179	0.2	-	water	prok and euk enriched	18.129	190.7	36.598999	-	-	-	+	-	-	57750	98174662	11	1	15.19	13.62	4.523	0.5512	2.86	2.661	4.53	22.33	52.3692806	8.3881441	0.4810465	0.8434473	37.9180814	60.7574247
GEOTRACES	PRJNA385854	SRS2329733	SRS2329733	PRJNA385854	SAMN07136533	NextSeq 550	SRR5788008	2011-11-16	237	35.4162	-66.5408	0.2	-	water	prok and euk enriched	18.322	201.4	36.594002	-	-	-	+	-	-	47898	76161983	6	0	14.77	13.62	4.488	0.7704	2.956	1.771	4.277	21.23	52.4178890	6.1902341	0.5378941	0.3256129	40.5283699	58.6081231
GEOTRACES	PRJNA385854	SRS2329734	SRS2329734	PRJNA385854	SAMN07136534	NextSeq 550	SRR5788007	2011-11-16	291	35.4162	-66.5408	0.2	-	water	prok and euk enriched	18.133	209.0	36.59	-	-	-	+	-	-	59293	99733245	10	0	16.74	15.42	5.242	1.051	3.62	2.263	4.743	23.58	51.5784220	6.9119994	0.5617163	0.5926300	40.3552323	58.4904214
GEOTRACES	PRJNA385854	SRS2329735	SRS2329735	PRJNA385854	SAMN07136535	NextSeq 550	SRR5788006	2011-12-01	38	24.1497	-40.2179	0.2	-	water	prok and euk enriched	25.242	205.9	37.629002	-	-	-	-	-	-	52852	86267889	1	0	22.81	10.51	10.3	0.7782	2.019	19.98	3.049	17.19	54.9560166	2.6023975	0.9007483	1.1159572	40.4248805	57.5584141
GEOTRACES	PRJNA385854	SRS2329736	SRS2329736	PRJNA385854	SAMN07136536	NextSeq 550	SRR5788005	2011-12-01	65	24.1497	-40.2179	0.2	-	water	prok and euk enriched	25.225	205.7	37.631001	-	-	-	-	-	-	36655	57654653	2	1	24.05	11.13	10.91	0.8213	2.125	21.01	3.243	18.22	56.8159464	1.7709033	0.8209133	1.2160291	39.3762079	58.5868497
GEOTRACES	PRJNA385854	SRS2329737	SRS2329737	PRJNA385854	SAMN07136771	NextSeq 550	SRR5788004	2011-05-14	75	-30	154.003	0.2	-	water	prok and euk enriched	23.51	-	35.571999	NA	NA	NA	-	-	-	34118	55586254	1	0	23.34	12.83	13.28	2.068	4.291	18.23	5.571	18.75	57.0146763	2.2263598	0.9500377	5.8368749	33.9720513	59.2410361
GEOTRACES	PRJNA385854	SRS2329738	SRS2329738	PRJNA385854	SAMN07136772	NextSeq 550	SRR5788003	2011-05-14	99	-30	154.003	0.2	-	water	prok and euk enriched	23.512	-	35.570999	NA	NA	NA	-	-	-	44069	73575248	1	0	23.35	12.82	13.3	2.061	4.238	18.25	5.547	18.71	56.3093257	2.3453298	0.9707230	5.8089742	34.5656473	58.6546555
GEOTRACES	PRJNA385854	SRS2329739	SRS2329739	PRJNA385854	SAMN07136766	NextSeq 550	SRR5788001	2011-05-14	15	-29.998	153.5	0.2	-	water	prok and euk enriched	23.28	-	35.506001	NA	NA	NA	-	-	-	54727	94942444	2	0	24.54	14.35	13.99	2.038	5.444	18.72	6.032	20.59	55.6317539	3.0553271	1.9117755	3.2678104	36.1333330	58.6870810
GEOTRACES	PRJNA385854	SRS2329740	SRS2329740	PRJNA385854	SAMN07136765	NextSeq 550	SRR5788002	2010-05-22	201	33.4334	-58.0503	0.2	-	water	prok and euk enriched	18.116	202.7	36.566002	-	-	-	+	-	-	23025	41723378	9	0	22.23	17.79	11.97	1.656	5.233	9.447	5.853	24.32	56.1361475	7.6924468	0.5994286	0.2695899	35.3023872	63.8285943
GEOTRACES	PRJNA385854	SRS2329741	SRS2329741	PRJNA385854	SAMN07136763	NextSeq 550	SRR5788000	2010-05-22	76	33.4334	-58.0503	0.2	-	water	prok and euk enriched	18.643	214.2	36.597	-	-	-	-	-	-	39387	71600989	11	0	23.63	14.78	11.69	2.073	5.138	16.52	4.995	20.79	56.1632635	3.5151068	1.4700856	0.3979188	38.4536253	59.6783703
GEOTRACES	PRJNA385854	SRS2329742	SRS2329742	PRJNA385854	SAMN07136764	NextSeq 550	SRR5787999	2010-05-22	151	33.4334	-58.0503	0.2	-	water	prok and euk enriched	18.314	203.9	36.584999	-	-	-	-	-	-	47646	82840083	10	0	25.47	18.52	11.76	1.969	5.897	14.06	5.939	25.11	56.9981262	7.5257991	0.7111031	0.3364303	34.4285413	64.5239253
GEOTRACES	PRJNA385854	SRS2329743	SRS2329743	PRJNA385854	SAMN07136769	NextSeq 550	SRR5787998	2011-05-14	30	-30	154.003	0.2	-	water	prok and euk enriched	23.485	-	35.571999	NA	NA	NA	-	-	-	45336	75073087	2	0	22.56	12.58	12.93	2.059	4.224	17.37	5.541	18.35	54.7046272	2.5673925	1.0682690	5.1024731	36.5572382	57.2720197
GEOTRACES	PRJNA385854	SRS2329744	SRS2329744	PRJNA385854	SAMN07136770	NextSeq 550	SRR5787997	2011-05-14	51	-30	154.003	0.2	-	water	prok and euk enriched	23.501	-	35.571999	NA	NA	NA	-	-	-	42963	71606922	1	0	22.54	12.38	12.79	1.97	4.066	17.56	5.323	18.07	54.0725618	2.2768109	1.0518245	5.3082045	37.2905984	56.3493727
GEOTRACES	PRJNA385854	SRS2329745	SRS2329745	PRJNA385854	SAMN07136564	NextSeq 550	SRR5787994	2011-11-19	182	31.7535	-64.175	0.2	-	water	prok and euk enriched	18.481	203.9	36.591	-	-	-	-	-	-	20726	33999814	4	0	11.49	9.012	5.025	0.8638	2.834	5.343	3.054	14.46	57.3206292	7.2352524	0.5769426	2.4481761	32.4189997	64.5558816
GEOTRACES	PRJNA385854	SRS2329746	SRS2329746	PRJNA385854	SAMN07136768	NextSeq 550	SRR5787995	2011-05-14	15	-30	154.003	0.2	-	water	prok and euk enriched	23.49	-	35.571999	NA	NA	NA	-	-	-	36329	59330162	3	0	23.69	13.33	13.47	2.168	4.46	18.12	5.764	19.44	53.5436036	3.0705060	1.0867307	5.1108087	37.1883510	56.6141096
GEOTRACES	PRJNA385854	SRS2329747	SRS2329747	PRJNA385854	SAMN07136767	NextSeq 550	SRR5787996	2011-05-14	49	-29.998	153.5	0.2	-	water	prok and euk enriched	23.305	-	35.504002	NA	NA	NA	-	-	-	56752	97279105	1	0	23.77	14.13	13.44	2.13	5.516	18.05	5.887	20.32	56.1226968	3.4488200	2.0355309	3.1431248	35.2498275	59.5715168
GEOTRACES	PRJNA385854	SRS2329748	SRS2329748	PRJNA385854	SAMN07136563	NextSeq 550	SRR5787993	2011-11-19	109	31.7535	-64.175	0.2	-	water	prok and euk enriched	20.552	189.7	36.722	-	-	-	-	-	-	11524	17280305	1	0	8.053	6.048	3.402	0.6018	1.89	3.754	2.052	9.883	61.2118621	5.2281620	0.7748000	0.8011262	31.9840497	66.4400241
GEOTRACES	PRJNA385854	SRS2329749	SRS2329749	PRJNA385854	SAMN07136694	NextSeq 550	SRR5787992	2011-03-11	149	-39.9648	-42.4232	0.2	-	water	prok and euk enriched	9.988	221.2	34.691002	-	-	-	-	-	-	18216	28206525	1	0	14.7	13.39	4.605	0.2727	1.916	2.466	5.164	20.22	41.3266296	9.9378632	0.9535226	1.0036226	46.7783620	51.2644928
GEOTRACES	PRJNA385854	SRS2329750	SRS2329750	PRJNA385854	SAMN07136695	NextSeq 550	SRR5787989	2011-03-12	9	-37.8305	-41.1248	0.2	-	water	prok and euk enriched	20.258	228.0	35.369999	-	-	-	-	-	-	25814	41410232	2	0	15.08	10.16	8.066	0.9368	3.837	10.71	3.765	15.17	55.5425414	2.5502990	1.0688531	1.0682320	39.7700744	58.0928404
GEOTRACES	PRJNA385854	SRS2329751	SRS2329751	PRJNA385854	SAMN07136842	NextSeq 550	SRR5787991	2011-06-15	33	-32.5063	-162.9935	0.2	-	water	prok and euk enriched	19.461	218.8	35.486	-	-	-	-	-	-	23597	34845612	0	0	15.55	8.817	8.23	1.174	3.514	11.15	3.593	14.64	52.3929757	3.0676404	1.1421188	1.9634726	41.4337926	55.4606161
GEOTRACES	PRJNA385854	SRS2329752	SRS2329752	PRJNA385854	SAMN07136696	NextSeq 550	SRR5787990	2011-03-12	50	-37.8305	-41.1248	0.2	-	water	prok and euk enriched	19.736	231.6	35.583	-	-	-	-	-	-	20349	34697810	2	0	14.37	9.949	8.203	0.8796	4.267	9.804	4.203	14.53	47.3292302	1.2562385	1.2135365	1.8168731	48.3841218	48.5854687
GEOTRACES	PRJNA385854	SRS2329753	SRS2329753	PRJNA385854	SAMN07136698	NextSeq 550	SRR5788468	2011-03-13	11	-35.0093	-39.431	0.2	-	water	prok and euk enriched	22.088	220.4	35.730999	-	-	-	-	-	-	36691	64127564	2	1	18.81	11.43	10.14	0.8156	4.374	15.05	4.518	17.2	51.6542657	0.7901227	1.3330396	2.0306705	44.1919015	52.4443884
GEOTRACES	PRJNA385854	SRS2329754	SRS2329754	PRJNA385854	SAMN07136697	NextSeq 550	SRR5788467	2011-03-12	148	-37.8305	-41.1248	0.2	-	water	prok and euk enriched	14.966	223.3	35.605	-	-	-	-	-	-	25471	43370935	7	1	18.5	15.57	8.819	1.745	5.116	6.404	6.006	21.8	48.1873632	8.5575480	0.9382164	0.5477524	41.7691201	56.7449112
GEOTRACES	PRJNA385854	SRS2329755	SRS2329755	PRJNA385854	SAMN07136699	NextSeq 550	SRR5788465	2010-10-24	33	24.0001	-22.0001	0.2	-	water	prok and euk enriched	25.66	206.9	36.720001	-	-	-	-	-	-	77667	134245426	6	2	25.45	13.71	14.58	1.083	3.564	20.27	5.551	20.88	57.7189773	2.8632411	0.9179513	4.4192338	34.0805965	60.5822184
GEOTRACES	PRJNA385854	SRS2329756	SRS2329756	PRJNA385854	SAMN07136700	NextSeq 550	SRR5788466	2010-10-24	57	24.0001	-22.0001	0.2	-	water	prok and euk enriched	24.09	219.4	36.93	-	-	-	-	-	-	14448	20207772	0	0	15.06	8.173	8.338	0.6958	2.345	11.77	3.266	12.96	73.1881397	3.1091850	0.6194863	3.1808464	19.9023425	76.2973247
GEOTRACES	PRJNA385854	SRS2329757	SRS2329757	PRJNA385854	SAMN07136702	NextSeq 550	SRR5788464	2010-10-24	151	24.0001	-22.0001	0.2	-	water	prok and euk enriched	17.27	106.7	36.27	-	-	-	-	-	-	26926	44675253	1	0	16.11	9.477	8.137	1.342	3.708	10.98	3.544	14.64	49.7982659	6.0482700	1.6240084	5.2666127	37.2628430	55.8465359
GEOTRACES	PRJNA385854	SRS2329758	SRS2329758	PRJNA385854	SAMN07136701	NextSeq 550	SRR5788463	2010-10-24	72	24.0001	-22.0001	0.2	-	water	prok and euk enriched	22.81	213.2	36.919998	-	-	-	-	-	-	27875	49303902	1	1	17.79	9.508	10.29	1.067	3.29	12.59	3.774	14.81	49.8933285	3.2656881	0.8118343	10.6058442	35.4233048	53.1590166
GEOTRACES	PRJNA385854	SRS2329759	SRS2329759	PRJNA385854	SAMN07136836	NextSeq 550	SRR5788461	2011-06-13	48	-32.4985	-165.9988	0.2	-	water	prok and euk enriched	19.656	218.8	35.473	-	-	-	-	-	-	30223	45813805	0	0	18.42	10.07	10.67	1.038	3.804	14.24	4.675	16.54	57.9443461	1.8131317	1.0111512	1.7248643	37.5065067	59.7574778
GEOTRACES	PRJNA385854	SRS2329760	SRS2329760	PRJNA385854	SAMN07136835	NextSeq 550	SRR5788462	2011-06-13	30	-32.4985	-165.9988	0.2	-	water	prok and euk enriched	19.736	218.4	35.476002	-	-	-	-	-	-	38311	61173625	1	0	19.19	10.66	10.82	1.242	3.997	14.45	4.676	17.29	52.1161006	2.8504376	1.2209450	2.0657269	41.7467900	54.9665382
GEOTRACES	PRJNA385854	SRS2329761	SRS2329761	PRJNA385854	SAMN07136837	NextSeq 550	SRR5788460	2011-06-13	76	-32.4985	-165.9988	0.2	-	water	prok and euk enriched	19.386	219.5	35.484001	-	-	-	-	-	-	31300	47256137	0	0	17.88	9.576	9.484	0.9896	3.571	13.99	3.946	15.75	61.0894327	1.8495033	0.9046932	2.1984751	33.9578956	62.9389360
GEOTRACES	PRJNA385854	SRS2329762	SRS2329762	PRJNA385854	SAMN07136839	NextSeq 550	SRR5788458	2011-06-13	15	-32.4957	-164.9923	0.2	-	water	prok and euk enriched	19.338	220.2	35.382999	-	-	-	-	-	-	21694	32159871	0	0	16.45	8.949	9.176	1.027	3.639	12.53	4.111	15	60.7592273	1.7841456	0.9793863	1.7347506	34.7424901	62.5433729
GEOTRACES	PRJNA385854	SRS2329763	SRS2329763	PRJNA385854	SAMN07136838	NextSeq 550	SRR5788459	2011-06-13	102	-32.4985	-165.9988	0.2	-	water	prok and euk enriched	19.283	219.5	35.486	-	-	-	-	-	-	30256	46660870	2	0	19.64	11.71	10.71	1.602	4.783	13.97	4.921	18.63	63.4533987	1.9109511	0.9383029	2.2519329	31.4454145	65.3643498
GEOTRACES	PRJNA385854	SRS2329764	SRS2329764	PRJNA385854	SAMN07136617	NextSeq 550	SRR5788456	2011-12-07	123	19.4334	-29.3832	0.2	-	water	prok and euk enriched	19.517	140.1	36.662998	-	-	-	-	-	-	27155	49811828	4	1	16.76	14.64	6.133	1.165	4.116	4.429	4.534	20.87	46.4996404	9.5816291	0.7289493	1.5237588	41.6660224	56.0812695
GEOTRACES	PRJNA385854	SRS2329765	SRS2329765	PRJNA385854	SAMN07136840	NextSeq 550	SRR5788457	2011-06-13	28	-32.4957	-164.9923	0.2	-	water	prok and euk enriched	19.38	219.7	35.445999	-	-	-	-	-	-	27754	41111343	1	0	19.56	10.68	11.43	1.177	4.449	14.93	5.197	17.98	63.4459552	1.2231613	0.8265338	1.9182944	32.5860553	64.6691165
GEOTRACES	PRJNA385854	SRS2329766	SRS2329766	PRJNA385854	SAMN07136618	NextSeq 550	SRR5788455	2011-12-07	183	19.4334	-29.3832	0.2	-	water	prok and euk enriched	15.955	117.1	36.138	-	-	-	-	-	-	30214	46304875	2	0	12.37	11.07	4.163	0.2696	2.483	1.539	4.723	18.94	49.0659302	7.2809512	0.7314650	0.3868401	42.5348135	56.3468814
GEOTRACES	PRJNA385854	SRS2329767	SRS2329767	PRJNA385854	SAMN07136619	NextSeq 550	SRR5788454	2011-12-07	233	19.4334	-29.3832	0.2	-	water	prok and euk enriched	15.176	132.3	36.030998	-	-	-	+	-	-	33866	51253444	2	0	13.53	12.03	4.787	0.2813	2.665	1.578	5.678	20.58	52.9956400	7.7426282	0.5731521	0.5459681	38.1426116	60.7382682
GEOTRACES	PRJNA385854	SRS2329768	SRS2329768	PRJNA385854	SAMN07136620	NextSeq 550	SRR5788453	2011-12-07	283	19.4334	-29.3832	0.2	-	water	prok and euk enriched	14.36	126.8	35.910999	-	-	-	+	-	-	41349	64382487	2	0	13.64	12.09	4.974	0.2215	2.697	1.476	6.036	20.77	51.8227577	8.2233953	0.6097267	0.3468285	38.9972917	60.0461530
GEOTRACES	PRJNA385854	SRS2329769	SRS2329769	PRJNA385854	SAMN07136614	NextSeq 550	SRR5788451	2011-12-07	50	19.4334	-29.3832	0.2	-	water	prok and euk enriched	24.811	206.9	37.169998	-	-	-	-	-	-	33352	53541550	0	0	19.42	9.626	11.83	0.8105	2.224	16.32	4.659	15.67	52.9066652	1.9646939	0.9938939	4.5813228	39.5534243	54.8713591
GEOTRACES	PRJNA385854	SRS2329770	SRS2329770	PRJNA385854	SAMN07136613	NextSeq 550	SRR5788452	2011-11-15	284	37.6073	-68.3895	0.2	-	water	prok and euk enriched	14.783	155.3	35.943001	-	-	-	+	-	-	42091	65382388	3	0	17.39	15.45	6.69	0.5889	3.686	2.622	7.248	25.64	56.7671041	9.6120486	0.4426691	0.5351752	32.6430030	66.3791527
GEOTRACES	PRJNA385854	SRS2329771	SRS2329771	PRJNA385854	SAMN07136615	NextSeq 550	SRR5788450	2011-12-07	74	19.4334	-29.3832	0.2	-	water	prok and euk enriched	24.807	205.9	37.168999	-	-	-	-	-	-	29735	47241792	1	0	19.27	9.573	11.63	0.8308	2.283	16.13	4.555	15.6	52.1144344	3.7633349	0.9502413	4.5416956	38.6302938	55.8777693
GEOTRACES	PRJNA385854	SRS2329772	SRS2329772	PRJNA385854	SAMN07136616	NextSeq 550	SRR5788449	2011-12-07	84	19.4334	-29.3832	0.2	-	water	prok and euk enriched	23.235	205.3	37.092999	-	-	-	-	-	-	32372	54654929	2	0	14.37	8.99	8.193	1.52	4.01	9.02	3.775	13.75	51.0861858	5.3470984	1.3696721	5.1346001	37.0624436	56.4332842
GEOTRACES	PRJNA385854	SRS2329773	SRS2329773	PRJNA385854	SAMN07136621	NextSeq 550	SRR5788448	2011-12-07	389	19.4334	-29.3832	0.2	-	water	prok and euk enriched	12.793	123.1	35.695999	-	-	-	+	-	-	29044	44807326	2	0	17.1	15.45	7.058	0.2573	3.889	1.392	9.234	24.75	53.4107218	10.1192305	0.5324440	0.4386013	35.4990025	63.5299523
GEOTRACES	PRJNA385854	SRS2329774	SRS2329774	PRJNA385854	SAMN07136923	NextSeq 550	SRR5788446	2010-10-23	50	-36.4846	13.276	0.2	-	water	prok and euk enriched	12.624	261.4634	34.995998	-	-	-	-	-	-	37393	64164570	4	0	12.3	9.842	5.851	0.5097	2.756	4.098	2.029	13.97	43.6733852	4.0167018	3.5725588	0.8649393	47.8724148	47.6900870
GEOTRACES	PRJNA385854	SRS2329775	SRS2329775	PRJNA385854	SAMN07136924	NextSeq 550	SRR5788445	2010-10-23	59	-36.4846	13.276	0.2	-	water	prok and euk enriched	12.478	261.8537	34.965	-	-	-	-	-	-	36656	63172084	4	0	12.48	9.956	5.787	0.4908	2.745	4.223	1.966	14.12	44.2185743	3.2692135	3.3947329	0.8193546	48.2981247	47.4877878
GEOTRACES	PRJNA385854	SRS2329776	SRS2329776	PRJNA385854	SAMN07136622	NextSeq 550	SRR5788447	2010-06-17	11	24.7143	-67.0726	0.2	-	water	prok and euk enriched	26.76	203.6	36.492001	-	-	-	-	-	-	52081	104575737	13	0	40.4	23.89	18.4	1.232	3.955	37.87	1.993	30.8	53.7305910	0.4115279	0.8221850	1.0551499	43.9805462	54.1421189
GEOTRACES	PRJNA385854	SRS2329777	SRS2329777	PRJNA385854	SAMN07136926	NextSeq 550	SRR5788443	2010-10-23	101	-36.4846	13.276	0.2	-	water	prok and euk enriched	11.085	260.6829	34.728001	-	-	-	-	-	-	3012	4501815	0	0	17.85	15.13	6.879	0.744	3.731	4.406	2.759	22.31	58.5317072	4.7887656	1.2270815	1.5324218	33.9200239	63.3204728
GEOTRACES	PRJNA385854	SRS2329778	SRS2329778	PRJNA385854	SAMN07136925	NextSeq 550	SRR5788444	2010-10-23	81	-36.4846	13.276	0.2	-	water	prok and euk enriched	12.05	249.4634	34.922001	-	-	-	-	-	-	1400	2016672	0	0	16.93	14.11	7.109	0.9012	3.92	4.94	3.537	20.54	49.2571593	7.4937729	1.3612887	1.4579506	40.4298285	56.7509322
GEOTRACES	PRJNA385854	SRS2329779	SRS2329779	PRJNA385854	SAMN07136927	NextSeq 550	SRR5788442	2010-10-26	6	-38.4254	10.0888	0.2	-	water	prok and euk enriched	11.78	266.3415	34.838001	-	-	-	-	-	-	1952	2812723	0	0	9.7	8.006	4.282	0.3318	2.143	2.935	1.365	11.64	40.2125155	2.3258098	2.5343221	0.7809887	54.1463639	42.5383253
GEOTRACES	PRJNA385854	SRS2329780	SRS2329780	PRJNA385854	SAMN07136930	NextSeq 550	SRR5788439	2010-10-26	52	-38.4254	10.0888	0.2	-	water	prok and euk enriched	11.779	263.7073	34.841999	-	-	-	-	-	-	578	771918	0	0	9.682	7.925	4.143	0.3461	2.085	2.944	1.377	11.58	44.5754437	2.2963823	2.2100065	0.7440609	50.1741066	46.8718260
GEOTRACES	PRJNA385854	SRS2329781	SRS2329781	PRJNA385854	SAMN07136928	NextSeq 550	SRR5788441	2010-10-26	21	-38.4254	10.0888	0.2	-	water	prok and euk enriched	11.782	266.0488	34.839001	-	-	-	-	-	-	1882	2706975	0	0	9.716	8.047	4.315	0.3371	2.162	2.904	1.394	11.65	39.0447395	2.1308902	2.6657251	0.7056873	55.4529579	41.1756297
GEOTRACES	PRJNA385854	SRS2329782	SRS2329782	PRJNA385854	SAMN07136929	NextSeq 550	SRR5788440	2010-10-26	42	-38.4254	10.0888	0.2	-	water	prok and euk enriched	11.781	263.9024	34.841999	-	-	-	-	-	-	1757	2495273	0	0	8.829	7.401	3.92	0.3562	2.065	2.553	1.395	10.73	41.1959876	2.5901074	2.4267499	0.6072675	53.1798877	43.7860950
GEOTRACES	PRJNA385854	SRS2329783	SRS2329783	PRJNA385854	SAMN07136931	NextSeq 550	SRR5788438	2010-10-26	62	-38.4254	10.0888	0.2	-	water	prok and euk enriched	11.779	264.0	34.841	-	-	-	-	-	-	2789	4090573	0	0	11.04	9.216	4.895	0.4115	2.536	3.232	1.642	13.37	46.4771146	2.5581903	2.3524448	0.8198909	47.7923594	49.0353049
GEOTRACES	PRJNA385854	SRS2329784	SRS2329784	PRJNA385854	SAMN07136932	NextSeq 550	SRR5788437	2010-10-26	101	-38.4254	10.0888	0.2	-	water	prok and euk enriched	11.753	261.7561	34.84	-	-	-	-	-	-	13006	20325258	1	1	15.49	12.63	6.48	0.5832	3.31	4.774	2.169	18.5	57.8287799	3.7647664	1.7567079	1.0670289	35.5827168	61.5935463
GEOTRACES	PRJNA385854	SRS2329785	SRS2329785	PRJNA385854	SAMN07136495	NextSeq 550	SRR5788434	2010-05-20	8	36.2067	-53.2681	0.2	-	water	prok and euk enriched	18.574	223.1	36.542	-	-	-	-	-	-	77672	158042325	19	2	33.71	21.59	16.87	2.57	6.783	22.38	7.112	32.39	55.1362697	2.3619929	1.3218605	0.4314101	40.7484668	57.4982626
GEOTRACES	PRJNA385854	SRS2329786	SRS2329786	PRJNA385854	SAMN07136494	NextSeq 550	SRR5788435	2010-05-12	198	46.312	-39.658	0.2	-	water	prok and euk enriched	14.188	210.8	35.902	-	-	-	-	-	-	82975	160271230	27	1	29.65	23.99	14.91	1.79	8.631	13	9.782	34.41	43.8066014	12.9692135	0.7639423	0.7496267	41.7106162	56.7758149
GEOTRACES	PRJNA385854	SRS2329787	SRS2329787	PRJNA385854	SAMN07136493	NextSeq 550	SRR5788436	2010-05-12	153	46.312	-39.658	0.2	-	water	prok and euk enriched	14.426	212.9	35.942001	-	-	-	-	-	-	77884	152951339	26	1	31.1	24.52	15.48	1.573	9.073	14.14	9.396	34.59	45.9551969	11.6935076	0.8084611	0.5984903	40.9443441	57.6487045
GEOTRACES	PRJNA385854	SRS2329788	SRS2329788	PRJNA385854	SAMN07136497	NextSeq 550	SRR5788432	2010-05-20	74	36.2067	-53.2681	0.2	-	water	prok and euk enriched	18.069	205.2	36.537998	-	-	-	-	-	-	30377	46788657	2	0	18.18	13	9.303	1.749	4.819	10.84	5.101	20.07	53.3294635	7.2403728	1.3233135	0.3811396	37.7257107	60.5698363
GEOTRACES	PRJNA385854	SRS2329789	SRS2329789	PRJNA385854	SAMN07136496	NextSeq 550	SRR5788433	2010-05-20	50	36.2067	-53.2681	0.2	-	water	prok and euk enriched	18.327	214.2	36.537998	-	-	-	-	-	-	82043	163345724	22	0	30.96	21.16	15.15	3.411	7.867	20.08	7.102	30.85	48.2839191	3.9520330	1.8699434	0.3636876	45.5304169	52.2359521
GEOTRACES	PRJNA385854	SRS2329790	SRS2329790	PRJNA385854	SAMN07136498	NextSeq 550	SRR5788431	2010-05-20	102	36.2067	-53.2681	0.2	-	water	prok and euk enriched	17.853	206.0	36.532001	-	-	-	-	-	-	32815	52026928	3	0	20.38	14.96	10.32	1.686	5.319	11.64	5.898	22.84	53.0908563	8.0536554	0.7430675	0.2730267	37.8393941	61.1445117
GEOTRACES	PRJNA385854	SRS2329791	SRS2329791	PRJNA385854	SAMN07136500	NextSeq 550	SRR5788429	2010-05-20	199	36.2067	-53.2681	0.2	-	water	prok and euk enriched	17.558	207.4	36.511002	-	-	-	-	-	-	23777	37026653	3	0	19.6	13.67	9.766	1.262	4.516	12.28	4.998	21.44	45.2513577	7.8597408	0.6467460	0.3673539	45.8748016	53.1110985
GEOTRACES	PRJNA385854	SRS2329792	SRS2329792	PRJNA385854	SAMN07136499	NextSeq 550	SRR5788430	2010-05-20	151	36.2067	-53.2681	0.2	-	water	prok and euk enriched	17.691	205.8	36.513	-	-	-	-	-	-	44008	73038937	6	0	22.36	15.76	11.06	1.598	5.387	13.47	6.033	24.05	54.2889737	8.4264668	0.7264589	0.3377137	36.2203869	62.7154405
GEOTRACES	PRJNA385854	SRS2329793	SRS2329793	PRJNA385854	SAMN07136502	NextSeq 550	SRR5788427	2010-05-18	52	37.5673	-50.6855	0.2	-	water	prok and euk enriched	17.695	221.8	36.403	-	-	-	-	-	-	38278	72393044	9	0	15.47	11.45	6.931	0.7218	3.764	8.703	4.068	17.07	43.5254120	3.1152535	2.5684989	0.3267837	50.4640519	46.6406655
GEOTRACES	PRJNA385854	SRS2329794	SRS2329794	PRJNA385854	SAMN07136501	NextSeq 550	SRR5788428	2010-05-18	10	37.5673	-50.6855	0.2	-	water	prok and euk enriched	17.759	222.6	36.409	-	-	-	-	-	-	38880	73942205	9	1	15.68	11.41	6.964	0.7396	3.657	9.011	3.925	16.91	42.4015296	3.4880056	2.4397093	0.3263995	51.3443561	45.8895352
GEOTRACES	PRJNA385854	SRS2329795	SRS2329795	PRJNA385854	SAMN07136581	NextSeq 550	SRR5788426	2011-12-10	234	17.4	-24.5	0.2	-	water	prok and euk enriched	13.458	74.5	35.611	+	-	-	+	-	-	55110	95404524	7	1	17.17	14.87	6.496	0.2151	3.462	2.179	7.676	25.24	51.8482834	13.2317408	0.4623672	0.5120399	33.9455686	65.0800242
GEOTRACES	PRJNA385854	SRS2329796	SRS2329796	PRJNA385854	SAMN07136582	NextSeq 550	SRR5788425	2011-12-10	285	17.4	-24.5	0.2	-	water	prok and euk enriched	12.667	70.5	35.508999	+	-	-	+	-	-	48599	85774238	3	0	16.28	14.29	6.303	0.2093	3.347	1.724	7.535	23.62	53.3800622	13.7536783	0.4247455	0.4683274	31.9731866	67.1337405
GEOTRACES	PRJNA385854	SRS2329797	SRS2329797	PRJNA385854	SAMN07136802	NextSeq 550	SRR5788423	2011-06-14	51	-32.5043	-163.9897	0.2	-	water	prok and euk enriched	19.404	218.8	35.469002	-	-	-	-	-	-	45339	70730355	0	0	23.82	12.71	13.59	1.189	5.193	18.31	5.748	20.73	64.4595529	2.5661234	0.6080119	2.5396972	29.8266146	67.0256763
GEOTRACES	PRJNA385854	SRS2329798	SRS2329798	PRJNA385854	SAMN07136801	NextSeq 550	SRR5788424	2011-06-14	31	-32.5043	-163.9897	0.2	-	water	prok and euk enriched	19.405	218.7	35.467999	-	-	-	-	-	-	58787	93454590	0	0	30.56	15.83	17.21	1.399	6.231	24.11	6.957	26.66	60.3011125	1.7336317	0.6603712	3.2594070	34.0454776	62.0347442
GEOTRACES	PRJNA385854	SRS2329799	SRS2329799	PRJNA385854	SAMN07136798	NextSeq 550	SRR5788421	2011-06-14	1023	-32.515	-164.9812	0.2	-	water	prok and euk enriched	5.032	204.4	34.306999	-	-	-	-	+	-	42575	75654366	5	0	20.66	18.92	10.23	0.1006	3.521	1.62	10.45	26.88	50.3849043	12.6678312	0.4870415	0.3121064	36.1481166	63.0527355
GEOTRACES	PRJNA385854	SRS2329800	SRS2329800	PRJNA385854	SAMN07136797	NextSeq 550	SRR5788422	2011-06-13	204	-32.4957	-164.9923	0.2	-	water	prok and euk enriched	16.617	208.0	35.347	-	-	-	+	-	-	48677	90939346	10	0	15.84	12.84	5.308	0.553	2.792	5.633	4.107	19.33	46.3474813	7.6118501	0.6910692	2.5459048	42.8036946	53.9593314
GEOTRACES	PRJNA385854	SRS2329801	SRS2329801	PRJNA385854	SAMN07136799	NextSeq 550	SRR5788420	2011-06-14	5100	-32.515	-164.9812	0.2	-	water	prok and euk enriched	1.043	200.1	34.707001	-	-	-	-	+	-	54023	122544390	17	0	25.69	23.87	12.38	0.1402	2.369	0.6155	17.38	30.27	51.3994453	11.4767809	0.4056905	0.4651256	36.2529576	62.8762262
GEOTRACES	PRJNA385854	SRS2329802	SRS2329802	PRJNA385854	SAMN07136793	NextSeq 550	SRR5788418	2011-06-01	100	-32.5	-172	0.2	-	water	prok and euk enriched	17.184	-	35.388	NA	NA	NA	-	-	-	27652	49248964	2	0	13.36	9.705	7.497	1.555	4.367	6.742	3.541	13.68	46.9007289	2.8452942	1.4968242	6.3005754	42.4565773	49.7460231
GEOTRACES	PRJNA385854	SRS2329803	SRS2329803	PRJNA385854	SAMN07136800	NextSeq 550	SRR5788419	2011-06-14	17	-32.5043	-163.9897	0.2	-	water	prok and euk enriched	19.398	219.2	35.469002	-	-	-	-	-	-	40565	62832028	1	0	18.15	9.751	10.36	1.085	4.021	13.66	4.471	16.21	50.1937803	1.9644642	1.1426835	2.0273673	44.6717047	52.1582445
GEOTRACES	PRJNA385854	SRS2329804	SRS2329804	PRJNA385854	SAMN07136795	NextSeq 550	SRR5788416	2011-06-13	75	-32.4957	-164.9923	0.2	-	water	prok and euk enriched	19.333	219.7	35.471001	-	-	-	-	-	-	28673	45788875	2	0	19.37	11.11	10.4	1.668	4.621	13.92	4.727	17.95	49.5214599	1.8100321	1.2308584	1.4986556	45.9389940	51.3314920
GEOTRACES	PRJNA385854	SRS2329805	SRS2329805	PRJNA385854	SAMN07136794	NextSeq 550	SRR5788417	2011-06-13	50	-32.4957	-164.9923	0.2	-	water	prok and euk enriched	19.378	218.8	35.473999	-	-	-	-	-	-	54281	84183713	2	0	21.39	11.54	12.26	1.226	4.719	16.36	5.437	19.5	65.2921119	1.5265770	0.7653180	1.7159980	30.6999951	66.8186889
GEOTRACES	PRJNA385854	SRS2329806	SRS2329806	PRJNA385854	SAMN07136796	NextSeq 550	SRR5788415	2011-06-13	100	-32.4957	-164.9923	0.2	-	water	prok and euk enriched	19.28	219.9	35.465	-	-	-	-	-	-	18500	26566922	0	0	16.78	9.52	8.927	1.34	3.796	12.11	3.95	16.25	62.9520308	1.5271230	0.9027477	1.1763368	33.4417617	64.4791538
GEOTRACES	PRJNA385854	SRS2329807	SRS2329807	PRJNA385854	SAMN07136574	NextSeq 550	SRR5788413	2011-11-30	234	26.1369	-44.8262	0.2	-	water	prok and euk enriched	17.948	190.1	36.553001	-	-	-	+	-	-	39441	64155888	8	0	9.622	8.625	2.639	0.2168	1.534	1.487	2.772	15.37	54.4104261	12.7737805	0.3726387	0.5118133	31.9313414	67.1842066
GEOTRACES	PRJNA385854	SRS2329808	SRS2329808	PRJNA385854	SAMN07136575	NextSeq 550	SRR5788412	2011-11-30	284	26.1369	-44.8262	0.2	-	water	prok and euk enriched	17.261	194.7	36.43	-	-	-	+	-	-	53478	89881513	8	0	9.739	8.767	2.98	0.243	1.64	1.326	3.048	15.66	60.5480646	8.3431806	0.3715438	0.4823085	30.2549024	68.8912452
GEOTRACES	PRJNA385854	SRS2329809	SRS2329809	PRJNA385854	SAMN07136573	NextSeq 550	SRR5788414	2011-11-30	185	26.1369	-44.8262	0.2	-	water	prok and euk enriched	18.979	184.8	36.719002	-	-	-	-	-	-	52646	85760426	5	1	10.39	9.204	3.348	0.44	2.113	2.38	2.806	15.58	53.6203912	12.8051642	0.4523677	1.0955385	32.0265384	66.4255554
GEOTRACES	PRJNA385854	SRS2329810	SRS2329810	PRJNA385854	SAMN07136576	NextSeq 550	SRR5788411	2011-12-10	48	17.4	-24.5	0.2	-	water	prok and euk enriched	24.678	207.0	36.806	-	-	-	-	-	-	20080	29624947	0	0	14.8	7.114	9.027	0.605	1.871	12.32	3.493	12.47	63.3505882	1.2616234	0.9942150	3.6974226	30.6961509	64.6122116
GEOTRACES	PRJNA385854	SRS2329811	SRS2329811	PRJNA385854	SAMN07136577	NextSeq 550	SRR5788410	2011-12-10	71	17.4	-24.5	0.2	-	water	prok and euk enriched	20.199	156.3	36.477001	-	-	-	-	-	-	28566	43303892	1	0	13.19	8.949	7.013	1.208	3.69	7.729	3.884	14.72	57.7070426	6.1823022	1.3317958	3.6063534	31.1725060	63.8893448
GEOTRACES	PRJNA385854	SRS2329812	SRS2329812	PRJNA385854	SAMN07136578	NextSeq 550	SRR5788409	2011-12-10	89	17.4	-24.5	0.2	-	water	prok and euk enriched	19.688	140.9	36.588001	-	-	-	-	-	-	31174	49452514	1	0	10.59	7.714	4.484	0.6383	2.385	5.338	2.852	12.97	54.9576042	7.3193761	0.8178370	4.2196588	32.6855239	62.2769803
GEOTRACES	PRJNA385854	SRS2329813	SRS2329813	PRJNA385854	SAMN07136579	NextSeq 550	SRR5788408	2011-12-10	135	17.4	-24.5	0.2	-	water	prok and euk enriched	16.768	112.7	36.271999	-	-	-	-	-	-	60122	98274895	8	0	15.95	13.84	5.279	0.4318	3.005	2.762	5.502	22.76	55.6344456	10.2594914	0.5035866	0.4743150	33.1281613	65.8939370
GEOTRACES	PRJNA385854	SRS2329814	SRS2329814	PRJNA385854	SAMN07136751	NextSeq 550	SRR5788406	2011-05-29	29	-32.5	-176	0.2	-	water	prok and euk enriched	20.078	-	35.511002	NA	NA	NA	-	-	-	21795	34407472	0	0	16.74	10.23	9.776	0.9311	4.233	11.88	4.543	15.63	53.8956011	2.2570269	1.4383031	3.9298010	38.4792680	56.1526280
GEOTRACES	PRJNA385854	SRS2329815	SRS2329815	PRJNA385854	SAMN07136580	NextSeq 550	SRR5788407	2011-12-10	183	17.4	-24.5	0.2	-	water	prok and euk enriched	14.295	85.2	35.742001	+	-	-	-	-	-	39645	63134277	3	0	16.36	14.09	6.157	0.2766	3.366	2.444	6.827	23.94	53.2627884	9.5199715	0.5636895	0.7111164	35.9424342	62.7827599
GEOTRACES	PRJNA385854	SRS2329816	SRS2329816	PRJNA385854	SAMN07136752	NextSeq 550	SRR5788405	2011-05-29	48	-32.5	-176	0.2	-	water	prok and euk enriched	19.998	-	35.488998	NA	NA	NA	-	-	-	23672	38832345	0	0	17.4	10.88	10.08	1.098	4.668	11.99	4.779	16.43	52.2346440	2.0273036	1.7066818	3.3001809	40.7311897	54.2619476
GEOTRACES	PRJNA385854	SRS2329817	SRS2329817	PRJNA385854	SAMN07136754	NextSeq 550	SRR5788404	2011-05-29	100	-32.5	-176	0.2	-	water	prok and euk enriched	17.67	-	35.534	NA	NA	NA	-	-	-	40363	67694836	5	0	19.34	14.79	11.14	2.048	6.094	9.63	5.875	20.25	52.8830307	7.7063939	0.8896711	3.5798032	34.9411011	60.5894246
GEOTRACES	PRJNA385854	SRS2329818	SRS2329818	PRJNA385854	SAMN07136744	NextSeq 550	SRR5788402	2011-05-21	101	-30	167	0.2	-	water	prok and euk enriched	20.242	-	35.612	NA	NA	NA	-	-	-	35679	57818337	3	0	15.72	9.577	8.674	1.346	3.59	11.15	3.742	14.23	48.6507633	2.9791409	1.2884219	5.6999325	41.3817414	51.6299042
GEOTRACES	PRJNA385854	SRS2329819	SRS2329819	PRJNA385854	SAMN07136745	NextSeq 550	SRR5788401	2011-05-23	15	-30	170.877	0.2	-	water	prok and euk enriched	21.381	-	35.66	NA	NA	NA	-	-	-	16334	25384599	0	0	15.94	9.176	9.143	1.173	3.129	11.95	3.796	13.95	49.9279151	2.5291885	1.5010009	6.8483751	39.1935204	52.4571036
GEOTRACES	PRJNA385854	SRS2329820	SRS2329820	PRJNA385854	SAMN07136749	NextSeq 550	SRR5788397	2011-05-23	100	-30	170.877	0.2	-	water	prok and euk enriched	21.381	-	35.655998	NA	NA	NA	-	-	-	37988	62105732	2	0	18.24	10.73	10.5	1.418	3.835	13.5	4.565	16.03	47.8115977	3.7093946	1.9954702	5.1876774	41.2958602	51.5209923
GEOTRACES	PRJNA385854	SRS2329821	SRS2329821	PRJNA385854	SAMN07136746	NextSeq 550	SRR5788400	2011-05-23	30	-30	170.877	0.2	-	water	prok and euk enriched	21.385	-	35.660999	NA	NA	NA	-	-	-	28477	47391940	1	0	19.74	11.22	11.41	1.394	3.791	15.09	4.775	16.78	50.3514288	2.5027249	1.9689483	5.5790535	39.5978445	52.8541537
GEOTRACES	PRJNA385854	SRS2329822	SRS2329822	PRJNA385854	SAMN07136748	NextSeq 550	SRR5788398	2011-05-23	75	-30	170.877	0.2	-	water	prok and euk enriched	21.391	-	35.659	NA	NA	NA	-	-	-	25739	42835613	2	0	16.83	9.597	9.557	1.181	3.234	12.72	3.907	14.37	42.3289801	3.9111269	1.6624004	5.5644020	46.5330907	46.2401070
GEOTRACES	PRJNA385854	SRS2329823	SRS2329823	PRJNA385854	SAMN07136747	NextSeq 550	SRR5788399	2011-05-23	50	-30	170.877	0.2	-	water	prok and euk enriched	21.387	-	35.659	NA	NA	NA	-	-	-	32140	50105534	1	0	17.19	9.564	9.7	1.172	3.169	13.21	3.88	14.37	47.6274279	2.2192303	1.7480861	5.1244220	43.2808337	49.8466582
GEOTRACES	PRJNA385854	SRS2329824	SRS2329824	PRJNA385854	SAMN07136750	NextSeq 550	SRR5788396	2011-05-29	14	-32.5	-176	0.2	-	water	prok and euk enriched	20.118	-	35.522999	NA	NA	NA	-	-	-	23861	39185710	0	0	19.32	11.28	11.09	0.9433	4.448	14.38	4.911	17.26	52.8228352	2.2067599	1.4814583	3.7893215	39.6996250	55.0295951
GEOTRACES	PRJNA385854	SRS2329825	SRS2329825	PRJNA385854	SAMN07136887	NextSeq 550	SRR5788395	2011-05-27	1001	-32.5	-179.303	0.2	-	water	prok and euk enriched	5.19	-	34.386002	NA	NA	NA	-	+	-	24752	43350021	2	0	21.76	19.3	10.98	0.09092	3.397	2.269	11.96	27.97	53.4682539	12.2266708	0.4389730	0.4229580	33.4431444	65.6949247
GEOTRACES	PRJNA385854	SRS2329826	SRS2329826	PRJNA385854	SAMN07136888	NextSeq 550	SRR5788394	2011-06-10	16	-32.4967	-170.9953	0.2	-	water	prok and euk enriched	19.313	220.6	35.515999	-	-	-	-	-	-	27508	45451190	0	0	20.13	11.34	11.68	1.067	4.616	15.32	4.99	17.81	54.6695712	1.2233087	0.9667648	4.5993394	38.5410159	55.8928799
GEOTRACES	PRJNA385854	SRS2329827	SRS2329827	PRJNA385854	SAMN07136889	NextSeq 550	SRR5788393	2011-06-10	32	-32.4967	-170.9953	0.2	-	water	prok and euk enriched	19.297	220.9	35.514999	-	-	-	-	-	-	29989	50400296	1	0	15.33	8.72	8.959	0.8306	3.585	11.62	3.872	13.54	46.4121371	1.0444866	0.9103713	3.7842508	47.8487542	47.4566237
GEOTRACES	PRJNA385854	SRS2329828	SRS2329828	PRJNA385854	SAMN07136890	NextSeq 550	SRR5788392	2011-06-10	52	-32.4967	-170.9953	0.2	-	water	prok and euk enriched	19.29	220.5	35.514999	-	-	-	-	-	-	34807	57976210	1	0	17.58	10.12	10.3	1.103	4.237	13.06	4.593	16	55.8609839	1.4024898	1.0083643	4.3534639	37.3746980	57.2634737
GEOTRACES	PRJNA385854	SRS2329829	SRS2329829	PRJNA385854	SAMN07136884	NextSeq 550	SRR5788390	2011-05-27	51	-32.5	-179.303	0.2	-	water	prok and euk enriched	20.689	-	35.629002	NA	NA	NA	-	-	-	26686	43979316	0	0	20.96	11.99	12	1.319	4.028	15.57	4.76	18.32	51.8706295	2.5389203	1.2584504	4.7191563	39.6128435	54.4095498
GEOTRACES	PRJNA385854	SRS2329830	SRS2329830	PRJNA385854	SAMN07136883	NextSeq 550	SRR5788391	2011-05-27	29	-32.5	-179.303	0.2	-	water	prok and euk enriched	20.686	-	35.627998	NA	NA	NA	-	-	-	31371	52043873	1	0	22.67	12.02	12.97	1.093	3.945	17.89	4.808	18.38	56.4683609	1.8577166	0.8007853	5.4861876	35.3869496	58.3260775
GEOTRACES	PRJNA385854	SRS2329831	SRS2329831	PRJNA385854	SAMN07136885	NextSeq 550	SRR5788389	2011-05-27	74	-32.5	-179.303	0.2	-	water	prok and euk enriched	20.71	-	35.636002	NA	NA	NA	-	-	-	22324	37257643	0	0	21.84	12.21	12.15	1.317	4.103	16.41	4.576	18.66	49.0776423	2.3494032	1.3879415	4.0076489	43.1773641	51.4270455
GEOTRACES	PRJNA385854	SRS2329832	SRS2329832	PRJNA385854	SAMN07136886	NextSeq 550	SRR5788388	2011-05-27	99	-32.5	-179.303	0.2	-	water	prok and euk enriched	18.853	-	35.588001	NA	NA	NA	-	-	-	19327	31921658	1	0	14.55	10.73	8.132	1.596	4.388	7.604	4.149	15.11	50.8459832	4.7754437	1.3543574	3.2553077	39.7689080	55.6214269
GEOTRACES	PRJNA385854	SRS2329833	SRS2329833	PRJNA385854	SAMN07136761	NextSeq 550	SRR5788387	2010-05-22	9	33.4334	-58.0503	0.2	-	water	prok and euk enriched	20.566	212.3	36.647999	-	-	-	-	-	-	43086	79374549	6	1	22.31	13.2	11.32	1.306	3.572	18.42	2.898	18.21	54.7408584	0.9881297	1.3685097	0.5105971	42.3919051	55.7289881
GEOTRACES	PRJNA385854	SRS2329834	SRS2329834	PRJNA385854	SAMN07136651	NextSeq 550	SRR5788383	2011-03-14	149	-32.092	-37.4563	0.2	-	water	prok and euk enriched	16.162	213.1	35.722	-	-	-	-	-	-	47505	78406583	8	1	15.47	13.57	6.107	1.06	3.478	4.073	4.922	19.98	48.4072904	7.8809426	0.8246416	0.5546644	42.3324610	56.2882330
GEOTRACES	PRJNA385854	SRS2329835	SRS2329835	PRJNA385854	SAMN07136892	NextSeq 550	SRR5788385	2011-06-10	103	-32.4967	-170.9953	0.2	-	water	prok and euk enriched	19.083	221.1	35.508999	-	-	-	-	-	-	36238	62053779	1	0	16.82	10.3	8.733	1.787	4.419	11.27	3.697	15.72	48.9867959	1.5866352	1.1490043	3.8171300	44.4604347	50.5734311
GEOTRACES	PRJNA385854	SRS2329836	SRS2329836	PRJNA385854	SAMN07136652	NextSeq 550	SRR5788384	2011-03-15	11	-29.0538	-35.8078	0.2	-	water	prok and euk enriched	24.1	211.5	35.686001	-	-	-	-	-	-	47791	79027350	1	0	24.04	10.99	14.33	0.5048	2.216	21.42	5.196	17.76	57.6615007	0.8844079	1.0784257	2.5528547	37.8228109	58.5459086
GEOTRACES	PRJNA385854	SRS2329837	SRS2329837	PRJNA385854	SAMN07136891	NextSeq 550	SRR5788386	2011-06-10	75	-32.4967	-170.9953	0.2	-	water	prok and euk enriched	19.283	220.3	35.518002	-	-	-	-	-	-	23875	38844119	1	0	15.32	8.975	8.659	1.12	3.756	11.11	3.825	14.21	53.3348395	1.3754271	1.0221138	3.2097609	41.0578587	54.7102666
GEOTRACES	PRJNA385854	SRS2329838	SRS2329838	PRJNA385854	SAMN07136650	NextSeq 550	SRR5788382	2011-03-14	10	-32.092	-37.4563	0.2	-	water	prok and euk enriched	23.845	211.6	35.966999	-	-	-	-	-	-	45347	75301028	3	0	23.09	10.81	11.99	0.5052	2.489	20.44	3.562	17.74	65.0361938	0.8295667	0.9278510	1.7358939	31.4704946	65.8657605
GEOTRACES	PRJNA385854	SRS2329839	SRS2329839	PRJNA385854	SAMN07136649	NextSeq 550	SRR5788381	2011-03-13	151	-35.0093	-39.431	0.2	-	water	prok and euk enriched	16.334	223.8	35.797001	-	-	-	-	-	-	47549	84185750	9	0	17.36	14.86	8.014	1.355	4.502	5.849	5.841	21.08	50.7323088	6.8817252	0.9446669	0.5364123	40.9048869	57.6140340
GEOTRACES	PRJNA385854	SRS2329840	SRS2329840	PRJNA385854	SAMN07136645	NextSeq 550	SRR5788377	2010-06-16	87	28.0905	-67.5015	0.2	-	water	prok and euk enriched	22.002	215.6	36.820999	-	-	-	-	-	-	23463	42257748	3	0	25.2	12.47	12.77	0.9108	2.25	22.55	3.547	17.36	50.4648489	1.1002676	1.1198267	1.0730428	46.2420140	51.5651165
GEOTRACES	PRJNA385854	SRS2329841	SRS2329841	PRJNA385854	SAMN07136647	NextSeq 550	SRR5788379	2010-06-16	200	28.0905	-67.5015	0.2	-	water	prok and euk enriched	19.329	191.9	36.669998	-	-	-	-	-	-	38029	63456812	4	0	16.05	14.56	5.787	1.102	3.939	3.024	4.681	20.97	46.2378256	6.9073033	0.7670063	0.5148436	45.5730212	53.1451289
GEOTRACES	PRJNA385854	SRS2329842	SRS2329842	PRJNA385854	SAMN07136648	NextSeq 550	SRR5788380	2011-03-13	49	-35.0093	-39.431	0.2	-	water	prok and euk enriched	21.949	220.8	35.728001	-	-	-	-	-	-	46739	82019493	4	1	14.25	8.641	7.816	0.6923	3.424	11.08	3.47	13	49.8785885	1.2018727	1.3624096	1.9187431	45.6383861	51.0804612
GEOTRACES	PRJNA385854	SRS2329843	SRS2329843	PRJNA385854	SAMN07136646	NextSeq 550	SRR5788378	2010-06-16	150	28.0905	-67.5015	0.2	-	water	prok and euk enriched	20.297	199.4	36.737999	-	-	-	-	-	-	18473	29026440	3	0	12.65	10.52	5.825	1.048	3.532	4.511	3.838	14.66	45.0741880	5.2222643	1.2746320	0.4829726	47.9459431	50.2964523
GEOTRACES	PRJNA385854	SRS2329844	SRS2329844	PRJNA385854	SAMN07136643	NextSeq 550	SRR5788375	2010-06-16	8	28.0905	-67.5015	0.2	-	water	prok and euk enriched	26.876	201.4	36.758999	-	-	-	-	-	-	28175	53067779	6	0	21.06	13	10.12	0.9938	2.545	18.85	2	17.18	50.6064291	0.9350085	1.3423437	0.4506142	46.6656045	51.5414376
GEOTRACES	PRJNA385854	SRS2329845	SRS2329845	PRJNA385854	SAMN07136644	NextSeq 550	SRR5788376	2010-06-16	76	28.0905	-67.5015	0.2	-	water	prok and euk enriched	22.375	214.1	36.834999	-	-	-	-	-	-	17616	29024797	1	0	17.74	8.995	8.78	0.6855	1.678	15.71	2.365	13.41	43.5761040	2.2282254	1.5089686	0.6919133	51.9947887	45.8043294
GEOTRACES	PRJNA385854	SRS2329846	SRS2329846	PRJNA385854	SAMN07136512	NextSeq 550	SRR5788374	2010-05-21	199	34.3277	-55.4316	0.2	-	water	prok and euk enriched	17.398	209.2	36.493	-	-	-	-	-	-	59079	105915517	7	0	25.84	17.47	13.5	1.437	5.452	16.66	6.341	26.05	54.8512185	7.1554050	0.6176395	0.2698743	37.1058627	62.0066235
GEOTRACES	PRJNA385854	SRS2329847	SRS2329847	PRJNA385854	SAMN07136511	NextSeq 550	SRR5788373	2010-05-21	152	34.3277	-55.4316	0.2	-	water	prok and euk enriched	17.436	212.2	36.486	-	-	-	-	-	-	63121	113909268	14	0	26.15	16.96	12.44	1.38	5.215	17.5	5.93	25.12	57.3316891	6.6001921	0.6755628	0.2792554	35.1133006	63.9318812
GEOTRACES	PRJNA385854	SRS2329848	SRS2329848	PRJNA385854	SAMN07136503	NextSeq 550	SRR5788371	2010-05-18	75	37.5673	-50.6855	0.2	-	water	prok and euk enriched	17.648	220.4	36.400002	-	-	-	-	-	-	43841	84337222	12	1	18.7	13.78	8.29	0.9305	4.605	10.8	4.711	20.34	47.8568967	3.8814089	2.4563668	0.3283060	45.4770215	51.7383056
GEOTRACES	PRJNA385854	SRS2329849	SRS2329849	PRJNA385854	SAMN07136504	NextSeq 550	SRR5788372	2010-05-18	103	37.5673	-50.6855	0.2	-	water	prok and euk enriched	17.24	215.8	36.383999	-	-	-	-	-	-	45627	82227499	12	1	18.51	13.77	9.313	1.489	5.602	10.65	4.866	20.19	46.2264429	5.3549538	1.3052667	0.3064141	46.8069226	51.5813967
GEOTRACES	PRJNA385854	SRS2329850	SRS2329850	PRJNA385854	SAMN07136505	NextSeq 550	SRR5788369	2010-05-18	151	37.5673	-50.6855	0.2	-	water	prok and euk enriched	16.73	186.7	36.327999	-	-	-	-	-	-	37177	66071044	4	1	17.14	14.11	6.695	0.8292	3.341	6.752	4.716	21.86	44.5918731	9.1557811	0.7864957	0.2690843	45.1967659	53.7476542
GEOTRACES	PRJNA385854	SRS2329851	SRS2329851	PRJNA385854	SAMN07136506	NextSeq 550	SRR5788370	2010-05-18	201	37.5673	-50.6855	0.2	-	water	prok and euk enriched	16.75	206.5	36.368	-	-	-	+	-	-	35186	66305349	11	0	20.9	17.34	8.556	1.441	4.332	7.658	4.891	24.98	47.6621072	7.6003854	0.7116269	0.2335353	43.7923452	55.2624926
GEOTRACES	PRJNA385854	SRS2329852	SRS2329852	PRJNA385854	SAMN07136508	NextSeq 550	SRR5788368	2010-05-21	50	34.3277	-55.4316	0.2	-	water	prok and euk enriched	18.167	218.0	36.52	-	-	-	-	-	-	49004	86221802	6	1	13.39	8.385	6.068	1.053	2.646	9.553	2.317	12.56	39.1508828	2.3332090	1.2485820	0.2732044	56.9941218	41.4840918
GEOTRACES	PRJNA385854	SRS2329853	SRS2329853	PRJNA385854	SAMN07136510	NextSeq 550	SRR5788366	2010-05-21	103	34.3277	-55.4316	0.2	-	water	prok and euk enriched	17.557	207.6	36.500999	-	-	-	-	-	-	51354	87155560	9	0	22.5	15.39	11.34	1.431	5.164	14.67	5.843	23.19	50.1700808	7.8732981	0.7934214	0.3005972	40.8626025	58.0433789
GEOTRACES	PRJNA385854	SRS2329854	SRS2329854	PRJNA385854	SAMN07136507	NextSeq 550	SRR5788367	2010-05-21	10	34.3277	-55.4316	0.2	-	water	prok and euk enriched	18.858	227.4	36.526001	-	-	-	-	-	-	51421	97517231	8	0	14.56	8.464	6.871	0.6012	2.099	10.2	2.425	12.27	46.0489902	1.3946667	1.5816557	0.4420704	50.5326170	47.4436569
GEOTRACES	PRJNA385854	SRS2329855	SRS2329855	PRJNA385854	SAMN07136509	NextSeq 550	SRR5788365	2010-05-21	77	34.3277	-55.4316	0.2	-	water	prok and euk enriched	17.855	213.3	36.509998	-	-	-	-	-	-	80210	149029255	18	0	22.72	14.11	10.93	1.693	4.903	15.55	4.613	21.26	52.5061845	5.1600586	1.0191070	0.3985262	40.9161237	57.6662431
GEOTRACES	PRJNA385854	SRS2329856	SRS2329856	PRJNA385854	SAMN07136782	NextSeq 550	SRR5788364	2011-05-25	99	-30	175.947	0.2	-	water	prok and euk enriched	20.352	-	35.667999	NA	NA	NA	-	-	-	21276	37137552	2	0	12.49	7.889	6.766	1.194	3.547	8.024	2.914	11.62	48.6410466	2.6320750	1.3144832	4.8133757	42.5990195	51.2731216
GEOTRACES	PRJNA385854	SRS2329857	SRS2329857	PRJNA385854	SAMN07136781	NextSeq 550	SRR5788363	2011-05-25	74	-30	175.947	0.2	-	water	prok and euk enriched	21.623	-	35.640999	NA	NA	NA	-	-	-	17205	27342291	1	0	21.36	10.84	12.32	0.9827	3.065	17.2	4.7	17.26	60.2481731	1.8430413	0.9085914	4.2249588	32.7752354	62.0912144
GEOTRACES	PRJNA385854	SRS2329858	SRS2329858	PRJNA385854	SAMN07136773	NextSeq 550	SRR5788361	2011-05-16	15	-30	156	0.2	-	water	prok and euk enriched	21.934	-	35.598	NA	NA	NA	-	-	-	46902	79106137	2	0	22.62	12.75	13.35	1.557	4.449	17.53	5.555	18.52	52.4638913	2.6817270	1.7345606	5.5603011	37.5595200	55.1456183
GEOTRACES	PRJNA385854	SRS2329859	SRS2329859	PRJNA385854	SAMN07136774	NextSeq 550	SRR5788362	2011-05-16	30	-30	156	0.2	-	water	prok and euk enriched	21.934	-	35.598	NA	NA	NA	-	-	-	49631	82910625	1	0	18.73	10.43	11.03	1.273	3.633	14.45	4.564	15.13	43.8525150	2.1977237	1.9534095	4.1417463	47.8546055	46.0502387
GEOTRACES	PRJNA385854	SRS2329860	SRS2329860	PRJNA385854	SAMN07136776	NextSeq 550	SRR5788360	2011-05-24	75	-30	174	0.2	-	water	prok and euk enriched	20.415	-	35.625	NA	NA	NA	-	-	-	23977	37585546	1	0	16.74	11.75	9.264	1.513	4.776	9.556	4.543	16.8	50.9304526	5.8255950	1.3367517	2.7635704	39.1436303	56.7560476
GEOTRACES	PRJNA385854	SRS2329861	SRS2329861	PRJNA385854	SAMN07136775	NextSeq 550	SRR5788359	2011-05-16	50	-30	156	0.2	-	water	prok and euk enriched	21.906	-	35.598	NA	NA	NA	-	-	-	42537	71535586	2	0	22.52	13.2	13.03	1.746	4.845	16.97	5.536	18.99	49.8496515	3.2735673	1.9374240	5.3541798	39.5851775	53.1232188
GEOTRACES	PRJNA385854	SRS2329862	SRS2329862	PRJNA385854	SAMN07136778	NextSeq 550	SRR5788358	2011-05-25	15	-30	175.947	0.2	-	water	prok and euk enriched	21.604	-	35.630001	NA	NA	NA	-	-	-	21390	33831337	1	0	16.97	8.565	9.525	0.8094	2.442	13.63	3.558	13.64	52.3968725	1.9071881	0.9235150	3.1525362	41.6198882	54.3040606
GEOTRACES	PRJNA385854	SRS2329863	SRS2329863	PRJNA385854	SAMN07136780	NextSeq 550	SRR5788356	2011-05-25	50	-30	175.947	0.2	-	water	prok and euk enriched	21.616	-	35.632	NA	NA	NA	-	-	-	14606	23009562	0	0	20.17	10.2	11.31	0.9969	2.99	16.15	4.285	16.26	60.1811784	1.6242789	0.9171381	4.0639763	33.2134284	61.8054573
GEOTRACES	PRJNA385854	SRS2329864	SRS2329864	PRJNA385854	SAMN07136675	NextSeq 550	SRR5788354	2011-03-27	9	-0.1915	-32.8745	0.2	-	water	prok and euk enriched	28.609	197.3	35.691002	-	-	-	-	-	-	34787	56895123	0	0	27.31	12.06	14.86	0.5615	2.265	24.4	4.834	18.23	56.1198511	1.2310235	0.9692585	3.3800714	38.2997956	57.3508746
GEOTRACES	PRJNA385854	SRS2329865	SRS2329865	PRJNA385854	SAMN07136777	NextSeq 550	SRR5788357	2011-05-24	100	-30	174	0.2	-	water	prok and euk enriched	19.143	-	35.576	NA	NA	NA	-	-	-	35293	58568598	4	0	19.24	13.11	9.972	1.523	4.778	11.93	4.648	18.89	54.7454032	6.3953854	0.6491671	3.7276612	34.4823832	61.1407886
GEOTRACES	PRJNA385854	SRS2329866	SRS2329866	PRJNA385854	SAMN07136779	NextSeq 550	SRR5788355	2011-05-25	30	-30	175.947	0.2	-	water	prok and euk enriched	21.607	-	35.629002	NA	NA	NA	-	-	-	20777	32624739	1	0	20.58	10.46	11.63	0.9869	3	16.49	4.407	16.68	60.0386550	1.8694081	0.9196236	3.5830855	33.5892277	61.9080631
GEOTRACES	PRJNA385854	SRS2329867	SRS2329867	PRJNA385854	SAMN07136674	NextSeq 550	SRR5788351	2011-03-25	149	-2.6505	-28.9172	0.2	-	water	prok and euk enriched	13.463	124.0	35.334	-	-	-	-	-	-	51923	86341380	3	0	17.23	14.9	6.11	0.2816	3.427	3.032	7.615	24.24	50.0519020	9.8645802	0.7617714	0.6933079	38.6284385	59.9164822
GEOTRACES	PRJNA385854	SRS2329868	SRS2329868	PRJNA385854	SAMN07136673	NextSeq 550	SRR5788352	2011-03-25	65	-2.6505	-28.9172	0.2	-	water	prok and euk enriched	21.077	159.0	35.945999	-	-	-	-	-	-	40019	69446333	1	0	9.819	6.327	5.096	0.976	2.916	5.172	2.639	9.752	37.3684046	4.4334794	2.5666654	5.0619031	50.5695474	41.8018840
GEOTRACES	PRJNA385854	SRS2329869	SRS2329869	PRJNA385854	SAMN07136676	NextSeq 550	SRR5788353	2011-03-27	61	-0.1915	-32.8745	0.2	-	water	prok and euk enriched	25.824	194.3	36.5	-	-	-	-	-	-	36564	64768369	7	0	18.58	11.64	10.45	2.07	4.984	12.88	4.901	16.35	49.7676097	5.1614359	1.9534624	2.5123141	40.6051779	54.9290456
GEOTRACES	PRJNA385854	SRS2329870	SRS2329870	PRJNA385854	SAMN07136679	NextSeq 550	SRR5788350	2011-03-05	49	-49.5475	-52.6885	0.2	-	water	prok and euk enriched	8.3	288.4	33.988998	-	-	-	-	-	-	47900	90943138	4	1	13.85	13.18	2.818	0.05071	0.4626	0.8749	3.108	19.76	44.5393236	9.6761880	0.7500369	0.6305056	44.4039458	54.2155116
GEOTRACES	PRJNA385854	SRS2329871	SRS2329871	PRJNA385854	SAMN07136680	NextSeq 550	SRR5788349	2011-03-06	11	-48.9358	-48.7933	0.2	-	water	prok and euk enriched	11.272	280.6	34.07	-	-	-	-	-	-	64705	133556157	9	4	12.72	11.61	4.489	1.019	1.53	0.9343	4.778	17.05	47.7499376	3.2758685	3.9037736	3.5865139	41.4839064	51.0258061
GEOTRACES	PRJNA385854	SRS2329872	SRS2329872	PRJNA385854	SAMN07136677	NextSeq 550	SRR5788348	2011-03-27	150	-0.1915	-32.8745	0.2	-	water	prok and euk enriched	14.031	162.5	35.384998	-	-	-	-	-	-	20369	30082264	0	0	12.11	10.42	4.085	0.2681	2.202	2.561	4.421	16.49	44.7507445	7.0781153	0.8960105	0.5652733	46.7098564	51.8288598
GEOTRACES	PRJNA385854	SRS2329873	SRS2329873	PRJNA385854	SAMN07136681	NextSeq 550	SRR5788346	2011-03-06	51	-48.9358	-48.7933	0.2	-	water	prok and euk enriched	7.839	293.0	33.973	-	-	-	-	-	-	74823	161516952	16	5	12.48	11.66	3.415	0.7453	0.5938	0.2881	5.049	16.87	45.8049270	2.6937846	3.1529334	2.0602626	46.2880924	48.4987116
GEOTRACES	PRJNA385854	SRS2329874	SRS2329874	PRJNA385854	SAMN07136678	NextSeq 550	SRR5788347	2011-03-05	10	-49.5475	-52.6885	0.2	-	water	prok and euk enriched	9.995	287.1	33.984001	-	-	-	-	-	-	34397	64318083	0	0	15.37	14.73	3.203	0.1449	0.4784	0.5395	4.215	21.88	46.3280155	7.6652289	1.0534413	0.3993999	44.5539144	53.9932444
GEOTRACES	PRJNA385854	SRS2329875	SRS2329875	PRJNA385854	SAMN07136682	NextSeq 550	SRR5788345	2011-03-06	150	-48.9358	-48.7933	0.2	-	water	prok and euk enriched	3.867	295.1	34.047001	-	-	-	-	-	-	53972	105553741	2	0	19.43	18.69	3.914	0.2009	0.5876	0.7929	4.987	27.33	52.8028529	9.1347098	0.8269576	0.5896903	36.6457894	61.9375627
GEOTRACES	PRJNA385854	SRS2329876	SRS2329876	PRJNA385854	SAMN07136711	NextSeq 550	SRR5788344	2010-10-30	2	17.3487	-20.7835	0.2	-	water	prok and euk enriched	-	-	-	NA	NA	NA	-	-	-	70721	144753681	0	0	30.06	27.82	19.95	4.733	11.79	2.196	18.01	39.07	59.0658457	15.8242683	0.2970673	0.2408074	24.5720112	74.8901140
GEOTRACES	PRJNA385854	SRS2329877	SRS2329877	PRJNA385854	SAMN07136708	NextSeq 550	SRR5788341	2010-10-30	101	17.3516	-20.8167	0.2	-	water	prok and euk enriched	14.51	63.5	35.580002	+	-	-	-	-	-	69292	160779390	1	1	35.12	32.5	26.02	4.21	10.97	3.338	22.56	41.71	70.5162331	7.5665505	0.3558637	0.3064561	21.2548965	78.0827836
GEOTRACES	PRJNA385854	SRS2329878	SRS2329878	PRJNA385854	SAMN07136707	NextSeq 550	SRR5788342	2010-10-30	86	17.3516	-20.8167	0.2	-	water	prok and euk enriched	15.23	60.6	35.669998	+	-	-	-	-	-	65277	128728436	0	0	15.38	10.02	7.304	1.07	3.998	8.432	4.499	15.89	53.4905836	5.4388385	3.2880456	1.9940914	35.7884409	58.9294221
GEOTRACES	PRJNA385854	SRS2329879	SRS2329879	PRJNA385854	SAMN07136712	NextSeq 550	SRR5788343	2010-11-02	31	17.3998	-24.4998	0.2	-	water	prok and euk enriched	26.67	202.7	36.919998	-	-	-	-	-	-	74046	135460996	8	2	19.47	11.06	11.82	0.8121	2.849	14.86	5.229	16.76	53.3820495	5.5335677	0.8251152	4.9700581	35.2892094	58.9156172
GEOTRACES	PRJNA385854	SRS2329880	SRS2329880	PRJNA385854	SAMN07136704	NextSeq 550	SRR5788337	2010-10-24	349	24.0001	-22.0001	0.2	-	water	prok and euk enriched	14.07	134.0	35.900002	-	-	-	+	-	-	37250	59583652	4	0	17.49	14.86	6.203	0.509	3.72	3.733	5.916	24.61	53.1171332	14.0080371	0.4947892	0.3048475	32.0751929	67.1251703
GEOTRACES	PRJNA385854	SRS2329881	SRS2329881	PRJNA385854	SAMN07136703	NextSeq 550	SRR5788338	2010-10-24	201	24.0001	-22.0001	0.2	-	water	prok and euk enriched	16.38	115.1	36.18	-	-	-	+	-	-	20515	31630807	1	0	11.78	9.914	4.344	0.5386	2.728	2.835	4.046	16.24	50.3808477	10.6839674	0.5452572	0.3709343	38.0189934	61.0648151
GEOTRACES	PRJNA385854	SRS2329882	SRS2329882	PRJNA385854	SAMN07136710	NextSeq 550	SRR5788339	2010-10-30	185	17.3516	-20.8167	0.2	-	water	prok and euk enriched	12.93	76.6	35.41	+	-	-	-	-	-	34081	76390184	8	0	38.04	37.51	31.94	16.25	24.1	1.81	27.28	46.83	68.0985158	7.9261212	0.2431527	0.4307324	23.3014780	76.0246370
GEOTRACES	PRJNA385854	SRS2329883	SRS2329883	PRJNA385854	SAMN07136709	NextSeq 550	SRR5788340	2010-10-30	140	17.3516	-20.8167	0.2	-	water	prok and euk enriched	13.87	75.6	35.580002	+	-	-	-	-	-	36822	76103327	10	3	23.08	20.51	12.87	4.325	8.148	3.483	11.2	29.97	63.2396866	10.4700098	0.4399656	0.2938958	25.5564422	73.7096964
GEOTRACES	PRJNA385854	SRS2329884	SRS2329884	PRJNA385854	SAMN07136706	NextSeq 550	SRR5788335	2010-10-30	51	17.3516	-20.8167	0.2	-	water	prok and euk enriched	17.94	97.1	35.830002	-	-	-	-	-	-	49740	83956813	2	0	23.22	13.12	13.37	1.087	3.913	17.79	5.227	19.84	61.8716539	2.2619575	0.6360052	6.4686174	28.7617660	64.1336114
GEOTRACES	PRJNA385854	SRS2329885	SRS2329885	PRJNA385854	SAMN07136705	NextSeq 550	SRR5788336	2010-10-24	2	24	-22.0001	0.2	-	water	prok and euk enriched	-	-	-	NA	NA	NA	-	-	-	50827	82402872	3	0	20.08	17.61	7.728	0.2299	3.374	2.555	8.511	29.2	53.8174614	19.3157575	0.3727268	0.2574505	26.2366037	73.1332189
GEOTRACES	PRJNA385854	SRS2329886	SRS2329886	PRJNA385854	SAMN07136830	NextSeq 550	SRR5788334	2011-06-13	31	-32.4972	-167.0022	0.2	-	water	prok and euk enriched	19.616	219.2	35.483002	-	-	-	-	-	-	25130	38475446	0	0	18.18	10.05	10.6	1.08	3.818	13.92	4.708	16.58	58.4392888	1.6026873	1.0215521	3.1291520	35.8073197	60.0419761
GEOTRACES	PRJNA385854	SRS2329887	SRS2329887	PRJNA385854	SAMN07136829	NextSeq 550	SRR5788333	2011-06-13	14	-32.4972	-167.0022	0.2	-	water	prok and euk enriched	19.66	219.6	35.472	-	-	-	-	-	-	21906	32674323	0	0	18.72	10.27	10.92	1.078	3.94	14.48	4.876	17.05	60.1663952	1.8119976	1.0451183	1.6061000	35.3703889	61.9783928
GEOTRACES	PRJNA385854	SRS2329888	SRS2329888	PRJNA385854	SAMN07136828	NextSeq 550	SRR5788332	2011-06-12	101	-32.495	-168.002	0.2	-	water	prok and euk enriched	17.345	228.0	35.446999	-	-	-	-	-	-	23398	38943564	0	0	10.38	7.096	6.051	1.227	3.463	5.827	2.995	10.79	52.7161628	3.0340596	1.0655866	7.6021911	35.5819999	55.7502224
GEOTRACES	PRJNA385854	SRS2329889	SRS2329889	PRJNA385854	SAMN07136827	NextSeq 550	SRR5788331	2011-06-12	75	-32.495	-168.002	0.2	-	water	prok and euk enriched	19.422	219.7	35.542999	-	-	-	-	-	-	23085	36122367	0	0	17.11	9.878	10.14	1.159	3.752	12.54	4.532	15.93	56.4802110	3.5776800	0.9033121	5.2505947	33.7882022	60.0578910
GEOTRACES	PRJNA385854	SRS2329890	SRS2329890	PRJNA385854	SAMN07136826	NextSeq 550	SRR5788330	2011-06-20	15	-32.494	-153.0057	0.2	-	water	prok and euk enriched	18.51	221.8	35.383999	-	-	-	-	-	-	14167	21099732	0	0	16.66	9.734	9.508	1.239	4.332	12.05	4.494	15.81	57.8761037	2.0077091	1.0908661	1.9353589	37.0899622	59.8838128
GEOTRACES	PRJNA385854	SRS2329891	SRS2329891	PRJNA385854	SAMN07136825	NextSeq 550	SRR5788329	2011-06-19	5095	-32.4948	-154.0042	0.2	-	water	prok and euk enriched	1.116	196.6	34.709	-	-	-	-	+	-	30921	63259846	10	1	20.44	19.02	10.26	0.1367	1.532	0.3213	12.78	24.37	61.0187007	8.4827077	0.6998370	0.4129247	29.3858299	69.5014084
GEOTRACES	PRJNA385854	SRS2329892	SRS2329892	PRJNA385854	SAMN07136824	NextSeq 550	SRR5788328	2011-06-19	1008	-32.4948	-154.0042	0.2	-	water	prok and euk enriched	4.913	202.4	34.306999	-	-	-	-	+	-	28983	44046441	2	0	14.12	12.87	7.084	0.0432	2.323	1.366	7.337	19.14	60.0187023	10.2091213	0.3856813	0.3102396	29.0762556	70.2278236
GEOTRACES	PRJNA385854	SRS2329893	SRS2329893	PRJNA385854	SAMN07136832	NextSeq 550	SRR5788326	2011-06-13	78	-32.4972	-167.0022	0.2	-	water	prok and euk enriched	19.527	219.6	35.471001	-	-	-	-	-	-	13577	19361391	0	0	17.81	9.779	10.24	0.9829	3.786	13.91	4.632	16.43	67.5578125	1.1617211	0.7551172	1.8776970	28.6476522	68.7195336
GEOTRACES	PRJNA385854	SRS2329894	SRS2329894	PRJNA385854	SAMN07136831	NextSeq 550	SRR5788325	2011-06-13	52	-32.4972	-167.0022	0.2	-	water	prok and euk enriched	19.607	219.2	35.480999	-	-	-	-	-	-	12581	18106794	0	0	19.32	10.38	11.3	0.9588	3.838	15.31	4.929	17.35	66.7882340	1.6990935	0.7503727	2.7950337	27.9672661	68.4873275
GEOTRACES	PRJNA385854	SRS2329895	SRS2329895	PRJNA385854	SAMN07136823	NextSeq 550	SRR5788327	2011-06-19	201	-32.5013	-153.9982	0.2	-	water	prok and euk enriched	15.005	196.0	35.257	-	-	-	+	-	-	29046	49520187	3	1	17.46	15.06	5.995	0.661	3.377	4.344	5.564	22.46	45.5421368	9.7350295	0.7835758	2.3425775	41.5966804	55.2771663
GEOTRACES	PRJNA385854	SRS2329896	SRS2329896	PRJNA385854	SAMN07136743	NextSeq 550	SRR5788403	2011-05-21	74	-30	167	0.2	-	water	prok and euk enriched	21.918	-	35.650002	NA	NA	NA	-	-	-	14805	23571364	1	0	8.711	7.08	4.569	0.7617	2.71	4.123	2.639	10.27	53.4293660	5.0732581	0.8749165	5.6636767	34.9587827	58.5026241
GEOTRACES	PRJNA385855	SRS2298998	SRS2298998	PRJNA385855	SAMN07137096	NextSeq 550	SRR5720344	2004-09-14	180	31.66	-64.16	0.2	-	water	prok and euk enriched	18.567	206.49	36.587	-	-	-	-	-	-	49512	88572597	9	0	20.78	17.7	7.763	1.519	4.782	6.01	5.882	25.06	48.3727712	8.7838975	0.7562329	0.4065551	41.6805433	57.1566687
GEOTRACES	PRJNA385855	SRS2298999	SRS2298999	PRJNA385855	SAMN07137076	NextSeq 550	SRR5720342	2004-12-08	1	31.66	-64.16	0.2	-	water	prok and euk enriched	23.023	211.31	36.761	-	-	-	-	-	-	60769	106187729	2	0	25.59	12.75	12.12	1.178	3.047	21.76	3.312	18.31	55.8478817	1.0829293	1.1378435	0.6761613	41.2551842	56.9308110
GEOTRACES	PRJNA385855	SRS2299000	SRS2299000	PRJNA385855	SAMN07137069	NextSeq 550	SRR5720341	2003-10-07	180	31.66	-64.16	0.2	-	water	prok and euk enriched	18.904	204.29	36.608	-	-	-	-	-	-	44047	71358222	10	0	12.99	11.46	4.643	0.9633	3.082	2.917	3.747	16.28	48.4421267	5.6548435	0.8939369	0.3258961	44.6831968	54.0969702
GEOTRACES	PRJNA385855	SRS2299001	SRS2299001	PRJNA385855	SAMN07137077	NextSeq 550	SRR5720343	2004-12-08	100	31.66	-64.16	0.2	-	water	prok and euk enriched	21.839	211.44	36.719	-	-	-	-	-	-	39722	65046639	3	0	20.33	11.72	11.61	1.793	4.137	14.96	4.518	16.92	52.2600648	3.1559600	1.1081510	0.8161925	42.6596317	55.4160248
GEOTRACES	PRJNA385855	SRS2299002	SRS2299002	PRJNA385855	SAMN07137068	NextSeq 550	SRR5720340	2003-10-07	80	31.66	-64.16	0.2	-	water	prok and euk enriched	21.616	205.01	36.694	-	-	-	-	-	-	20179	31827448	2	0	16.36	9.899	9.043	1.755	4.181	10.32	3.933	14.27	47.0497770	2.8728959	1.8261719	0.5848763	47.6662788	49.9226729
GEOTRACES	PRJNA385855	SRS2299003	SRS2299003	PRJNA385855	SAMN07137071	NextSeq 550	SRR5720339	2004-01-27	40	31.66	-64.16	0.2	-	water	prok and euk enriched	20.316	219.82	36.694	-	-	-	-	-	-	60636	103352800	10	0	18.11	11.94	10.44	1.757	5.273	11.93	5.176	16.57	57.8442376	3.7512510	2.3960462	0.4252737	35.5831915	61.5954886
GEOTRACES	PRJNA385855	SRS2299004	SRS2299004	PRJNA385855	SAMN07137070	NextSeq 550	SRR5720338	2004-01-27	1	31.66	-64.16	0.2	-	water	prok and euk enriched	20.321	219.71	36.694	-	-	-	-	-	-	59460	101861722	12	0	18.99	12.4	10.86	1.831	5.541	12.57	5.353	17.1	54.8218393	4.0726488	2.4915793	0.4446293	38.1693033	58.8944881
GEOTRACES	PRJNA385855	SRS2299005	SRS2299005	PRJNA385855	SAMN07137073	NextSeq 550	SRR5720337	2004-03-23	1	31.66	-64.16	0.2	-	water	prok and euk enriched	20.062	226.04	36.689	-	-	-	-	-	-	41858	74047956	6	0	23.11	13.7	12.22	1.266	5.686	16.6	5.364	19.23	52.6856555	3.0250101	1.5429278	0.7102244	42.0361823	55.7106656
GEOTRACES	PRJNA385855	SRS2299006	SRS2299006	PRJNA385855	SAMN07137072	NextSeq 550	SRR5720336	2004-01-27	180	31.66	-64.16	0.2	-	water	prok and euk enriched	18.972	195.85	36.617	-	-	-	-	-	-	62293	105385829	9	0	14.02	12.66	4.512	0.8858	3.083	2.608	3.981	18.07	47.9648918	7.6701089	0.7744250	0.4631273	43.1274471	55.6350007
GEOTRACES	PRJNA385855	SRS2299007	SRS2299007	PRJNA385855	SAMN07137075	NextSeq 550	SRR5720335	2004-03-23	180	31.66	-64.16	0.2	-	water	prok and euk enriched	19.682	221.26	36.669	-	-	-	-	-	-	78254	144378416	19	0	24.17	16.29	13.06	2.476	7.362	16.36	6.43	21.8	53.7443063	6.2947872	1.3973248	0.3913592	38.1722225	60.0390935
GEOTRACES	PRJNA385855	SRS2299008	SRS2299008	PRJNA385855	SAMN07137074	NextSeq 550	SRR5720334	2004-03-23	60	31.66	-64.16	0.2	-	water	prok and euk enriched	19.87	224.33	36.672	-	-	-	-	-	-	63382	115430550	9	0	23.35	13.35	11.76	1.275	5.172	17.62	4.673	18.79	56.8876789	2.9576915	1.4769350	0.6437586	38.0339360	59.8453704
GEOTRACES	PRJNA385855	SRS2299009	SRS2299009	PRJNA385855	SAMN07137067	NextSeq 550	SRR5720332	2003-10-07	1	31.66	-64.16	0.2	-	water	prok and euk enriched	26.358	203.64	36.39	-	-	-	-	-	-	38960	67332558	1	0	24.35	11.9	11.52	0.8393	2.321	21.59	3.415	16.94	52.3018233	1.0975961	1.3578749	0.5263483	44.7163575	53.3994194
GEOTRACES	PRJNA385855	SRS2299010	SRS2299010	PRJNA385855	SAMN07137066	NextSeq 550	SRR5720333	2003-04-22	180	31.66	-64.16	0.2	-	water	prok and euk enriched	18.894	217.3	36.596	-	-	-	-	-	-	37898	62854056	8	0	16.45	12.85	7.944	1.835	5.034	7.418	4.619	17.32	44.5829793	6.4479354	1.0940220	0.2998116	47.5752517	51.0309147
GEOTRACES	PRJNA385855	SRS2299011	SRS2299011	PRJNA385855	SAMN07137060	NextSeq 550	SRR5720331	2004-01-21	175	22.75	-158	0.2	-	water	prok and euk enriched	20.3015	200.8	35.1847	-	-	-	-	-	-	16510	24397210	2	0	16.19	14.72	7.368	1.824	5.062	4.052	5.596	19.34	52.1160144	5.8040707	0.8381253	0.5663909	40.6753987	57.9200851
GEOTRACES	PRJNA385855	SRS2299012	SRS2299012	PRJNA385855	SAMN07137061	NextSeq 550	SRR5720330	2004-03-19	10	22.75	-158	0.2	-	water	prok and euk enriched	23.0442	213.9	35.1691	-	-	-	-	-	-	41370	65808427	2	0	21.64	10.02	12.23	0.6498	2.115	18.81	4.196	15.44	58.7949132	1.4192983	1.1690633	1.3595934	37.2571318	60.2142115
GEOTRACES	PRJNA385855	SRS2299013	SRS2299013	PRJNA385855	SAMN07137058	NextSeq 550	SRR5720329	2004-01-21	5	22.75	-158	0.2	-	water	prok and euk enriched	24.1381	207.6	35.1712	-	-	-	-	-	-	35646	55645811	0	0	20.9	10.16	12.73	0.7889	2.413	17.8	4.742	15.45	54.8784110	2.4185648	1.1661925	1.5933913	39.9434405	57.2969758
GEOTRACES	PRJNA385855	SRS2299014	SRS2299014	PRJNA385855	SAMN07137059	NextSeq 550	SRR5720328	2004-01-21	100	22.75	-158	0.2	-	water	prok and euk enriched	24.096	208.8	35.2489	-	-	-	-	-	-	80351	163828910	23	6	17.58	12.37	10.71	2.998	6.087	10.19	4.579	16.85	56.8838018	3.5913578	1.2381895	1.1771070	37.1095439	60.4751596
GEOTRACES	PRJNA385855	SRS2299015	SRS2299015	PRJNA385855	SAMN07137064	NextSeq 550	SRR5720327	2003-04-22	10	31.66	-64.16	0.2	-	water	prok and euk enriched	21.569	221.81	36.574	-	-	-	-	-	-	51907	101068627	9	0	40.13	22.25	17.83	1.436	4.111	37.63	2.372	29.23	63.5384180	0.6290402	0.7801902	0.4779678	34.5743837	64.1674582
GEOTRACES	PRJNA385855	SRS2299016	SRS2299016	PRJNA385855	SAMN07137065	NextSeq 550	SRR5720326	2003-04-22	80	31.66	-64.16	0.2	-	water	prok and euk enriched	19.424	222.31	36.625	-	-	-	-	-	-	49744	82806283	4	0	14.39	10.09	8.028	1.123	4.433	8.728	4.162	14.03	50.1363416	3.8926079	2.4591202	0.2916781	43.2202522	54.0289495
GEOTRACES	PRJNA385855	SRS2299017	SRS2299017	PRJNA385855	SAMN07137062	NextSeq 550	SRR5720325	2004-03-19	115	22.75	-158	0.2	-	water	prok and euk enriched	21.913	200.9	35.2522	-	-	-	-	-	-	27299	42302388	0	0	16.41	9.188	9.251	1.307	2.844	12.72	4.089	14.04	60.9536461	2.5613194	1.0777972	1.0682794	34.3389579	63.5149655
GEOTRACES	PRJNA385855	SRS2299018	SRS2299018	PRJNA385855	SAMN07137063	NextSeq 550	SRR5720324	2004-03-19	175	22.75	-158	0.2	-	water	prok and euk enriched	19.2143	195.3	35.0304	-	-	-	-	-	-	27306	42655027	2	0	14.03	12.57	5.009	0.8772	3.188	3.318	4.514	17.48	53.4518918	6.5044344	0.7909282	0.3364761	38.9162694	59.9563262
GEOTRACES	PRJNA385855	SRS2299019	SRS2299019	PRJNA385855	SAMN07137120	NextSeq 550	SRR5720323	2004-08-17	180	31.66	-64.16	0.2	-	water	prok and euk enriched	19.576	209.32	36.672	-	-	-	-	-	-	69074	118596524	13	0	16.8	12.17	7.759	1.175	3.998	9.793	4.181	16.8	52.1091870	6.2442398	0.7402538	0.6580074	40.2483120	58.3534268
GEOTRACES	PRJNA385855	SRS2299020	SRS2299020	PRJNA385855	SAMN07137121	NextSeq 550	SRR5720322	2004-02-24	1	31.66	-64.16	0.2	-	water	prok and euk enriched	20.042	221.56	36.731	-	-	-	-	-	-	77111	142538118	16	0	32.6	18.36	16.16	1.806	7.047	25.87	5.779	24.97	66.8816600	5.3935785	0.8186849	0.6733199	26.2327567	72.2752385
GEOTRACES	PRJNA385855	SRS2299021	SRS2299021	PRJNA385855	SAMN07137118	NextSeq 550	SRR5720321	2004-08-17	1	31.66	-64.16	0.2	-	water	prok and euk enriched	28.207	201.29	36.825	-	-	-	-	-	-	34990	83044317	12	4	32.92	20.42	15.69	1.027	3.704	30.9	1.334	25.14	59.2215647	0.7365134	1.1169215	0.3538797	38.5711207	59.9580781
GEOTRACES	PRJNA385855	SRS2299022	SRS2299022	PRJNA385855	SAMN07137119	NextSeq 550	SRR5720320	2004-08-17	120	31.66	-64.16	0.2	-	water	prok and euk enriched	20.974	218.52	36.765	-	-	-	-	-	-	104269	187659101	16	2	25.35	14.01	13.76	1.822	5.031	19.14	5.375	20.45	60.3280772	2.4748424	0.8491960	1.1257070	35.2221773	62.8029196
GEOTRACES	PRJNA385855	SRS2299023	SRS2299023	PRJNA385855	SAMN07137122	NextSeq 550	SRR5720319	2004-02-24	40	31.66	-64.16	0.2	-	water	prok and euk enriched	19.984	221.16	36.73	-	-	-	-	-	-	82560	156209689	21	1	32.57	18.28	16.04	1.81	7.03	25.84	5.805	24.73	62.6511205	5.1712708	0.8913566	0.6781130	30.6081391	67.8223913
GEOTRACES	PRJNA385855	SRS2299024	SRS2299024	PRJNA385855	SAMN07137123	NextSeq 550	SRR5720318	2004-02-24	180	31.66	-64.16	0.2	-	water	prok and euk enriched	19.529	207.98	36.674	-	-	-	-	-	-	56570	97442050	12	0	18.62	13.68	8.365	1.361	4.838	9.698	4.582	18.76	48.0235265	6.8345151	0.8650789	0.3978571	43.8790224	54.8580416
GEOTRACES	PRJNA385855	SRS2299025	SRS2299025	PRJNA385855	SAMN07137055	NextSeq 550	SRR5720317	2003-10-14	10	22.75	-158	0.2	-	water	prok and euk enriched	26.8084	204.9	35.0432	-	-	-	-	-	-	48491	82901530	4	0	20.6	10.03	11.52	0.6534	2.144	17.14	4.052	15.07	51.9884706	1.9193696	1.1665644	1.9916387	42.9339567	53.9078402
GEOTRACES	PRJNA385855	SRS2299026	SRS2299026	PRJNA385855	SAMN07137054	NextSeq 550	SRR5720316	2003-12-20	175	22.75	-158	0.2	-	water	prok and euk enriched	18.2128	202.2	34.913	-	-	-	-	-	-	45060	70546424	5	0	13.53	12.12	4.276	0.7788	2.801	2.653	4.048	17.27	55.5544438	6.4403774	0.7626996	0.3308896	36.9115896	61.9948212
GEOTRACES	PRJNA385855	SRS2299027	SRS2299027	PRJNA385855	SAMN07137053	NextSeq 550	SRR5720315	2003-12-20	85	22.75	-158	0.2	-	water	prok and euk enriched	22.5478	211.5	35.3284	-	-	-	-	-	-	30484	48428464	6	0	13.74	9.256	7.997	1.88	4.395	8.21	3.583	13.1	55.4079120	3.0983499	1.2512652	1.7776931	38.4647798	58.5062619
GEOTRACES	PRJNA385855	SRS2299028	SRS2299028	PRJNA385855	SAMN07137052	NextSeq 550	SRR5720314	2003-12-20	5	22.75	-158	0.2	-	water	prok and euk enriched	24.3615	209.9	35.2742	-	-	-	-	-	-	32037	52863399	1	0	29.37	13.54	17.18	0.8667	2.84	25.88	5.616	19.94	52.1247325	3.0113127	0.9339635	2.3132687	41.6167227	55.1360452
GEOTRACES	PRJNA385855	SRS2299029	SRS2299029	PRJNA385855	SAMN07137051	NextSeq 550	SRR5720313	2003-11-09	175	22.75	-158	0.2	-	water	prok and euk enriched	17.7615	185.1	34.8337	-	-	-	-	-	-	19724	31649377	1	0	14.46	12.31	4.43	0.5728	2.541	3.859	4.119	18.08	41.5434970	7.6263462	0.9987468	0.3955990	49.4358111	49.1698432
GEOTRACES	PRJNA385855	SRS2299030	SRS2299030	PRJNA385855	SAMN07137050	NextSeq 550	SRR5720312	2003-11-09	100	22.75	-158	0.2	-	water	prok and euk enriched	22.7759	218.1	35.2875	-	-	-	-	-	-	41826	74559283	10	0	14.01	8.591	7.469	1.605	4.26	8.777	3.195	12.39	44.8349644	2.5151428	1.4539385	1.8368931	49.3590613	47.3501072
GEOTRACES	PRJNA385855	SRS2299031	SRS2299031	PRJNA385855	SAMN07137049	NextSeq 550	SRR5720311	2003-11-09	5	22.75	-158	0.2	-	water	prok and euk enriched	26.5153	203.2	35.1977	-	-	-	-	-	-	44452	71095363	4	0	16.49	12.3	8.092	1.37	3.966	7.762	4.761	17.13	56.6754881	4.7095634	0.8312041	1.1638840	36.6198604	61.3850515
GEOTRACES	PRJNA385855	SRS2299032	SRS2299032	PRJNA385855	SAMN07137048	NextSeq 550	SRR5720310	2003-08-20	175	22.75	-158	0.2	-	water	prok and euk enriched	20.5982	193.8	35.1284	-	-	-	-	-	-	22719	35853011	2	0	13.03	8.666	6.776	1.638	3.849	7.17	3.261	12.39	55.5261732	2.5573957	1.0972850	2.1136333	38.7055128	58.0835689
GEOTRACES	PRJNA385855	SRS2299033	SRS2299033	PRJNA385855	SAMN07137057	NextSeq 550	SRR5720309	2003-10-14	175	22.75	-158	0.2	-	water	prok and euk enriched	21.7518	196.5	35.2909	-	-	-	-	-	-	43432	78565829	7	0	19.04	17.3	8.045	1.916	5.421	4.277	6.557	22.24	48.8946157	5.7125428	0.8458258	0.4499252	44.0970905	54.6071585
GEOTRACES	PRJNA385855	SRS2299034	SRS2299034	PRJNA385855	SAMN07137056	NextSeq 550	SRR5720308	2003-10-14	100	22.75	-158	0.2	-	water	prok and euk enriched	23.6881	213.5	35.1348	-	-	-	-	-	-	23265	42645487	6	0	13.81	9.377	7.529	1.632	4.618	7.556	3.47	12.61	46.1242868	2.5463992	1.3231749	2.8552703	47.1508688	48.6706860
GEOTRACES	PRJNA385855	SRS2299035	SRS2299035	PRJNA385855	SAMN07137097	NextSeq 550	SRR5720307	2004-10-13	1	31.66	-64.16	0.2	-	water	prok and euk enriched	25.808	205.75	36.624	-	-	-	-	-	-	25922	44351949	1	0	24.06	11.83	10.69	0.7481	1.989	22.17	2.315	16.58	53.0973448	0.4959410	1.1701331	0.4573670	44.7792140	53.5932858
GEOTRACES	PRJNA385855	SRS2299036	SRS2299036	PRJNA385855	SAMN07137005	NextSeq 550	SRR5720306	2004-05-18	115	22.75	-158	0.2	-	water	prok and euk enriched	22.0706	199.2	35.1202	-	-	-	-	-	-	45605	89310166	18	0	18.52	12.86	9.204	1.577	4.595	10.51	4.651	17.09	35.3232029	3.8489847	1.7674324	1.3709312	57.6894489	39.1721876
GEOTRACES	PRJNA385855	SRS2299037	SRS2299037	PRJNA385855	SAMN07137004	NextSeq 550	SRR5720305	2004-05-18	5	22.75	-158	0.2	-	water	prok and euk enriched	25.286	211.2	34.6969	-	-	-	-	-	-	77637	145036572	10	1	44.21	20.14	25.01	0.7869	3.068	40.16	8.091	29.72	61.7562328	1.5040432	0.8576490	1.0976896	34.7843855	63.2602760
GEOTRACES	PRJNA385855	SRS2299038	SRS2299038	PRJNA385855	SAMN07137003	NextSeq 550	SRR5720304	2004-04-20	175	22.75	-158	0.2	-	water	prok and euk enriched	19.8256	194.8	35.0973	-	-	-	-	-	-	66990	120007121	15	0	28.01	23.47	12.36	2.179	7.927	10.14	8.44	30.55	41.4962156	8.2137198	0.9202081	0.7710764	48.5987801	49.7099354
GEOTRACES	PRJNA385855	SRS2299039	SRS2299039	PRJNA385855	SAMN07137002	NextSeq 550	SRR5720303	2004-04-20	125	22.75	-158	0.2	-	water	prok and euk enriched	22.5599	210.4	35.3257	-	-	-	-	-	-	67278	122865211	16	1	28.59	15.95	14.78	2.459	6.114	20.34	5.842	22.55	48.2021982	3.0836616	1.5366565	1.4240162	45.7534676	51.2858598
GEOTRACES	PRJNA385855	SRS2299040	SRS2299040	PRJNA385855	SAMN07137001	NextSeq 550	SRR5720302	2004-04-20	25	22.75	-158	0.2	-	water	prok and euk enriched	23.765	212.5	35.017	-	-	-	-	-	-	90623	163944950	4	0	41.35	17.91	23.59	0.6853	2.744	38.05	7.227	26.8	59.2170642	1.3063060	0.8295201	1.5466782	37.1004315	60.5233702
GEOTRACES	PRJNA385855	SRS2299041	SRS2299041	PRJNA385855	SAMN07137000	NextSeq 550	SRR5720301	2004-02-24	175	22.75	-158	0.2	-	water	prok and euk enriched	18.9939	199.3	35.0173	-	-	-	-	-	-	26130	42025425	2	0	21.37	18.53	6.915	0.91	4.025	5.951	6.031	26	45.3952079	9.3022007	0.6220120	0.8624115	43.8181678	54.6974086
GEOTRACES	PRJNA385855	SRS2299042	SRS2299042	PRJNA385855	SAMN07136999	NextSeq 550	SRR5720300	2004-02-24	100	22.75	-158	0.2	-	water	prok and euk enriched	22.5912	212.8	35.3386	-	-	-	-	-	-	21648	34652248	3	0	30.87	17.17	16.77	2.097	5.838	23.35	6.428	24.46	50.1616176	3.5525599	0.9239103	1.8699922	43.4919201	53.7141775
GEOTRACES	PRJNA385855	SRS2299043	SRS2299043	PRJNA385855	SAMN07136998	NextSeq 550	SRR5720299	2004-02-24	5	22.75	-158	0.2	-	water	prok and euk enriched	24.7405	209.9	34.8947	-	-	-	-	-	-	26690	43574313	1	0	34.59	15.34	18.94	0.5745	2.483	31.19	5.735	23.12	60.6522885	1.8750207	0.9339502	1.8786822	34.6600584	62.5273092
GEOTRACES	PRJNA385855	SRS2299044	SRS2299044	PRJNA385855	SAMN07137007	NextSeq 550	SRR5720298	2004-06-15	5	22.75	-158	0.2	-	water	prok and euk enriched	-	-	-	NA	NA	NA	-	-	-	43699	75164143	2	0	27.31	12.56	15.29	0.4991	1.931	24.39	4.901	18.84	55.1439364	1.6678979	1.1349392	1.3410498	40.7121767	56.8118343
GEOTRACES	PRJNA385855	SRS2299045	SRS2299045	PRJNA385855	SAMN07137006	NextSeq 550	SRR5720297	2004-05-18	175	22.75	-158	0.2	-	water	prok and euk enriched	19.3831	197.7	35.047	-	-	-	-	-	-	60279	106079522	7	0	16.62	14.2	5.929	0.9022	3.511	5.465	4.893	19.82	45.0867098	7.9415916	0.8591587	0.5055642	45.6069757	53.0283014
GEOTRACES	PRJNA385855	SRS2299046	SRS2299046	PRJNA385855	SAMN07137038	NextSeq 550	SRR5720296	2003-05-20	115	22.75	-158	0.2	-	water	prok and euk enriched	22.2913	207.4	35.3032	-	-	-	-	-	-	25072	38984400	3	0	15.71	8.048	8.779	0.8419	2.894	10.85	3.488	12.47	66.1177066	2.8696424	0.8639201	1.3865769	28.7621540	68.9873490
GEOTRACES	PRJNA385855	SRS2299047	SRS2299047	PRJNA385855	SAMN07137039	NextSeq 550	SRR5720295	2003-05-20	175	22.75	-158	0.2	-	water	prok and euk enriched	20.2041	199.1	35.1845	-	-	-	-	-	-	5656	8092841	1	0	13.54	10.83	6.215	1.175	3.765	5.652	4.076	15.36	61.9463931	5.3482207	0.7346525	0.3837619	31.5869718	67.2946138
GEOTRACES	PRJNA385855	SRS2299048	SRS2299048	PRJNA385855	SAMN07137040	NextSeq 550	SRR5720294	2003-06-19	5	22.75	-158	0.2	-	water	prok and euk enriched	25.7969	208.1	35.1628	-	-	-	-	-	-	18571	27577883	1	0	14	10.7	6.603	1.151	3.664	6.431	4.087	15.21	60.8720614	5.2532533	0.7644421	0.5827550	32.5274881	66.1253147
GEOTRACES	PRJNA385855	SRS2299049	SRS2299049	PRJNA385855	SAMN07137041	NextSeq 550	SRR5720293	2003-06-19	100	22.75	-158	0.2	-	water	prok and euk enriched	21.9596	203.7	35.2942	-	-	-	-	-	-	35483	57999089	2	0	15.31	7.171	8.884	0.7029	2.066	12.01	3.44	11.21	57.6091027	2.6013088	0.9957458	2.3994967	36.3943460	60.2104115
GEOTRACES	PRJNA385855	SRS2299050	SRS2299050	PRJNA385855	SAMN07137042	NextSeq 550	SRR5720292	2003-06-19	175	22.75	-158	0.2	-	water	prok and euk enriched	19.9174	208.7	35.197	-	-	-	-	-	-	65878	123196109	21	1	19.16	15.94	9.414	1.833	6.459	6.975	5.401	21.28	47.1938642	7.9195640	0.8280767	0.7558181	43.3026769	55.1134282
GEOTRACES	PRJNA385855	SRS2299051	SRS2299051	PRJNA385855	SAMN07137043	NextSeq 550	SRR5720291	2003-07-19	5	22.75	-158	0.2	-	water	prok and euk enriched	25.9515	207.1	35.3372	-	-	-	-	-	-	41094	64836751	1	0	22.09	10.28	11.94	0.3942	1.76	19.62	3.969	15.85	70.9159427	1.8775026	0.7029326	0.5388921	25.9647300	72.7934453
GEOTRACES	PRJNA385855	SRS2299052	SRS2299052	PRJNA385855	SAMN07137044	NextSeq 550	SRR5720290	2003-07-19	125	22.75	-158	0.2	-	water	prok and euk enriched	20.6986	216.8	35.2496	-	-	-	-	-	-	45030	76553375	5	0	12.21	7.908	6.201	0.9547	3.238	7.339	2.754	11.54	52.9646396	3.5937259	1.1135116	1.6647698	40.6633531	56.5583655
GEOTRACES	PRJNA385855	SRS2299053	SRS2299053	PRJNA385855	SAMN07137045	NextSeq 550	SRR5720289	2003-07-19	175	22.75	-158	0.2	-	water	prok and euk enriched	18.6057	203.3	34.9839	-	-	-	-	-	-	28804	47535397	5	0	19.12	15.77	7.025	1.016	3.867	6.729	5.831	22.23	47.6136117	7.8184566	0.7033287	0.4081810	43.4564220	55.4320683
GEOTRACES	PRJNA385855	SRS2299054	SRS2299054	PRJNA385855	SAMN07137046	NextSeq 550	SRR5720288	2003-08-20	5	22.75	-158	0.2	-	water	prok and euk enriched	26.3887	206.0	34.973	-	-	-	-	-	-	14739	22937328	0	0	25.34	11.33	13.75	0.4859	1.893	22.39	4.306	17.11	56.1519641	1.7818197	1.0912335	1.3033084	39.6716744	57.9337838
GEOTRACES	PRJNA385855	SRS2299055	SRS2299055	PRJNA385855	SAMN07137047	NextSeq 550	SRR5720287	2003-08-20	115	22.75	-158	0.2	-	water	prok and euk enriched	23.0293	212.5	35.0383	-	-	-	-	-	-	9133	14100704	0	0	12.66	7.995	6.745	1.633	3.731	7.496	2.998	11.58	55.4558856	1.9640608	1.1415407	2.3154813	39.1230316	57.4199464
GEOTRACES	PRJNA385855	SRS2299056	SRS2299056	PRJNA385855	SAMN07137088	NextSeq 550	SRR5720286	2003-08-12	10	31.66	-64.16	0.2	-	water	prok and euk enriched	28.849	199.39	36.615	-	-	-	-	-	-	27407	62816719	15	1	52.1	33.62	25.52	1.759	5.703	49.07	2.666	40.78	71.0199699	0.4053408	0.6194275	0.2515277	27.7037340	71.4253107
GEOTRACES	PRJNA385855	SRS2299057	SRS2299057	PRJNA385855	SAMN07137089	NextSeq 550	SRR5720285	2003-08-12	100	31.66	-64.16	0.2	-	water	prok and euk enriched	20.215	212.33	36.614	-	-	-	-	-	-	26828	41432477	0	0	12.8	7.123	6.676	0.8256	2.512	9.65	2.346	10.71	64.9475794	1.5936233	0.8877687	0.6824644	31.8885642	66.5412027
GEOTRACES	PRJNA385855	SRS2299058	SRS2299058	PRJNA385855	SAMN07137102	NextSeq 550	SRR5720284	2004-11-12	180	31.66	-64.16	0.2	-	water	prok and euk enriched	19.005	202.49	36.618	-	-	-	-	-	-	55945	94032822	8	0	14.65	11.78	5.784	1.013	3.212	5.778	3.832	16.87	39.2765950	9.4090161	0.9905370	0.5147508	49.8091011	48.6856111
GEOTRACES	PRJNA385855	SRS2299059	SRS2299059	PRJNA385855	SAMN07137103	NextSeq 550	SRR5720283	2003-05-20	1	31.66	-64.16	0.2	-	water	prok and euk enriched	22.712	218.28	36.675	-	-	-	-	-	-	24117	49153200	7	0	30.52	17.83	14.42	1.081	3.367	28.55	1.515	22.77	53.1599064	2.2391155	1.2767758	0.2807328	43.0434695	55.3990219
GEOTRACES	PRJNA385855	SRS2299060	SRS2299060	PRJNA385855	SAMN07137104	NextSeq 550	SRR5720282	2003-05-20	100	31.66	-64.16	0.2	-	water	prok and euk enriched	19.838	215.16	36.651	-	-	-	-	-	-	35157	61057045	6	0	12.4	8.942	6.359	1.191	3.62	6.44	3.274	12.36	48.1146055	4.0312528	1.2954603	0.8403270	45.7183544	52.1458583
GEOTRACES	PRJNA385855	SRS2299061	SRS2299061	PRJNA385855	SAMN07137105	NextSeq 550	SRR5720281	2003-05-20	180	31.66	-64.16	0.2	-	water	prok and euk enriched	19.059	213.54	36.607	-	-	-	-	-	-	53100	92394938	11	0	15.1	12.84	6.132	1.351	4.131	4.225	4.193	17.77	45.6360174	4.5848459	0.8671770	0.2259628	48.6859968	50.2208633
GEOTRACES	PRJNA385855	SRS2299062	SRS2299062	PRJNA385855	SAMN07137098	NextSeq 550	SRR5720280	2004-10-13	100	31.66	-64.16	0.2	-	water	prok and euk enriched	19.663	209.15	36.643	-	-	-	-	-	-	53417	97890054	11	1	15.26	10.31	7.971	1.435	4.018	9.573	3.928	14.52	51.4831427	3.9843718	1.3384343	1.4770311	41.7170201	55.4675145
GEOTRACES	PRJNA385855	SRS2299063	SRS2299063	PRJNA385855	SAMN07137099	NextSeq 550	SRR5720279	2004-10-13	180	31.66	-64.16	0.2	-	water	prok and euk enriched	18.632	204.9	36.596	-	-	-	-	-	-	51598	83288252	6	0	12.71	11.24	4.329	0.8398	2.812	2.55	3.553	16.18	43.4144965	5.9964602	0.7311658	0.1961789	49.6616986	49.4109567
GEOTRACES	PRJNA385855	SRS2299064	SRS2299064	PRJNA385855	SAMN07137100	NextSeq 550	SRR5720278	2004-11-12	1	31.66	-64.16	0.2	-	water	prok and euk enriched	23.312	211.24	36.67	-	-	-	-	-	-	40880	68126214	1	0	24.06	11.91	11.69	1.148	2.763	20.59	3.323	17.45	54.7591246	1.0480790	1.0749603	0.8665392	42.2512969	55.8072036
GEOTRACES	PRJNA385855	SRS2299065	SRS2299065	PRJNA385855	SAMN07137101	NextSeq 550	SRR5720277	2004-11-12	80	31.66	-64.16	0.2	-	water	prok and euk enriched	21.437	218.83	36.689	-	-	-	-	-	-	52599	99346744	14	1	18.92	11.22	9.286	1.679	4.334	12.81	3.889	15.74	49.1663422	3.1602163	1.4169340	1.7956348	44.4608726	52.3265585
GEOTRACES	PRJNA385855	SRS2299066	SRS2299066	PRJNA385855	SAMN07137106	NextSeq 550	SRR5720276	2003-11-04	1	31.66	-64.16	0.2	-	water	prok and euk enriched	25.264	206.53	36.38	-	-	-	-	-	-	43057	74337691	1	0	26.23	12.14	13.92	0.8953	2.87	23.19	4.336	17.68	52.7227648	1.1615292	1.1568942	0.8572642	44.1015476	53.8842940
GEOTRACES	PRJNA385855	SRS2299067	SRS2299067	PRJNA385855	SAMN07137107	NextSeq 550	SRR5720275	2003-11-04	80	31.66	-64.16	0.2	-	water	prok and euk enriched	23.631	202.49	36.619	-	-	-	-	-	-	40367	77026098	14	1	10.72	7.179	6.002	1.457	3.249	5.679	2.778	10.07	48.8325422	4.2039535	1.7790605	0.8402952	44.3441486	53.0364957
GEOTRACES	PRJNA385855	SRS2299068	SRS2299068	PRJNA385855	SAMN07137033	NextSeq 550	SRR5720274	2003-03-28	175	22.75	-158	0.2	-	water	prok and euk enriched	19.797	200.4	35.1267	-	-	-	-	-	-	45184	73663285	10	0	16	12.12	7.64	1.486	4.5	7.096	4.416	16.54	52.2956796	4.8929125	1.2723867	0.4834746	41.0555466	57.1885921
GEOTRACES	PRJNA385855	SRS2299069	SRS2299069	PRJNA385855	SAMN07137032	NextSeq 550	SRR5720273	2003-03-28	125	22.75	-158	0.2	-	water	prok and euk enriched	21.5207	205.9	35.3162	-	-	-	-	-	-	45542	74561595	3	0	23.79	11.09	12.91	0.6748	2.365	20.62	4.275	16.79	58.4944675	1.7702217	1.0901200	0.9926863	37.6525045	60.2646892
GEOTRACES	PRJNA385855	SRS2299070	SRS2299070	PRJNA385855	SAMN07137035	NextSeq 550	SRR5720272	2003-04-23	125	22.75	-158	0.2	-	water	prok and euk enriched	20.3853	215.3	35.2217	-	-	-	-	-	-	48162	81254542	5	0	16.19	9.254	8.151	0.9009	4.011	10.97	3.306	13.83	52.4578395	3.1563971	1.3478627	1.4539088	41.5839919	55.6142366
GEOTRACES	PRJNA385855	SRS2299071	SRS2299071	PRJNA385855	SAMN07137034	NextSeq 550	SRR5720271	2003-04-23	5	22.75	-158	0.2	-	water	prok and euk enriched	24.6057	208.3	34.9767	-	-	-	-	-	-	35662	56314776	1	0	21.53	8.696	11.4	0.3944	1.327	19.33	3.324	13.37	49.5801570	2.6912069	1.2210720	1.0964123	45.4111518	52.2713639
GEOTRACES	PRJNA385855	SRS2299072	SRS2299072	PRJNA385855	SAMN07137029	NextSeq 550	SRR5720270	2003-02-25	115	22.75	-158	0.2	-	water	prok and euk enriched	22.3142	211.2	35.331	-	-	-	-	-	-	65698	116019269	18	1	16.03	10.73	8.941	1.712	4.749	9.306	3.901	14.74	49.5508997	3.3180236	1.4274305	1.0150829	44.6885633	52.8689233
GEOTRACES	PRJNA385855	SRS2299073	SRS2299073	PRJNA385855	SAMN07137028	NextSeq 550	SRR5720269	2003-02-25	5	22.75	-158	0.2	-	water	prok and euk enriched	23.2953	216.5	35.3223	-	-	-	-	-	-	25765	39790635	0	0	25.08	10.99	14.49	0.6786	2.123	22.18	4.924	16.91	59.0505155	1.6458311	1.0728769	1.4488147	36.7819618	60.6963466
GEOTRACES	PRJNA385855	SRS2299074	SRS2299074	PRJNA385855	SAMN07137031	NextSeq 550	SRR5720268	2003-03-28	5	22.75	-158	0.2	-	water	prok and euk enriched	23.7391	215.0	35.2853	-	-	-	-	-	-	23802	37350655	1	0	24.31	10.99	13.23	0.5746	2.108	21.54	4.264	16.87	60.1605585	1.4537200	0.9994448	1.0339729	36.3523038	61.6142785
GEOTRACES	PRJNA385855	SRS2299075	SRS2299075	PRJNA385855	SAMN07137030	NextSeq 550	SRR5720267	2003-02-25	175	22.75	-158	0.2	-	water	prok and euk enriched	19.8154	202.0	35.129	-	-	-	-	-	-	82575	146661933	14	0	14.86	12.79	5.965	1.19	3.776	4.369	4.64	17.18	45.5147472	5.6489441	0.9025441	0.5092411	47.4245236	51.1636913
GEOTRACES	PRJNA385855	SRS2299076	SRS2299076	PRJNA385855	SAMN07137037	NextSeq 550	SRR5720266	2003-05-20	5	22.75	-158	0.2	-	water	prok and euk enriched	25.273	209.3	35.0705	-	-	-	-	-	-	32593	51880322	0	0	27.31	12.19	15.58	0.5142	1.865	24.46	5.221	18.85	62.6996493	1.4194192	1.0380728	1.2634475	33.5794112	64.1190685
GEOTRACES	PRJNA385855	SRS2299077	SRS2299077	PRJNA385855	SAMN07137036	NextSeq 550	SRR5720265	2003-04-23	175	22.75	-158	0.2	-	water	prok and euk enriched	18.0651	210.7	34.9043	-	-	-	-	-	-	28239	42598858	2	0	11.56	9.692	4.657	0.8495	2.701	3.894	3.675	14.11	58.4049028	6.3817498	0.7908513	0.2542445	34.1682516	64.7866526
GEOTRACES	PRJNA385855	SRS2299078	SRS2299078	PRJNA385855	SAMN07137111	NextSeq 550	SRR5720264	2003-12-02	180	31.66	-64.16	0.2	-	water	prok and euk enriched	18.778	203.08	36.599	-	-	-	-	-	-	20735	31763649	2	0	13.19	11.83	3.993	0.6907	2.627	2.158	3.525	17.1	34.4481805	8.3741242	1.0213853	0.1752015	55.9811084	42.8223047
GEOTRACES	PRJNA385855	SRS2299079	SRS2299079	PRJNA385855	SAMN07137110	NextSeq 550	SRR5720263	2003-12-02	100	31.66	-64.16	0.2	-	water	prok and euk enriched	21.564	218.19	36.699	-	-	-	-	-	-	53700	98865428	8	0	16.71	10.3	8.431	1.541	4.089	10.91	3.777	14.42	43.6997370	6.8436953	1.4156774	2.1418166	45.8990737	50.5434323
GEOTRACES	PRJNA385855	SRS2299080	SRS2299080	PRJNA385855	SAMN07137109	NextSeq 550	SRR5720262	2003-12-02	1	31.66	-64.16	0.2	-	water	prok and euk enriched	24.23	211.91	36.802	-	-	-	-	-	-	46112	82486786	6	0	25.85	13.49	11.07	1.191	2.881	22.39	2.443	18.94	51.2621344	0.6404883	1.0565948	0.9043134	46.1364690	51.9026227
GEOTRACES	PRJNA385855	SRS2299081	SRS2299081	PRJNA385855	SAMN07137108	NextSeq 550	SRR5720261	2003-11-04	180	31.66	-64.16	0.2	-	water	prok and euk enriched	19.437	201.21	36.639	-	-	-	-	-	-	43747	74388697	8	0	14.3	12.44	4.92	0.9983	3.347	3.246	3.794	17.46	43.7874651	5.2276637	0.9317037	0.3207623	49.7324052	49.0151288
GEOTRACES	PRJNA385855	SRS2299082	SRS2299082	PRJNA385855	SAMN07137115	NextSeq 550	SRR5720260	2004-06-15	10	31.66	-64.16	0.2	-	water	prok and euk enriched	24.364	212.08	36.628	-	-	-	-	-	-	31234	67215299	15	0	47.03	28.43	23.09	1.333	5.019	44.27	2.274	35.6	66.6822497	0.3196604	0.6661325	0.2840868	32.0478706	67.0019101
GEOTRACES	PRJNA385855	SRS2299083	SRS2299083	PRJNA385855	SAMN07137114	NextSeq 550	SRR5720259	2004-05-18	180	31.66	-64.16	0.2	-	water	prok and euk enriched	18.82	215.51	36.617	-	-	-	-	-	-	128628	235862202	35	0	19.3	14.56	9.373	1.64	5.31	9.368	5.321	19.82	49.4892653	6.6448155	0.7507144	0.2785571	42.8366477	56.1340808
GEOTRACES	PRJNA385855	SRS2299084	SRS2299084	PRJNA385855	SAMN07137113	NextSeq 550	SRR5720258	2004-05-18	80	31.66	-64.16	0.2	-	water	prok and euk enriched	19.748	213.93	36.688	-	-	-	-	-	-	33461	59234554	7	0	22.34	14.76	12.7	1.46	6.632	15.18	6.004	19.77	52.4367125	7.4949611	1.3253459	0.5548233	38.1881573	59.9316736
GEOTRACES	PRJNA385855	SRS2299085	SRS2299085	PRJNA385855	SAMN07137112	NextSeq 550	SRR5720257	2004-05-18	10	31.66	-64.16	0.2	-	water	prok and euk enriched	22.963	218.26	36.904	-	-	-	-	-	-	29593	55997971	7	0	41.92	23.53	19.29	1.131	3.781	40.13	2.055	30.61	64.5174900	0.2844813	0.7284493	0.3787509	34.0908285	64.8019713
GEOTRACES	PRJNA385855	SRS2299086	SRS2299086	PRJNA385855	SAMN07137091	NextSeq 550	SRR5720256	2004-04-21	1	31.66	-64.16	0.2	-	water	prok and euk enriched	20.012	227.04	36.706	-	-	-	-	-	-	52143	93815142	9	0	19.71	10.69	9.399	1.118	3.582	15.71	2.845	15.37	60.0574441	2.8551062	1.6091097	0.4752587	35.0030812	62.9125503
GEOTRACES	PRJNA385855	SRS2299087	SRS2299087	PRJNA385855	SAMN07137090	NextSeq 550	SRR5720255	2003-08-12	160	31.66	-64.16	0.2	-	water	prok and euk enriched	19.158	205.13	36.621	-	-	-	-	-	-	34505	62190957	11	2	8.635	6.521	3.944	0.7223	2.015	4.412	2.224	9.274	42.7961805	3.1222512	1.5102921	0.3832144	52.1880618	45.9184317
GEOTRACES	PRJNA385855	SRS2299088	SRS2299088	PRJNA385855	SAMN07137117	NextSeq 550	SRR5720254	2004-06-15	180	31.66	-64.16	0.2	-	water	prok and euk enriched	18.924	213.38	36.629	-	-	-	-	-	-	90325	165106766	19	1	16.72	13.96	7.407	1.523	4.717	5.448	4.832	19.29	47.6457523	6.2984717	0.7583498	0.4561847	44.8412415	53.9442240
GEOTRACES	PRJNA385855	SRS2299089	SRS2299089	PRJNA385855	SAMN07137116	NextSeq 550	SRR5720253	2004-06-15	100	31.66	-64.16	0.2	-	water	prok and euk enriched	19.655	220.36	36.683	-	-	-	-	-	-	41592	82746764	12	2	27.92	17.54	14.92	1.7	7.824	20.24	6.986	23.67	64.4982360	4.1492793	0.7321175	0.5659733	30.0543940	68.6475153
GEOTRACES	PRJNA385855	SRS2299090	SRS2299090	PRJNA385855	SAMN07137095	NextSeq 550	SRR5720252	2004-09-14	100	31.66	-64.16	0.2	-	water	prok and euk enriched	19.422	210.73	36.632	-	-	-	-	-	-	43993	84784137	8	1	16.54	10.14	9.53	1.284	4.568	11.36	4.03	14.38	42.6152697	4.8156715	1.3067752	3.1373741	48.1249095	47.4309412
GEOTRACES	PRJNA385855	SRS2299091	SRS2299091	PRJNA385855	SAMN07137094	NextSeq 550	SRR5720251	2004-09-14	1	31.66	-64.16	0.2	-	water	prok and euk enriched	28.321	201.22	36.629	-	-	-	-	-	-	27319	47764586	3	0	23.82	12.43	10.97	0.8526	2.084	21.88	2.475	16.77	48.2014996	2.4843958	1.3342472	0.2129499	47.7669075	50.6858954
GEOTRACES	PRJNA385855	SRS2299092	SRS2299092	PRJNA385855	SAMN07137093	NextSeq 550	SRR5720250	2004-04-21	180	31.66	-64.16	0.2	-	water	prok and euk enriched	19.349	219.51	36.678	-	-	-	-	-	-	28023	40805042	1	0	12.52	8.266	6.587	1.127	3.441	8.627	3.139	12.12	68.6486617	5.1039695	0.7312848	1.0259194	24.4901646	73.7526312
GEOTRACES	PRJNA385855	SRS2299093	SRS2299093	PRJNA385855	SAMN07137092	NextSeq 550	SRR5720249	2004-04-21	40	31.66	-64.16	0.2	-	water	prok and euk enriched	19.753	227.83	36.712	-	-	-	-	-	-	53324	93764050	8	0	17.03	9.996	8.613	1.095	3.535	12.67	3.011	14.44	62.0032451	2.5187939	1.8981976	0.5109402	33.0688232	64.5220390
GEOTRACES	PRJNA385855	SRS2299094	SRS2299094	PRJNA385855	SAMN07137024	NextSeq 550	SRR5720248	2004-12-14	175	22.75	-158	0.2	-	water	prok and euk enriched	19.1222	185.6	34.9467	-	-	-	-	-	-	36809	60659528	6	0	15.26	13.55	4.809	0.7558	3.122	3.169	4.451	19.15	47.5398450	7.0395117	0.7796159	0.3482603	44.2927671	54.5793567
GEOTRACES	PRJNA385855	SRS2299095	SRS2299095	PRJNA385855	SAMN07137025	NextSeq 550	SRR5720247	2003-01-17	5	22.75	-158	0.2	-	water	prok and euk enriched	23.6616	205.6	35.3383	-	-	-	-	-	-	45183	74476457	4	0	23.48	12.02	13.41	1.659	3.651	18.82	5.198	17.65	56.7205408	1.8137439	1.0983842	1.8814766	38.4858546	58.5342847
GEOTRACES	PRJNA385855	SRS2299096	SRS2299096	PRJNA385855	SAMN07137022	NextSeq 550	SRR5720246	2004-12-14	5	22.75	-158	0.2	-	water	prok and euk enriched	25.2695	204.7	34.963	-	-	-	-	-	-	53254	87910351	2	0	22.98	11.17	13.67	1.087	2.888	19.22	5.152	16.51	53.7864385	1.7352422	1.1265981	1.4187127	41.9330084	55.5216807
GEOTRACES	PRJNA385855	SRS2299097	SRS2299097	PRJNA385855	SAMN07137023	NextSeq 550	SRR5720245	2004-12-14	100	22.75	-158	0.2	-	water	prok and euk enriched	23.9198	204.5	35.1324	-	-	-	-	-	-	39753	75774321	11	0	14.31	10.11	8	1.853	4.496	7.825	4.052	13.47	48.8237982	4.1025353	1.5776645	1.2462891	44.2497128	52.9263335
GEOTRACES	PRJNA385855	SRS2299098	SRS2299098	PRJNA385855	SAMN07137020	NextSeq 550	SRR5720244	2004-11-10	100	22.75	-158	0.2	-	water	prok and euk enriched	21.8696	208.0	35.3032	-	-	-	-	-	-	51794	90489601	12	0	14.11	9.88	7.296	1.397	4.131	7.928	3.567	13.5	53.0129134	4.1471687	1.0901671	1.8395458	39.9102050	57.1600821
GEOTRACES	PRJNA385855	SRS2299099	SRS2299099	PRJNA385855	SAMN07137021	NextSeq 550	SRR5720243	2004-11-10	175	22.75	-158	0.2	-	water	prok and euk enriched	18.417	195.7	34.9205	-	-	-	-	-	-	46361	75074707	8	3	12.7	11.62	4.358	0.8784	3.033	2.305	4.057	16.63	55.8282686	8.1460631	0.6373287	0.4883176	34.9000220	63.9743317
GEOTRACES	PRJNA385855	SRS2299100	SRS2299100	PRJNA385855	SAMN07137018	NextSeq 550	SRR5720242	2004-10-10	175	22.75	-158	0.2	-	water	prok and euk enriched	19.0719	200.2	35.0226	-	-	-	-	-	-	40954	65501753	5	0	16.59	14.26	6.669	1.113	4.138	5.32	4.983	19.83	48.1619897	6.7905668	0.8331996	0.5881124	43.6261315	54.9525565
GEOTRACES	PRJNA385855	SRS2299101	SRS2299101	PRJNA385855	SAMN07137019	NextSeq 550	SRR5720241	2004-11-10	5	22.75	-158	0.2	-	water	prok and euk enriched	26.5193	202.6	34.9187	-	-	-	-	-	-	50555	82689540	2	1	24.99	11.62	14.4	0.6117	2.125	21.82	5.072	17.83	59.1817945	1.8305651	0.8573113	1.7517481	36.3785810	61.0123596
GEOTRACES	PRJNA385855	SRS2299102	SRS2299102	PRJNA385855	SAMN07137026	NextSeq 550	SRR5720240	2003-01-17	125	22.75	-158	0.2	-	water	prok and euk enriched	22.9769	204.1	35.3145	-	-	-	-	-	-	42241	76527485	9	0	17.42	13.18	9.437	1.971	5.586	8.783	4.926	17.05	42.4369748	6.5515342	1.1854458	1.3898256	48.4362195	48.9885090
GEOTRACES	PRJNA385855	SRS2299103	SRS2299103	PRJNA385855	SAMN07137027	NextSeq 550	SRR5720239	2003-01-17	175	22.75	-158	0.2	-	water	prok and euk enriched	20.1353	195.9	35.1743	-	-	-	-	-	-	73251	131565650	14	2	19.26	16.36	7.643	1.44	4.552	5.867	5.936	22.22	51.0668815	7.4576276	0.7301834	0.5639808	40.1813266	58.5245091
GEOTRACES	PRJNA385855	SRS2299104	SRS2299104	PRJNA385855	SAMN07137082	NextSeq 550	SRR5720238	2003-03-22	1	31.66	-64.16	0.2	-	water	prok and euk enriched	19.791	227.46	36.659	-	-	-	-	-	-	29141	46256229	4	0	14.89	8.008	6.795	0.7119	2.54	11.87	2.094	11.78	53.8240645	1.3381501	1.4123668	0.2987222	43.1266963	55.1622146
GEOTRACES	PRJNA385855	SRS2299105	SRS2299105	PRJNA385855	SAMN07137083	NextSeq 550	SRR5720237	2003-03-22	80	31.66	-64.16	0.2	-	water	prok and euk enriched	19.66	224.5	36.645	-	-	-	-	-	-	39659	64697242	6	0	16.72	11.21	8.937	1.604	5.011	10.71	4.414	15.6	52.5961229	4.4241238	1.8776670	0.3430872	40.7589991	57.0202467
GEOTRACES	PRJNA385855	SRS2299106	SRS2299106	PRJNA385855	SAMN07137084	NextSeq 550	SRR5720236	2003-03-22	180	31.66	-64.16	0.2	-	water	prok and euk enriched	19.037	219.37	36.616	-	-	-	-	-	-	62671	107245720	11	0	15.89	13.13	6.772	1.405	4.313	5.692	4.646	18.61	55.1095680	6.5646847	0.7325358	0.2622370	37.3309744	61.6742527
GEOTRACES	PRJNA385855	SRS2299107	SRS2299107	PRJNA385855	SAMN07137085	NextSeq 550	SRR5720235	2003-07-15	10	31.66	-64.16	0.2	-	water	prok and euk enriched	27.709	NA	36.455	NA	NA	NA	-	-	-	30386	69764476	14	4	45.65	28.16	21.89	1.349	6.062	42.61	1.627	34.1	65.0091108	0.2555176	0.6060083	0.1560731	33.9732902	65.2646284
GEOTRACES	PRJNA385855	SRS2299108	SRS2299108	PRJNA385855	SAMN07137078	NextSeq 550	SRR5720234	2004-12-08	180	31.66	-64.16	0.2	-	water	prok and euk enriched	19.299	199.35	36.651	-	-	-	-	-	-	38909	62919010	7	0	14.21	13.05	4.413	0.7768	3.095	2.126	4.048	18.63	47.8505933	6.0224930	0.8144426	0.2760270	45.0364441	53.8730863
GEOTRACES	PRJNA385855	SRS2299109	SRS2299109	PRJNA385855	SAMN07137079	NextSeq 550	SRR5720233	2003-02-21	1	31.66	-64.16	0.2	-	water	prok and euk enriched	20.657	225.05	36.732	-	-	-	-	-	-	21267	33188358	0	0	14.98	7.056	7.586	0.5057	1.791	12.38	2.346	10.21	47.2386132	1.3059893	1.5145887	0.3906020	49.5502067	48.5446025
GEOTRACES	PRJNA385855	SRS2299110	SRS2299110	PRJNA385855	SAMN07137080	NextSeq 550	SRR5720232	2003-02-21	40	31.66	-64.16	0.2	-	water	prok and euk enriched	20.217	222.52	36.687	-	-	-	-	-	-	57424	105662444	17	1	28.48	16.75	15.5	1.884	6.772	21.05	6.29	22.53	56.6061223	4.6261891	0.9533394	0.5727142	37.2416350	61.2323114
GEOTRACES	PRJNA385855	SRS2299111	SRS2299111	PRJNA385855	SAMN07137081	NextSeq 550	SRR5720231	2003-02-21	180	31.66	-64.16	0.2	-	water	prok and euk enriched	19.504	214.41	36.639	-	-	-	-	-	-	45674	77264334	11	0	20.17	14.84	10.62	2.473	6.566	10.99	5.909	19.97	54.3609908	6.1443689	0.9126561	0.3311377	38.2508465	60.5053597
GEOTRACES	PRJNA385855	SRS2299112	SRS2299112	PRJNA385855	SAMN07137086	NextSeq 550	SRR5720230	2003-07-15	120	31.66	-64.16	0.2	-	water	prok and euk enriched	18.781	NA	36.554	NA	NA	NA	-	-	-	57035	111814841	10	2	19.37	12.23	11.31	1.383	6.23	13.13	5.292	16.95	49.7943224	5.8546969	1.2148617	4.0338902	39.1022288	55.6490193
GEOTRACES	PRJNA385855	SRS2299113	SRS2299113	PRJNA385855	SAMN07137087	NextSeq 550	SRR5720229	2003-07-15	180	31.66	-64.16	0.2	-	water	prok and euk enriched	18.636	NA	36.575	NA	NA	NA	-	-	-	59701	111361913	11	0	16.03	14.01	6.4	1.389	4.14	4.128	4.672	19.31	43.2810113	8.1190194	0.8501848	0.1614792	47.5883053	51.4000307
GEOTRACES	PRJNA385855	SRS2299114	SRS2299114	PRJNA385855	SAMN07137011	NextSeq 550	SRR5720228	2004-08-15	100	22.75	-158	0.2	-	water	prok and euk enriched	21.4961	212.6	35.2755	-	-	-	-	-	-	29416	49836053	3	1	13.12	7.302	7.439	0.8529	2.725	8.985	2.969	11.14	49.1299584	2.3020335	1.4123335	2.2061696	44.9495050	51.4319919
GEOTRACES	PRJNA385855	SRS2299115	SRS2299115	PRJNA385855	SAMN07137010	NextSeq 550	SRR5720227	2004-08-15	5	22.75	-158	0.2	-	water	prok and euk enriched	26.8633	203.4	34.8548	-	-	-	-	-	-	41466	71676608	3	1	26.01	12.02	14.3	0.4215	2.021	23.26	4.299	17.83	53.6423229	1.0424281	1.0083115	1.2922998	43.0146376	54.6847510
GEOTRACES	PRJNA385855	SRS2299116	SRS2299116	PRJNA385855	SAMN07137009	NextSeq 550	SRR5720226	2004-06-15	175	22.75	-158	0.2	-	water	prok and euk enriched	-	-	-	NA	NA	NA	-	-	-	50553	93260579	16	0	16.17	12.2	9.067	2.57	6.21	8.465	4.029	16.41	48.3865548	3.5969587	0.9852069	1.2096657	45.8216139	51.9835135
GEOTRACES	PRJNA385855	SRS2299117	SRS2299117	PRJNA385855	SAMN07137008	NextSeq 550	SRR5720225	2004-06-15	125	22.75	-158	0.2	-	water	prok and euk enriched	-	-	-	NA	NA	NA	-	-	-	38344	70874116	12	0	15.36	9.745	8.515	1.494	4.405	9.323	3.617	13.24	43.4069976	3.1317542	1.5318541	1.3254361	50.6039581	46.5387518
GEOTRACES	PRJNA385855	SRS2299118	SRS2299118	PRJNA385855	SAMN07137015	NextSeq 550	SRR5720224	2004-09-28	175	22.75	-158	0.2	-	water	prok and euk enriched	18.8741	201.4	35.0022	-	-	-	-	-	-	31964	51051621	4	0	17.56	15.33	6.788	1.153	4.365	4.955	5.322	21.24	46.4618474	7.2933576	0.8084585	0.5034117	44.9329248	53.7552050
GEOTRACES	PRJNA385855	SRS2299119	SRS2299119	PRJNA385855	SAMN07137014	NextSeq 550	SRR5720223	2004-09-28	115	22.75	-158	0.2	-	water	prok and euk enriched	21.9337	210.8	35.3417	-	-	-	-	-	-	38786	67790750	5	0	12.6	7.446	6.393	1.254	3.393	7.85	2.392	10.8	44.5350216	2.1506284	1.1402031	3.9845900	48.1895569	46.6856500
GEOTRACES	PRJNA385855	SRS2299120	SRS2299120	PRJNA385855	SAMN07137013	NextSeq 550	SRR5720222	2004-09-28	5	22.75	-158	0.2	-	water	prok and euk enriched	27.4692	200.5	34.9002	-	-	-	-	-	-	46867	78951010	2	0	27.73	12.84	15.4	0.4817	2.081	24.66	4.913	19.23	59.0924329	1.6439628	0.8705100	1.2244211	37.1686732	60.7363957
GEOTRACES	PRJNA385855	SRS2299121	SRS2299121	PRJNA385855	SAMN07137012	NextSeq 550	SRR5720221	2004-08-15	175	22.75	-158	0.2	-	water	prok and euk enriched	17.6352	192.6	34.7959	-	-	-	-	-	-	21858	35128422	3	0	7.835	6.645	2.216	0.2179	1.214	2.096	2.248	9.902	39.7837618	8.6674484	0.8556433	0.2058472	50.4872994	48.4512102
GEOTRACES	PRJNA385855	SRS2299122	SRS2299122	PRJNA385855	SAMN07137017	NextSeq 550	SRR5720220	2004-10-10	115	22.75	-158	0.2	-	water	prok and euk enriched	21.7909	212.2	35.3197	-	-	-	-	-	-	17332	29878486	1	0	11.18	6.674	5.132	0.9916	2.838	7.059	1.93	9.484	41.6086204	1.7409113	1.2107322	3.1049890	52.3347471	43.3495317
GEOTRACES	PRJNA385855	SRS2299123	SRS2299123	PRJNA385855	SAMN07137016	NextSeq 550	SRR5720219	2004-10-10	5	22.75	-158	0.2	-	water	prok and euk enriched	26.0709	204.1	35.1376	-	-	-	-	-	-	38768	63845886	1	0	25.24	12.25	13.57	0.8024	2.273	21.84	4.521	18.52	55.4614314	1.7908284	0.9431618	1.3745534	40.4300251	57.2522598
GEOTRACES	PRJNA385855	SRS2864721	SRS2864721	PRJNA385855	SAMN08390923	NextSeq 550	SRR6507278	2009-11-04	100	22.75	-158	0.2	-	water	prok and euk enriched	23.2866	225.4	35.3005	-	-	-	-	-	-	51647	89670823	8	0	18.2	9.612	9.039	1.167	3.656	13.4	2.973	14.02	50.4933828	1.8734157	0.8516556	6.4251499	40.3563960	52.3667985
GEOTRACES	PRJNA385855	SRS2864722	SRS2864722	PRJNA385855	SAMN08390922	NextSeq 550	SRR6507277	2009-08-19	5	22.75	-158	0.2	-	water	prok and euk enriched	25.948	208.3	35.1518	-	-	-	-	-	-	65904	114183916	3	2	22.24	10.27	11.73	0.3535	1.714	20.16	3.414	15.31	52.3839226	0.9473340	1.1003660	2.2627065	43.3056710	53.3312566
GEOTRACES	PRJNA385855	SRS2864725	SRS2864725	PRJNA385855	SAMN08390924	NextSeq 550	SRR6507279	2009-07-14	10	31.66	-64.16	0.2	-	water	prok and euk enriched	27.035	204.55	36.27	-	-	-	-	-	-	87370	163757852	10	1	50.88	22.74	23.13	1.001	3.5	49.46	3.868	31.2	69.6739999	0.3346283	0.6224151	0.7148016	28.6541552	70.0086282
GEOTRACES	PRJNA385855	SRS2864988	SRS2864988	PRJNA385855	SAMN08390925	NextSeq 550	SRR6507280	2009-11-07	100	31.66	-64.16	0.2	-	water	prok and euk enriched	23.183	195.17	36.682	-	-	-	-	-	-	177379	344599536	26	1	17.15	10.8	8.185	1.52	4.428	10.71	3.312	14.61	47.4868481	4.8346223	0.9151398	5.2339999	41.5293898	52.3214704
Baltic Sea	PRJEB22997	ERS2026534	ERS2026534	PRJEB22997	SAMEA104408592	Illumina HiSeq 2500	ERR2206751	2014-06-05	1.762	58.1323	10	0.2	-	water	prok and euk enriched	15.083	288.5	28.05	-	-	-	-	-	-	73902	192006625	39	3	32.09	29.96	14.13	0.9169	1.75	0.9817	19.88	32.99	34.9692944	0.2139095	1.9953881	1.0997012	61.7217068	35.1832039
Baltic Sea	PRJEB22997	ERS2026535	ERS2026535	PRJEB22997	SAMEA104408593	Illumina HiSeq 2500	ERR2206752	2014-06-05	80.121	58.1323	10	0.2	-	water	prok and euk enriched	6.764	281.36	34.914	-	-	-	-	-	-	110594	236214884	30	8	35.44	33.67	10.55	0.4281	3.742	4.519	13.2	39.87	40.0940209	8.0150725	1.1148826	0.5219097	50.2541143	48.1090934
Baltic Sea	PRJEB22997	ERS2026536	ERS2026536	PRJEB22997	SAMEA104408594	Illumina HiSeq 2500	ERR2206753	2014-06-05	241.725	58.1323	10	0.2	-	water	prok and euk enriched	6.977	273.77	35.081	-	-	-	+	-	-	65714	140320978	18	2	24.75	23.33	8.095	0.5082	2.601	3.698	9.496	27.89	30.2664175	5.2406825	0.9895381	0.3909187	63.1124432	35.5071000
[truncated: 848 more rows]
