# Supplementary material for: The OceanDNA MAG catalog contains over 50,000 prokaryotic genomes originated from various marine environments
Source: Sci Data. 2022 Jun 17;9:305. doi: 10.1038/s41597-022-01392-5 (PMC9205870; doi:10.1038/s41597-022-01392-5)
Supplement: Supplementary file 3 — Supplementary File S3 [file 41597_2022_1392_MOESM3_ESM.xlsx]

## Sheet: S3
Supplementary File S3. A list of the OceanDNA MAGs with genome statistics, functional RNAs, genome quality, and genome-based taxonomy.
genome	bin_name	biosample	num_contig	largest_contig_length	total_length	percent_GC	N50	ambiguous_nucleotide_per_100kb	mean_read_coverage_depth	percent_polymorphic_site	barrnap_rRNA	is_5S_rRNA_detected	is_16S_rRNA_detected	is_23S_rRNA_detected	trnascan_tRNA	num_uniq_tRNA_for_standard_aa	BAT_lineage	checkm_marker	checkm_n_genome	checkm_n_marker	checkm_n_marker_set	checkm_0	checkm_1	checkm_2	checkm_3	checkm_4	checkm_5+	checkm_compl	checkm_contam	checkm_hetero	genome_quality_QS	QS_plus_ln(N50)	MIMAG_quality	species_cluster	is_species_representative	gtdb_novelty	gtdb_classification	gtdb_fastani_reference	gtdb_fastani_reference_radius	gtdb_fastani_taxonomy	gtdb_fastani_ani	gtdb_closest_placement_radius	gtdb_fastani_af	gtdb_closest_placement_reference	gtdb_closest_placement_taxonomy	gtdb_closest_placement_ani	gtdb_closest_placement_af	gtdb_pplacer_taxonomy	gtdb_classification_method
OceanDNA-a1	ERS488773_bin.115	SAMD00334869	83	22675	536854	32.97	10029	0.00	11.21756	0.3071604	A5S, B5S	yes	no	no	AlaGGC, AlaGGC, ArgCCT, ArgGCG, ArgTCT, AsnGTT, AspGTC, CysGCA, GlnTTG, GluCTC, GluTTC, GlyGCC, GlyTCC, IleGAT, IleTAT, LeuCAA, LeuCAA, LeuTAG, LysCTT, LysTTT, LysTTT, LysTTT, MetCAT, PheGAA, PheGAA, ProTGG, SerGCT, SerGGA, SerTGA, ThrGGT, ThrGGT, TrpCCA, TrpCCA, ValTAC	18	root ; cellular organisms ; Archaea	k__Archaea (UID2)	207	149	107	41	108	0	0	0	0	69.78	0.00	0.00	69.78	74.39	medium	5097_0	yes	none	d__Archaea;p__Aenigmatarchaeota;c__Aenigmatarchaeia;o__GW2011-AR5;f__GCA-2688965;g__GCA-2688965;s__GCA-2688965 sp002688965	GCA_002688965.1	95.0	d__Archaea;p__Aenigmatarchaeota;c__Aenigmatarchaeia;o__GW2011-AR5;f__GCA-2688965;g__GCA-2688965;s__GCA-2688965 sp002688965	99.86	0.89	GCA_002688965.1	95.0	d__Archaea;p__Aenigmatarchaeota;c__Aenigmatarchaeia;o__GW2011-AR5;f__GCA-2688965;g__GCA-2688965;s__GCA-2688965 sp002688965	99.86	0.89	d__Archaea;p__Aenigmatarchaeota;c__Aenigmatarchaeia;o__GW2011-AR5;f__;g__;s__	taxonomic classification defined by topology and ANI
OceanDNA-a2	ERS493914_bin.8	SAMD00334870	374	9540	716034	30.28	1977	0.00	7.710512	1.559602	A16S, A23S_34%, A23S_45%, B16S, B23S_34%, B23S_45%	no	yes	yes	AlaCGC, AlaGGC, AlaTGC, ArgCCT, ArgGCG, ArgTCT, AsnGTT, AspGTC, CysGCA, GlnTTG, GluCTC, LeuCAA, LeuGAG, LeuTAG, MetCAT, PheGAA, SerGCT, SerGGA, SerTGA, ThrTGT, TrpCCA	13	root ; cellular organisms ; Archaea ; Asgard group ; Candidatus Heimdallarchaeota [phylum]	k__Archaea (UID2)	207	149	107	52	96	1	0	0	0	62.72	0.07	0.00	62.37	66.16	medium	4879_1	no	none	d__Archaea;p__Asgardarchaeota;c__Heimdallarchaeia;o__LC-2;f__LC-2;g__GCA-2728275;s__GCA-2728275 sp002728275	GCA_002728275.1	95.0	d__Archaea;p__Asgardarchaeota;c__Heimdallarchaeia;o__LC-2;f__LC-2;g__GCA-2728275;s__GCA-2728275 sp002728275	97.9	0.96	GCA_002728275.1	95.0	d__Archaea;p__Asgardarchaeota;c__Heimdallarchaeia;o__LC-2;f__LC-2;g__GCA-2728275;s__GCA-2728275 sp002728275	97.9	0.96	d__Archaea;p__Asgardarchaeota;c__Heimdallarchaeia;o__LC-2;f__LC-2;g__;s__	taxonomic classification defined by topology and ANI
OceanDNA-a3	ERS488621_bin.87	SAMD00334871	211	53359	1315403	30.03	8713	0.00	15.1633	1.14367	A23S_79%, B23S_79%	no	no	yes	AlaCGC, AlaGGC, AlaTGC, ArgCCT, ArgGCG, ArgTCG, ArgTCT, AsnGTT, AspGTC, CysGCA, GlnCTG, GlnTTG, GluCTC, GluTTC, GlyGCC, GlyTCC, IleGAT, LeuGAG, LeuTAA, LeuTAG, LysCTT, MetCAT, MetCAT, MetCAT, PheGAA, ProCGG, ProGGG, SerCGA, SerGCT, SerGGA, SerTGA, ThrCGT, ThrGGT, ThrTGT, TrpCCA, TyrGTA, ValCAC, ValGAC, ValTAC	19	root ; cellular organisms ; Archaea ; Asgard group ; Candidatus Heimdallarchaeota [phylum]	k__Archaea (UID2)	207	149	107	24	120	5	0	0	0	82.94	4.67	60.00	59.59	64.13	medium	4879_1	no	none	d__Archaea;p__Asgardarchaeota;c__Heimdallarchaeia;o__LC-2;f__LC-2;g__GCA-2728275;s__GCA-2728275 sp002728275	GCA_002728275.1	95.0	d__Archaea;p__Asgardarchaeota;c__Heimdallarchaeia;o__LC-2;f__LC-2;g__GCA-2728275;s__GCA-2728275 sp002728275	99.13	0.93	GCA_002728275.1	95.0	d__Archaea;p__Asgardarchaeota;c__Heimdallarchaeia;o__LC-2;f__LC-2;g__GCA-2728275;s__GCA-2728275 sp002728275	99.13	0.93	d__Archaea;p__Asgardarchaeota;c__Heimdallarchaeia;o__LC-2;f__LC-2;g__;s__	taxonomic classification defined by topology and ANI
OceanDNA-a4	ERS488649_bin.53	SAMD00334872	265	32469	1283390	30.11	6589	0.00	15.81801	1.307214	A16S, A23S_79%, B16S, B23S_79%	no	yes	yes	AlaCGC, AlaGGC, AlaTGC, ArgCCT, ArgGCG, ArgTCT, AsnGTT, AspGTC, CysGCA, GlnTTG, GluCTC, GlyGCC, GlyTCC, IleGAT, LeuCAA, LeuGAG, LeuTAA, LeuTAG, MetCAT, MetCAT, PheGAA, ProCGG, ProGGG, ProTGG, SerGCT, SerGGA, SerTGA, ThrCGT, ThrGGT, ThrTGT, TrpCCA, TyrGTA, ValCAC, ValGAC	18	root ; cellular organisms ; Archaea ; Asgard group ; Candidatus Heimdallarchaeota [phylum]	k__Archaea (UID2)	207	149	107	36	110	3	0	0	0	73.36	1.94	100.00	63.66	68.06	medium	4879_1	yes	none	d__Archaea;p__Asgardarchaeota;c__Heimdallarchaeia;o__LC-2;f__LC-2;g__GCA-2728275;s__GCA-2728275 sp002728275	GCA_002728275.1	95.0	d__Archaea;p__Asgardarchaeota;c__Heimdallarchaeia;o__LC-2;f__LC-2;g__GCA-2728275;s__GCA-2728275 sp002728275	99.11	0.93	GCA_002728275.1	95.0	d__Archaea;p__Asgardarchaeota;c__Heimdallarchaeia;o__LC-2;f__LC-2;g__GCA-2728275;s__GCA-2728275 sp002728275	99.11	0.93	d__Archaea;p__Asgardarchaeota;c__Heimdallarchaeia;o__LC-2;f__LC-2;g__;s__	taxonomic classification defined by topology and ANI
OceanDNA-a5	ERS493877_bin.91	SAMD00334873	271	25894	975463	30.07	3917	0.00	10.05033	1.424254	A16S_66%, A23S_34%, A23S_44%, B16S_65%, B23S_34%, B23S_44%	no	yes	yes	AlaCGC, AlaGGC, AlaTGC, ArgCCT, ArgGCG, ArgTCT, AsnGTT, AspGTC, GlnCTG, GlnTTG, GluTTC, GlyTCC, IleGAT, LeuCAA, LeuTAG, MetCAT, MetCAT, PheGAA, ProCGG, ProGGG, ProTGG, SerGCT, SerGGA, SerTGA, ThrCGT, ThrGGT, ThrTGT, TrpCCA, ValCAC, ValGAC, ValTAC	16	root ; cellular organisms ; Archaea ; Asgard group ; Candidatus Heimdallarchaeota [phylum]	k__Archaea (UID2)	207	149	107	49	99	1	0	0	0	66.67	0.93	100.00	62.02	66.16	medium	4879_1	no	none	d__Archaea;p__Asgardarchaeota;c__Heimdallarchaeia;o__LC-2;f__LC-2;g__GCA-2728275;s__GCA-2728275 sp002728275	GCA_002728275.1	95.0	d__Archaea;p__Asgardarchaeota;c__Heimdallarchaeia;o__LC-2;f__LC-2;g__GCA-2728275;s__GCA-2728275 sp002728275	97.81	0.92	GCA_002728275.1	95.0	d__Archaea;p__Asgardarchaeota;c__Heimdallarchaeia;o__LC-2;f__LC-2;g__GCA-2728275;s__GCA-2728275 sp002728275	97.81	0.92	d__Archaea;p__Asgardarchaeota;c__Heimdallarchaeia;o__LC-2;f__LC-2;g__;s__	taxonomic classification defined by topology and ANI
OceanDNA-a6	SRR6873780_bin.21	SAMD00334874	298	11212	922003	30.05	3379	0.00	10.74079	1.893626		no	no	no	AlaGGC, AlaTGC, AspGTC, CysGCA, GlnTTG, GlyTCC, LeuCAA, LeuGAG, LeuTAA, LeuTAG, MetCAT, MetCAT, ProCGG, ProGGG, ProTGG, ThrCGT, ThrGGT, ThrTGT, TrpCCA, ValCAC, ValGAC	11	root ; cellular organisms ; Archaea ; Asgard group ; Candidatus Heimdallarchaeota [phylum]	k__Archaea (UID2)	207	149	107	66	83	0	0	0	0	53.45	0.00	0.00	53.45	57.51	medium	4879_1	no	none	d__Archaea;p__Asgardarchaeota;c__Heimdallarchaeia;o__LC-2;f__LC-2;g__GCA-2728275;s__GCA-2728275 sp002728275	GCA_002728275.1	95.0	d__Archaea;p__Asgardarchaeota;c__Heimdallarchaeia;o__LC-2;f__LC-2;g__GCA-2728275;s__GCA-2728275 sp002728275	96.94	0.9	GCA_002728275.1	95.0	d__Archaea;p__Asgardarchaeota;c__Heimdallarchaeia;o__LC-2;f__LC-2;g__GCA-2728275;s__GCA-2728275 sp002728275	96.94	0.9	d__Archaea;p__Asgardarchaeota;c__Heimdallarchaeia;o__LC-2;f__LC-2;g__;s__	taxonomic classification defined by topology and ANI
OceanDNA-a7	SRR6877520_bin.100	SAMD00334875	272	15412	997712	30.22	4390	0.00	8.337327	1.0933		no	no	no	AlaGGC, AlaTGC, ArgGCG, ArgTCT, AsnGTT, AspGTC, CysGCA, GlnCTG, GlnTTG, LeuCAA, LeuGAG, LeuTAA, LeuTAG, MetCAT, MetCAT, PheGAA, ProCGG, ProTGG, SerGGA, SerTGA, ThrCGT, ThrGGT, ThrTGT, TrpCCA, TyrGTA, ValCAC, ValGAC	15	root ; cellular organisms ; Archaea ; Asgard group ; Candidatus Heimdallarchaeota [phylum]	k__Archaea (UID2)	207	149	107	55	93	1	0	0	0	61.21	0.93	0.00	56.56	60.75	medium	4879_1	no	none	d__Archaea;p__Asgardarchaeota;c__Heimdallarchaeia;o__LC-2;f__LC-2;g__GCA-2728275;s__GCA-2728275 sp002728275	GCA_002728275.1	95.0	d__Archaea;p__Asgardarchaeota;c__Heimdallarchaeia;o__LC-2;f__LC-2;g__GCA-2728275;s__GCA-2728275 sp002728275	96.95	0.91	GCA_002728275.1	95.0	d__Archaea;p__Asgardarchaeota;c__Heimdallarchaeia;o__LC-2;f__LC-2;g__GCA-2728275;s__GCA-2728275 sp002728275	96.95	0.91	d__Archaea;p__Asgardarchaeota;c__Heimdallarchaeia;o__LC-2;f__LC-2;g__;s__	taxonomic classification defined by topology and ANI
OceanDNA-a8	ERS488769_bin.30	SAMD00334876	305	20422	1340764	49.51	4896	0.00	8.025672	0.2045506		no	no	no	AlaCGC, AlaTGC, ArgCCG, ArgCCT, ArgGCG, ArgTCG, ArgTCT, AsnGTT, AsnGTT, CysGCA, GlnCTG, GlnTTG, GluCTC, GluTTC, GlyGCC, GlyTCC, HisGTG, LeuCAA, LeuGAG, LeuTAG, LysTTT, MetCAT, PheGAA, ProCGG, ProGGG, ThrCGT, ThrGGT, ThrTGT, TrpCCA, TyrGTA, UndetNNN, ValCAC, ValGAC, ValTAC	17	root ; cellular organisms ; Archaea ; TACK group ; Candidatus Bathyarchaeota [phylum]	k__Archaea (UID2)	207	145	103	21	122	2	0	0	0	81.96	1.05	50.00	76.71	80.96	medium	2269_0	yes	none	d__Archaea;p__Thermoproteota;c__Bathyarchaeia;o__TCS64;f__TCS64;g__GCA-2726865;s__GCA-2726865 sp002726865	GCA_002726865.1	95.0	d__Archaea;p__Thermoproteota;c__Bathyarchaeia;o__TCS64;f__TCS64;g__GCA-2726865;s__GCA-2726865 sp002726865	97.67	0.94	GCA_002726865.1	95.0	d__Archaea;p__Thermoproteota;c__Bathyarchaeia;o__TCS64;f__TCS64;g__GCA-2726865;s__GCA-2726865 sp002726865	97.67	0.94	d__Archaea;p__Thermoproteota;c__Bathyarchaeia;o__TCS64;f__TCS64;g__;s__	taxonomic classification defined by topology and ANI
OceanDNA-a9	ERS493705_bin.124	SAMD00334877	57	79220	1443869	49.28	29253	0.00	16.52085	0.316725		no	no	no	AlaCGC, AlaGGC, ArgCCG, ArgCCT, ArgGCG, ArgGCG, ArgTCT, AsnGTT, AsnGTT, AspGTC, CysGCA, GlnCTG, GlnTTG, GluCTC, GluTTC, GlyCCC, GlyGCC, GlyTCC, IleGAT, LeuCAA, LeuCAG, LeuTAA, LysCTT, LysTTT, MetCAT, MetCAT, ProCGG, ProCGG, ProGGG, ProTGG, SerGCT, SerTGA, ThrCGT, ThrGGT, ThrTGT, TrpCCA, TyrGTA, UndetNNN, ValCAC	18	root ; cellular organisms ; Archaea ; TACK group ; Candidatus Bathyarchaeota [phylum]	k__Archaea (UID2)	207	149	107	40	108	1	0	0	0	75.70	0.93	0.00	71.05	76.19	medium	2269_0	no	none	d__Archaea;p__Thermoproteota;c__Bathyarchaeia;o__TCS64;f__TCS64;g__GCA-2726865;s__GCA-2726865 sp002726865	GCA_002726865.1	95.0	d__Archaea;p__Thermoproteota;c__Bathyarchaeia;o__TCS64;f__TCS64;g__GCA-2726865;s__GCA-2726865 sp002726865	99.76	0.95	GCA_002726865.1	95.0	d__Archaea;p__Thermoproteota;c__Bathyarchaeia;o__TCS64;f__TCS64;g__GCA-2726865;s__GCA-2726865 sp002726865	99.76	0.95	d__Archaea;p__Thermoproteota;c__Bathyarchaeia;o__TCS64;f__TCS64;g__;s__	taxonomic classification defined by topology and ANI
OceanDNA-a10	ERS493822_bin.111	SAMD00334878	281	35616	1630743	49.29	8751	0.00	8.713467	0.4247406		no	no	no	AlaCGC, AlaGGC, AlaTGC, AlaTGC, ArgCCG, ArgCCT, ArgGCG, ArgTCG, ArgTCT, AsnGTT, AsnGTT, AspGTC, CysGCA, GlnCTG, GlnTTG, GluCTC, GluTTC, GlyCCC, GlyGCC, HisGTG, IleGAT, LeuCAA, LeuGAG, LeuTAA, LeuTAG, LysCTT, LysTTT, MetCAT, MetCAT, MetCAT, PheGAA, ProGGG, ProTGG, ProTGG, SerGCT, SerTGA, ThrCGT, ThrGGT, ThrTGT, TrpCCA, TyrGTA, UndetNNN, ValCAC, ValGAC, ValTAC	20	root ; cellular organisms ; Archaea ; TACK group ; Candidatus Bathyarchaeota [phylum]	k__Archaea (UID2)	207	145	103	14	123	8	0	0	0	89.57	5.97	25.00	59.72	64.26	medium	2269_0	no	none	d__Archaea;p__Thermoproteota;c__Bathyarchaeia;o__TCS64;f__TCS64;g__GCA-2726865;s__GCA-2726865 sp002726865	GCA_002726865.1	95.0	d__Archaea;p__Thermoproteota;c__Bathyarchaeia;o__TCS64;f__TCS64;g__GCA-2726865;s__GCA-2726865 sp002726865	99.7	0.92	GCA_002726865.1	95.0	d__Archaea;p__Thermoproteota;c__Bathyarchaeia;o__TCS64;f__TCS64;g__GCA-2726865;s__GCA-2726865 sp002726865	99.7	0.92	d__Archaea;p__Thermoproteota;c__Bathyarchaeia;o__TCS64;f__TCS64;g__;s__	taxonomic classification defined by topology and ANI
OceanDNA-a11	SRS1525449_bin.68	SAMD00334879	243	68371	2339782	51.36	15358	0.00	8.628897	0.267237	A16S, A23S, B16S, B23S	no	yes	yes	AlaCGC, AlaGGC, AlaTGC, ArgCCG, ArgCCT, ArgGCG, ArgTCT, AsnGTT, AsnGTT, AspGTC, CysGCA, GlnCTG, GlnTTG, GluCTC, GluTTC, GlyCCC, GlyGCC, GlyTCC, HisGTG, IleGAT, LeuCAA, LeuCAG, LeuGAG, LeuGAG, LeuTAA, LeuTAG, LysCTT, LysTTT, MetCAT, MetCAT, MetCAT, PheGAA, ProCGG, ProGGG, ProTGG, SerCGA, SerGCT, SerGGA, SerTGA, ThrCGT, ThrGGT, ThrTGT, TyrGTA, ValCAC, ValGAC, ValTAC	19	root ; cellular organisms ; Archaea ; TACK group ; Candidatus Bathyarchaeota [phylum]	k__Archaea (UID2)	207	149	107	12	133	4	0	0	0	90.19	2.80	0.00	76.19	81.01	medium	6269_0	no	species	d__Archaea;p__Thermoproteota;c__Bathyarchaeia;o__TCS64;f__TCS64;g__RBG-16-57-9;s__	N/A	N/A	N/A	N/A	N/A	N/A	N/A	N/A	N/A	N/A	d__Archaea;p__Thermoproteota;c__Bathyarchaeia;o__TCS64;f__TCS64;g__;s__	taxonomic novelty determined using RED
OceanDNA-a12	SRS1525450_bin.51	SAMD00334880	146	193903	2554136	50.87	56783	0.00	16.7681	0.2728463	A23S_27%, A23S_37%, B23S_27%, B23S_38%	no	no	yes	AlaCGC, AlaGGC, AlaTGC, AlaTGC, ArgCCG, ArgCCT, ArgGCG, ArgGCG, ArgTCG, ArgTCT, AsnGTT, AsnGTT, AspGTC, CysGCA, GlnCTG, GlnTTG, GluCTC, GluTTC, GlyCCC, GlyTCC, HisGTG, IleGAT, IleGAT, LeuCAA, LeuCAG, LeuGAG, LeuGAG, LeuGAG, LeuTAA, LeuTAG, LysCTT, LysTTT, MetCAT, MetCAT, MetCAT, MetCAT, PheGAA, ProCGG, ProGGG, ProTGG, SerCGA, SerCGA, SerGCT, SerGGA, SerTGA, ThrCGT, ThrGGT, ThrTGT, TyrGTA, ValCAC,…	19	root ; cellular organisms ; Archaea ; TACK group ; Candidatus Bathyarchaeota [phylum]	k__Archaea (UID2)	207	149	107	10	134	5	0	0	0	92.06	3.74	0.00	73.36	78.83	medium	6269_0	no	species	d__Archaea;p__Thermoproteota;c__Bathyarchaeia;o__TCS64;f__TCS64;g__RBG-16-57-9;s__	N/A	N/A	N/A	N/A	N/A	N/A	N/A	N/A	N/A	N/A	d__Archaea;p__Thermoproteota;c__Bathyarchaeia;o__TCS64;f__TCS64;g__;s__	taxonomic novelty determined using RED
OceanDNA-a13	SRS1525456_bin.61	SAMD00334881	86	233545	2411264	51.44	55082	0.00	15.72685	0.2572224	A16S, A23S, B16S, B23S	no	yes	yes	AlaCGC, AlaGGC, AlaTGC, ArgCCG, ArgCCT, ArgGCG, ArgTCG, ArgTCT, AsnGTT, AsnGTT, AspGTC, CysGCA, GlnCTG, GlnTTG, GluCTC, GluTTC, GlyCCC, GlyGCC, GlyTCC, HisGTG, IleGAT, LeuCAA, LeuCAG, LeuGAG, LeuGAG, LeuGAG, LeuTAA, LeuTAG, LysCTT, LysTTT, MetCAT, MetCAT, MetCAT, PheGAA, ProCGG, ProGGG, ProTGG, SerCGA, SerGCT, SerGGA, SerTGA, ThrCGT, ThrGGT, ThrTGT, TyrGTA, ValCAC, ValGAC, ValTAC	19	root ; cellular organisms ; Archaea ; TACK group ; Candidatus Bathyarchaeota [phylum]	k__Archaea (UID2)	207	145	103	10	128	7	0	0	0	91.75	5.83	28.57	62.60	68.06	medium	6269_0	no	species	d__Archaea;p__Thermoproteota;c__Bathyarchaeia;o__TCS64;f__TCS64;g__RBG-16-57-9;s__	N/A	N/A	N/A	N/A	N/A	N/A	N/A	N/A	N/A	N/A	d__Archaea;p__Thermoproteota;c__Bathyarchaeia;o__TCS64;f__TCS64;g__;s__	taxonomic novelty determined using RED
OceanDNA-a14	SRS1525466_bin.83	SAMD00334882	635	16367	2163879	51.29	4521	0.00	6.056611	0.4142627		no	no	no	AlaCGC, AlaGGC, ArgCCG, ArgCCT, ArgGCG, ArgTCT, AsnGTT, AspGTC, CysGCA, GlnCTG, GlnTTG, GluCTC, GluTTC, GlyGCC, GlyTCC, HisGTG, IleGAT, LeuGAG, LeuGAG, LeuTAA, LeuTAG, LysCTT, LysTTT, MetCAT, MetCAT, MetCAT, MetCAT, PheGAA, ProCGG, ProGGG, ProTGG, SerCGA, SerGCT, SerGGA, SerTGA, ThrCGT, ThrGGT, ThrTGT, TyrGTA, ValCAC, ValGAC, ValTAC	19	root ; cellular organisms ; Archaea ; TACK group ; Candidatus Bathyarchaeota [phylum]	k__Archaea (UID2)	207	149	107	19	128	2	0	0	0	84.51	1.17	0.00	78.66	82.87	medium	6269_0	yes	species	d__Archaea;p__Thermoproteota;c__Bathyarchaeia;o__TCS64;f__TCS64;g__RBG-16-57-9;s__	N/A	N/A	N/A	N/A	N/A	N/A	N/A	N/A	N/A	N/A	d__Archaea;p__Thermoproteota;c__Bathyarchaeia;o__TCS64;f__TCS64;g__;s__	taxonomic novelty determined using RED
OceanDNA-a15	SRS1527919_bin.70	SAMD00334883	105	269459	2273495	51.08	49756	0.00	15.46772	0.3110323	A16S, A23S, B16S, B23S	no	yes	yes	AlaCGC, AlaGGC, AlaTGC, ArgCCG, ArgCCT, ArgTCG, ArgTCT, AsnGTT, AsnGTT, AspGTC, CysGCA, GlnCTG, GlnTTG, GluCTC, GluTTC, GlyCCC, GlyGCC, HisGTG, IleGAT, LeuCAA, LeuCAG, LeuGAG, LeuTAA, LeuTAG, LysTTT, MetCAT, MetCAT, MetCAT, PheGAA, ProGGG, ProTGG, SerCGA, SerGCT, SerGGA, SerTGA, ThrCGT, ThrGGT, ThrTGT, TyrGTA, ValCAC, ValGAC	19	root ; cellular organisms ; Archaea ; TACK group ; Candidatus Bathyarchaeota [phylum]	k__Archaea (UID2)	207	149	107	18	127	4	0	0	0	86.45	2.80	25.00	72.45	77.86	medium	6269_0	no	species	d__Archaea;p__Thermoproteota;c__Bathyarchaeia;o__TCS64;f__TCS64;g__RBG-16-57-9;s__	N/A	N/A	N/A	N/A	N/A	N/A	N/A	N/A	N/A	N/A	d__Archaea;p__Thermoproteota;c__Bathyarchaeia;o__TCS64;f__TCS64;g__;s__	taxonomic novelty determined using RED
OceanDNA-a16	SRS1528049_bin.30	SAMD00334884	554	40526	2327682	50.95	5753	0.00	7.041356	0.273844	A16S, A23S, B16S, B23S	no	yes	yes	AlaCGC, AlaGGC, AlaTGC, ArgCCG, ArgCCT, ArgGCG, ArgTCG, ArgTCT, AsnGTT, AsnGTT, AspGTC, CysGCA, GlnCTG, GlnTTG, GluCTC, GluTTC, GlyCCC, GlyGCC, GlyTCC, HisGTG, IleGAT, LeuCAG, LeuGAG, LeuTAA, LeuTAG, LysCTT, LysTTT, MetCAT, MetCAT, MetCAT, PheGAA, ProCGG, ProGGG, ProTGG, SerCGA, SerGCT, SerGGA, SerTGA, ThrCGT, ThrGGT, TyrGTA, ValCAC, ValGAC, ValTAC	19	root ; cellular organisms ; Archaea ; TACK group ; Candidatus Bathyarchaeota [phylum]	k__Archaea (UID2)	207	145	103	19	122	4	0	0	0	86.67	3.40	0.00	69.67	74.00	medium	6269_0	no	species	d__Archaea;p__Thermoproteota;c__Bathyarchaeia;o__TCS64;f__TCS64;g__RBG-16-57-9;s__	N/A	N/A	N/A	N/A	N/A	N/A	N/A	N/A	N/A	N/A	d__Archaea;p__Thermoproteota;c__Bathyarchaeia;o__TCS64;f__TCS64;g__;s__	taxonomic novelty determined using RED
OceanDNA-a17	SRS1528067_bin.27	SAMD00334885	737	21600	1568122	49.69	2299	0.00	5.259788	0.2844532	A16S_27%, A16S_71%, A23S, B16S_27%, B16S_69%, B23S	no	yes	yes	AlaCGC, AlaTGC, ArgCCT, ArgGCG, AsnGTT, AsnGTT, AspGTC, CysGCA, GlnCTG, GluCTC, GluTTC, GlyCCC, GlyTCC, HisGTG, HisGTG, IleGAT, LeuCAG, LeuGAG, LeuGAG, LeuGAG, LeuGAG, LeuTAA, LysCTT, LysTTT, MetCAT, PheGAA, ProGGG, ProTGG, SerGGA, SerTGA, ThrGGT, ThrTGT, TrpCCA, TyrGTA, UndetNNN, ValCAC, ValTAC	20	root ; cellular organisms ; Archaea ; TACK group ; Candidatus Bathyarchaeota [phylum]	k__Archaea (UID2)	207	145	103	47	97	1	0	0	0	64.73	0.97	0.00	59.88	63.75	medium	6269_0	no	species	d__Archaea;p__Thermoproteota;c__Bathyarchaeia;o__TCS64;f__TCS64;g__RBG-16-57-9;s__	N/A	N/A	N/A	N/A	N/A	N/A	N/A	N/A	N/A	N/A	d__Archaea;p__Thermoproteota;c__Bathyarchaeia;o__TCS64;f__TCS64;g__;s__	taxonomic novelty determined using RED
OceanDNA-a18	SRS1528125_bin.70	SAMD00334886	190	74226	2518977	50.83	20989	0.00	9.637515	0.2667403	A16S, A23S, B16S, B23S	no	yes	yes	AlaCGC, AlaGGC, AlaTGC, ArgCCG, ArgCCT, ArgGCG, ArgTCG, ArgTCT, AsnGTT, AsnGTT, AspGTC, CysGCA, GlnCTG, GlnTTG, GluCTC, GluTTC, GlyCCC, GlyGCC, GlyTCC, HisGTG, IleGAT, LeuCAA, LeuCAG, LeuGAG, LeuTAA, LeuTAG, LysCTT, LysTTT, MetCAT, MetCAT, MetCAT, PheGAA, ProCGG, ProGGG, ProTGG, SerCGA, SerGCT, SerGGA, SerTGA, ThrCGT, ThrGGT, ThrTGT, TyrGTA, ValCAC, ValGAC, ValTAC	19	root ; cellular organisms ; Archaea ; TACK group ; Candidatus Bathyarchaeota [phylum]	k__Archaea (UID2)	207	149	107	11	132	6	0	0	0	91.12	4.21	0.00	70.07	75.05	medium	6269_0	no	species	d__Archaea;p__Thermoproteota;c__Bathyarchaeia;o__TCS64;f__TCS64;g__RBG-16-57-9;s__	N/A	N/A	N/A	N/A	N/A	N/A	N/A	N/A	N/A	N/A	d__Archaea;p__Thermoproteota;c__Bathyarchaeia;o__TCS64;f__TCS64;g__;s__	taxonomic novelty determined using RED
OceanDNA-a19	SRS1528139_bin.69	SAMD00334887	779	16825	1956061	50.61	2846	0.00	5.9177	0.3143872	A16S, A23S_36%, A23S_55%, B16S, B23S_36%, B23S_55%	no	yes	yes	AlaCGC, AlaGGC, AlaTGC, ArgCCT, ArgGCG, ArgTCT, AsnGTT, AsnGTT, AspGTC, GlnCTG, GlnTTG, GluCTC, GluTTC, GlyCCC, GlyTCC, HisGTG, IleGAT, LeuCAG, LeuGAG, LeuTAA, LysCTT, LysTTT, MetCAT, MetCAT, MetCAT, PheGAA, ProCGG, ProGGG, SerCGA, SerGCT, SerGGA, SerTGA, ThrCGT, ThrGGT, ThrTGT, TrpCCA, TyrGTA, ValCAC	19	root ; cellular organisms ; Archaea ; TACK group ; Candidatus Bathyarchaeota [phylum]	k__Archaea (UID2)	207	149	107	29	114	6	0	0	0	79.45	3.89	0.00	60.00	63.98	medium	6269_0	no	species	d__Archaea;p__Thermoproteota;c__Bathyarchaeia;o__TCS64;f__TCS64;g__RBG-16-57-9;s__	N/A	N/A	N/A	N/A	N/A	N/A	N/A	N/A	N/A	N/A	d__Archaea;p__Thermoproteota;c__Bathyarchaeia;o__TCS64;f__TCS64;g__;s__	taxonomic novelty determined using RED
OceanDNA-a20	SRS1528158_bin.50	SAMD00334888	74	199268	2383071	51.43	55656	0.00	18.05237	0.3187085	A16S, A23S, B16S, B23S	no	yes	yes	AlaCGC, AlaGGC, AlaTGC, ArgCCG, ArgCCT, ArgTCG, ArgTCT, AsnGTT, AsnGTT, AspGTC, CysGCA, GlnTTG, GluCTC, GluTTC, GlyCCC, GlyGCC, GlyTCC, HisGTG, IleGAT, LeuCAG, LeuGAG, LeuGAG, LeuTAA, LeuTAG, LysCTT, LysTTT, MetCAT, MetCAT, MetCAT, PheGAA, ProCGG, ProGGG, ProTGG, SerCGA, SerGCT, SerGGA, SerTGA, ThrCGT, ThrGGT, ThrTGT, TyrGTA, ValCAC, ValGAC, ValTAC	19	root ; cellular organisms ; Archaea ; TACK group ; Candidatus Bathyarchaeota [phylum]	k__Archaea (UID2)	207	145	103	12	127	6	0	0	0	89.81	4.85	16.67	65.56	71.02	medium	6269_0	no	species	d__Archaea;p__Thermoproteota;c__Bathyarchaeia;o__TCS64;f__TCS64;g__RBG-16-57-9;s__	N/A	N/A	N/A	N/A	N/A	N/A	N/A	N/A	N/A	N/A	d__Archaea;p__Thermoproteota;c__Bathyarchaeia;o__TCS64;f__TCS64;g__;s__	taxonomic novelty determined using RED
OceanDNA-a21	SRS1528208_bin.53	SAMD00334889	721	34321	2119630	50.47	3465	0.00	5.93454	0.3298036	A16S_30%, A23S, B16S_26%, B23S	no	yes	yes	AlaCGC, AlaGGC, AlaTGC, ArgCCT, ArgGCG, ArgTCG, ArgTCT, AsnGTT, AsnGTT, AspGTC, CysGCA, GlnCTG, GlnTTG, GlyCCC, GlyGCC, GlyTCC, HisGTG, IleGAT, LeuCAA, LeuCAG, LeuGAG, LeuGAG, LeuGAG, LeuTAA, LysCTT, LysTTT, MetCAT, MetCAT, PheGAA, ProCGG, ProGGG, ProTGG, SerCGA, SerGGA, SerTGA, ThrCGT, ThrGGT, ThrTGT, TrpCCA, TyrGTA, ValCAC, ValGAC, ValTAC	19	root ; cellular organisms ; Archaea ; TACK group ; Candidatus Bathyarchaeota [phylum]	k__Archaea (UID2)	207	149	107	30	113	6	0	0	0	79.15	4.52	0.00	56.55	60.63	medium	6269_0	no	species	d__Archaea;p__Thermoproteota;c__Bathyarchaeia;o__TCS64;f__TCS64;g__RBG-16-57-9;s__	N/A	N/A	N/A	N/A	N/A	N/A	N/A	N/A	N/A	N/A	d__Archaea;p__Thermoproteota;c__Bathyarchaeia;o__TCS64;f__TCS64;g__;s__	taxonomic novelty determined using RED
OceanDNA-a22	SRS1529112_bin.11	SAMD00334890	714	33785	2158517	50.57	3710	0.00	6.424825	0.3630006		no	no	no	AlaCGC, AlaGGC, AlaTGC, ArgCCG, ArgCCT, ArgGCG, ArgTCG, ArgTCT, AsnGTT, AsnGTT, AspGTC, CysGCA, GlnCTG, GlnTTG, GluCTC, GluTTC, GlyCCC, GlyGCC, GlyTCC, HisGTG, IleGAT, LeuGAG, LeuTAA, LeuTAG, LysCTT, LysTTT, MetCAT, MetCAT, PheGAA, ProCGG, ProGGG, ProTGG, SerCGA, SerGCT, SerGGA, SerTGA, ThrCGT, ThrTGT, TyrGTA, ValCAC, ValTAC	19	root ; cellular organisms ; Archaea ; TACK group ; Candidatus Bathyarchaeota [phylum]	k__Archaea (UID2)	207	145	103	34	108	3	0	0	0	74.92	1.94	0.00	65.22	69.33	medium	6269_0	no	species	d__Archaea;p__Thermoproteota;c__Bathyarchaeia;o__TCS64;f__TCS64;g__RBG-16-57-9;s__	N/A	N/A	N/A	N/A	N/A	N/A	N/A	N/A	N/A	N/A	d__Archaea;p__Thermoproteota;c__Bathyarchaeia;o__TCS64;f__TCS64;g__;s__	taxonomic novelty determined using RED
OceanDNA-a23	SRS1791671_bin.104	SAMD00334891	192	10222	577119	30.74	3316	0.00	5.588501	0.02442897	A5S, B5S	yes	no	no	AlaGGC, AlaTGC, ArgCCT, ArgTCT, AsnGTT, AspGTC, GlnTTG, GluCTC, GlyCCC, GlyGCC, IleGAT, LeuCAA, LeuGAG, LeuTAA, LysCTT, MetCAT, PheGAA, ProTGG, SerGCT, SerGGA, ValCAC, ValTAC	15	root ; cellular organisms ; Archaea ; TACK group	k__Archaea (UID2)	207	149	107	54	95	0	0	0	0	58.20	0.00	0.00	58.20	62.25	medium	4572_0	yes	family	d__Archaea;p__Thermoproteota;c__Nitrososphaeria;o__Geothermarchaeales;f__;g__;s__	N/A	N/A	N/A	N/A	N/A	N/A	N/A	N/A	N/A	N/A	d__Archaea;p__Thermoproteota;c__Nitrososphaeria;o__;f__;g__;s__	taxonomic novelty determined using RED
OceanDNA-a24	ERS494374_bin.155	SAMD00334892	203	31097	955686	27.97	5702	0.00	9.731048	0.09774138	A5S, B5S	yes	no	no	AlaCGC, AlaTGC, ArgCCT, ArgTCT, AspGTC, GlnCTG, GlnTTG, GluCTC, GluTTC, GlyGCC, HisGTG, IleAAT, IleAAT, IleGAT, LeuCAA, LeuCAG, LeuGAG, LeuTAA, LysCTT, LysCTT, MetCAT, PheAAA, PheGAA, ProGGG, ProTGG, SerCGA, SerGCT, SerGGA, SerTGA, ThrGGT, UndetNNN, UndetNNN, UndetNNN, ValCAC, ValGAC, ValTAC	16	root ; cellular organisms ; Archaea ; TACK group	k__Archaea (UID2)	207	145	103	35	110	0	0	0	0	79.05	0.00	0.00	79.05	83.37	medium	4571_1	no	genus	d__Archaea;p__Thermoproteota;c__Nitrososphaeria;o__Nitrososphaerales;f__UBA57;g__;s__	N/A	N/A	N/A	N/A	N/A	N/A	N/A	N/A	N/A	N/A	d__Archaea;p__Thermoproteota;c__Nitrososphaeria;o__Nitrososphaerales;f__;g__;s__	taxonomic novelty determined using RED
OceanDNA-a25	ERS494374_bin.44	SAMD00334893	125	59498	997507	31.43	12228	0.00	10.44663	0.01262293	A16S_26%, B16S_25%	no	yes	no	AlaCGC, AlaGGC, AlaTGC, ArgCCT, ArgCCT, ArgGCG, ArgTCT, AsnGTT, AspGTC, GlnCTG, GlnTTG, GluCTC, GluCTC, GluTTC, GlyGCC, GlyTCC, HisGTG, IleAAT, IleGAT, LeuCAG, LeuGAG, LeuTAA, LeuTAA, LeuTAG, LysCTT, MetCAT, MetCAT, ProTGG, SerGCT, SerGGA, SerTGA, ThrGGT, ThrTGT, UndetNNN, UndetNNN, UndetNNN, UndetNNN, UndetNNN, UndetNNN, UndetNNN, ValCAC, ValGAC, ValTAC	16	root ; cellular organisms ; Archaea ; TACK group	k__Archaea (UID2)	207	145	103	11	133	1	0	0	0	91.26	0.97	0.00	86.41	91.12	medium	4573_1	no	genus	d__Archaea;p__Thermoproteota;c__Nitrososphaeria;o__Nitrososphaerales;f__UBA57;g__;s__	N/A	N/A	N/A	N/A	N/A	N/A	N/A	N/A	N/A	N/A	d__Archaea;p__Thermoproteota;c__Nitrososphaeria;o__Nitrososphaerales;f__;g__;s__	taxonomic novelty determined using RED
OceanDNA-a26	SRS1197004_bin.1	SAMD00334894	167	14480	535562	30.98	3694	0.00	7.817338	0.01185897	A5S, A5S, B5S, B5S	yes	no	no	ArgCCT, ArgGCG, ArgTCT, AsnGTT, GlnCTG, GlyTCC, HisGTG, LeuCAG, LeuGAG, LeuTAA, LeuTAG, SerGCT, UndetNNN, UndetNNN, UndetNNN, UndetNNN, UndetNNN	7	root ; cellular organisms ; Archaea ; TACK group ; Thaumarchaeota [phylum]	k__Archaea (UID2)	207	145	103	71	74	0	0	0	0	59.55	0.00	0.00	59.55	63.66	medium	4573_1	no	family	d__Archaea;p__Thermoproteota;c__Nitrososphaeria;o__Nitrososphaerales;f__;g__;s__	N/A	N/A	N/A	N/A	N/A	N/A	N/A	N/A	N/A	N/A	d__Archaea;p__Thermoproteota;c__Nitrososphaeria;o__Nitrososphaerales;f__;g__;s__	taxonomic novelty determined using RED
OceanDNA-a27	SRS1788390_bin.186	SAMD00334895	155	35968	937124	31.58	8396	0.00	6.688958	0.536193	A16S_35%, A23S_66%, B16S_34%, B23S_66%	no	yes	yes	AlaCGC, AlaGGC, AlaTGC, ArgCCT, ArgCCT, ArgGCG, ArgTCT, AspGTC, GlnCTG, GlnTTG, GluCTC, GluCTC, GlyGCC, GlyTCC, HisGTG, IleAAT, IleGAT, LeuCAG, LeuGAG, LeuTAA, LeuTAA, LeuTAG, LysCTT, MetCAT, SerCGA, SerGCT, SerGGA, ThrGGT, ThrTGT, UndetNNN, UndetNNN, UndetNNN, UndetNNN, UndetNNN, UndetNNN, UndetNNN, ValCAC, ValGAC, ValTAC	14	root ; cellular organisms ; Archaea ; TACK group	k__Archaea (UID2)	207	145	103	13	132	0	0	0	0	91.91	0.00	0.00	91.91	96.43	medium	4573_1	yes	family	d__Archaea;p__Thermoproteota;c__Nitrososphaeria;o__Nitrososphaerales;f__;g__;s__	N/A	N/A	N/A	N/A	N/A	N/A	N/A	N/A	N/A	N/A	d__Archaea;p__Thermoproteota;c__Nitrososphaeria;o__Nitrososphaerales;f__;g__;s__	taxonomic novelty determined using RED
OceanDNA-a28	SRS1788393_bin.40	SAMD00334896	190	8509	481937	31.31	2567	0.00	4.236585	0	A16S_38%, B16S_37%	no	yes	no	AlaGGC, AlaTGC, ArgCCT, ArgTCT, AsnGTT, GlnTTG, HisGTG, LeuCAG, LeuTAA, LysCTT, MetCAT, ThrGGT, ThrTGT, UndetNNN, UndetNNN, UndetNNN	9	root ; cellular organisms ; Archaea ; TACK group	k__Archaea (UID2)	207	145	103	62	79	3	1	0	0	53.24	0.37	0.00	51.39	55.32	medium	4573_1	no	family	d__Archaea;p__Thermoproteota;c__Nitrososphaeria;o__Nitrososphaerales;f__;g__;s__	N/A	N/A	N/A	N/A	N/A	N/A	N/A	N/A	N/A	N/A	d__Archaea;p__Thermoproteota;c__Nitrososphaeria;o__Nitrososphaerales;f__;g__;s__	taxonomic novelty determined using RED
OceanDNA-a29	SRS1788407_bin.3	SAMD00334897	131	29403	891687	31.55	8093	0.00	10.45498	1.704713		no	no	no	AlaCGC, AlaGGC, AlaTGC, ArgCCT, ArgGCG, ArgTCT, AsnGTT, AspGTC, GlnCTG, GlnTTG, GluCTC, GlyGCC, HisGTG, HisGTG, IleAAT, IleGAT, LeuCAG, LeuTAA, LeuTAA, MetCAT, SerCGA, SerGCT, SerGGA, SerTGA, ThrGGT, ThrTGT, UndetNNN, UndetNNN, UndetNNN, UndetNNN, UndetNNN, UndetNNN, ValGAC	14	root ; cellular organisms ; Archaea ; TACK group	k__Archaea (UID2)	207	145	103	29	111	5	0	0	0	80.18	4.21	40.00	59.13	63.63	medium	4573_1	no	family	d__Archaea;p__Thermoproteota;c__Nitrososphaeria;o__Nitrososphaerales;f__;g__;s__	N/A	N/A	N/A	N/A	N/A	N/A	N/A	N/A	N/A	N/A	d__Archaea;p__Thermoproteota;c__Nitrososphaeria;o__Nitrososphaerales;f__;g__;s__	taxonomic novelty determined using RED
OceanDNA-a30	ERS488769_bin.33	SAMD00334898	89	41308	667924	35.30	9537	0.00	10.54753	0.364333		no	no	no	AlaCGC, AlaCGC, ArgCCT, AspGTC, GlnCTG, GluCTC, GluCTC, GlyGCC, GlyTCC, HisGTG, LeuCAG, LeuTAA, LysCTT, PheGAA, PheGAA, ProTGG, SerCGA, SerGGA, ThrGGT, ThrTGT, UndetNNN, UndetNNN, UndetNNN, UndetNNN, ValCAC, ValTAC	14	root ; cellular organisms ; Archaea ; TACK group	k__Archaea (UID2)	207	145	103	38	104	3	0	0	0	72.59	2.91	33.33	58.04	62.62	medium	508_0	yes	family	d__Archaea;p__Thermoproteota;c__Nitrososphaeria;o__Nitrososphaerales;f__;g__;s__	N/A	N/A	N/A	N/A	N/A	N/A	N/A	N/A	N/A	N/A	d__Archaea;p__Thermoproteota;c__Nitrososphaeria;o__Nitrososphaerales;f__;g__;s__	taxonomic novelty determined using RED
OceanDNA-a31	Arc_Ant_N41_bin.22	SAMD00334899	462	18492	1297441	35.38	3267	0.00	6.400244	0.4777477	A5S, B5S	yes	no	no	AlaCGC, AlaGGC, AlaTGC, ArgCCT, ArgGCG, ArgTCG, ArgTCT, AsnGTT, CysGCA, GlnTTG, GluCTC, GluTTC, GlyCCC, GlyGCC, GlyTCC, HisGTG, IleGAT, LeuCAA, LeuCAG, LeuGAG, LeuTAG, LysCTT, PheGAA, ProCGG, ProGGG, ProTGG, SerCGA, SerGCT, SerGGA, SerTGA, ThrCGT, TyrGTA, UndetNNN, ValCAC, ValGAC, ValTAC	17	root ; cellular organisms ; Archaea ; TACK group ; Crenarchaeota [phylum]	k__Archaea (UID2)	207	145	103	38	103	4	0	0	0	75.09	2.99	50.00	60.14	64.19	medium	5050_0	no	species	d__Archaea;p__Thermoproteota;c__Nitrososphaeria;o__Nitrososphaerales;f__Nitrosopumilaceae;g__Cenarchaeum;s__	N/A	N/A	N/A	N/A	N/A	GCA_003352285.1	95.0	d__Archaea;p__Thermoproteota;c__Nitrososphaeria;o__Nitrososphaerales;f__Nitrosopumilaceae;g__Cenarchaeum;s__Cenarchaeum sp003352285	87.0	0.95	d__Archaea;p__Thermoproteota;c__Nitrososphaeria;o__Nitrososphaerales;f__Nitrosopumilaceae;g__Cenarchaeum;s__	taxonomic classification defined by topology and ANI
OceanDNA-a32	Arc_Ant_N42_bin.9	SAMD00334900	94	61280	1513062	35.42	22214	0.00	11.03834	0.366184	A5S, B5S	yes	no	no	AlaCGC, AlaGGC, AlaTGC, ArgCCT, ArgGCG, ArgTCG, ArgTCT, AsnGTT, AspGTC, CysGCA, GlnCTG, GlnTTG, GluCTC, GluTTC, GlyCCC, GlyGCC, GlyTCC, HisGTG, IleGAT, LeuCAA, LeuGAG, LeuTAA, LeuTAG, LysCTT, LysTTT, MetCAT, MetCAT, PheGAA, ProCGG, ProGGG, ProTGG, SerCGA, SerGCT, SerTGA, SerTGA, ThrCGT, ThrGGT, ThrTGT, TyrGTA, UndetNNN, UndetNNN, ValCAC, ValGAC, ValTAC	19	root ; cellular organisms ; Archaea ; TACK group ; Crenarchaeota [phylum]	k__Archaea (UID2)	207	145	103	5	137	3	0	0	0	96.12	1.12	33.33	90.52	95.52	medium	5050_0	yes	species	d__Archaea;p__Thermoproteota;c__Nitrososphaeria;o__Nitrososphaerales;f__Nitrosopumilaceae;g__Cenarchaeum;s__	N/A	N/A	N/A	N/A	N/A	GCA_003352285.1	95.0	d__Archaea;p__Thermoproteota;c__Nitrososphaeria;o__Nitrososphaerales;f__Nitrosopumilaceae;g__Cenarchaeum;s__Cenarchaeum sp003352285	87.11	0.91	d__Archaea;p__Thermoproteota;c__Nitrososphaeria;o__Nitrososphaerales;f__Nitrosopumilaceae;g__Cenarchaeum;s__	taxonomic classification defined by topology and ANI
OceanDNA-a33	Arc_Ant_N43_bin.38	SAMD00334901	177	41979	1592027	35.33	14210	0.00	10.2498	0.3740682	A5S, B5S	yes	no	no	AlaCGC, AlaGGC, ArgCCT, ArgGCG, ArgTCG, ArgTCT, AsnGTT, AspGTC, CysGCA, GlnCTG, GluTTC, GlyCCC, GlyGCC, GlyTCC, HisGTG, LeuCAA, LeuGAG, LeuTAG, LysCTT, LysTTT, MetCAT, MetCAT, PheGAA, ProCGG, ProGGG, ProTGG, SerCGA, SerGGA, SerTGA, ThrCGT, ThrTGT, TyrGTA, UndetNNN, UndetNNN, ValCAC, ValGAC, ValTAC	18	root ; cellular organisms ; Archaea ; TACK group ; Crenarchaeota [phylum]	k__Archaea (UID2)	207	145	103	12	130	3	0	0	0	91.26	1.37	66.67	84.41	89.19	medium	5050_0	no	species	d__Archaea;p__Thermoproteota;c__Nitrososphaeria;o__Nitrososphaerales;f__Nitrosopumilaceae;g__Cenarchaeum;s__	N/A	N/A	N/A	N/A	N/A	GCA_003352285.1	95.0	d__Archaea;p__Thermoproteota;c__Nitrososphaeria;o__Nitrososphaerales;f__Nitrosopumilaceae;g__Cenarchaeum;s__Cenarchaeum sp003352285	86.9	0.88	d__Archaea;p__Thermoproteota;c__Nitrososphaeria;o__Nitrososphaerales;f__Nitrosopumilaceae;g__Cenarchaeum;s__	taxonomic classification defined by topology and ANI
OceanDNA-a34	ERS490373_bin.30	SAMD00334902	273	10029	556912	33.08	2174	0.00	47.36266	2.142094	A5S, B5S	yes	no	no	AlaGGC, ArgGCG, ArgTCT, AsnGTT, CysGCA, GlnCTG, GluCTC, IleGAT, LeuGAG, LysTTT, ProGGG, ProTGG, SerGCT, ThrCGT, ThrCGT, ThrTGT, ValTAC	13	root ; cellular organisms ; Archaea ; TACK group ; Thaumarchaeota [phylum]	k__Archaea (UID2)	207	145	103	52	90	3	0	0	0	64.76	1.94	66.67	55.06	58.90	medium	5052_1	no	species	d__Archaea;p__Thermoproteota;c__Nitrososphaeria;o__Nitrososphaerales;f__Nitrosopumilaceae;g__Nitrosopelagicus;s__	N/A	N/A	N/A	N/A	N/A	N/A	N/A	N/A	N/A	N/A	d__Archaea;p__Thermoproteota;c__Nitrososphaeria;o__Nitrososphaerales;f__Nitrosopumilaceae;g__Nitrosopelagicus;s__	ANI
OceanDNA-a35	ERS490633_bin.4	SAMD00334903	176	8370	444597	32.82	2618	0.00	101.7685	1.647644	A5S, B5S	yes	no	no	AlaGGC, ArgCCT, ArgTCG, ArgTCG, ArgTCT, GlnCTG, GluTTC, GlyCCC, GlyGCC, IleGAT, ProTGG, SerTGA, ValCAC, ValGAC	9	root ; cellular organisms ; Archaea ; TACK group ; Thaumarchaeota [phylum]	k__Archaea (UID2)	207	145	103	71	74	0	0	0	0	51.58	0.00	0.00	51.58	55.52	medium	5052_1	no	species	d__Archaea;p__Thermoproteota;c__Nitrososphaeria;o__Nitrososphaerales;f__Nitrosopumilaceae;g__Nitrosopelagicus;s__	N/A	N/A	N/A	N/A	N/A	N/A	N/A	N/A	N/A	N/A	d__Archaea;p__Thermoproteota;c__Nitrososphaeria;o__Nitrososphaerales;f__Nitrosopumilaceae;g__Nitrosopelagicus;s__	ANI
OceanDNA-a36	ERS491110_bin.128	SAMD00334904	185	16131	676896	33.31	5122	0.00	24.84861	0.9888572	A5S, B5S	yes	no	no	AlaCGC, AlaGGC, AlaTGC, ArgGCG, ArgTCG, ArgTCT, CysGCA, GlnCTG, GlnTTG, GluCTC, GluCTC, GluTTC, GlyCCC, GlyGCC, GlyTCC, IleGAT, LeuCAA, LeuCAG, LysCTT, MetCAT, ProGGG, ProTGG, SerCGA, SerGCT, SerGGA, ThrCGT, ThrTGT, UndetNNN, ValCAC, ValGAC	14	root ; cellular organisms ; Archaea ; TACK group ; Thaumarchaeota [phylum]	k__Archaea (UID2)	207	145	103	32	109	4	0	0	0	78.82	1.85	25.00	69.57	73.84	medium	5052_1	no	species	d__Archaea;p__Thermoproteota;c__Nitrososphaeria;o__Nitrososphaerales;f__Nitrosopumilaceae;g__Nitrosopelagicus;s__	N/A	N/A	N/A	N/A	N/A	N/A	N/A	N/A	N/A	N/A	d__Archaea;p__Thermoproteota;c__Nitrososphaeria;o__Nitrososphaerales;f__Nitrosopumilaceae;g__Nitrosopelagicus;s__	ANI
OceanDNA-a37	ERS492205_bin.96	SAMD00334905	326	8067	625707	33.26	2038	0.00	108.8521	1.851376		no	no	no	AlaCGC, AlaGGC, AlaTGC, AlaTGC, ArgTCG, ArgTCT, AsnGTT, CysGCA, GlnCTG, GluCTC, GluCTC, GlyCCC, GlyGCC, IleGAT, LeuCAA, LeuTAA, LysTTT, PheGAA, ProCGG, SerCGA, SerGCT, ThrCGT, ThrTGT, UndetNNN, ValCAC, ValCAC	15	root ; cellular organisms ; Archaea ; TACK group ; Thaumarchaeota [phylum]	k__Archaea (UID2)	207	145	103	50	91	4	0	0	0	65.05	2.99	75.00	50.10	53.91	medium	5052_1	no	species	d__Archaea;p__Thermoproteota;c__Nitrososphaeria;o__Nitrososphaerales;f__Nitrosopumilaceae;g__Nitrosopelagicus;s__	N/A	N/A	N/A	N/A	N/A	N/A	N/A	N/A	N/A	N/A	d__Archaea;p__Thermoproteota;c__Nitrososphaeria;o__Nitrososphaerales;f__Nitrosopumilaceae;g__Nitrosopelagicus;s__	ANI
OceanDNA-a38	ERS493670_bin.122	SAMD00334906	197	23555	643563	33.46	4454	0.00	21.63071	1.426609		no	no	no	AlaCGC, ArgGCG, ArgTCG, AspGTC, AspGTC, CysGCA, GlnCTG, GlnTTG, GluCTC, GluTTC, GlyGCC, IleGAT, LeuCAA, LeuGAG, LysCTT, LysTTT, MetCAT, PheGAA, ProGGG, SerCGA, SerGCT, SerGGA, SerTGA, ThrCGT, ThrGGT, ThrTGT, UndetNNN, ValCAC, ValTAC	16	root ; cellular organisms ; Archaea ; TACK group ; Thaumarchaeota [phylum]	k__Archaea (UID2)	207	145	103	61	83	1	0	0	0	52.83	0.49	0.00	50.38	54.58	medium	5052_1	no	species	d__Archaea;p__Thermoproteota;c__Nitrososphaeria;o__Nitrososphaerales;f__Nitrosopumilaceae;g__Nitrosopelagicus;s__	N/A	N/A	N/A	N/A	N/A	N/A	N/A	N/A	N/A	N/A	d__Archaea;p__Thermoproteota;c__Nitrososphaeria;o__Nitrososphaerales;f__Nitrosopumilaceae;g__Nitrosopelagicus;s__	ANI
OceanDNA-a39	ERS490382_bin.88	SAMD00334907	185	10309	552342	32.92	3214	0.00	34.32524	1.651393	A5S, B5S	yes	no	no	AlaTGC, ArgGCG, ArgTCG, AsnGTT, AspGTC, CysGCA, GluCTC, GlyGCC, GlyTCC, HisGTG, HisGTG, IleGAT, IleGAT, LeuCAA, LeuGAG, LysTTT, MetCAT, ProGGG, SerCGA, SerGCT, ThrCGT, ThrTGT, ValCAC	16	root ; cellular organisms ; Archaea ; TACK group ; Thaumarchaeota [phylum]	k__Archaea (UID2)	207	145	103	47	94	4	0	0	0	64.09	2.50	50.00	51.59	55.63	medium	5052_1	no	species	d__Archaea;p__Thermoproteota;c__Nitrososphaeria;o__Nitrososphaerales;f__Nitrosopumilaceae;g__Nitrosopelagicus;s__	N/A	N/A	N/A	N/A	N/A	N/A	N/A	N/A	N/A	N/A	d__Archaea;p__Thermoproteota;c__Nitrososphaeria;o__Nitrososphaerales;f__Nitrosopumilaceae;g__Nitrosopelagicus;s__	ANI
OceanDNA-a40	Arc_Ant_N10_bin.33	SAMD00334908	163	36930	837595	33.61	6938	0.00	18.31381	0.9765779	A5S, B5S	yes	no	no	AlaCGC, AlaGGC, AlaTGC, ArgACG, ArgGCG, ArgTCG, ArgTCT, AspGTC, CysGCA, GlnCTG, GluCTC, GluCTC, GluTTC, GlyCCC, GlyGCC, GlyTCC, IleGAT, LeuCAA, LeuGAG, LeuTAA, LeuTAG, LysCTT, LysTTT, MetCAT, PheGAA, ProCGG, ProGGG, ProTGG, SerGCT, SerTGA, ThrCGT, ThrGGT, ThrTGT, TyrGTA, TyrGTA, ValCAC	17	root ; cellular organisms ; Archaea ; TACK group ; Thaumarchaeota [phylum]	k__Archaea (UID2)	207	145	103	21	124	0	0	0	0	83.42	0.00	0.00	83.42	87.84	medium	5052_1	yes	species	d__Archaea;p__Thermoproteota;c__Nitrososphaeria;o__Nitrososphaerales;f__Nitrosopumilaceae;g__Nitrosopelagicus;s__	N/A	N/A	N/A	N/A	N/A	N/A	N/A	N/A	N/A	N/A	d__Archaea;p__Thermoproteota;c__Nitrososphaeria;o__Nitrososphaerales;f__Nitrosopumilaceae;g__Nitrosopelagicus;s__	taxonomic classification defined by topology and ANI
OceanDNA-a41	Arc_Ant_N26_bin.36	SAMD00334909	131	32026	814899	33.46	9101	0.00	12.58656	1.157973	A5S, B5S	yes	no	no	AlaCGC, AlaGGC, AlaTGC, ArgCCT, ArgGCG, ArgTCG, AsnGTT, AspGTC, CysGCA, GlnCTG, GlnTTG, GluCTC, GluCTC, GlyCCC, GlyGCC, GlyTCC, IleGAT, LeuCAA, LeuCAG, LeuCAG, LeuGAG, LeuTAA, LeuTAG, LysCTT, LysTTT, PheGAA, ProGGG, ProTGG, SerGCT, SerGGA, ThrCGT, ThrCGT, ThrGGT, ThrTGT, TyrGTA, ValCAC, ValGAC, ValTAC	17	root ; cellular organisms ; Archaea ; TACK group ; Thaumarchaeota [phylum]	k__Archaea (UID2)	207	145	103	39	101	5	0	0	0	72.17	2.58	60.00	59.27	63.83	medium	5052_1	no	species	d__Archaea;p__Thermoproteota;c__Nitrososphaeria;o__Nitrososphaerales;f__Nitrosopumilaceae;g__Nitrosopelagicus;s__	N/A	N/A	N/A	N/A	N/A	N/A	N/A	N/A	N/A	N/A	d__Archaea;p__Thermoproteota;c__Nitrososphaeria;o__Nitrososphaerales;f__Nitrosopumilaceae;g__Nitrosopelagicus;s__	ANI
OceanDNA-a42	Arc_Ant_N41_bin.33	SAMD00334910	141	23409	727040	33.40	7043	0.00	14.92073	1.306778	A5S, B5S	yes	no	no	AlaGGC, ArgCCG, ArgCCT, ArgGCG, ArgTCG, ArgTCT, AsnGTT, AspGTC, CysGCA, GluCTC, GluCTC, GlyCCC, GlyGCC, GlyTCC, LeuCAA, LeuCAG, LeuGAG, LysCTT, LysTTT, PheGAA, ProGGG, ProTGG, SerGCT, SerGGA, SerTGA, ThrCGT, ThrTGT, TyrGTA, TyrGTA, ValCAC, ValGAC, ValTAC	15	root ; cellular organisms ; Archaea ; TACK group ; Thaumarchaeota [phylum]	k__Archaea (UID2)	207	145	103	56	85	4	0	0	0	59.71	0.80	100.00	55.71	60.14	medium	5052_1	no	species	d__Archaea;p__Thermoproteota;c__Nitrososphaeria;o__Nitrososphaerales;f__Nitrosopumilaceae;g__Nitrosopelagicus;s__	N/A	N/A	N/A	N/A	N/A	N/A	N/A	N/A	N/A	N/A	d__Archaea;p__Thermoproteota;c__Nitrososphaeria;o__Nitrososphaerales;f__Nitrosopumilaceae;g__Nitrosopelagicus;s__	ANI
OceanDNA-a43	Arc_Ant_N44_bin.39	SAMD00334911	204	23357	955599	33.59	5842	0.00	27.89939	1.273127	A5S, B5S	yes	no	no	AlaCGC, AlaGGC, AlaTGC, ArgACG, ArgCCT, ArgGCG, ArgTCG, ArgTCT, AsnGTT, AspGTC, CysGCA, GlnCTG, GlnTTG, GluCTC, GluCTC, GluTTC, GlyCCC, GlyCCC, GlyGCC, IleGAT, LeuCAA, LeuCAG, LeuCAG, LeuGAG, LeuTAA, LeuTAG, LysCTT, LysTTT, MetCAT, MetCAT, PheGAA, PheGAA, ProGGG, ProTGG, SerGCT, SerGGA, SerTGA, ThrCGT, ThrGGT, ThrTGT, ThrTGT, TyrGTA, TyrGTA, ValCAC, ValCAC, ValGAC, ValTAC	18	root ; cellular organisms ; Archaea ; TACK group ; Thaumarchaeota [phylum]	k__Archaea (UID2)	207	145	103	32	107	6	0	0	0	75.40	3.96	16.67	55.60	59.94	medium	5052_1	no	species	d__Archaea;p__Thermoproteota;c__Nitrososphaeria;o__Nitrososphaerales;f__Nitrosopumilaceae;g__Nitrosopelagicus;s__	N/A	N/A	N/A	N/A	N/A	N/A	N/A	N/A	N/A	N/A	d__Archaea;p__Thermoproteota;c__Nitrososphaeria;o__Nitrososphaerales;f__Nitrosopumilaceae;g__Nitrosopelagicus;s__	ANI
OceanDNA-a44	Arc_Ant_N45_bin.27	SAMD00334912	341	6678	662962	33.70	2003	0.00	5.794314	1.592317	A5S, B5S	yes	no	no	AlaCGC, AlaGGC, ArgCCT, ArgGCG, ArgTCG, ArgTCT, CysGCA, GlnCTG, GlnTTG, GluCTC, GluTTC, GlyCCC, GlyGCC, GlyTCC, HisGTG, IleGAT, LeuCAG, LeuGAG, MetCAT, MetCAT, PheGAA, ProGGG, ProTGG, SerCGA, SerTGA, ThrCGT, ThrTGT, ValGAC, ValTAC	15	root ; cellular organisms ; Archaea ; TACK group ; Thaumarchaeota [phylum]	k__Archaea (UID2)	207	145	103	48	96	1	0	0	0	64.82	0.97	0.00	59.97	63.77	medium	5052_1	no	species	d__Archaea;p__Thermoproteota;c__Nitrososphaeria;o__Nitrososphaerales;f__Nitrosopumilaceae;g__Nitrosopelagicus;s__	N/A	N/A	N/A	N/A	N/A	N/A	N/A	N/A	N/A	N/A	d__Archaea;p__Thermoproteota;c__Nitrososphaeria;o__Nitrososphaerales;f__Nitrosopumilaceae;g__Nitrosopelagicus;s__	taxonomic classification defined by topology and ANI
OceanDNA-a45	Arc_Ant_S13_bin.59	SAMD00334913	179	17970	621328	33.34	4014	0.00	52.52118	1.219541	A5S, B5S	yes	no	no	AlaCGC, AlaTGC, ArgCCT, ArgGCG, ArgTCG, AspGTC, CysGCA, GlnCTG, GluCTC, GlyCCC, GlyGCC, HisGTG, IleGAT, LeuTAA, LeuTAG, LysCTT, LysTTT, MetCAT, PheGAA, ProGGG, ProTGG, SerGGA, SerTGA, ThrCGT, ThrGGT, ValGAC, ValTAC	17	root ; cellular organisms ; Archaea ; TACK group ; Thaumarchaeota [phylum]	k__Archaea (UID2)	207	145	103	66	78	1	0	0	0	54.98	0.97	100.00	50.13	54.28	medium	5052_1	no	species	d__Archaea;p__Thermoproteota;c__Nitrososphaeria;o__Nitrososphaerales;f__Nitrosopumilaceae;g__Nitrosopelagicus;s__	N/A	N/A	N/A	N/A	N/A	N/A	N/A	N/A	N/A	N/A	d__Archaea;p__Thermoproteota;c__Nitrososphaeria;o__Nitrososphaerales;f__Nitrosopumilaceae;g__Nitrosopelagicus;s__	taxonomic classification defined by topology and ANI
OceanDNA-a46	Arc_Ant_S16_bin.65	SAMD00334914	176	14484	638921	33.37	4121	0.00	36.11179	1.304355	A5S, B5S	yes	no	no	AlaGGC, ArgCCT, ArgTCG, ArgTCT, AsnGTT, AspGTC, CysGCA, GlnCTG, GlnTTG, GluCTC, GlyCCC, GlyGCC, GlyTCC, HisGTG, LeuTAG, LysCTT, LysTTT, MetCAT, PheGAA, ProCGG, ProTGG, SerGCT, SerTGA, ThrCGT, ThrTGT, TyrGTA, ValGAC	18	root ; cellular organisms ; Archaea ; TACK group ; Thaumarchaeota [phylum]	k__Archaea (UID2)	207	145	103	47	91	7	0	0	0	65.29	1.18	28.57	59.39	63.55	medium	5052_1	no	species	d__Archaea;p__Thermoproteota;c__Nitrososphaeria;o__Nitrososphaerales;f__Nitrosopumilaceae;g__Nitrosopelagicus;s__	N/A	N/A	N/A	N/A	N/A	N/A	N/A	N/A	N/A	N/A	d__Archaea;p__Thermoproteota;c__Nitrososphaeria;o__Nitrososphaerales;f__Nitrosopumilaceae;g__Nitrosopelagicus;s__	taxonomic classification defined by topology and ANI
OceanDNA-a47	Arc_Ant_S21_bin.62	SAMD00334915	109	25437	609123	33.49	8617	0.00	28.39803	1.134687		no	no	no	AlaTGC, ArgCCT, ArgTCG, AsnGTT, AspGTC, CysGCA, GlnCTG, GluCTC, GluCTC, GlyCCC, GlyGCC, IleGAT, LeuGAG, LeuTAA, LeuTAG, LysCTT, LysTTT, MetCAT, PheGAA, ProGGG, ProTGG, SerGCT, SerGGA, SerTGA, ThrCGT, ThrGGT, ThrTGT, TyrGTA, ValGAC, ValTAC	18	root ; cellular organisms ; Archaea ; TACK group ; Thaumarchaeota [phylum]	k__Archaea (UID2)	207	145	103	56	89	0	0	0	0	58.29	0.00	0.00	58.29	62.82	medium	5052_1	no	species	d__Archaea;p__Thermoproteota;c__Nitrososphaeria;o__Nitrososphaerales;f__Nitrosopumilaceae;g__Nitrosopelagicus;s__	N/A	N/A	N/A	N/A	N/A	N/A	N/A	N/A	N/A	N/A	d__Archaea;p__Thermoproteota;c__Nitrososphaeria;o__Nitrososphaerales;f__Nitrosopumilaceae;g__Nitrosopelagicus;s__	ANI
OceanDNA-a48	ERS1309179_bin.28	SAMD00334916	189	8324	559324	33.27	3135	0.00	10.21679	1.257293		no	no	no	ArgCCT, ArgCCT, ArgGCG, ArgTCG, AspGTC, CysGCA, GluCTC, GluCTC, GluTTC, HisGTG, LeuCAA, LeuCAG, MetCAT, ProGGG, ProTGG, SerCGA, SerGCT, ThrCGT, ThrTGT, ValGAC, ValGAC	11	root ; cellular organisms ; Archaea ; TACK group ; Thaumarchaeota [phylum]	k__Archaea (UID2)	207	145	103	65	78	2	0	0	0	58.17	0.97	0.00	53.32	57.35	medium	5052_1	no	species	d__Archaea;p__Thermoproteota;c__Nitrososphaeria;o__Nitrososphaerales;f__Nitrosopumilaceae;g__Nitrosopelagicus;s__	N/A	N/A	N/A	N/A	N/A	N/A	N/A	N/A	N/A	N/A	d__Archaea;p__Thermoproteota;c__Nitrososphaeria;o__Nitrososphaerales;f__Nitrosopumilaceae;g__Nitrosopelagicus;s__	ANI
OceanDNA-a49	SRS2329477_bin.20	SAMD00334917	175	14867	730722	33.31	5044	0.00	43.17015	2.009366	A5S, B5S	yes	no	no	AlaCGC, AlaGGC, AlaTGC, ArgTCG, ArgTCT, AsnGTT, AspGTC, CysGCA, GlnCTG, GlnTTG, GluCTC, GluCTC, GlyCCC, GlyGCC, GlyTCC, IleGAT, LeuCAA, LeuGAG, LeuTAA, LeuTAG, LysCTT, LysTTT, MetCAT, PheGAA, ProCGG, ProTGG, SerGCT, SerGGA, SerTGA, ThrGGT, ThrTGT, TyrGTA, ValTAC	18	root ; cellular organisms ; Archaea ; TACK group ; Thaumarchaeota [phylum]	k__Archaea (UID2)	207	145	103	30	109	6	0	0	0	77.43	4.85	33.33	53.18	57.44	medium	5052_1	no	species	d__Archaea;p__Thermoproteota;c__Nitrososphaeria;o__Nitrososphaerales;f__Nitrosopumilaceae;g__Nitrosopelagicus;s__	N/A	N/A	N/A	N/A	N/A	N/A	N/A	N/A	N/A	N/A	d__Archaea;p__Thermoproteota;c__Nitrososphaeria;o__Nitrososphaerales;f__Nitrosopumilaceae;g__Nitrosopelagicus;s__	taxonomic classification defined by topology and ANI
OceanDNA-a50	SRS2329799_bin.1	SAMD00334918	191	10118	482310	34.02	2515	0.00	9.876146	1.589565	A5S, B5S	yes	no	no	AlaCGC, ArgTCT, CysGCA, GlnCTG, GluCTC, GlyTCC, IleGAT, LeuCAG, LeuGAG, LeuTAA, LeuTAG, ProGGG, SerGGA, ThrCGT, ThrGGT, ThrTGT, UndetNNN, ValCAC	12	root ; cellular organisms ; Archaea ; TACK group ; Thaumarchaeota [phylum]	k__Archaea (UID2)	207	145	103	50	94	1	0	0	0	62.22	0.97	100.00	57.37	61.29	medium	5052_1	no	species	d__Archaea;p__Thermoproteota;c__Nitrososphaeria;o__Nitrososphaerales;f__Nitrosopumilaceae;g__Nitrosopelagicus;s__	N/A	N/A	N/A	N/A	N/A	N/A	N/A	N/A	N/A	N/A	d__Archaea;p__Thermoproteota;c__Nitrososphaeria;o__Nitrososphaerales;f__Nitrosopumilaceae;g__Nitrosopelagicus;s__	taxonomic classification defined by topology and ANI
OceanDNA-a51	SRS1788342_bin.5	SAMD00334919	255	8243	650783	33.14	2656	0.00	17.44003	2.407749	A5S, B5S	yes	no	no	AlaCGC, AlaGGC, AlaTGC, ArgCCT, ArgGCG, ArgTCT, AsnGTT, GluCTC, GluTTC, GlyCCC, HisGTG, IleGAT, LeuCAA, LeuGAG, LeuTAA, MetCAT, MetCAT, PheGAA, ProCGG, SerGCT, SerTGA, ThrCGT, ThrGGT	13	root ; cellular organisms ; Archaea ; TACK group ; Thaumarchaeota [phylum]	k__Archaea (UID2)	207	145	103	48	96	1	0	0	0	63.03	0.97	100.00	58.18	62.12	medium	5052_1	no	species	d__Archaea;p__Thermoproteota;c__Nitrososphaeria;o__Nitrososphaerales;f__Nitrosopumilaceae;g__Nitrosopelagicus;s__	N/A	N/A	N/A	N/A	N/A	N/A	N/A	N/A	N/A	N/A	d__Archaea;p__Thermoproteota;c__Nitrososphaeria;o__Nitrososphaerales;f__Nitrosopumilaceae;g__Nitrosopelagicus;s__	ANI
OceanDNA-a52	SRS1788344_bin.5	SAMD00334920	235	11064	691188	33.33	3209	0.00	10.76152	1.975299		no	no	no	AlaCGC, AlaGGC, AlaTGC, ArgACG, ArgGCG, ArgTCG, ArgTCT, AsnGTT, AspGTC, CysGCA, GlnCTG, GluCTC, GluTTC, GlyCCC, GlyTCC, HisGTG, IleGAT, IleGAT, LeuCAA, LeuTAA, LeuTAG, LysCTT, LysTTT, MetCAT, MetCAT, ProCGG, ProCGG, ProGGG, SerCGA, SerGCT, SerGGA, SerTGA, ThrCGT, ThrGGT, TyrGTA	17	root ; cellular organisms ; Archaea ; TACK group ; Thaumarchaeota [phylum]	k__Archaea (UID2)	207	145	103	37	102	6	0	0	0	74.12	4.03	83.33	53.97	58.01	medium	5052_1	no	species	d__Archaea;p__Thermoproteota;c__Nitrososphaeria;o__Nitrososphaerales;f__Nitrosopumilaceae;g__Nitrosopelagicus;s__	N/A	N/A	N/A	N/A	N/A	N/A	N/A	N/A	N/A	N/A	d__Archaea;p__Thermoproteota;c__Nitrososphaeria;o__Nitrososphaerales;f__Nitrosopumilaceae;g__Nitrosopelagicus;s__	taxonomic classification defined by topology and ANI
OceanDNA-a53	SRS1788345_bin.68	SAMD00334921	237	12429	766756	33.27	3537	0.00	12.97176	2.229431		no	no	no	AlaCGC, AlaGGC, AlaTGC, ArgACG, ArgGCG, ArgTCG, ArgTCT, AsnGTT, AspGTC, GlnCTG, GlnTTG, GluCTC, GlyCCC, GlyGCC, GlyTCC, HisGTG, IleGAT, LeuCAA, LeuGAG, LeuTAA, LeuTAG, LysCTT, LysTTT, MetCAT, MetCAT, PheGAA, ProCGG, ProTGG, SerCGA, SerGCT, SerGGA, SerTGA, ThrCGT, ThrGGT, ThrTGT, TyrGTA, ValTAC	18	root ; cellular organisms ; Archaea ; TACK group ; Thaumarchaeota [phylum]	k__Archaea (UID2)	207	145	103	36	106	3	0	0	0	73.71	1.05	100.00	68.46	72.55	medium	5052_1	no	species	d__Archaea;p__Thermoproteota;c__Nitrososphaeria;o__Nitrososphaerales;f__Nitrosopumilaceae;g__Nitrosopelagicus;s__	N/A	N/A	N/A	N/A	N/A	N/A	N/A	N/A	N/A	N/A	d__Archaea;p__Thermoproteota;c__Nitrososphaeria;o__Nitrososphaerales;f__Nitrosopumilaceae;g__Nitrosopelagicus;s__	ANI
OceanDNA-a54	SRS1788349_bin.32	SAMD00334922	230	7706	640395	33.19	2913	0.00	7.395504	2.077151		no	no	no	AlaCGC, AlaTGC, ArgTCG, ArgTCT, AsnGTT, AspGTC, CysGCA, GlnCTG, GluCTC, GluCTC, GluTTC, GlyCCC, GlyGCC, GlyTCC, HisGTG, IleGAT, LeuCAA, LeuGAG, ProTGG, SerCGA, ThrCGT, ThrTGT, ValGAC, ValTAC	15	root ; cellular organisms ; Archaea ; TACK group ; Thaumarchaeota [phylum]	k__Archaea (UID2)	207	145	103	47	93	5	0	0	0	70.50	2.34	100.00	58.80	62.79	medium	5052_1	no	species	d__Archaea;p__Thermoproteota;c__Nitrososphaeria;o__Nitrososphaerales;f__Nitrosopumilaceae;g__Nitrosopelagicus;s__	N/A	N/A	N/A	N/A	N/A	N/A	N/A	N/A	N/A	N/A	d__Archaea;p__Thermoproteota;c__Nitrososphaeria;o__Nitrososphaerales;f__Nitrosopumilaceae;g__Nitrosopelagicus;s__	ANI
OceanDNA-a55	SRS1788361_bin.17	SAMD00334923	213	10614	653992	33.28	3259	0.00	6.653583	1.875183		no	no	no	AlaCGC, AlaTGC, ArgCCT, ArgTCG, ArgTCT, AspGTC, CysGCA, GluCTC, GluCTC, GluTTC, GlyCCC, GlyTCC, IleGAT, LeuCAG, LeuGAG, LeuTAA, LysCTT, LysTTT, LysTTT, MetCAT, MetCAT, ProCGG, ProTGG, SerCGA, SerGCT, SerTGA, ThrGGT, ThrTGT, ValCAC, ValGAC, ValTAC	14	root ; cellular organisms ; Archaea ; TACK group ; Thaumarchaeota [phylum]	k__Archaea (UID2)	207	145	103	51	93	1	0	0	0	67.66	0.97	100.00	62.81	66.85	medium	5052_1	no	species	d__Archaea;p__Thermoproteota;c__Nitrososphaeria;o__Nitrososphaerales;f__Nitrosopumilaceae;g__Nitrosopelagicus;s__	N/A	N/A	N/A	N/A	N/A	N/A	N/A	N/A	N/A	N/A	d__Archaea;p__Thermoproteota;c__Nitrososphaeria;o__Nitrososphaerales;f__Nitrosopumilaceae;g__Nitrosopelagicus;s__	ANI
OceanDNA-a56	SRS1788375_bin.11	SAMD00334924	257	9948	742958	33.29	2995	0.00	15.30665	2.26441		no	no	no	AlaCGC, AlaGGC, AlaTGC, ArgGCG, ArgTCG, ArgTCT, AsnGTT, AspGTC, AspGTC, CysGCA, GlnCTG, GluCTC, GluTTC, GlyCCC, GlyGCC, GlyTCC, HisGTG, IleGAT, LeuCAA, LeuGAG, LeuTAA, LysCTT, LysCTT, LysTTT, LysTTT, MetCAT, ProCGG, ProTGG, SerGCT, SerTGA, ThrCGT, ThrGGT, ThrTGT, TyrGTA, ValGAC, ValTAC, ValTAC	18	root ; cellular organisms ; Archaea ; TACK group ; Thaumarchaeota [phylum]	k__Archaea (UID2)	207	145	103	26	114	5	0	0	0	78.64	4.21	100.00	57.59	61.59	medium	5052_1	no	species	d__Archaea;p__Thermoproteota;c__Nitrososphaeria;o__Nitrososphaerales;f__Nitrosopumilaceae;g__Nitrosopelagicus;s__	N/A	N/A	N/A	N/A	N/A	N/A	N/A	N/A	N/A	N/A	d__Archaea;p__Thermoproteota;c__Nitrososphaeria;o__Nitrososphaerales;f__Nitrosopumilaceae;g__Nitrosopelagicus;s__	ANI
OceanDNA-a57	SRS1788379_bin.68	SAMD00334925	229	13231	701623	33.33	3395	0.00	15.11719	2.234306	A5S, B5S	yes	no	no	AlaCGC, AlaTGC, AlaTGC, ArgGCG, ArgTCG, AsnGTT, AspGTC, CysGCA, GlnCTG, GluCTC, GluCTC, GluTTC, GlyCCC, GlyGCC, GlyTCC, HisGTG, IleGAT, LeuCAA, LeuGAG, LeuTAG, MetCAT, PheGAA, ProTGG, SerGCT, SerGGA, SerTGA, ThrTGT, TyrGTA, ValTAC	18	root ; cellular organisms ; Archaea ; TACK group ; Thaumarchaeota [phylum]	k__Archaea (UID2)	207	145	103	36	106	3	0	0	0	72.33	2.43	33.33	60.18	64.25	medium	5052_1	no	species	d__Archaea;p__Thermoproteota;c__Nitrososphaeria;o__Nitrososphaerales;f__Nitrosopumilaceae;g__Nitrosopelagicus;s__	N/A	N/A	N/A	N/A	N/A	N/A	N/A	N/A	N/A	N/A	d__Archaea;p__Thermoproteota;c__Nitrososphaeria;o__Nitrososphaerales;f__Nitrosopumilaceae;g__Nitrosopelagicus;s__	ANI
OceanDNA-a58	SRS1788387_bin.21	SAMD00334926	331	9885	720894	33.32	2377	0.00	5.997793	2.281333	A5S, B5S	yes	no	no	AlaCGC, AlaGGC, AlaTGC, ArgGCG, ArgTCG, GlnCTG, GluCTC, GluCTC, GluCTC, GluTTC, GlyCCC, GlyGCC, IleGAT, IleGAT, LeuCAA, LeuCAG, LeuGAG, LeuTAA, LeuTAG, MetCAT, MetCAT, PheGAA, ProCGG, ProCGG, ProGGG, ProTGG, SerCGA, SerGGA, ThrCGT, ThrGGT, ThrTGT, TyrGTA, ValCAC, ValGAC, ValTAC	14	root ; cellular organisms ; Archaea ; TACK group ; Thaumarchaeota [phylum]	k__Archaea (UID2)	207	145	103	46	97	2	0	0	0	66.93	1.94	100.00	57.23	61.12	medium	5052_1	no	species	d__Archaea;p__Thermoproteota;c__Nitrososphaeria;o__Nitrososphaerales;f__Nitrosopumilaceae;g__Nitrosopelagicus;s__	N/A	N/A	N/A	N/A	N/A	N/A	N/A	N/A	N/A	N/A	d__Archaea;p__Thermoproteota;c__Nitrososphaeria;o__Nitrososphaerales;f__Nitrosopumilaceae;g__Nitrosopelagicus;s__	ANI
OceanDNA-a59	SRS1788391_bin.40	SAMD00334927	206	6463	529694	32.97	2642	0.00	5.608353	1.472393	A5S, B5S	yes	no	no	AlaGGC, AlaTGC, ArgGCG, ArgTCG, ArgTCT, AsnGTT, GluCTC, GluCTC, GlyGCC, GlyTCC, LeuCAG, LeuGAG, LeuTAG, LysTTT, ProCGG, ProTGG, SerGCT, ThrTGT	10	root ; cellular organisms ; Archaea ; TACK group ; Thaumarchaeota [phylum]	k__Archaea (UID2)	207	145	103	46	97	2	0	0	0	65.47	1.21	100.00	59.42	63.36	medium	5052_1	no	species	d__Archaea;p__Thermoproteota;c__Nitrososphaeria;o__Nitrososphaerales;f__Nitrosopumilaceae;g__Nitrosopelagicus;s__	N/A	N/A	N/A	N/A	N/A	N/A	N/A	N/A	N/A	N/A	d__Archaea;p__Thermoproteota;c__Nitrososphaeria;o__Nitrososphaerales;f__Nitrosopumilaceae;g__Nitrosopelagicus;s__	ANI
OceanDNA-a60	SRS1788401_bin.15	SAMD00334928	262	10673	746338	33.43	2968	0.00	13.47931	2.313205		no	no	no	AlaCGC, AlaGGC, AlaTGC, ArgGCG, ArgTCG, ArgTCT, AsnGTT, AspGTC, CysGCA, GlnCTG, GlnTTG, GluCTC, GluCTC, GluTTC, GlyGCC, GlyTCC, HisGTG, HisGTG, IleGAT, LeuCAA, LeuCAG, LeuGAG, LeuTAA, LysCTT, LysTTT, MetCAT, PheGAA, ProCGG, ProCGG, ProGGG, ProTGG, SerCGA, SerGCT, SerGGA, SerTGA, ThrTGT, TyrGTA, ValTAC	19	root ; cellular organisms ; Archaea ; TACK group ; Thaumarchaeota [phylum]	k__Archaea (UID2)	207	145	103	42	96	7	0	0	0	67.15	2.65	100.00	53.90	57.90	medium	5052_1	no	species	d__Archaea;p__Thermoproteota;c__Nitrososphaeria;o__Nitrososphaerales;f__Nitrosopumilaceae;g__Nitrosopelagicus;s__	N/A	N/A	N/A	N/A	N/A	N/A	N/A	N/A	N/A	N/A	d__Archaea;p__Thermoproteota;c__Nitrososphaeria;o__Nitrososphaerales;f__Nitrosopumilaceae;g__Nitrosopelagicus;s__	taxonomic classification defined by topology and ANI
OceanDNA-a61	SRS1788409_bin.21	SAMD00334929	189	16697	611775	33.16	3525	0.00	9.589161	1.833237		no	no	no	AlaGGC, ArgACG, ArgCCT, ArgTCG, ArgTCG, ArgTCT, GlnTTG, GluCTC, GlyCCC, GlyGCC, GlyTCC, GlyTCC, LeuGAG, LeuTAG, MetCAT, PheGAA, ProCGG, ProCGG, ProGGG, ProTGG, SerGCT, SerGGA, SerTGA, ThrCGT, ThrTGT, TyrGTA, ValCAC, ValGAC	13	root ; cellular organisms ; Archaea ; TACK group ; Thaumarchaeota [phylum]	k__Archaea (UID2)	207	145	103	54	89	2	0	0	0	60.94	1.94	0.00	51.24	55.32	medium	5052_1	no	species	d__Archaea;p__Thermoproteota;c__Nitrososphaeria;o__Nitrososphaerales;f__Nitrosopumilaceae;g__Nitrosopelagicus;s__	N/A	N/A	N/A	N/A	N/A	N/A	N/A	N/A	N/A	N/A	d__Archaea;p__Thermoproteota;c__Nitrososphaeria;o__Nitrososphaerales;f__Nitrosopumilaceae;g__Nitrosopelagicus;s__	ANI
OceanDNA-a62	SRS2348346_bin.24	SAMD00334930	291	29735	1539144	31.84	7075	0.00	10.3745	0.6904878	A5S, B5S	yes	no	no	AlaCGC, AlaGGC, AlaTGC, ArgACG, ArgCCT, ArgTCG, ArgTCG, ArgTCT, AsnGTT, CysGCA, GlnCTG, GlnTTG, GluCTC, GluCTC, GluTTC, GlyCCC, GlyGCC, IleGAT, LeuCAA, LeuCAG, LeuCAG, LeuCAG, LeuGAG, LeuTAA, LysCTT, LysTTT, MetCAT, PheGAA, ProGGG, ProTGG, SerCGA, SerGCT, SerGGA, SerTGA, ThrCGT, ThrGGT, ThrTGT, TyrGTA, TyrGTA, ValCAC, ValCAC, ValGAC, ValTAC	17	root ; cellular organisms ; Archaea ; TACK group ; Thaumarchaeota [phylum]	k__Archaea (UID2)	207	145	103	20	123	2	0	0	0	84.47	1.94	0.00	74.77	79.20	medium	5052_1	no	species	d__Archaea;p__Thermoproteota;c__Nitrososphaeria;o__Nitrososphaerales;f__Nitrosopumilaceae;g__Nitrosopelagicus;s__	N/A	N/A	N/A	N/A	N/A	N/A	N/A	N/A	N/A	N/A	d__Archaea;p__Thermoproteota;c__Nitrososphaeria;o__Nitrososphaerales;f__Nitrosopumilaceae;g__Nitrosopelagicus;s__	ANI
OceanDNA-a63	SRS2348347_bin.179	SAMD00334931	279	8076	741283	33.02	2718	0.00	6.645032	0.8955533		no	no	no	AlaCGC, ArgTCG, ArgTCG, ArgTCT, AspGTC, GlnCTG, GluCTC, GluTTC, GlyGCC, HisGTG, LeuCAG, LeuCAG, LeuTAG, LysTTT, MetCAT, ProGGG, ProTGG, SerGCT, SerTGA, ThrCGT, ThrCGT, ThrGGT, UndetNNN, ValCAC, ValCAC	14	root ; cellular organisms ; Archaea ; TACK group ; Thaumarchaeota [phylum]	k__Archaea (UID2)	207	145	103	68	76	1	0	0	0	56.57	0.97	100.00	51.72	55.67	medium	5052_1	no	species	d__Archaea;p__Thermoproteota;c__Nitrososphaeria;o__Nitrososphaerales;f__Nitrosopumilaceae;g__Nitrosopelagicus;s__	N/A	N/A	N/A	N/A	N/A	N/A	N/A	N/A	N/A	N/A	d__Archaea;p__Thermoproteota;c__Nitrososphaeria;o__Nitrososphaerales;f__Nitrosopumilaceae;g__Nitrosopelagicus;s__	ANI
OceanDNA-a64	SRS1386497_bin.24	SAMD00334932	70	32187	621833	33.57	13215	0.00	27.85546	1.324098	A5S, B5S	yes	no	no	AlaCGC, AlaGGC, ArgCCT, ArgTCG, ArgTCT, CysGCA, GlnCTG, GlnTTG, GluCTC, GlyCCC, GlyGCC, GlyTCC, IleGAT, LeuCAA, LeuCAG, LeuTAA, LeuTAG, LysCTT, LysCTT, PheGAA, ProGGG, ProTGG, SerGGA, SerTGA, ThrCGT, ThrGGT, ValCAC, ValGAC, ValTAC	14	root ; cellular organisms ; Archaea ; TACK group ; Thaumarchaeota [phylum]	k__Archaea (UID2)	207	145	103	53	91	1	0	0	0	58.41	0.49	100.00	55.96	60.70	medium	5052_1	no	species	d__Archaea;p__Thermoproteota;c__Nitrososphaeria;o__Nitrososphaerales;f__Nitrosopumilaceae;g__Nitrosopelagicus;s__	N/A	N/A	N/A	N/A	N/A	N/A	N/A	N/A	N/A	N/A	d__Archaea;p__Thermoproteota;c__Nitrososphaeria;o__Nitrososphaerales;f__Nitrosopumilaceae;g__Nitrosopelagicus;s__	ANI
OceanDNA-a65	SRS2466110_bin.30	SAMD00334933	194	9358	559407	33.32	2970	0.00	6.519573	2.149185	A5S, B5S	yes	no	no	AlaCGC, AlaTGC, ArgGCG, ArgTCG, ArgTCT, CysGCA, GlyCCC, GlyTCC, HisGTG, IleGAT, LeuCAA, LeuCAG, LeuTAA, PheGAA, ProTGG, SerGCT, SerTGA, ThrCGT, ThrGGT, ThrTGT, ValTAC	12	root ; cellular organisms ; Archaea ; TACK group ; Thaumarchaeota [phylum]	k__Archaea (UID2)	207	145	103	50	94	1	0	0	0	64.84	0.97	0.00	59.99	63.99	medium	5052_1	no	species	d__Archaea;p__Thermoproteota;c__Nitrososphaeria;o__Nitrososphaerales;f__Nitrosopumilaceae;g__Nitrosopelagicus;s__	N/A	N/A	N/A	N/A	N/A	N/A	N/A	N/A	N/A	N/A	d__Archaea;p__Thermoproteota;c__Nitrososphaeria;o__Nitrososphaerales;f__Nitrosopumilaceae;g__Nitrosopelagicus;s__	ANI
OceanDNA-a66	SRS2298998_bin.6	SAMD00334934	160	28424	791840	34.00	5452	0.00	13.24054	1.089376	A5S, B5S	yes	no	no	AlaCGC, AlaGGC, AlaGGC, AlaTGC, ArgCCT, ArgGCG, ArgTCG, ArgTCT, GlnCTG, GlnTTG, GluCTC, GluTTC, GlyCCC, GlyGCC, GlyTCC, HisGTG, IleGAT, LeuCAA, LeuCAG, LeuGAG, LeuTAA, LeuTAG, LysCTT, MetCAT, ProCGG, SerCGA, SerGCT, ThrCGT, ThrCGT, ThrGGT, ThrTGT, TyrGTA, ValGAC, ValTAC	15	root ; cellular organisms ; Archaea ; TACK group ; Thaumarchaeota [phylum]	k__Archaea (UID2)	207	145	103	37	105	3	0	0	0	73.56	2.43	33.33	61.41	65.71	medium	5052_2	no	species	d__Archaea;p__Thermoproteota;c__Nitrososphaeria;o__Nitrososphaerales;f__Nitrosopumilaceae;g__Nitrosopelagicus;s__	N/A	N/A	N/A	N/A	N/A	N/A	N/A	N/A	N/A	N/A	d__Archaea;p__Thermoproteota;c__Nitrososphaeria;o__Nitrososphaerales;f__Nitrosopumilaceae;g__Nitrosopelagicus;s__	taxonomic classification defined by topology and ANI
OceanDNA-a67	SRS2299063_bin.9	SAMD00334935	211	14646	726954	34.33	4052	0.00	10.5274	1.100349	A5S, B5S	yes	no	no	AlaCGC, AlaGGC, ArgCCT, ArgTCG, ArgTCT, AspGTC, CysGCA, GlnCTG, GluCTC, GluTTC, GlyCCC, GlyCCC, GlyGCC, HisATG, HisGTG, LeuGAG, LeuTAA, LysCTT, LysTTT, MetCAT, MetCAT, ProGGG, ProTGG, SerCGA, SerGCT, SerTGA, ThrCGT, ThrCGT, ThrGGT, ThrTGT, TyrGTA, TyrGTA, ValGAC, ValGAC, ValTAC	16	root ; cellular organisms ; Archaea ; TACK group ; Thaumarchaeota [phylum]	k__Archaea (UID2)	207	145	103	50	91	4	0	0	0	67.64	2.99	0.00	52.69	56.84	medium	5052_2	no	species	d__Archaea;p__Thermoproteota;c__Nitrososphaeria;o__Nitrososphaerales;f__Nitrosopumilaceae;g__Nitrosopelagicus;s__	N/A	N/A	N/A	N/A	N/A	N/A	N/A	N/A	N/A	N/A	d__Archaea;p__Thermoproteota;c__Nitrososphaeria;o__Nitrososphaerales;f__Nitrosopumilaceae;g__Nitrosopelagicus;s__	taxonomic classification defined by topology and ANI
OceanDNA-a68	SRS2299083_bin.15	SAMD00334936	242	9133	706128	34.00	3215	0.00	9.679224	1.148781		no	no	no	AlaCGC, AlaTGC, ArgCCT, ArgGCG, ArgTCG, ArgTCT, CysGCA, CysGCA, GlnCTG, GluCTC, GluTTC, GlyCCC, GlyGCC, IleGAT, LeuCAA, LeuCAA, LeuCAG, LeuTAA, LeuTAG, LysCTT, MetCAT, ProGGG, SerCGA, SerGCT, SerGGA, SerGGA, ThrCGT, ThrTGT, ValTAC, ValTAC	14	root ; cellular organisms ; Archaea ; TACK group ; Thaumarchaeota [phylum]	k__Archaea (UID2)	207	145	103	47	95	3	0	0	0	66.18	1.46	0.00	58.88	62.92	medium	5052_2	no	species	d__Archaea;p__Thermoproteota;c__Nitrososphaeria;o__Nitrososphaerales;f__Nitrosopumilaceae;g__Nitrosopelagicus;s__	N/A	N/A	N/A	N/A	N/A	N/A	N/A	N/A	N/A	N/A	d__Archaea;p__Thermoproteota;c__Nitrososphaeria;o__Nitrososphaerales;f__Nitrosopumilaceae;g__Nitrosopelagicus;s__	taxonomic classification defined by topology and ANI
OceanDNA-a69	SRS2299099_bin.5	SAMD00334937	274	9261	760336	34.15	2934	0.00	12.83046	1.509396	A5S, A5S, B5S, B5S	yes	no	no	AlaGGC, AlaGGC, AlaTGC, AlaTGC, ArgACG, ArgCCT, ArgCCT, ArgGCG, ArgTCG, ArgTCT, AsnGTT, AspGTC, CysGCA, CysGCA, GlnTTG, GluTTC, GlyGCC, HisGTG, IleGAT, IleGAT, LeuCAA, LeuGAG, LeuTAA, LeuTAG, MetCAT, PheGAA, ProCGG, SerCGA, SerGGA, ThrCGT, ThrCGT, ThrGGT, ThrTGT, ThrTGT, TyrGTA, ValCAC, ValGAC, ValTAC	18	root ; cellular organisms ; Archaea ; TACK group ; Thaumarchaeota [phylum]	k__Archaea (UID2)	207	145	103	37	100	8	0	0	0	73.79	1.51	50.00	66.24	70.23	medium	5052_2	yes	species	d__Archaea;p__Thermoproteota;c__Nitrososphaeria;o__Nitrososphaerales;f__Nitrosopumilaceae;g__Nitrosopelagicus;s__	N/A	N/A	N/A	N/A	N/A	N/A	N/A	N/A	N/A	N/A	d__Archaea;p__Thermoproteota;c__Nitrososphaeria;o__Nitrososphaerales;f__Nitrosopumilaceae;g__Nitrosopelagicus;s__	taxonomic classification defined by topology and ANI
OceanDNA-a70	SRS2329521_bin.9	SAMD00334938	206	6498	541467	33.81	2688	0.00	12.69946	1.880142	A5S, B5S	yes	no	no	AlaCGC, AlaGGC, AlaTGC, ArgCCT, ArgTCT, AspGTC, CysGCA, GlnCTG, GlnTTG, GluCTC, HisGTG, IleGAT, LeuCAA, LeuCAG, LysTTT, ProGGG, ThrCGT, ThrCGT, ThrTGT, ValTAC	13	root ; cellular organisms ; Archaea ; TACK group ; Thaumarchaeota [phylum]	k__Archaea (UID2)	207	145	103	60	84	1	0	0	0	54.71	0.32	0.00	53.11	57.06	medium	5052_2	no	species	d__Archaea;p__Thermoproteota;c__Nitrososphaeria;o__Nitrososphaerales;f__Nitrosopumilaceae;g__Nitrosopelagicus;s__	N/A	N/A	N/A	N/A	N/A	N/A	N/A	N/A	N/A	N/A	d__Archaea;p__Thermoproteota;c__Nitrososphaeria;o__Nitrososphaerales;f__Nitrosopumilaceae;g__Nitrosopelagicus;s__	taxonomic classification defined by topology and ANI
OceanDNA-a71	SRS2329527_bin.8	SAMD00334939	256	12969	865073	33.87	3844	0.00	17.16373	1.534043	A5S, B5S	yes	no	no	AlaGGC, AlaTGC, ArgCCT, ArgCCT, ArgGCG, ArgTCG, ArgTCT, AsnGTT, CysGCA, GlnCTG, GlnTTG, GluCTC, GlyCCC, GlyGCC, HisGTG, IleGAT, LeuCAA, LeuCAG, LeuGAG, LeuTAA, LeuTAA, LeuTAG, LysCTT, MetCAT, PheGAA, ProGGG, ProGGG, SerGCT, SerGGA, SerTGA, ThrCGT, ThrCGT, ThrGGT, ThrTGT, TyrGTA, TyrGTA, ValCAC, ValGAC	18	root ; cellular organisms ; Archaea ; TACK group ; Thaumarchaeota [phylum]	k__Archaea (UID2)	207	145	103	34	105	6	0	0	0	75.24	2.58	16.67	62.34	66.47	medium	5052_2	no	species	d__Archaea;p__Thermoproteota;c__Nitrososphaeria;o__Nitrososphaerales;f__Nitrosopumilaceae;g__Nitrosopelagicus;s__	N/A	N/A	N/A	N/A	N/A	N/A	N/A	N/A	N/A	N/A	d__Archaea;p__Thermoproteota;c__Nitrososphaeria;o__Nitrososphaerales;f__Nitrosopumilaceae;g__Nitrosopelagicus;s__	taxonomic classification defined by topology and ANI
OceanDNA-a72	SRS2329537_bin.13	SAMD00334940	242	10325	636151	33.99	2798	0.00	13.15882	1.403322	A5S, B5S	yes	no	no	AlaCGC, AlaTGC, ArgACG, ArgCCT, ArgTCG, ArgTCT, AspGTC, GluCTC, GlyGCC, HisGTG, IleGAT, LeuCAA, LeuCAG, LeuGAG, LeuTAA, LysCTT, LysTTT, MetCAT, PheGAA, SerCGA, SerGCT, SerGGA, ThrCGT, ThrGGT, ThrTGT, ValCAC, ValTAC	14	root ; cellular organisms ; Archaea ; TACK group ; Thaumarchaeota [phylum]	k__Archaea (UID2)	207	145	103	40	99	6	0	0	0	67.81	2.65	16.67	54.56	58.53	medium	5052_2	no	species	d__Archaea;p__Thermoproteota;c__Nitrososphaeria;o__Nitrososphaerales;f__Nitrosopumilaceae;g__Nitrosopelagicus;s__	N/A	N/A	N/A	N/A	N/A	N/A	N/A	N/A	N/A	N/A	d__Archaea;p__Thermoproteota;c__Nitrososphaeria;o__Nitrososphaerales;f__Nitrosopumilaceae;g__Nitrosopelagicus;s__	ANI
OceanDNA-a73	SRS2329658_bin.11	SAMD00334941	230	12423	746845	34.11	3598	0.00	12.05537	1.207695		no	no	no	AlaCGC, AlaCGC, AlaTGC, ArgCCT, ArgGCG, ArgTCG, ArgTCT, AspGTC, AspGTC, CysGCA, GlnCTG, GluCTC, GlyCCC, GlyGCC, HisGTG, IleGAT, LeuGAG, LeuTAA, LeuTAG, LysCTT, LysTTT, ProGGG, ProTGG, SerCGA, SupCTA, ThrGGT, ThrTGT, TyrGTA, ValGAC, ValTAC	16	root ; cellular organisms ; Archaea ; TACK group ; Thaumarchaeota [phylum]	k__Archaea (UID2)	207	145	103	23	114	7	1	0	0	81.32	4.18	30.00	60.42	64.51	medium	5052_2	no	species	d__Archaea;p__Thermoproteota;c__Nitrososphaeria;o__Nitrososphaerales;f__Nitrosopumilaceae;g__Nitrosopelagicus;s__	N/A	N/A	N/A	N/A	N/A	N/A	N/A	N/A	N/A	N/A	d__Archaea;p__Thermoproteota;c__Nitrososphaeria;o__Nitrososphaerales;f__Nitrosopumilaceae;g__Nitrosopelagicus;s__	ANI
OceanDNA-a74	SRS2329661_bin.2	SAMD00334942	222	18353	775195	34.13	4061	0.00	14.17067	1.151106	A5S, B5S	yes	no	no	AlaCGC, AlaGGC, AlaTGC, ArgCCT, ArgCCT, ArgGCG, ArgTCG, ArgTCT, AspGTC, CysGCA, GluCTC, GlyCCC, GlyGCC, GlyTCC, HisGTG, IleGAT, LeuCAA, LeuCAG, LeuGAG, LeuTAA, LeuTAG, LysCTT, LysTTT, PheGAA, ProGGG, ProTGG, SerCGA, SerGCT, ThrCGT, ThrCGT, ThrGGT, ThrTGT, TyrGTA, ValCAC, ValCAC, ValGAC, ValTAC	16	root ; cellular organisms ; Archaea ; TACK group ; Thaumarchaeota [phylum]	k__Archaea (UID2)	207	145	103	39	102	4	0	0	0	72.66	2.75	0.00	58.91	63.06	medium	5052_2	no	species	d__Archaea;p__Thermoproteota;c__Nitrososphaeria;o__Nitrososphaerales;f__Nitrosopumilaceae;g__Nitrosopelagicus;s__	N/A	N/A	N/A	N/A	N/A	N/A	N/A	N/A	N/A	N/A	d__Archaea;p__Thermoproteota;c__Nitrososphaeria;o__Nitrososphaerales;f__Nitrosopumilaceae;g__Nitrosopelagicus;s__	taxonomic classification defined by topology and ANI
OceanDNA-a75	SRS2329724_bin.12	SAMD00334943	239	17311	746039	34.05	3365	0.00	11.06879	1.245037	A5S, B5S	yes	no	no	AlaCGC, AlaTGC, ArgCCT, ArgCCT, ArgTCG, ArgTCT, ArgTCT, AspGTC, CysGCA, GlnCTG, GlnTTG, GluCTC, GlyCCC, GlyGCC, HisGTG, IleGAT, LeuCAA, LeuCAG, LeuGAG, LysCTT, LysTTT, MetCAT, PheGAA, ProGGG, ProTGG, SerCGA, SerGCT, SerTGA, ThrCGT, ThrGGT, ThrTGT, UndetNNN, UndetNNN, ValGAC	17	root ; cellular organisms ; Archaea ; TACK group ; Thaumarchaeota [phylum]	k__Archaea (UID2)	207	145	103	41	99	5	0	0	0	71.13	1.37	0.00	64.28	68.34	medium	5052_2	no	species	d__Archaea;p__Thermoproteota;c__Nitrososphaeria;o__Nitrososphaerales;f__Nitrosopumilaceae;g__Nitrosopelagicus;s__	N/A	N/A	N/A	N/A	N/A	N/A	N/A	N/A	N/A	N/A	d__Archaea;p__Thermoproteota;c__Nitrososphaeria;o__Nitrososphaerales;f__Nitrosopumilaceae;g__Nitrosopelagicus;s__	taxonomic classification defined by topology and ANI
OceanDNA-a76	SRS2329732_bin.12	SAMD00334944	214	11983	791758	33.71	4121	0.00	15.75583	1.10607	A5S, B5S	yes	no	no	AlaCGC, AlaGGC, AlaTGC, AlaTGC, ArgCCT, ArgCCT, ArgGCG, ArgTCG, ArgTCT, GluCTC, GlyCCC, GlyGCC, HisGTG, HisGTG, IleGAT, LeuCAG, LeuGAG, LeuTAA, LeuTAA, LysCTT, MetCAT, ProGGG, ProTGG, SerCGA, SerGCT, SerGGA, SerTGA, ThrCGT, ThrGGT, ThrTGT, TyrGTA, ValGAC, ValTAC	14	root ; cellular organisms ; Archaea ; TACK group ; Thaumarchaeota [phylum]	k__Archaea (UID2)	207	145	103	36	105	4	0	0	0	73.71	2.99	50.00	58.76	62.92	medium	5052_2	no	species	d__Archaea;p__Thermoproteota;c__Nitrososphaeria;o__Nitrososphaerales;f__Nitrosopumilaceae;g__Nitrosopelagicus;s__	N/A	N/A	N/A	N/A	N/A	N/A	N/A	N/A	N/A	N/A	d__Archaea;p__Thermoproteota;c__Nitrososphaeria;o__Nitrososphaerales;f__Nitrosopumilaceae;g__Nitrosopelagicus;s__	taxonomic classification defined by topology and ANI
OceanDNA-a77	SRS2329807_bin.1	SAMD00334945	225	9342	642065	33.72	2980	0.00	13.81267	1.041071		no	no	no	AlaGGC, AlaTGC, ArgCCT, ArgGCG, ArgTCG, AsnGTT, AspGTC, AspGTC, GlnTTG, GluCTC, GluTTC, GlyCCC, GlyGCC, HisGTG, IleGAT, LeuCAA, LeuCAG, LeuGAG, LeuTAA, LeuTAG, LysTTT, LysTTT, ProGGG, ProTGG, SerGGA, SerTGA, ThrCGT, ThrCGT	14	root ; cellular organisms ; Archaea ; TACK group ; Thaumarchaeota [phylum]	k__Archaea (UID2)	207	145	103	48	96	1	0	0	0	66.36	0.49	0.00	63.91	67.91	medium	5052_2	no	species	d__Archaea;p__Thermoproteota;c__Nitrososphaeria;o__Nitrososphaerales;f__Nitrosopumilaceae;g__Nitrosopelagicus;s__	N/A	N/A	N/A	N/A	N/A	N/A	N/A	N/A	N/A	N/A	d__Archaea;p__Thermoproteota;c__Nitrososphaeria;o__Nitrososphaerales;f__Nitrosopumilaceae;g__Nitrosopelagicus;s__	taxonomic classification defined by topology and ANI
OceanDNA-a78	SRS2329813_bin.7	SAMD00334946	259	9618	787148	33.77	3075	0.00	19.85789	2.029634	A5S, B5S	yes	no	no	AlaCGC, AlaTGC, ArgACG, ArgCCT, ArgTCG, ArgTCT, AspGTC, GlnCTG, GlnTTG, GluCTC, GlyCCC, HisGTG, IleGAT, LeuCAG, LeuGAG, LeuTAA, LeuTAG, LysCTT, LysTTT, MetCAT, PheGAA, ProGGG, SerCGA, SerGCT, SerGGA, SerTGA, ThrCGT, ThrCGT, ThrGGT, ThrTGT, TyrGTA, ValCAC, ValGAC	17	root ; cellular organisms ; Archaea ; TACK group ; Thaumarchaeota [phylum]	k__Archaea (UID2)	207	145	103	31	105	9	0	0	0	77.52	5.41	55.56	50.47	54.49	medium	5052_2	no	species	d__Archaea;p__Thermoproteota;c__Nitrososphaeria;o__Nitrososphaerales;f__Nitrosopumilaceae;g__Nitrosopelagicus;s__	N/A	N/A	N/A	N/A	N/A	N/A	N/A	N/A	N/A	N/A	d__Archaea;p__Thermoproteota;c__Nitrososphaeria;o__Nitrososphaerales;f__Nitrosopumilaceae;g__Nitrosopelagicus;s__	ANI
OceanDNA-a79	Arc_Ant_S12_bin.27	SAMD00334947	135	16786	690918	35.11	6647	0.00	25.93332	1.229118		no	no	no	AlaGGC, AlaTGC, ArgCCT, ArgTCG, ArgTCT, AsnGTT, CysGCA, GlnCTG, GlnTTG, GluCTC, GluCTC, GluTTC, GlyCCC, GlyGCC, HisGTG, IleGAT, MetCAT, PheGAA, ProGGG, ProTGG, SerGCT, SerGGA, ThrCGT, ThrGGT, ThrTGT, TyrGTA, UndetNNN, UndetNNN, ValCAC, ValGAC, ValTAC	16	root ; cellular organisms ; Archaea ; TACK group ; Thaumarchaeota [phylum]	k__Archaea (UID2)	207	145	103	49	95	1	0	0	0	64.25	0.07	100.00	63.90	68.30	medium	5053_1	no	species	d__Archaea;p__Thermoproteota;c__Nitrososphaeria;o__Nitrososphaerales;f__Nitrosopumilaceae;g__Nitrosopelagicus;s__	N/A	N/A	N/A	N/A	N/A	GCA_000746705.1	95.0	d__Archaea;p__Thermoproteota;c__Nitrososphaeria;o__Nitrososphaerales;f__Nitrosopumilaceae;g__Nitrosopelagicus;s__Nitrosopelagicus sp000746705	85.26	0.41	d__Archaea;p__Thermoproteota;c__Nitrososphaeria;o__Nitrososphaerales;f__Nitrosopumilaceae;g__Nitrosopelagicus;s__	taxonomic classification defined by topology and ANI
OceanDNA-a80	Arc_Ant_S18_bin.5	SAMD00334948	169	11061	560804	35.11	3823	0.00	8.828493	0.9796931		no	no	no	AlaCGC, AlaTGC, ArgCCT, ArgTCG, GlnCTG, GluCTC, GluCTC, GlyGCC, GlyTCC, IleGAT, LeuCAG, MetCAT, PheGAA, ProCGG, ProTGG, SerCGA, ThrCGT, ThrGGT, ValCAC, ValGAC	13	root ; cellular organisms ; Archaea ; TACK group ; Thaumarchaeota [phylum]	k__Archaea (UID2)	207	145	103	62	82	1	0	0	0	56.67	0.32	100.00	55.07	59.19	medium	5053_1	no	species	d__Archaea;p__Thermoproteota;c__Nitrososphaeria;o__Nitrososphaerales;f__Nitrosopumilaceae;g__Nitrosopelagicus;s__	N/A	N/A	N/A	N/A	N/A	GCA_000746705.1	95.0	d__Archaea;p__Thermoproteota;c__Nitrososphaeria;o__Nitrososphaerales;f__Nitrosopumilaceae;g__Nitrosopelagicus;s__Nitrosopelagicus sp000746705	83.63	0.42	d__Archaea;p__Thermoproteota;c__Nitrososphaeria;o__Nitrososphaerales;f__Nitrosopumilaceae;g__Nitrosopelagicus;s__	taxonomic classification defined by topology and ANI
OceanDNA-a81	Arc_Ant_S21_bin.29	SAMD00334949	103	19954	642917	35.58	8151	0.00	14.52932	1.243095		no	no	no	AlaCGC, AlaTGC, ArgCCT, ArgTCT, AsnGTT, AspGTC, CysGCA, GlnCTG, GlnTTG, GluCTC, GluCTC, GluTTC, GlyCCC, GlyGCC, GlyTCC, HisGTG, IleGAT, LysTTT, MetCAT, PheGAA, ProTGG, SerCGA, SerGCT, SerGGA, ThrCGT, ThrGGT, ThrTGT, TyrGTA, UndetNNN, UndetNNN, ValCAC, ValGAC, ValTAC	18	root ; cellular organisms ; Archaea ; TACK group ; Thaumarchaeota [phylum]	k__Archaea (UID2)	207	145	103	53	92	0	0	0	0	59.14	0.00	0.00	59.14	63.64	medium	5053_1	no	species	d__Archaea;p__Thermoproteota;c__Nitrososphaeria;o__Nitrososphaerales;f__Nitrosopumilaceae;g__Nitrosopelagicus;s__	N/A	N/A	N/A	N/A	N/A	GCA_000746705.1	95.0	d__Archaea;p__Thermoproteota;c__Nitrososphaeria;o__Nitrososphaerales;f__Nitrosopumilaceae;g__Nitrosopelagicus;s__Nitrosopelagicus sp000746705	85.2	0.42	d__Archaea;p__Thermoproteota;c__Nitrososphaeria;o__Nitrososphaerales;f__Nitrosopumilaceae;g__Nitrosopelagicus;s__	taxonomic classification defined by topology and ANI
OceanDNA-a82	SRS1788397_bin.5	SAMD00334950	232	11102	762892	35.11	3586	0.00	15.71303	1.60279	A5S, B5S	yes	no	no	AlaGGC, AlaTGC, ArgGCG, ArgTCG, ArgTCT, AspGTC, CysGCA, GlnCTG, GlnTTG, GluCTC, GluCTC, GluTTC, GlyCCC, GlyGCC, GlyTCC, HisGTG, IleGAT, LeuCAA, LeuCAG, LeuGAG, LeuTAG, LysTTT, MetCAT, MetCAT, PheGAA, ProCGG, SerCGA, SerGCT, SerTGA, ThrCGT, ThrGGT, TyrGTA, UndetNNN, ValCAC, ValCAC, ValGAC, ValTAC	18	root ; cellular organisms ; Archaea ; TACK group ; Thaumarchaeota [phylum]	k__Archaea (UID2)	207	145	103	62	81	2	0	0	0	59.35	0.97	0.00	54.50	58.59	medium	5053_1	no	species	d__Archaea;p__Thermoproteota;c__Nitrososphaeria;o__Nitrososphaerales;f__Nitrosopumilaceae;g__Nitrosopelagicus;s__	N/A	N/A	N/A	N/A	N/A	GCA_000746705.1	95.0	d__Archaea;p__Thermoproteota;c__Nitrososphaeria;o__Nitrososphaerales;f__Nitrosopumilaceae;g__Nitrosopelagicus;s__Nitrosopelagicus sp000746705	84.88	0.46	d__Archaea;p__Thermoproteota;c__Nitrososphaeria;o__Nitrososphaerales;f__Nitrosopumilaceae;g__Nitrosopelagicus;s__	taxonomic classification defined by topology and ANI
OceanDNA-a83	SRS1788399_bin.2	SAMD00334951	202	10223	623641	34.98	3369	0.00	12.23057	1.796615	A5S, A5S, B5S, B5S	yes	no	no	AlaCGC, AlaGGC, ArgCCT, ArgGCG, ArgTCT, AspGTC, CysGCA, GluCTC, GluCTC, GluTTC, GlyGCC, GlyTCC, IleGAT, LeuCAA, LeuCAG, LeuGAG, LeuTAA, LysTTT, PheGAA, ProCGG, ProTGG, SerGGA, ThrCGT, ThrGGT, ThrTGT, TyrGTA, UndetNNN, ValCAC, ValCAC, ValGAC	15	root ; cellular organisms ; Archaea ; TACK group ; Thaumarchaeota [phylum]	k__Archaea (UID2)	207	145	103	55	88	2	0	0	0	58.34	1.29	50.00	51.89	55.95	medium	5053_1	no	species	d__Archaea;p__Thermoproteota;c__Nitrososphaeria;o__Nitrososphaerales;f__Nitrosopumilaceae;g__Nitrosopelagicus;s__	N/A	N/A	N/A	N/A	N/A	GCA_000746705.1	95.0	d__Archaea;p__Thermoproteota;c__Nitrososphaeria;o__Nitrososphaerales;f__Nitrosopumilaceae;g__Nitrosopelagicus;s__Nitrosopelagicus sp000746705	85.27	0.5	d__Archaea;p__Thermoproteota;c__Nitrososphaeria;o__Nitrososphaerales;f__Nitrosopumilaceae;g__Nitrosopelagicus;s__	taxonomic classification defined by topology and ANI
OceanDNA-a84	SRS1788409_bin.29	SAMD00334952	140	14039	602646	35.29	5583	0.00	39.43438	1.519979		no	no	no	AlaGGC, AlaTGC, ArgGCG, ArgTCG, ArgTCT, AspGTC, GluCTC, GluCTC, GluTTC, GlyGCC, GlyTCC, HisGTG, IleGAT, LeuCAG, LeuGAG, LysTTT, MetCAT, MetCAT, PheGAA, ProCGG, ProTGG, SerGCT, SerGGA, SerTGA, ThrCGT, ThrGGT, ThrTGT, TyrGTA, UndetNNN, ValCAC, ValGAC	16	root ; cellular organisms ; Archaea ; TACK group ; Thaumarchaeota [phylum]	k__Archaea (UID2)	207	145	103	63	81	1	0	0	0	58.66	0.97	100.00	53.81	58.12	medium	5053_1	no	species	d__Archaea;p__Thermoproteota;c__Nitrososphaeria;o__Nitrososphaerales;f__Nitrosopumilaceae;g__Nitrosopelagicus;s__	N/A	N/A	N/A	N/A	N/A	GCA_000746705.1	95.0	d__Archaea;p__Thermoproteota;c__Nitrososphaeria;o__Nitrososphaerales;f__Nitrosopumilaceae;g__Nitrosopelagicus;s__Nitrosopelagicus sp000746705	84.54	0.44	d__Archaea;p__Thermoproteota;c__Nitrososphaeria;o__Nitrososphaerales;f__Nitrosopumilaceae;g__Nitrosopelagicus;s__	taxonomic classification defined by topology and ANI
OceanDNA-a85	SRS1386497_bin.27	SAMD00334953	95	19984	693326	35.24	8633	0.00	27.42965	1.444944		no	no	no	AlaCGC, AlaGGC, AlaTGC, ArgCCT, ArgCCT, ArgGCG, ArgTCG, ArgTCT, AsnGTT, AspGTC, GlnCTG, GluCTC, GluTTC, GlyGCC, HisGTG, HisGTG, IleGAT, LeuCAA, LeuCAG, LysTTT, MetCAT, PheGAA, ProCGG, ProTGG, SerCGA, SerGGA, SerTGA, ThrCGT, ThrGGT, TyrGTA, UndetNNN, UndetNNN, ValCAC, ValGAC, ValGAC	18	root ; cellular organisms ; Archaea ; TACK group ; Thaumarchaeota [phylum]	k__Archaea (UID2)	207	145	103	44	101	0	0	0	0	63.92	0.00	0.00	63.92	68.45	medium	5053_1	no	species	d__Archaea;p__Thermoproteota;c__Nitrososphaeria;o__Nitrososphaerales;f__Nitrosopumilaceae;g__Nitrosopelagicus;s__	N/A	N/A	N/A	N/A	N/A	GCA_000746705.1	95.0	d__Archaea;p__Thermoproteota;c__Nitrososphaeria;o__Nitrososphaerales;f__Nitrosopumilaceae;g__Nitrosopelagicus;s__Nitrosopelagicus sp000746705	85.2	0.49	d__Archaea;p__Thermoproteota;c__Nitrososphaeria;o__Nitrososphaerales;f__Nitrosopumilaceae;g__Nitrosopelagicus;s__	taxonomic classification defined by topology and ANI
OceanDNA-a86	SRS1386503_bin.131	SAMD00334954	107	19897	711676	35.27	8756	0.00	44.53669	1.204578		no	no	no	AlaCGC, AlaGGC, ArgCCT, ArgCCT, AsnGTT, CysGCA, GlnCTG, GluCTC, GluCTC, GluTTC, GlyCCC, GlyGCC, GlyTCC, LeuGAG, MetCAT, MetCAT, ProCGG, ProTGG, SerCGA, SerGCT, SerTGA, ThrCGT, ThrTGT, TyrGTA, UndetNNN, ValCAC, ValGAC, ValGAC, ValTAC	14	root ; cellular organisms ; Archaea ; TACK group ; Thaumarchaeota [phylum]	k__Archaea (UID2)	207	145	103	63	82	0	0	0	0	56.40	0.00	0.00	56.40	60.94	medium	5053_1	no	species	d__Archaea;p__Thermoproteota;c__Nitrososphaeria;o__Nitrososphaerales;f__Nitrosopumilaceae;g__Nitrosopelagicus;s__	N/A	N/A	N/A	N/A	N/A	GCA_000746705.1	95.0	d__Archaea;p__Thermoproteota;c__Nitrososphaeria;o__Nitrososphaerales;f__Nitrosopumilaceae;g__Nitrosopelagicus;s__Nitrosopelagicus sp000746705	84.97	0.49	d__Archaea;p__Thermoproteota;c__Nitrososphaeria;o__Nitrososphaerales;f__Nitrosopumilaceae;g__Nitrosopelagicus;s__	taxonomic classification defined by topology and ANI
OceanDNA-a87	SRS1016435_bin.17	SAMD00334955	164	14112	683660	35.59	4873	0.00	8.763078	1.306492	A5S, B5S	yes	no	no	AlaGGC, AlaTGC, ArgTCT, AsnGTT, AspGTC, GlnCTG, GluCTC, GluCTC, GluTTC, GlyCCC, GlyGCC, GlyTCC, IleGAT, LeuCAG, MetCAT, MetCAT, PheGAA, ProGGG, ProTGG, SerCGA, SerGCT, SerGGA, ThrCGT, ThrGGT, ThrTGT, TyrGTA, UndetNNN, ValCAC, ValGAC	16	root ; cellular organisms ; Archaea ; TACK group ; Thaumarchaeota [phylum]	k__Archaea (UID2)	207	145	103	58	87	0	0	0	0	60.87	0.00	0.00	60.87	65.12	medium	5053_1	no	species	d__Archaea;p__Thermoproteota;c__Nitrososphaeria;o__Nitrososphaerales;f__Nitrosopumilaceae;g__Nitrosopelagicus;s__	N/A	N/A	N/A	N/A	N/A	GCA_000746705.1	95.0	d__Archaea;p__Thermoproteota;c__Nitrososphaeria;o__Nitrososphaerales;f__Nitrosopumilaceae;g__Nitrosopelagicus;s__Nitrosopelagicus sp000746705	84.95	0.42	d__Archaea;p__Thermoproteota;c__Nitrososphaeria;o__Nitrososphaerales;f__Nitrosopumilaceae;g__Nitrosopelagicus;s__	taxonomic classification defined by topology and ANI
OceanDNA-a88	MP1483_bin.20	SAMD00334956	182	7625	518731	35.06	3037	0.00	6.010183	1.430886	A5S, B5S	yes	no	no	AlaCGC, AlaGGC, AlaTGC, ArgCCT, ArgTCG, ArgTCT, AspGTC, GlnTTG, GluCTC, GluCTC, GluTTC, HisGTG, IleGAT, LeuCAG, LeuTAG, MetCAT, ProTGG, SerGCT, SerGGA, ThrGGT, ThrTGT, UndetNNN, ValGAC	13	root ; cellular organisms ; Archaea ; TACK group ; Thaumarchaeota [phylum]	k__Archaea (UID2)	207	145	103	65	80	0	0	0	0	56.66	0.00	0.00	56.66	60.67	medium	5053_1	no	species	d__Archaea;p__Thermoproteota;c__Nitrososphaeria;o__Nitrososphaerales;f__Nitrosopumilaceae;g__Nitrosopelagicus;s__	N/A	N/A	N/A	N/A	N/A	GCA_000746705.1	95.0	d__Archaea;p__Thermoproteota;c__Nitrososphaeria;o__Nitrososphaerales;f__Nitrosopumilaceae;g__Nitrosopelagicus;s__Nitrosopelagicus sp000746705	84.94	0.42	d__Archaea;p__Thermoproteota;c__Nitrososphaeria;o__Nitrososphaerales;f__Nitrosopumilaceae;g__Nitrosopelagicus;s__	taxonomic classification defined by topology and ANI
OceanDNA-a89	SRS2466110_bin.33	SAMD00334957	186	13066	757930	35.07	4863	0.00	9.231053	1.424913	A5S, B5S	yes	no	no	AlaCGC, AlaGGC, AlaTGC, ArgCCT, ArgGCG, ArgTCG, ArgTCT, AsnGTT, AspGTC, AspGTC, CysGCA, GlnTTG, GluCTC, GluCTC, GluTTC, GlyGCC, GlyTCC, HisGTG, IleGAT, LeuCAA, LeuGAG, LeuTAG, LysCTT, LysTTT, MetCAT, MetCAT, PheGAA, ProCGG, ProGGG, ProTGG, SerGCT, SerTGA, ThrCGT, ThrCGT, ThrGGT, ThrTGT, TyrGTA, UndetNNN, UndetNNN, ValCAC, ValCAC, ValGAC, ValTAC	19	root ; cellular organisms ; Archaea ; TACK group ; Thaumarchaeota [phylum]	k__Archaea (UID2)	207	145	103	48	96	1	0	0	0	71.65	0.97	0.00	66.80	71.04	medium	5053_1	yes	species	d__Archaea;p__Thermoproteota;c__Nitrososphaeria;o__Nitrososphaerales;f__Nitrosopumilaceae;g__Nitrosopelagicus;s__	N/A	N/A	N/A	N/A	N/A	GCA_000746705.1	95.0	d__Archaea;p__Thermoproteota;c__Nitrososphaeria;o__Nitrososphaerales;f__Nitrosopumilaceae;g__Nitrosopelagicus;s__Nitrosopelagicus sp000746705	85.06	0.41	d__Archaea;p__Thermoproteota;c__Nitrososphaeria;o__Nitrososphaerales;f__Nitrosopumilaceae;g__Nitrosopelagicus;s__	taxonomic classification defined by topology and ANI
OceanDNA-a90	Arc_Ant_N10_bin.6	SAMD00334958	270	16160	844591	35.15	3383	0.00	37.39801	1.930001	A5S, B5S	yes	no	no	AlaCGC, AlaTGC, ArgCCT, ArgGCG, ArgTCG, ArgTCT, AsnGTT, AspGTC, CysGCA, CysGCA, GlnCTG, GlnTTG, GluCTC, GluCTC, GlyCCC, GlyGCC, HisGTG, IleGAT, LeuCAA, LeuTAA, LeuTAG, LysCTT, LysTTT, MetCAT, PheGAA, ProGGG, ProTGG, SerCGA, SerGCT, SerGGA, SerTGA, ThrCGT, ThrGGT, ThrTGT, TyrGTA, ValGAC, ValTAC, ValTAC	19	root ; cellular organisms ; Archaea ; TACK group ; Thaumarchaeota [phylum]	k__Archaea (UID2)	207	145	103	34	107	4	0	0	0	72.66	2.59	100.00	59.71	63.77	medium	5054_1	no	species	d__Archaea;p__Thermoproteota;c__Nitrososphaeria;o__Nitrososphaerales;f__Nitrosopumilaceae;g__Nitrosopelagicus;s__	N/A	N/A	N/A	N/A	N/A	N/A	N/A	N/A	N/A	N/A	d__Archaea;p__Thermoproteota;c__Nitrososphaeria;o__Nitrososphaerales;f__Nitrosopumilaceae;g__Nitrosopelagicus;s__	taxonomic classification defined by topology and ANI
OceanDNA-a91	Arc_Ant_N42_bin.25	SAMD00334959	224	16940	918100	35.41	4980	0.00	13.61936	1.790478	A5S, B5S	yes	no	no	AlaCGC, AlaTGC, ArgCCT, ArgGCG, ArgTCG, ArgTCT, AsnGTT, CysGCA, GlnTTG, GluCTC, GluTTC, GlyCCC, GlyGCC, GlyTCC, HisGTG, IleGAT, LeuCAA, LeuTAA, LeuTAG, LysCTT, MetCAT, MetCAT, ProCGG, ProGGG, ProGGG, ProTGG, SerCGA, SerGCT, SerGGA, SerTGA, ThrCGT, ThrGGT, ThrTGT, ThrTGT, TyrGTA, ValGAC, ValTAC	17	root ; cellular organisms ; Archaea ; TACK group ; Thaumarchaeota [phylum]	k__Archaea (UID2)	207	145	103	27	111	7	0	0	0	82.45	4.03	57.14	62.30	66.56	medium	5054_1	no	species	d__Archaea;p__Thermoproteota;c__Nitrososphaeria;o__Nitrososphaerales;f__Nitrosopumilaceae;g__Nitrosopelagicus;s__	N/A	N/A	N/A	N/A	N/A	N/A	N/A	N/A	N/A	N/A	d__Archaea;p__Thermoproteota;c__Nitrososphaeria;o__Nitrososphaerales;f__Nitrosopumilaceae;g__Nitrosopelagicus;s__	taxonomic classification defined by topology and ANI
OceanDNA-a92	Arc_Ant_N45_bin.53	SAMD00334960	204	17147	851060	35.22	4816	0.00	10.88444	1.869048	A5S, B5S	yes	no	no	AlaCGC, AlaGGC, AlaTGC, AlaTGC, ArgCCT, ArgGCG, ArgTCG, ArgTCT, AsnGTT, AspGTC, CysGCA, GlnCTG, GluCTC, GlyCCC, GlyGCC, IleGAT, LeuCAA, LeuCAG, LeuGAG, LeuTAA, LeuTAG, LysCTT, LysTTT, MetCAT, PheGAA, ProCGG, ProGGG, ProTGG, SerCGA, SerGCT, SerGGA, SerTGA, ThrCGT, ThrGGT, ThrTGT, TyrGTA, ValGAC, ValTAC	18	root ; cellular organisms ; Archaea ; TACK group ; Thaumarchaeota [phylum]	k__Archaea (UID2)	207	145	103	44	97	4	0	0	0	70.01	3.24	50.00	53.81	58.05	medium	5054_1	no	species	d__Archaea;p__Thermoproteota;c__Nitrososphaeria;o__Nitrososphaerales;f__Nitrosopumilaceae;g__Nitrosopelagicus;s__	N/A	N/A	N/A	N/A	N/A	N/A	N/A	N/A	N/A	N/A	d__Archaea;p__Thermoproteota;c__Nitrososphaeria;o__Nitrososphaerales;f__Nitrosopumilaceae;g__Nitrosopelagicus;s__	taxonomic classification defined by topology and ANI
OceanDNA-a93	SRS1788340_bin.2	SAMD00334961	223	9576	770757	35.37	3868	0.00	18.10125	1.85918	A5S, B5S	yes	no	no	AlaCGC, AlaGGC, AlaTGC, ArgCCT, ArgGCG, ArgTCG, ArgTCT, AsnGTT, AspGTC, CysGCA, GlnCTG, GluTTC, GlyCCC, GlyGCC, HisGTG, IleGAT, LeuCAA, LeuCAG, LeuTAA, LeuTAG, LysCTT, LysTTT, MetCAT, MetCAT, PheGAA, ProCGG, ProGGG, ProTGG, SerCGA, SerGCT, SerTGA, ThrCGT, ThrGGT, ThrTGT, ValGAC, ValGAC, ValTAC	18	root ; cellular organisms ; Archaea ; TACK group ; Thaumarchaeota [phylum]	k__Archaea (UID2)	207	145	103	36	108	1	0	0	0	74.29	0.07	100.00	73.94	78.07	medium	5054_1	yes	species	d__Archaea;p__Thermoproteota;c__Nitrososphaeria;o__Nitrososphaerales;f__Nitrosopumilaceae;g__Nitrosopelagicus;s__	N/A	N/A	N/A	N/A	N/A	N/A	N/A	N/A	N/A	N/A	d__Archaea;p__Thermoproteota;c__Nitrososphaeria;o__Nitrososphaerales;f__Nitrosopumilaceae;g__Nitrosopelagicus;s__	taxonomic classification defined by topology and ANI
OceanDNA-a94	SRS1016434_bin.35	SAMD00334962	239	12335	752496	35.15	3276	0.00	14.04506	2.17538	A5S, B5S	yes	no	no	AlaCGC, AlaGGC, ArgCCT, ArgGCG, ArgTCG, ArgTCT, AsnGTT, CysGCA, GlnCTG, GlnTTG, GluCTC, GluCTC, GlyCCC, GlyCCC, GlyGCC, GlyTCC, LeuCAG, LeuTAG, MetCAT, PheGAA, ProCGG, ProTGG, SerCGA, SerGCT, SerTGA, ThrCGT, TyrGTA, ValTAC	15	root ; cellular organisms ; Archaea ; TACK group ; Thaumarchaeota [phylum]	k__Archaea (UID2)	207	145	103	32	108	5	0	0	0	78.33	3.88	40.00	58.93	62.98	medium	5054_1	no	species	d__Archaea;p__Thermoproteota;c__Nitrososphaeria;o__Nitrososphaerales;f__Nitrosopumilaceae;g__Nitrosopelagicus;s__	N/A	N/A	N/A	N/A	N/A	N/A	N/A	N/A	N/A	N/A	d__Archaea;p__Thermoproteota;c__Nitrososphaeria;o__Nitrososphaerales;f__Nitrosopumilaceae;g__Nitrosopelagicus;s__	taxonomic classification defined by topology and ANI
OceanDNA-a95	SRS1016435_bin.39	SAMD00334963	224	16848	745285	35.22	3902	0.00	8.034532	1.85009		no	no	no	AlaCGC, AlaGGC, AlaTGC, ArgCCT, ArgTCT, AsnGTT, CysGCA, GlnCTG, GluCTC, GluCTC, GluTTC, GlyCCC, GlyGCC, GlyTCC, HisGTG, IleGAT, LeuCAA, LeuCAG, LeuTAA, LeuTAG, LysCTT, MetCAT, MetCAT, ProCGG, ProGGG, SerCGA, SerGGA, SerTGA, ThrCGT, ThrGGT, TyrGTA, ValCAC, ValGAC, ValTAC	17	root ; cellular organisms ; Archaea ; TACK group ; Thaumarchaeota [phylum]	k__Archaea (UID2)	207	145	103	35	107	3	0	0	0	78.59	2.91	33.33	64.04	68.17	medium	5054_1	no	species	d__Archaea;p__Thermoproteota;c__Nitrososphaeria;o__Nitrososphaerales;f__Nitrosopumilaceae;g__Nitrosopelagicus;s__	N/A	N/A	N/A	N/A	N/A	N/A	N/A	N/A	N/A	N/A	d__Archaea;p__Thermoproteota;c__Nitrososphaeria;o__Nitrososphaerales;f__Nitrosopumilaceae;g__Nitrosopelagicus;s__	taxonomic classification defined by topology and ANI
OceanDNA-a96	SRS1791671_bin.37	SAMD00334964	181	16275	686497	35.40	4640	0.00	150.3726	1.253274	A5S, B5S	yes	no	no	AlaCGC, AlaGGC, AlaTGC, ArgACG, ArgCCT, ArgCCT, ArgTCG, AsnGTT, AsnGTT, AspGTC, GlnCTG, GluCTC, GlyCCC, HisGTG, IleGAT, LeuCAG, LeuGAG, LeuTAA, LeuTAG, LysTTT, MetCAT, MetCAT, MetCAT, SerCGA, SerGCT, ThrCGT, ThrGGT, ThrTGT, TyrGTA, ValGAC, ValGAC	16	root ; cellular organisms ; Archaea ; TACK group ; Thaumarchaeota [phylum]	k__Archaea (UID2)	207	145	103	35	104	6	0	0	0	75.00	3.80	33.33	56.00	60.22	medium	5054_2	yes	species	d__Archaea;p__Thermoproteota;c__Nitrososphaeria;o__Nitrososphaerales;f__Nitrosopumilaceae;g__Nitrosopelagicus;s__	N/A	N/A	N/A	N/A	N/A	GCA_000746705.1	95.0	d__Archaea;p__Thermoproteota;c__Nitrososphaeria;o__Nitrososphaerales;f__Nitrosopumilaceae;g__Nitrosopelagicus;s__Nitrosopelagicus sp000746705	80.03	0.33	d__Archaea;p__Thermoproteota;c__Nitrososphaeria;o__Nitrososphaerales;f__Nitrosopumilaceae;g__Nitrosopelagicus;s__	taxonomic classification defined by topology and ANI
OceanDNA-a97	SRS1788390_bin.56	SAMD00334965	133	22381	950273	35.47	10450	0.00	10.70853	1.678087	A5S, B5S	yes	no	no	AlaCGC, AlaGGC, AlaTGC, ArgCCT, ArgGCG, ArgTCG, ArgTCT, AsnGTT, AspGTC, GlnCTG, GlnTTG, GluCTC, GluCTC, GluTTC, GlyGCC, GlyTCC, HisGTG, IleGAT, LeuCAA, LeuCAG, LeuGAG, LeuTAA, LeuTAG, LeuTAG, LysCTT, LysTTT, MetCAT, MetCAT, PheGAA, ProCGG, ProGGG, ProTGG, SerCGA, SerCGA, SerGCT, SerGGA, SerTGA, ThrCGT, ThrGGT, ThrTGT, TyrGTA, ValCAC, ValGAC, ValTAC	18	root ; cellular organisms ; Archaea ; TACK group ; Thaumarchaeota [phylum]	k__Archaea (UID2)	207	145	103	22	113	9	1	0	0	81.80	5.09	16.67	56.35	60.98	medium	5054_3	yes	species	d__Archaea;p__Thermoproteota;c__Nitrososphaeria;o__Nitrososphaerales;f__Nitrosopumilaceae;g__Nitrosopelagicus;s__	N/A	N/A	N/A	N/A	N/A	N/A	N/A	N/A	N/A	N/A	d__Archaea;p__Thermoproteota;c__Nitrososphaeria;o__Nitrososphaerales;f__Nitrosopumilaceae;g__Nitrosopelagicus;s__	taxonomic classification defined by topology and ANI
OceanDNA-a98	SRS992707_bin.2	SAMD00334966	252	37446	1133775	35.40	6563	0.00	32.89149	0.8557015	A5S, B5S	yes	no	no	AlaCGC, AlaTGC, ArgCCT, ArgGCG, ArgTCT, ArgTCT, AsnGTT, AspGTC, CysGCA, GlnCTG, GlnTTG, GlnTTG, GluCTC, GluCTC, GluCTC, GluTTC, GluTTC, GlyCCC, GlyCCC, GlyGCC, GlyTCC, HisGTG, IleGAT, LeuCAA, LeuCAG, LeuGAG, LeuTAA, LeuTAA, LeuTAG, LysCTT, LysTTT, MetCAT, MetCAT, MetCAT, MetCAT, MetCAT, PheGAA, ProCGG, ProGGG, ProTGG, SerCGA, SerCGA, SerGCT, SerGGA, SerTGA, SerTGA, ThrCGT, ThrGGT, ThrGGT, ThrTGT,…	18	root ; cellular organisms ; Archaea ; TACK group ; Thaumarchaeota [phylum]	k__Archaea (UID2)	207	145	103	11	129	5	0	0	0	92.96	3.88	20.00	73.56	77.95	medium	5054_4	yes	species	d__Archaea;p__Thermoproteota;c__Nitrososphaeria;o__Nitrososphaerales;f__Nitrosopumilaceae;g__Nitrosopelagicus;s__	N/A	N/A	N/A	N/A	N/A	N/A	N/A	N/A	N/A	N/A	d__Archaea;p__Thermoproteota;c__Nitrososphaeria;o__Nitrososphaerales;f__Nitrosopumilaceae;g__Nitrosopelagicus;s__	taxonomic classification defined by topology and ANI
OceanDNA-a99	SRS992723_bin.7	SAMD00334967	262	22085	997030	35.42	4673	0.00	21.53326	0.9052787	A5S, B5S	yes	no	no	AlaCGC, AlaCGC, AlaGGC, AlaTGC, ArgCCT, ArgGCG, ArgTCG, ArgTCT, AspGTC, CysGCA, CysGCA, GlnTTG, GluCTC, GluTTC, GlyCCC, GlyGCC, HisGTG, IleGAT, LeuCAG, LeuGAG, LeuGAG, LeuTAA, LeuTAG, LeuTAG, LysCTT, LysTTT, MetCAT, MetCAT, PheGAA, ProCGG, ProGGG, ProTGG, SerCGA, SerGCT, SerGGA, ThrCGT, ThrGGT, ValGAC, ValTAC	17	root ; cellular organisms ; Archaea ; TACK group ; Thaumarchaeota [phylum]	k__Archaea (UID2)	207	145	103	25	114	6	0	0	0	83.66	4.69	66.67	60.21	64.43	medium	5054_4	no	species	d__Archaea;p__Thermoproteota;c__Nitrososphaeria;o__Nitrososphaerales;f__Nitrosopumilaceae;g__Nitrosopelagicus;s__	N/A	N/A	N/A	N/A	N/A	N/A	N/A	N/A	N/A	N/A	d__Archaea;p__Thermoproteota;c__Nitrososphaeria;o__Nitrososphaerales;f__Nitrosopumilaceae;g__Nitrosopelagicus;s__	taxonomic classification defined by topology and ANI
OceanDNA-a100	SRS992690_bin.11	SAMD00334968	175	12855	668005	35.31	4183	0.00	22.91582	2.003459	A16S_47%, B16S_47%	no	yes	no	AlaCGC, AlaGGC, AlaTGC, ArgCCT, AsnGTT, AspGTC, CysGCA, GlnCTG, GlnTTG, GluCTC, GluTTC, GlyCCC, GlyGCC, GlyTCC, HisGTG, IleGAT, LeuCAA, LeuGAG, LeuTAA, LeuTAG, LysCTT, LysTTT, MetCAT, PheGAA, PheGAA, ProCGG, SerGCT, ThrGGT, ThrTGT, TyrGTA, UndetNNN, ValGAC	19	root ; cellular organisms ; Archaea ; TACK group ; Thaumarchaeota [phylum]	k__Archaea (UID2)	207	145	103	53	91	1	0	0	0	68.85	0.97	100.00	64.00	68.17	medium	5055_1	no	species	d__Archaea;p__Thermoproteota;c__Nitrososphaeria;o__Nitrososphaerales;f__Nitrosopumilaceae;g__Nitrosopelagicus;s__	N/A	N/A	N/A	N/A	N/A	GCA_002709285.1	95.0	d__Archaea;p__Thermoproteota;c__Nitrososphaeria;o__Nitrososphaerales;f__Nitrosopumilaceae;g__Nitrosopelagicus;s__Nitrosopelagicus sp002709285	94.94	0.69	d__Archaea;p__Thermoproteota;c__Nitrososphaeria;o__Nitrososphaerales;f__Nitrosopumilaceae;g__Nitrosopelagicus;s__	taxonomic classification defined by topology and ANI
OceanDNA-a101	SRS992698_bin.6	SAMD00334969	210	6546	593728	35.20	3075	0.00	13.11298	1.612766		no	no	no	AlaGGC, AlaTGC, ArgCCT, ArgGCG, ArgGCG, ArgTCT, AsnGTT, AspGTC, GlnTTG, GluCTC, GlyGCC, GlyTCC, IleGAT, LeuCAG, LeuGAG, LeuTAA, LeuTAG, LysTTT, PheGAA, ProTGG, SerGCT, SerGGA, ThrGGT, TyrGTA, UndetNNN, UndetNNN, ValCAC, ValGAC	16	root ; cellular organisms ; Archaea ; TACK group ; Thaumarchaeota [phylum]	k__Archaea (UID2)	207	145	103	63	80	2	0	0	0	62.54	1.21	100.00	56.49	60.51	medium	5055_1	no	species	d__Archaea;p__Thermoproteota;c__Nitrososphaeria;o__Nitrososphaerales;f__Nitrosopumilaceae;g__Nitrosopelagicus;s__	N/A	N/A	N/A	N/A	N/A	GCA_002709285.1	95.0	d__Archaea;p__Thermoproteota;c__Nitrososphaeria;o__Nitrososphaerales;f__Nitrosopumilaceae;g__Nitrosopelagicus;s__Nitrosopelagicus sp002709285	94.94	0.6	d__Archaea;p__Thermoproteota;c__Nitrososphaeria;o__Nitrososphaerales;f__Nitrosopumilaceae;g__Nitrosopelagicus;s__	taxonomic classification defined by topology and ANI
OceanDNA-a102	SRS992707_bin.10	SAMD00334970	287	14696	955150	35.46	4598	0.00	17.02042	1.472445	A5S, B5S	yes	no	no	AlaCGC, AlaGGC, AlaTGC, ArgACG, ArgCCT, ArgGCG, ArgTCG, ArgTCT, GlnCTG, GluCTC, GluTTC, GlyCCC, GlyGCC, GlyTCC, HisGTG, IleGAT, LeuCAA, LeuCAG, LeuGAG, LeuTAA, LeuTAG, LysCTT, LysTTT, MetCAT, MetCAT, PheGAA, ProCGG, ProGGG, ProTGG, ProTGG, SerCGA, SerCGA, SerGCT, SerGGA, SerTGA, ThrGGT, ThrTGT, TyrGTA, UndetNNN, UndetNNN, ValCAC, ValGAC, ValTAC, ValTAC	16	root ; cellular organisms ; Archaea ; TACK group ; Thaumarchaeota [phylum]	k__Archaea (UID2)	207	145	103	40	100	5	0	0	0	79.37	4.85	100.00	55.12	59.34	medium	5055_1	no	species	d__Archaea;p__Thermoproteota;c__Nitrososphaeria;o__Nitrososphaerales;f__Nitrosopumilaceae;g__Nitrosopelagicus;s__	N/A	N/A	N/A	N/A	N/A	GCA_002709285.1	95.0	d__Archaea;p__Thermoproteota;c__Nitrososphaeria;o__Nitrososphaerales;f__Nitrosopumilaceae;g__Nitrosopelagicus;s__Nitrosopelagicus sp002709285	94.37	0.56	d__Archaea;p__Thermoproteota;c__Nitrososphaeria;o__Nitrososphaerales;f__Nitrosopumilaceae;g__Nitrosopelagicus;s__	taxonomic classification defined by topology and ANI
OceanDNA-a103	SRS992715_bin.13	SAMD00334971	214	10183	714047	35.20	3920	0.00	13.82865	1.500267		no	no	no	AlaCGC, AlaTGC, ArgACG, ArgCCT, ArgGCG, ArgTCG, ArgTCT, AspGTC, GlnCTG, GlnTTG, GluCTC, GluTTC, GlyCCC, GlyGCC, GlyTCC, HisGTG, IleGAT, LysCTT, LysTTT, LysTTT, MetCAT, PheGAA, ProCGG, ProGGG, SerCGA, SerGCT, SerTGA, ThrCGT, ThrTGT, TyrGTA, UndetNNN, UndetNNN, ValCAC, ValGAC	16	root ; cellular organisms ; Archaea ; TACK group ; Thaumarchaeota [phylum]	k__Archaea (UID2)	207	145	103	56	86	3	0	0	0	65.61	1.94	66.67	55.91	60.05	medium	5055_1	no	species	d__Archaea;p__Thermoproteota;c__Nitrososphaeria;o__Nitrososphaerales;f__Nitrosopumilaceae;g__Nitrosopelagicus;s__	N/A	N/A	N/A	N/A	N/A	GCA_002709285.1	95.0	d__Archaea;p__Thermoproteota;c__Nitrososphaeria;o__Nitrososphaerales;f__Nitrosopumilaceae;g__Nitrosopelagicus;s__Nitrosopelagicus sp002709285	95.09	0.61	d__Archaea;p__Thermoproteota;c__Nitrososphaeria;o__Nitrososphaerales;f__Nitrosopumilaceae;g__Nitrosopelagicus;s__	taxonomic classification defined by topology and ANI
OceanDNA-a104	SRS992726_bin.13	SAMD00334972	168	36454	933705	35.53	9416	0.00	31.24581	1.262361	A16S_26%	no	yes	no	AlaCGC, AlaGGC, AlaTGC, ArgCCT, ArgGCG, ArgTCG, ArgTCT, AsnGTT, AsnGTT, AspGTC, CysGCA, GlnTTG, GluCTC, GluTTC, GlyCCC, GlyGCC, GlyTCC, HisGTG, IleGAT, LeuCAA, LeuCAG, LeuGAG, LeuTAA, LeuTAG, LysCTT, LysTTT, MetCAT, MetCAT, PheGAA, ProCGG, ProGGG, ProTGG, SerGCT, SerGGA, SerTGA, ThrCGT, ThrGGT, ThrTGT, TyrGTA, UndetNNN, UndetNNN, ValCAC, ValCAC, ValGAC	19	root ; cellular organisms ; Archaea ; TACK group ; Thaumarchaeota [phylum]	k__Archaea (UID2)	207	145	103	23	119	3	0	0	0	90.61	1.62	100.00	82.51	87.09	medium	5055_1	no	species	d__Archaea;p__Thermoproteota;c__Nitrososphaeria;o__Nitrososphaerales;f__Nitrosopumilaceae;g__Nitrosopelagicus;s__	N/A	N/A	N/A	N/A	N/A	GCA_002709285.1	95.0	d__Archaea;p__Thermoproteota;c__Nitrososphaeria;o__Nitrososphaerales;f__Nitrosopumilaceae;g__Nitrosopelagicus;s__Nitrosopelagicus sp002709285	94.97	0.69	d__Archaea;p__Thermoproteota;c__Nitrososphaeria;o__Nitrososphaerales;f__Nitrosopumilaceae;g__Nitrosopelagicus;s__	taxonomic classification defined by topology and ANI
OceanDNA-a105	SRS992727_bin.10	SAMD00334973	242	11788	655813	35.48	2613	0.00	17.4999	2.29584		no	no	no	AlaCGC, AlaGGC, AlaTGC, ArgCCT, ArgTCG, ArgTCT, GlnCTG, GlnTTG, GluCTC, GluTTC, GlyGCC, GlyTCC, IleGAT, LeuCAA, LeuGAG, LeuTAA, LysCTT, LysCTT, MetCAT, ProGGG, ProTGG, SerGCT, SerGGA, SerTGA, ThrCGT, ThrGGT, ThrTGT, UndetNNN, UndetNNN, ValCAC, ValGAC	13	root ; cellular organisms ; Archaea ; TACK group ; Thaumarchaeota [phylum]	k__Archaea (UID2)	207	145	103	56	87	2	0	0	0	63.59	1.46	50.00	56.29	60.22	medium	5055_1	no	species	d__Archaea;p__Thermoproteota;c__Nitrososphaeria;o__Nitrososphaerales;f__Nitrosopumilaceae;g__Nitrosopelagicus;s__	N/A	N/A	N/A	N/A	N/A	GCA_002709285.1	95.0	d__Archaea;p__Thermoproteota;c__Nitrososphaeria;o__Nitrososphaerales;f__Nitrosopumilaceae;g__Nitrosopelagicus;s__Nitrosopelagicus sp002709285	95.81	0.58	d__Archaea;p__Thermoproteota;c__Nitrososphaeria;o__Nitrososphaerales;f__Nitrosopumilaceae;g__Nitrosopelagicus;s__	taxonomic classification defined by topology and ANI
OceanDNA-a106	SRS992730_bin.2	SAMD00334974	297	10221	853689	35.43	3531	0.00	15.83824	1.725403		no	no	no	AlaCGC, AlaGGC, AlaTGC, ArgACG, ArgCCT, ArgGCG, ArgTCG, ArgTCT, AsnGTT, GlnCTG, GluCTC, GluTTC, GlyCCC, GlyGCC, GlyTCC, HisGTG, IleGAT, LeuCAA, LeuCAG, LeuGAG, LeuTAA, LeuTAG, LysCTT, LysTTT, MetCAT, PheGAA, ProCGG, ProGGG, ProGGG, ProTGG, SerCGA, SerGCT, SerGGA, SerTGA, ThrCGT, ThrGGT, ThrTGT, TyrGTA, UndetNNN, ValGAC, ValTAC	17	root ; cellular organisms ; Archaea ; TACK group ; Thaumarchaeota [phylum]	k__Archaea (UID2)	207	145	103	30	113	2	0	0	0	83.33	1.94	50.00	73.63	77.71	medium	5055_1	no	species	d__Archaea;p__Thermoproteota;c__Nitrososphaeria;o__Nitrososphaerales;f__Nitrosopumilaceae;g__Nitrosopelagicus;s__	N/A	N/A	N/A	N/A	N/A	GCA_002709285.1	95.0	d__Archaea;p__Thermoproteota;c__Nitrososphaeria;o__Nitrososphaerales;f__Nitrosopumilaceae;g__Nitrosopelagicus;s__Nitrosopelagicus sp002709285	95.45	0.62	d__Archaea;p__Thermoproteota;c__Nitrososphaeria;o__Nitrososphaerales;f__Nitrosopumilaceae;g__Nitrosopelagicus;s__	taxonomic classification defined by topology and ANI
OceanDNA-a107	Arc_Ant_N27_bin.44	SAMD00334975	289	8168	789494	35.35	2803	0.00	8.937085	2.054069		no	no	no	AlaCGC, AlaGGC, AlaTGC, ArgACG, ArgGCG, ArgTCG, ArgTCG, ArgTCT, AsnGTT, CysGCA, GlnTTG, GluCTC, GlyCCC, GlyGCC, HisGTG, IleGAT, LeuCAA, LeuGAG, LeuTAG, LysCTT, PheGAA, ProCGG, ProGGG, ProTGG, SerGCT, SerGGA, SerTGA, ThrCGT, ThrTGT, TyrGTA, UndetNNN, UndetNNN, ValTAC	17	root ; cellular organisms ; Archaea ; TACK group ; Thaumarchaeota [phylum]	k__Archaea (UID2)	207	145	103	44	95	6	0	0	0	70.58	4.05	66.67	50.33	54.30	medium	5056_1	no	species	d__Archaea;p__Thermoproteota;c__Nitrososphaeria;o__Nitrososphaerales;f__Nitrosopumilaceae;g__Nitrosopelagicus;s__	N/A	N/A	N/A	N/A	N/A	GCA_000402075.1	95.0	d__Archaea;p__Thermoproteota;c__Nitrososphaeria;o__Nitrososphaerales;f__Nitrosopumilaceae;g__Nitrosopelagicus;s__Nitrosopelagicus sp000402075	94.59	0.96	d__Archaea;p__Thermoproteota;c__Nitrososphaeria;o__Nitrososphaerales;f__Nitrosopumilaceae;g__Nitrosopelagicus;s__	taxonomic classification defined by topology and ANI
OceanDNA-a108	Arc_Ant_N37_bin.70	SAMD00334976	247	8428	572840	35.78	2314	0.00	21.09708	2.612778	A16S_37%, B16S_37%	no	yes	no	AlaCGC, AlaGGC, AlaTGC, ArgGCG, AspGTC, GlnCTG, GlnTTG, GluTTC, GlyTCC, IleGAT, LeuCAA, LeuCAG, LeuTAA, LysCTT, LysTTT, MetCAT, ProGGG, SerCGA, SerGCT, ThrGGT, ThrGGT, UndetNNN, UndetNNN, ValCAC, ValTAC	14	root ; cellular organisms ; Archaea ; TACK group ; Thaumarchaeota [phylum]	k__Archaea (UID2)	207	145	103	47	96	2	0	0	0	70.68	1.94	50.00	60.98	64.85	medium	5056_1	no	none	d__Archaea;p__Thermoproteota;c__Nitrososphaeria;o__Nitrososphaerales;f__Nitrosopumilaceae;g__Nitrosopelagicus;s__Nitrosopelagicus sp000402075	GCA_000402075.1	95.0	d__Archaea;p__Thermoproteota;c__Nitrososphaeria;o__Nitrososphaerales;f__Nitrosopumilaceae;g__Nitrosopelagicus;s__Nitrosopelagicus sp000402075	96.33	1.0	GCA_000402075.1	95.0	d__Archaea;p__Thermoproteota;c__Nitrososphaeria;o__Nitrososphaerales;f__Nitrosopumilaceae;g__Nitrosopelagicus;s__Nitrosopelagicus sp000402075	96.33	1.0	d__Archaea;p__Thermoproteota;c__Nitrososphaeria;o__Nitrososphaerales;f__Nitrosopumilaceae;g__Nitrosopelagicus;s__	taxonomic classification defined by topology and ANI
OceanDNA-a109	SRS1528127_bin.56	SAMD00334977	267	8086	639831	35.48	2336	0.00	9.482457	2.282056		no	no	no	AlaCGC, AlaGGC, AlaTGC, ArgCCT, ArgGCG, ArgTCG, ArgTCT, AspGTC, GlnCTG, GlyTCC, IleGAT, IleGAT, LeuCAA, LeuCAG, LeuTAA, LeuTAA, LeuTAG, LysCTT, MetCAT, SerGCT, SerGGA, SerTGA, ThrCGT, ThrGGT, ThrTGT, TyrGTA, UndetNNN, ValCAC, ValTAC	13	root ; cellular organisms ; Archaea ; TACK group ; Thaumarchaeota [phylum]	k__Archaea (UID2)	207	145	103	54	87	4	0	0	0	64.22	2.51	75.00	51.67	55.55	medium	5056_1	no	none	d__Archaea;p__Thermoproteota;c__Nitrososphaeria;o__Nitrososphaerales;f__Nitrosopumilaceae;g__Nitrosopelagicus;s__Nitrosopelagicus sp000402075	GCA_000402075.1	95.0	d__Archaea;p__Thermoproteota;c__Nitrososphaeria;o__Nitrososphaerales;f__Nitrosopumilaceae;g__Nitrosopelagicus;s__Nitrosopelagicus sp000402075	96.79	1.0	GCA_000402075.1	95.0	d__Archaea;p__Thermoproteota;c__Nitrososphaeria;o__Nitrososphaerales;f__Nitrosopumilaceae;g__Nitrosopelagicus;s__Nitrosopelagicus sp000402075	96.79	1.0	d__Archaea;p__Thermoproteota;c__Nitrososphaeria;o__Nitrososphaerales;f__Nitrosopumilaceae;g__Nitrosopelagicus;s__	taxonomic classification defined by topology and ANI
OceanDNA-a110	SRS992690_bin.7	SAMD00334978	192	20191	693045	36.03	3767	0.00	60.9265	1.487067		no	no	no	AlaCGC, AlaTGC, ArgCCT, ArgTCT, AspGTC, CysGCA, GlnTTG, GluCTC, GluTTC, GlyGCC, GlyTCC, HisGTG, IleGAT, LeuCAA, LeuCAG, LeuGAG, LeuTAA, LeuTAG, LysTTT, MetCAT, PheGAA, ProCGG, ProTGG, SerCGA, SerGCT, SerGGA, SerTGA, ThrCGT, ThrGGT, ThrTGT, TyrGTA, UndetNNN, UndetNNN, ValGAC, ValTAC	18	root ; cellular organisms ; Archaea ; TACK group ; Thaumarchaeota [phylum]	k__Archaea (UID2)	207	145	103	41	100	4	0	0	0	72.83	1.61	75.00	64.78	68.90	medium	5056_2	no	species	d__Archaea;p__Thermoproteota;c__Nitrososphaeria;o__Nitrososphaerales;f__Nitrosopumilaceae;g__Nitrosopelagicus;s__	N/A	N/A	N/A	N/A	N/A	N/A	N/A	N/A	N/A	N/A	d__Archaea;p__Thermoproteota;c__Nitrososphaeria;o__Nitrososphaerales;f__Nitrosopumilaceae;g__Nitrosopelagicus;s__	taxonomic classification defined by topology and ANI
OceanDNA-a111	SRS992707_bin.5	SAMD00334979	171	17337	593965	35.42	3923	0.00	90.95551	1.370202		no	no	no	AlaCGC, AlaGGC, ArgTCT, AsnGTT, CysGCA, GluCTC, GlyCCC, GlyGCC, GlyTCC, HisGTG, IleGAT, LeuCAA, LeuCAG, LeuTAA, LysCTT, MetCAT, PheGAA, ProTGG, SerGCT, SerGCT, SerGGA, SerTGA, ThrCGT, ThrGGT, ThrTGT, TyrGTA, UndetNNN	16	root ; cellular organisms ; Archaea ; TACK group ; Thaumarchaeota [phylum]	k__Archaea (UID2)	207	145	103	55	87	3	0	0	0	62.98	1.94	66.67	53.28	57.42	medium	5056_2	no	species	d__Archaea;p__Thermoproteota;c__Nitrososphaeria;o__Nitrososphaerales;f__Nitrosopumilaceae;g__Nitrosopelagicus;s__	N/A	N/A	N/A	N/A	N/A	N/A	N/A	N/A	N/A	N/A	d__Archaea;p__Thermoproteota;c__Nitrososphaeria;o__Nitrososphaerales;f__Nitrosopumilaceae;g__Nitrosopelagicus;s__	taxonomic classification defined by topology and ANI
OceanDNA-a112	SRS992708_bin.2	SAMD00334980	301	18463	838331	35.96	3660	0.00	57.72546	1.591415	A16S_30%, A23S, B16S_29%, B23S	no	yes	yes	AlaCGC, AlaGGC, AlaGGC, AlaTGC, ArgCCT, ArgTCG, ArgTCT, AsnGTT, AspGTC, CysGCA, GlnCTG, GlnCTG, GlnTTG, GluCTC, GluTTC, GlyCCC, GlyGCC, GlyTCC, HisGTG, IleGAT, LeuCAA, LeuCAG, LeuGAG, LeuTAA, LysCTT, LysCTT, LysTTT, MetCAT, PheGAA, ProCGG, ProGGG, ProTGG, SerCGA, SerGCT, SerGGA, SerTGA, ThrCGT, ThrCGT, ThrGGT, TyrGTA, UndetNNN, UndetNNN, UndetNNN, ValGAC, ValTAC, ValTAC	19	root ; cellular organisms ; Archaea ; TACK group ; Thaumarchaeota [phylum]	k__Archaea (UID2)	207	145	103	26	113	6	0	0	0	81.50	3.96	83.33	61.70	65.80	medium	5056_2	no	species	d__Archaea;p__Thermoproteota;c__Nitrososphaeria;o__Nitrososphaerales;f__Nitrosopumilaceae;g__Nitrosopelagicus;s__	N/A	N/A	N/A	N/A	N/A	N/A	N/A	N/A	N/A	N/A	d__Archaea;p__Thermoproteota;c__Nitrososphaeria;o__Nitrososphaerales;f__Nitrosopumilaceae;g__Nitrosopelagicus;s__	taxonomic classification defined by topology and ANI
OceanDNA-a113	SRS992715_bin.4	SAMD00334981	196	17742	715008	35.78	4020	0.00	76.75715	1.515386		no	no	no	AlaCGC, AlaGGC, AlaTGC, ArgCCT, AsnGTT, AspGTC, CysGCA, GlnTTG, GluCTC, GlyCCC, GlyGCC, GlyTCC, IleGAT, LeuCAA, LeuCAG, LeuGAG, LeuTAA, LeuTAG, LysCTT, LysTTT, PheGAA, ProCGG, ProTGG, SerCGA, SerGCT, SerGGA, SerTGA, ThrCGT, ThrGGT, ThrTGT, TyrGTA, UndetNNN, UndetNNN, ValGAC	17	root ; cellular organisms ; Archaea ; TACK group ; Thaumarchaeota [phylum]	k__Archaea (UID2)	207	145	103	32	111	2	0	0	0	76.63	1.94	100.00	66.93	71.08	medium	5056_2	yes	species	d__Archaea;p__Thermoproteota;c__Nitrososphaeria;o__Nitrososphaerales;f__Nitrosopumilaceae;g__Nitrosopelagicus;s__	N/A	N/A	N/A	N/A	N/A	N/A	N/A	N/A	N/A	N/A	d__Archaea;p__Thermoproteota;c__Nitrososphaeria;o__Nitrososphaerales;f__Nitrosopumilaceae;g__Nitrosopelagicus;s__	taxonomic classification defined by topology and ANI
OceanDNA-a114	SRS992727_bin.4	SAMD00334982	374	13880	980066	36.04	3038	0.00	51.57936	1.615561	A16S_39%, A16S_59%, A23S_59%, B16S_39%, B16S_58%, B23S_59%	no	yes	yes	AlaCGC, AlaGGC, AlaTGC, ArgCCT, ArgGCG, ArgTCG, ArgTCT, AsnGTT, AspGTC, CysGCA, GlnCTG, GluCTC, GluTTC, GlyCCC, GlyGCC, GlyTCC, HisGTG, IleGAT, LeuCAA, LeuCAG, LeuGAG, LeuTAA, LysCTT, LysTTT, MetCAT, MetCAT, MetCAT, PheGAA, ProCGG, ProGGG, ProTGG, SerCGA, SerGCT, SerGGA, SerTGA, ThrGGT, ThrTGT, TyrGTA, UndetNNN, UndetNNN, ValTAC	19	root ; cellular organisms ; Archaea ; TACK group ; Thaumarchaeota [phylum]	k__Archaea (UID2)	207	145	103	29	109	7	0	0	0	81.57	5.90	85.71	52.07	56.08	medium	5056_2	no	species	d__Archaea;p__Thermoproteota;c__Nitrososphaeria;o__Nitrososphaerales;f__Nitrosopumilaceae;g__Nitrosopelagicus;s__	N/A	N/A	N/A	N/A	N/A	N/A	N/A	N/A	N/A	N/A	d__Archaea;p__Thermoproteota;c__Nitrososphaeria;o__Nitrososphaerales;f__Nitrosopumilaceae;g__Nitrosopelagicus;s__	taxonomic classification defined by topology and ANI
OceanDNA-a115	SRS992730_bin.6	SAMD00334983	182	15725	655246	35.74	4169	0.00	72.70507	1.417211		no	no	no	AlaCGC, AlaGGC, AlaTGC, ArgCCT, AspGTC, AspGTC, CysGCA, GlnTTG, GluCTC, GluTTC, GlyGCC, GlyTCC, HisGTG, IleGAT, LeuTAA, LysCTT, LysTTT, MetCAT, PheGAA, ProCGG, ProTGG, SerGCT, ThrCGT, ThrGGT, TyrGTA, UndetNNN, ValGAC, ValTAC, ValTAC	18	root ; cellular organisms ; Archaea ; TACK group ; Thaumarchaeota [phylum]	k__Archaea (UID2)	207	145	103	55	87	3	0	0	0	62.15	2.02	66.67	52.05	56.22	medium	5056_2	no	species	d__Archaea;p__Thermoproteota;c__Nitrososphaeria;o__Nitrososphaerales;f__Nitrosopumilaceae;g__Nitrosopelagicus;s__	N/A	N/A	N/A	N/A	N/A	N/A	N/A	N/A	N/A	N/A	d__Archaea;p__Thermoproteota;c__Nitrososphaeria;o__Nitrososphaerales;f__Nitrosopumilaceae;g__Nitrosopelagicus;s__	taxonomic classification defined by topology and ANI
OceanDNA-a116	Arc_Ant_N15_bin.59	SAMD00334984	164	26635	933363	35.16	8102	0.00	26.30767	1.078986		no	no	no	AlaCGC, AlaGGC, AlaTGC, ArgACG, ArgCCT, ArgGCG, ArgTCG, ArgTCG, ArgTCT, AspGTC, CysGCA, GlnCTG, GlnTTG, GluCTC, GluCTC, GluTTC, GluTTC, GlyCCC, GlyGCC, HisGTG, IleGAT, LeuCAA, LeuCAG, LeuGAG, LeuTAA, LysCTT, LysTTT, MetCAT, MetCAT, MetCAT, MetCAT, PheGAA, ProGGG, ProTGG, SerCGA, SerCGA, SerGCT, SerGGA, SerTGA, ThrGGT, ThrTGT, ValCAC, ValGAC, ValTAC	17	root ; cellular organisms ; Archaea ; TACK group ; Thaumarchaeota [phylum]	k__Archaea (UID2)	207	145	103	24	114	7	0	0	0	83.74	5.34	71.43	57.04	61.54	medium	5057_0	no	species	d__Archaea;p__Thermoproteota;c__Nitrososphaeria;o__Nitrososphaerales;f__Nitrosopumilaceae;g__Nitrosopelagicus;s__	N/A	N/A	N/A	N/A	N/A	N/A	N/A	N/A	N/A	N/A	d__Archaea;p__Thermoproteota;c__Nitrososphaeria;o__Nitrososphaerales;f__Nitrosopumilaceae;g__Nitrosopelagicus;s__	taxonomic classification defined by topology and ANI
OceanDNA-a117	Arc_Ant_N19_bin.64	SAMD00334985	142	25603	900872	35.23	9074	0.00	23.9687	0.9624502		no	no	no	AlaCGC, AlaGGC, AlaTGC, ArgACG, ArgCCT, ArgGCG, ArgTCG, ArgTCT, AspGTC, CysGCA, GlnCTG, GlnTTG, GluCTC, GluCTC, GluTTC, GlyCCC, GlyGCC, GlyTCC, HisGTG, IleGAT, LeuCAG, LeuGAG, LeuTAG, LysCTT, LysTTT, MetCAT, PheGAA, ProGGG, ProTGG, SerCGA, SerGCT, SerGGA, SerTGA, ThrCGT, ThrGGT, ThrTGT, UndetNNN, ValGAC, ValTAC, ValTAC	17	root ; cellular organisms ; Archaea ; TACK group ; Thaumarchaeota [phylum]	k__Archaea (UID2)	207	145	103	12	132	1	0	0	0	91.67	0.97	0.00	86.82	91.38	medium	5057_0	yes	species	d__Archaea;p__Thermoproteota;c__Nitrososphaeria;o__Nitrososphaerales;f__Nitrosopumilaceae;g__Nitrosopelagicus;s__	N/A	N/A	N/A	N/A	N/A	N/A	N/A	N/A	N/A	N/A	d__Archaea;p__Thermoproteota;c__Nitrososphaeria;o__Nitrososphaerales;f__Nitrosopumilaceae;g__Nitrosopelagicus;s__	taxonomic classification defined by topology and ANI
OceanDNA-a118	MP0261_bin.11	SAMD00334986	385	9460	717403	36.09	1906	0.00	5.259023	1.725337	A16S, A23S_44%, A23S_51%, A5S, B16S, B23S_40%, B23S_47%, B5S	yes	yes	yes	AlaCGC, AlaTGC, ArgCCT, ArgTCG, ArgTCT, AsnGTT, AspGTC, CysGCA, GlnCTG, GlnTTG, GluCTC, GluTTC, GlyCCC, GlyGCC, GlyTCC, IleGAT, LeuCAG, LeuGAG, LeuGAG, LeuTAA, LeuTAG, LysCTT, LysTTT, MetCAT, ProCGG, ProGGG, ProTGG, SerGCT, SerTGA, ThrCGT, ThrGGT, ThrTGT, ValCAC, ValGAC	16	root ; cellular organisms ; Archaea ; TACK group ; Thaumarchaeota [phylum]	k__Archaea (UID2)	207	145	103	33	107	4	1	0	0	76.87	3.80	57.14	57.87	61.65	medium	5058_0	no	none	d__Archaea;p__Thermoproteota;c__Nitrososphaeria;o__Nitrososphaerales;f__Nitrosopumilaceae;g__Nitrosopelagicus;s__Nitrosopelagicus sp007037205	GCA_007037205.1	95.0	d__Archaea;p__Thermoproteota;c__Nitrososphaeria;o__Nitrososphaerales;f__Nitrosopumilaceae;g__Nitrosopelagicus;s__Nitrosopelagicus sp007037205	97.55	0.76	N/A	N/A	N/A	N/A	N/A	d__Archaea;p__Thermoproteota;c__Nitrososphaeria;o__Nitrososphaerales;f__Nitrosopumilaceae;g__Nitrosopelagicus;s__	ANI
OceanDNA-a119	MP0326_bin.7	SAMD00334987	387	7143	749844	36.06	2090	0.00	5.523256	1.950325	A23S_32%, B23S_32%	no	no	yes	AlaCGC, AlaGGC, AlaTGC, ArgACG, ArgGCG, ArgTCG, ArgTCT, AspGTC, CysGCA, GlnCTG, GlnTTG, GluCTC, GluTTC, GlyCCC, GlyGCC, GlyTCC, HisGTG, IleGAT, IleGAT, LeuCAA, LeuCAG, LeuGAG, LeuTAA, LeuTAG, LysTTT, MetCAT, ProCGG, SerCGA, SerGCT, SerGGA, ThrGGT, ThrTGT, TyrGTA, ValCAC, ValGAC, ValTAC	17	root ; cellular organisms ; Archaea ; TACK group ; Thaumarchaeota [phylum]	k__Archaea (UID2)	207	145	103	43	97	5	0	0	0	70.23	3.47	60.00	52.88	56.70	medium	5058_0	no	none	d__Archaea;p__Thermoproteota;c__Nitrososphaeria;o__Nitrososphaerales;f__Nitrosopumilaceae;g__Nitrosopelagicus;s__Nitrosopelagicus sp007037205	GCA_007037205.1	95.0	d__Archaea;p__Thermoproteota;c__Nitrososphaeria;o__Nitrososphaerales;f__Nitrosopumilaceae;g__Nitrosopelagicus;s__Nitrosopelagicus sp007037205	97.46	0.73	N/A	N/A	N/A	N/A	N/A	d__Archaea;p__Thermoproteota;c__Nitrososphaeria;o__Nitrososphaerales;f__Nitrosopumilaceae;g__Nitrosopelagicus;s__	ANI
OceanDNA-a120	MP0440_bin.13	SAMD00334988	405	11927	766854	36.18	1963	0.00	5.581223	1.788485	A16S, A23S, B16S, B23S	no	yes	yes	AlaCGC, ArgACG, ArgTCG, ArgTCT, CysGCA, GlnCTG, GlnTTG, GluCTC, GluTTC, GlyCCC, GlyGCC, GlyTCC, HisGTG, IleGAT, LeuCAA, LeuCAG, LeuTAG, MetCAT, PheGAA, ProCGG, ProGGG, ProTGG, SerCGA, SerGCT, SerGGA, SerTGA, ThrCGT, ThrGGT, UndetNNN, ValCAC, ValGAC, ValTAC, ValTAC	15	root ; cellular organisms ; Archaea ; TACK group ; Thaumarchaeota [phylum]	k__Archaea (UID2)	207	145	103	45	97	3	0	0	0	69.83	1.53	100.00	62.18	65.97	medium	5058_0	no	none	d__Archaea;p__Thermoproteota;c__Nitrososphaeria;o__Nitrososphaerales;f__Nitrosopumilaceae;g__Nitrosopelagicus;s__Nitrosopelagicus sp000484935	GCA_000484935.1	95.0	d__Archaea;p__Thermoproteota;c__Nitrososphaeria;o__Nitrososphaerales;f__Nitrosopumilaceae;g__Nitrosopelagicus;s__Nitrosopelagicus sp000484935	97.55	0.78	N/A	N/A	N/A	N/A	N/A	d__Archaea;p__Thermoproteota;c__Nitrososphaeria;o__Nitrososphaerales;f__Nitrosopumilaceae;g__Nitrosopelagicus;s__	ANI
OceanDNA-a121	MP1201_bin.13	SAMD00334989	386	6407	672038	36.09	1825	0.00	5.010995	1.917509	A23S_65%, A5S, B23S_64%, B5S	yes	no	yes	AlaCGC, AlaGGC, ArgACG, ArgCCT, ArgCCT, ArgTCT, AsnGTT, AspGTC, GlnCTG, GlnTTG, GluTTC, GlyCCC, GlyGCC, GlyTCC, HisGTG, IleGAT, LeuCAA, LeuTAA, LeuTAG, LysCTT, LysTTT, MetCAT, ProCGG, ProGGG, ProTGG, SerGCT, SerGGA, SerTGA, ThrCGT, ThrGGT, TyrGTA, ValGAC	17	root ; cellular organisms ; Archaea ; TACK group ; Thaumarchaeota [phylum]	k__Archaea (UID2)	207	145	103	61	82	2	0	0	0	57.46	1.29	50.00	51.01	54.76	medium	5058_0	no	none	d__Archaea;p__Thermoproteota;c__Nitrososphaeria;o__Nitrososphaerales;f__Nitrosopumilaceae;g__Nitrosopelagicus;s__Nitrosopelagicus sp007037205	GCA_007037205.1	95.0	d__Archaea;p__Thermoproteota;c__Nitrososphaeria;o__Nitrososphaerales;f__Nitrosopumilaceae;g__Nitrosopelagicus;s__Nitrosopelagicus sp007037205	98.03	0.71	N/A	N/A	N/A	N/A	N/A	d__Archaea;p__Thermoproteota;c__Nitrososphaeria;o__Nitrososphaerales;f__Nitrosopumilaceae;g__Nitrosopelagicus;s__	ANI
OceanDNA-a122	Arc_Ant_N09_bin.20	SAMD00334990	279	9188	759617	33.15	2682	0.00	86.84031	1.584117	A5S, B5S	yes	no	no	AlaGGC, AlaTGC, ArgCCT, ArgTCT, AsnGTT, AspGTC, CysGCA, GlnCTG, GluCTC, GluTTC, GlyGCC, GlyTCC, HisGTG, IleGAT, LeuCAA, LeuTAA, LeuTAG, LysCTT, LysTTT, MetCAT, PheGAA, SerCGA, SerGCT, SerTGA, ThrCGT, ThrGGT, TrpCCA, UndetNNN, ValGAC, ValTAC	18	root ; cellular organisms ; Archaea ; TACK group ; Thaumarchaeota [phylum] ; unclassified Thaumarchaeota ; Candidatus Nitrosopelagicus [genus]	k__Archaea (UID2)	207	145	103	50	91	4	0	0	0	64.98	2.75	75.00	51.23	55.18	medium	5074_1	no	species	d__Archaea;p__Thermoproteota;c__Nitrososphaeria;o__Nitrososphaerales;f__Nitrosopumilaceae;g__Nitrosopelagicus;s__	N/A	N/A	N/A	N/A	N/A	N/A	N/A	N/A	N/A	N/A	d__Archaea;p__Thermoproteota;c__Nitrososphaeria;o__Nitrososphaerales;f__Nitrosopumilaceae;g__Nitrosopelagicus;s__	taxonomic classification defined by topology and ANI
OceanDNA-a123	Arc_Ant_N26_bin.13	SAMD00334991	304	15803	955700	33.08	3325	0.00	28.39831	1.633654		no	no	no	AlaGGC, AlaTGC, ArgCCT, ArgGCG, ArgTCT, AsnGTT, AspGTC, CysGCA, GlnCTG, GluCTC, GluTTC, GlyGCC, HisGTG, IleGAT, LeuGAG, LeuTAG, LeuTAG, LysCTT, LysTTT, MetCAT, MetCAT, PheGAA, ProTGG, SerCGA, SerGCT, SerGCT, SerTGA, ThrCGT, ThrTGT, TrpCCA, TyrGTA, UndetNNN, ValCAC, ValGAC, ValGAC, ValTAC	20	root ; cellular organisms ; Archaea ; TACK group ; Thaumarchaeota [phylum] ; unclassified Thaumarchaeota ; Candidatus Nitrosopelagicus [genus]	k__Archaea (UID2)	207	145	103	23	114	8	0	0	0	81.72	4.44	87.50	59.52	63.57	medium	5074_1	no	species	d__Archaea;p__Thermoproteota;c__Nitrososphaeria;o__Nitrososphaerales;f__Nitrosopumilaceae;g__Nitrosopelagicus;s__	N/A	N/A	N/A	N/A	N/A	N/A	N/A	N/A	N/A	N/A	d__Archaea;p__Thermoproteota;c__Nitrososphaeria;o__Nitrososphaerales;f__Nitrosopumilaceae;g__Nitrosopelagicus;s__	taxonomic classification defined by topology and ANI
OceanDNA-a124	SRS1525493_bin.37	SAMD00334992	302	11689	825600	33.10	3363	0.00	8.148092	1.02923		no	no	no	AlaCGC, AlaGGC, ArgCCT, ArgGCG, ArgTCG, AsnGTT, AspGTC, CysGCA, GlnTTG, GluCTC, GluTTC, GlyGCC, HisGTG, IleGAT, LeuCAA, LeuTAA, LeuTAG, LysTTT, MetCAT, PheGAA, ProTGG, SerCGA, SerGGA, SerTGA, ThrGGT, ThrGGT, TrpCCA, ValCAC, ValGAC, ValTAC	19	root ; cellular organisms ; Archaea ; TACK group ; Thaumarchaeota [phylum] ; unclassified Thaumarchaeota ; Candidatus Nitrosopelagicus [genus]	k__Archaea (UID2)	207	145	103	43	102	0	0	0	0	69.77	0.00	0.00	69.77	73.83	medium	5074_1	yes	species	d__Archaea;p__Thermoproteota;c__Nitrososphaeria;o__Nitrososphaerales;f__Nitrosopumilaceae;g__Nitrosopelagicus;s__	N/A	N/A	N/A	N/A	N/A	GCA_001510295.1	95.0	d__Archaea;p__Thermoproteota;c__Nitrososphaeria;o__Nitrososphaerales;f__Nitrosopumilaceae;g__Nitrosopelagicus;s__Nitrosopelagicus sp001510295	84.76	0.54	d__Archaea;p__Thermoproteota;c__Nitrososphaeria;o__Nitrososphaerales;f__Nitrosopumilaceae;g__Nitrosopelagicus;s__	taxonomic classification defined by topology and ANI
OceanDNA-a125	SRS1525494_bin.64	SAMD00334993	333	10557	828943	33.01	2861	0.00	7.798856	0.8859482		no	no	no	AlaCGC, AlaGGC, ArgCCT, ArgGCG, ArgTCT, AspGTC, CysGCA, GlnCTG, GlnTTG, GluCTC, GlyTCC, HisGTG, IleGAT, LeuCAA, LeuTAG, LysCTT, PheGAA, ProTGG, SerCGA, SerGCT, SerTGA, ThrTGT, ThrTGT, TyrGTA, UndetNNN, UndetNNN, ValCAC, ValCAC, ValGAC, ValTAC	17	root ; cellular organisms ; Archaea ; TACK group ; Thaumarchaeota [phylum] ; unclassified Thaumarchaeota ; Candidatus Nitrosopelagicus [genus]	k__Archaea (UID2)	207	145	103	32	107	6	0	0	0	76.95	3.96	50.00	57.15	61.13	medium	5074_1	no	species	d__Archaea;p__Thermoproteota;c__Nitrososphaeria;o__Nitrososphaerales;f__Nitrosopumilaceae;g__Nitrosopelagicus;s__	N/A	N/A	N/A	N/A	N/A	N/A	N/A	N/A	N/A	N/A	d__Archaea;p__Thermoproteota;c__Nitrososphaeria;o__Nitrososphaerales;f__Nitrosopumilaceae;g__Nitrosopelagicus;s__	taxonomic classification defined by topology and ANI
OceanDNA-a126	SRS1525496_bin.71	SAMD00334994	224	12354	712484	32.98	3663	0.00	7.974857	0.8472109		no	no	no	AlaCGC, AlaGGC, ArgCCT, ArgGCG, ArgTCT, GlnCTG, GlnTTG, GluCTC, GlyGCC, IleGAT, LeuTAA, LysCTT, MetCAT, PheGAA, SerCGA, SerGCT, SerGGA, SerTGA, ThrCGT, ThrGGT, TrpCCA, TyrGTA, TyrGTA, ValGAC, ValTAC	15	root ; cellular organisms ; Archaea ; TACK group ; Thaumarchaeota [phylum] ; unclassified Thaumarchaeota ; Candidatus Nitrosopelagicus [genus]	k__Archaea (UID2)	207	145	103	55	88	2	0	0	0	60.39	1.29	100.00	53.94	58.04	medium	5074_1	no	species	d__Archaea;p__Thermoproteota;c__Nitrososphaeria;o__Nitrososphaerales;f__Nitrosopumilaceae;g__Nitrosopelagicus;s__	N/A	N/A	N/A	N/A	N/A	N/A	N/A	N/A	N/A	N/A	d__Archaea;p__Thermoproteota;c__Nitrososphaeria;o__Nitrososphaerales;f__Nitrosopumilaceae;g__Nitrosopelagicus;s__	taxonomic classification defined by topology and ANI
OceanDNA-a127	SRS1528114_bin.45	SAMD00334995	348	11694	762268	33.03	2455	0.00	6.69697	1.071958		no	no	no	AlaCGC, AlaCGC, AlaGGC, AlaTGC, ArgCCT, ArgGCG, ArgTCT, AsnGTT, AspGTC, AspGTC, GlnTTG, GluTTC, GlyGCC, GlyTCC, HisGTG, LeuCAA, LeuTAG, LysTTT, PheGAA, ProTGG, SerCGA, SerTGA, TyrGTA	14	root ; cellular organisms ; Archaea ; TACK group ; Thaumarchaeota [phylum] ; unclassified Thaumarchaeota ; Candidatus Nitrosopelagicus [genus]	k__Archaea (UID2)	207	145	103	41	101	3	0	0	0	71.14	1.53	33.33	63.49	67.39	medium	5074_1	no	species	d__Archaea;p__Thermoproteota;c__Nitrososphaeria;o__Nitrososphaerales;f__Nitrosopumilaceae;g__Nitrosopelagicus;s__	N/A	N/A	N/A	N/A	N/A	N/A	N/A	N/A	N/A	N/A	d__Archaea;p__Thermoproteota;c__Nitrososphaeria;o__Nitrososphaerales;f__Nitrosopumilaceae;g__Nitrosopelagicus;s__	taxonomic classification defined by topology and ANI
OceanDNA-a128	SRS1528124_bin.70	SAMD00334996	333	10730	725964	32.93	2397	0.00	6.349462	1.153159		no	no	no	AlaCGC, AlaGGC, AlaTGC, ArgGCG, CysGCA, GlnCTG, GlnTTG, GluCTC, GlyGCC, HisGTG, IleGAT, LeuCAA, LeuTAA, LysCTT, LysTTT, PheGAA, ProTGG, SerCGA, SerGCT, ThrGGT, ThrTGT, TrpCCA, TyrGTA, TyrGTA, UndetNNN, UndetNNN, ValCAC	17	root ; cellular organisms ; Archaea ; TACK group ; Thaumarchaeota [phylum] ; unclassified Thaumarchaeota ; Candidatus Nitrosopelagicus [genus]	k__Archaea (UID2)	207	145	103	51	93	1	0	0	0	64.99	0.97	100.00	60.14	64.03	medium	5074_1	no	species	d__Archaea;p__Thermoproteota;c__Nitrososphaeria;o__Nitrososphaerales;f__Nitrosopumilaceae;g__Nitrosopelagicus;s__	N/A	N/A	N/A	N/A	N/A	N/A	N/A	N/A	N/A	N/A	d__Archaea;p__Thermoproteota;c__Nitrososphaeria;o__Nitrososphaerales;f__Nitrosopumilaceae;g__Nitrosopelagicus;s__	taxonomic classification defined by topology and ANI
OceanDNA-a129	SRS1528204_bin.65	SAMD00334997	371	8171	751629	32.94	2171	0.00	7.681041	1.274682		no	no	no	AlaCGC, AlaGGC, ArgCCT, ArgGCG, AsnGTT, AspGTC, CysGCA, GlnTTG, GluCTC, GlyGCC, HisGTG, LysCTT, MetCAT, PheGAA, SerCGA, ThrCGT, ThrTGT, TrpCCA, ValCAC, ValTAC	16	root ; cellular organisms ; Archaea ; TACK group ; Thaumarchaeota [phylum] ; unclassified Thaumarchaeota ; Candidatus Nitrosopelagicus [genus]	k__Archaea (UID2)	207	145	103	53	90	2	0	0	0	63.87	1.94	50.00	54.17	58.01	medium	5074_1	no	species	d__Archaea;p__Thermoproteota;c__Nitrososphaeria;o__Nitrososphaerales;f__Nitrosopumilaceae;g__Nitrosopelagicus;s__	N/A	N/A	N/A	N/A	N/A	N/A	N/A	N/A	N/A	N/A	d__Archaea;p__Thermoproteota;c__Nitrososphaeria;o__Nitrososphaerales;f__Nitrosopumilaceae;g__Nitrosopelagicus;s__	taxonomic classification defined by topology and ANI
OceanDNA-a130	SRS1528794_bin.30	SAMD00334998	200	20512	798618	33.09	4360	0.00	12.76795	1.15609		no	no	no	AlaCGC, AlaGGC, AlaTGC, ArgTCT, AsnGTT, AspGTC, CysGCA, GlnCTG, GlnTTG, GluCTC, GluTTC, GlyGCC, GlyTCC, HisGTG, IleGAT, LeuTAA, LeuTAG, LeuTAG, LysCTT, LysTTT, MetCAT, PheGAA, ProTGG, SerCGA, SerGCT, SerTGA, ThrGGT, TyrGTA, ValCAC, ValGAC, ValTAC	19	root ; cellular organisms ; Archaea ; TACK group ; Thaumarchaeota [phylum] ; unclassified Thaumarchaeota ; Candidatus Nitrosopelagicus [genus]	k__Archaea (UID2)	207	145	103	44	99	2	0	0	0	69.36	0.40	50.00	67.36	71.55	medium	5074_1	no	species	d__Archaea;p__Thermoproteota;c__Nitrososphaeria;o__Nitrososphaerales;f__Nitrosopumilaceae;g__Nitrosopelagicus;s__	N/A	N/A	N/A	N/A	N/A	GCA_001510295.1	95.0	d__Archaea;p__Thermoproteota;c__Nitrososphaeria;o__Nitrososphaerales;f__Nitrosopumilaceae;g__Nitrosopelagicus;s__Nitrosopelagicus sp001510295	84.61	0.63	d__Archaea;p__Thermoproteota;c__Nitrososphaeria;o__Nitrososphaerales;f__Nitrosopumilaceae;g__Nitrosopelagicus;s__	taxonomic classification defined by topology and ANI
OceanDNA-a131	SRS992688_bin.2	SAMD00334999	73	65482	1073773	34.72	24479	0.00	13.60624	0.6400523	A5S, B5S	yes	no	no	AlaCGC, AlaGGC, AlaTGC, ArgCCT, ArgGCG, ArgTCG, ArgTCT, AsnGTT, AspGTC, CysGCA, GlnCTG, GlnTTG, GluCTC, GluTTC, GlyCCC, GlyGCC, GlyTCC, HisGTG, IleGAT, LeuCAA, LeuCAG, LeuGAG, LeuTAA, LeuTAG, LysCTT, LysTTT, MetCAT, MetCAT, PheGAA, ProGGG, ProTGG, SerCGA, SerGCT, SerGGA, SerTGA, ThrGGT, TrpCCA, TyrGTA, UndetNNN, ValCAC, ValGAC, ValTAC	20	root ; cellular organisms ; Archaea ; TACK group ; Thaumarchaeota [phylum] ; unclassified Thaumarchaeota ; Candidatus Nitrosopelagicus [genus]	k__Archaea (UID2)	207	145	103	2	143	0	0	0	0	98.54	0.00	0.00	98.54	103.59	medium	5075_0	no	species	d__Archaea;p__Thermoproteota;c__Nitrososphaeria;o__Nitrososphaerales;f__Nitrosopumilaceae;g__Nitrosopelagicus;s__	N/A	N/A	N/A	N/A	N/A	N/A	N/A	N/A	N/A	N/A	d__Archaea;p__Thermoproteota;c__Nitrososphaeria;o__Nitrososphaerales;f__Nitrosopumilaceae;g__Nitrosopelagicus;s__	taxonomic classification defined by topology and ANI
OceanDNA-a132	SRS992690_bin.3	SAMD00335000	40	80276	1081103	34.77	41000	0.00	30.37571	0.629475	A16S, A23S_79%, A5S, B16S, B23S_79%, B5S	yes	yes	yes	AlaCGC, AlaGGC, AlaTGC, ArgCCT, ArgGCG, ArgTCT, AsnGTT, AspGTC, CysGCA, GlnCTG, GlnTTG, GluCTC, GluTTC, GlyCCC, GlyGCC, GlyTCC, HisGTG, IleGAT, LeuCAA, LeuCAG, LeuGAG, LeuTAA, LeuTAG, LysCTT, LysTTT, MetCAT, MetCAT, PheGAA, ProGGG, ProTGG, SerCGA, SerGCT, SerGGA, SerTGA, ThrGGT, ThrTGT, TrpCCA, TyrGTA, UndetNNN, ValCAC, ValGAC, ValTAC	20	root ; cellular organisms ; Archaea ; TACK group ; Thaumarchaeota [phylum] ; unclassified Thaumarchaeota ; Candidatus Nitrosopelagicus [genus]	k__Archaea (UID2)	207	145	103	2	143	0	0	0	0	98.54	0.00	0.00	98.54	103.85	high	5075_0	yes	species	d__Archaea;p__Thermoproteota;c__Nitrososphaeria;o__Nitrososphaerales;f__Nitrosopumilaceae;g__Nitrosopelagicus;s__	N/A	N/A	N/A	N/A	N/A	N/A	N/A	N/A	N/A	N/A	d__Archaea;p__Thermoproteota;c__Nitrososphaeria;o__Nitrososphaerales;f__Nitrosopumilaceae;g__Nitrosopelagicus;s__	taxonomic classification defined by topology and ANI
OceanDNA-a133	Arc_Ant_S16_bin.83	SAMD00335001	173	13447	599812	32.46	3906	0.00	10.93904	1.408077		no	no	no	AlaCGC, AlaGGC, ArgCCG, ArgGCG, ArgTCT, AsnGTT, AspGTC, CysGCA, CysGCA, GlnCTG, GluCTC, GlyTCC, LeuGAG, LeuTAG, LysCTT, LysTTT, MetCAT, MetCAT, ProTGG, SerCGA, SerGCT, ThrCGT, TrpCCA, TyrGTA, ValTAC	17	root ; cellular organisms ; Archaea ; TACK group ; Thaumarchaeota [phylum] ; unclassified Thaumarchaeota ; Candidatus Nitrosopelagicus [genus]	k__Archaea (UID2)	207	145	103	55	89	1	0	0	0	63.04	0.07	100.00	62.69	66.83	medium	5076_0	yes	species	d__Archaea;p__Thermoproteota;c__Nitrososphaeria;o__Nitrososphaerales;f__Nitrosopumilaceae;g__Nitrosopelagicus;s__	N/A	N/A	N/A	N/A	N/A	GCA_001510295.1	95.0	d__Archaea;p__Thermoproteota;c__Nitrososphaeria;o__Nitrososphaerales;f__Nitrosopumilaceae;g__Nitrosopelagicus;s__Nitrosopelagicus sp001510295	85.95	0.67	d__Archaea;p__Thermoproteota;c__Nitrososphaeria;o__Nitrososphaerales;f__Nitrosopumilaceae;g__Nitrosopelagicus;s__	taxonomic classification defined by topology and ANI
OceanDNA-a134	Arc_Ant_S20_bin.66	SAMD00335002	171	25405	612278	32.98	4382	0.00	17.29047	1.293158		no	no	no	AlaCGC, AlaGGC, AlaTGC, ArgTCT, AsnGTT, AspGTC, CysGCA, CysGCA, GluCTC, GlyGCC, GlyTCC, IleGAT, LeuGAG, LeuTAA, LysCTT, LysTTT, MetCAT, ProTGG, SerCGA, SerGCT, ThrCGT, ThrGGT, TrpCCA, TyrGTA, UndetNNN	16	root ; cellular organisms ; Archaea ; TACK group ; Thaumarchaeota [phylum] ; unclassified Thaumarchaeota ; Candidatus Nitrosopelagicus [genus]	k__Archaea (UID2)	207	145	103	51	92	2	0	0	0	60.28	0.81	100.00	56.23	60.42	medium	5076_0	no	species	d__Archaea;p__Thermoproteota;c__Nitrososphaeria;o__Nitrososphaerales;f__Nitrosopumilaceae;g__Nitrosopelagicus;s__	N/A	N/A	N/A	N/A	N/A	N/A	N/A	N/A	N/A	N/A	d__Archaea;p__Thermoproteota;c__Nitrososphaeria;o__Nitrososphaerales;f__Nitrosopumilaceae;g__Nitrosopelagicus;s__	taxonomic classification defined by topology and ANI
OceanDNA-a135	SRS1525448_bin.50	SAMD00335003	393	14729	935768	32.56	2777	0.00	6.633346	0.4315301	A16S_33%, B16S_29%	no	yes	no	AlaCGC, AlaTGC, ArgCCT, ArgGCG, ArgGCG, ArgTCT, AsnGTT, AspGTC, CysGCA, GlnCTG, GlnTTG, GluCTC, GluTTC, GluTTC, GlyGCC, HisGTG, LeuGAG, LeuTAA, LeuTAG, LysCTT, LysTTT, MetCAT, MetCAT, ProTGG, SerCGA, SerGCT, SerGGA, SerTGA, ThrCGT, ThrTGT, TrpCCA, TyrGTA, ValCAC, ValGAC	18	root ; cellular organisms ; Archaea ; TACK group ; Thaumarchaeota [phylum] ; unclassified Thaumarchaeota ; Candidatus Nitrosopelagicus [genus]	k__Archaea (UID2)	207	145	103	34	106	5	0	0	0	76.86	2.18	40.00	65.96	69.92	medium	5077_0	no	species	d__Archaea;p__Thermoproteota;c__Nitrososphaeria;o__Nitrososphaerales;f__Nitrosopumilaceae;g__Nitrosopelagicus;s__	N/A	N/A	N/A	N/A	N/A	GCA_001510295.1	95.0	d__Archaea;p__Thermoproteota;c__Nitrososphaeria;o__Nitrososphaerales;f__Nitrosopumilaceae;g__Nitrosopelagicus;s__Nitrosopelagicus sp001510295	88.88	0.43	d__Archaea;p__Thermoproteota;c__Nitrososphaeria;o__Nitrososphaerales;f__Nitrosopumilaceae;g__Nitrosopelagicus;s__	taxonomic classification defined by topology and ANI
OceanDNA-a136	SRS1525453_bin.43	SAMD00335004	228	19098	971643	32.67	4681	0.00	8.652836	0.4070399	A5S, B5S	yes	no	no	AlaCGC, AlaTGC, ArgCCT, ArgGCG, ArgTCT, AsnGTT, AspGTC, CysGCA, GluTTC, GlyGCC, HisGTG, IleGAT, LeuCAA, LeuCAA, LeuTAG, LysTTT, MetCAT, PheGAA, SerCGA, SerGCT, SerGGA, ThrCGT, ThrTGT, TrpCCA, UndetNNN, ValCAC, ValGAC, ValTAC	17	root ; cellular organisms ; Archaea ; TACK group ; Thaumarchaeota [phylum] ; unclassified Thaumarchaeota ; Candidatus Nitrosopelagicus [genus]	k__Archaea (UID2)	207	145	103	45	97	3	0	0	0	70.43	2.27	100.00	59.08	63.31	medium	5077_0	no	species	d__Archaea;p__Thermoproteota;c__Nitrososphaeria;o__Nitrososphaerales;f__Nitrosopumilaceae;g__Nitrosopelagicus;s__	N/A	N/A	N/A	N/A	N/A	GCA_001510295.1	95.0	d__Archaea;p__Thermoproteota;c__Nitrososphaeria;o__Nitrososphaerales;f__Nitrosopumilaceae;g__Nitrosopelagicus;s__Nitrosopelagicus sp001510295	89.77	0.54	d__Archaea;p__Thermoproteota;c__Nitrososphaeria;o__Nitrososphaerales;f__Nitrosopumilaceae;g__Nitrosopelagicus;s__	taxonomic classification defined by topology and ANI
OceanDNA-a137	SRS1525455_bin.48	SAMD00335005	275	12463	910353	32.61	3483	0.00	7.174443	0.6046373		no	no	no	AlaCGC, ArgCCT, ArgTCT, AsnGTT, AspGTC, CysGCA, GlnCTG, GlnTTG, GluCTC, GluTTC, HisGTG, IleGAT, LeuCAA, LeuGAG, LeuTAA, LeuTAG, LysCTT, LysTTT, MetCAT, PheGAA, ProTGG, SerCGA, SerGCT, SerGGA, SerTGA, ThrGGT, ThrTGT, TrpCCA, TyrGTA, ValCAC, ValGAC	19	root ; cellular organisms ; Archaea ; TACK group ; Thaumarchaeota [phylum] ; unclassified Thaumarchaeota ; Candidatus Nitrosopelagicus [genus]	k__Archaea (UID2)	207	145	103	29	113	3	0	0	0	82.46	2.02	100.00	72.36	76.44	medium	5077_0	no	species	d__Archaea;p__Thermoproteota;c__Nitrososphaeria;o__Nitrososphaerales;f__Nitrosopumilaceae;g__Nitrosopelagicus;s__	N/A	N/A	N/A	N/A	N/A	GCA_001510295.1	95.0	d__Archaea;p__Thermoproteota;c__Nitrososphaeria;o__Nitrososphaerales;f__Nitrosopumilaceae;g__Nitrosopelagicus;s__Nitrosopelagicus sp001510295	89.62	0.58	d__Archaea;p__Thermoproteota;c__Nitrososphaeria;o__Nitrososphaerales;f__Nitrosopumilaceae;g__Nitrosopelagicus;s__	taxonomic classification defined by topology and ANI
OceanDNA-a138	SRS1525461_bin.53	SAMD00335006	75	85721	1035483	32.63	21642	0.00	30.69277	0.3084702	A5S, B5S	yes	no	no	AlaCGC, AlaGGC, AlaTGC, ArgCCT, ArgGCG, ArgTCT, AspGTC, AspGTC, CysGCA, GlnCTG, GlnTTG, GluCTC, GluTTC, GlyGCC, GlyTCC, HisGTG, IleGAT, LeuCAA, LeuGAG, LeuGAG, LeuTAA, LeuTAG, LysCTT, LysTTT, LysTTT, MetCAT, MetCAT, PheGAA, ProTGG, SerCGA, SerGCT, SerGGA, SerTGA, ThrCGT, ThrGGT, ThrTGT, TrpCCA, TyrGTA, UndetNNN, ValCAC, ValGAC, ValTAC, ValTAC	19	root ; cellular organisms ; Archaea ; TACK group ; Thaumarchaeota [phylum] ; unclassified Thaumarchaeota ; Candidatus Nitrosopelagicus [genus]	k__Archaea (UID2)	207	145	103	23	119	3	0	0	0	86.89	2.91	66.67	72.34	77.33	medium	5077_0	no	species	d__Archaea;p__Thermoproteota;c__Nitrososphaeria;o__Nitrososphaerales;f__Nitrosopumilaceae;g__Nitrosopelagicus;s__	N/A	N/A	N/A	N/A	N/A	GCA_001510295.1	95.0	d__Archaea;p__Thermoproteota;c__Nitrososphaeria;o__Nitrososphaerales;f__Nitrosopumilaceae;g__Nitrosopelagicus;s__Nitrosopelagicus sp001510295	90.16	0.79	d__Archaea;p__Thermoproteota;c__Nitrososphaeria;o__Nitrososphaerales;f__Nitrosopumilaceae;g__Nitrosopelagicus;s__	taxonomic classification defined by topology and ANI
OceanDNA-a139	SRS1525462_bin.25	SAMD00335007	66	82983	1114856	32.55	25327	0.00	19.50837	0.2797655	A5S, B5S	yes	no	no	AlaCGC, AlaGGC, AlaTGC, ArgCCT, ArgGCG, ArgTCG, ArgTCT, AsnGTT, AspGTC, CysGCA, GlnCTG, GlnTTG, GluCTC, GluTTC, GlyGCC, GlyTCC, HisGTG, IleGAT, LeuCAA, LeuGAG, LeuTAA, LeuTAG, LysCTT, LysTTT, MetCAT, MetCAT, PheGAA, ProTGG, SerCGA, SerGCT, SerGGA, SerTGA, ThrCGT, ThrGGT, ThrTGT, TrpCCA, TyrGTA, UndetNNN, ValCAC, ValGAC, ValTAC	20	root ; cellular organisms ; Archaea ; TACK group ; Thaumarchaeota [phylum] ; unclassified Thaumarchaeota ; Candidatus Nitrosopelagicus [genus]	k__Archaea (UID2)	207	145	103	2	140	3	0	0	0	98.54	2.91	66.67	83.99	89.06	medium	5077_0	no	species	d__Archaea;p__Thermoproteota;c__Nitrososphaeria;o__Nitrososphaerales;f__Nitrosopumilaceae;g__Nitrosopelagicus;s__	N/A	N/A	N/A	N/A	N/A	GCA_001510295.1	95.0	d__Archaea;p__Thermoproteota;c__Nitrososphaeria;o__Nitrososphaerales;f__Nitrosopumilaceae;g__Nitrosopelagicus;s__Nitrosopelagicus sp001510295	90.06	0.89	d__Archaea;p__Thermoproteota;c__Nitrososphaeria;o__Nitrososphaerales;f__Nitrosopumilaceae;g__Nitrosopelagicus;s__	taxonomic classification defined by topology and ANI
OceanDNA-a140	SRS1525463_bin.44	SAMD00335008	230	20413	963410	32.63	5085	0.00	7.444217	0.4120853		no	no	no	AlaCGC, AlaGGC, AlaGGC, AlaTGC, ArgCCT, ArgGCG, ArgTCG, ArgTCT, AsnGTT, AspGTC, CysGCA, GlnCTG, GlnTTG, GluTTC, GlyGCC, HisGTG, IleGAT, LeuCAA, LeuGAG, LeuTAA, LeuTAG, LysTTT, MetCAT, MetCAT, ProTGG, SerCGA, SerGCT, SerTGA, ThrCGT, ThrGGT, ThrTGT, TrpCCA, TyrGTA, UndetNNN, ValCAC, ValGAC, ValTAC	19	root ; cellular organisms ; Archaea ; TACK group ; Thaumarchaeota [phylum] ; unclassified Thaumarchaeota ; Candidatus Nitrosopelagicus [genus]	k__Archaea (UID2)	207	145	103	39	105	1	0	0	0	76.21	0.97	0.00	71.36	75.63	medium	5077_0	no	species	d__Archaea;p__Thermoproteota;c__Nitrososphaeria;o__Nitrososphaerales;f__Nitrosopumilaceae;g__Nitrosopelagicus;s__	N/A	N/A	N/A	N/A	N/A	GCA_001510295.1	95.0	d__Archaea;p__Thermoproteota;c__Nitrososphaeria;o__Nitrososphaerales;f__Nitrosopumilaceae;g__Nitrosopelagicus;s__Nitrosopelagicus sp001510295	90.08	0.52	d__Archaea;p__Thermoproteota;c__Nitrososphaeria;o__Nitrososphaerales;f__Nitrosopumilaceae;g__Nitrosopelagicus;s__	taxonomic classification defined by topology and ANI
OceanDNA-a141	SRS1525464_bin.24	SAMD00335009	58	50496	963317	32.51	23340	0.00	13.42107	0.3194506	A5S, B5S	yes	no	no	AlaCGC, AlaGGC, AlaTGC, ArgCCT, ArgGCG, ArgTCG, ArgTCT, AspGTC, CysGCA, GlnCTG, GlnTTG, GluCTC, GlyGCC, GlyTCC, HisGTG, IleGAT, LeuCAA, LeuGAG, LeuTAA, LeuTAG, LysCTT, LysTTT, MetCAT, PheGAA, ProTGG, SerCGA, SerGCT, SerGGA, ThrGGT, ThrTGT, TrpCCA, TyrGTA, UndetNNN, ValCAC, ValGAC, ValTAC	19	root ; cellular organisms ; Archaea ; TACK group ; Thaumarchaeota [phylum] ; unclassified Thaumarchaeota ; Candidatus Nitrosopelagicus [genus]	k__Archaea (UID2)	207	145	103	36	109	0	0	0	0	77.99	0.00	0.00	77.99	83.02	medium	5077_0	no	species	d__Archaea;p__Thermoproteota;c__Nitrososphaeria;o__Nitrososphaerales;f__Nitrosopumilaceae;g__Nitrosopelagicus;s__	N/A	N/A	N/A	N/A	N/A	GCA_001510295.1	95.0	d__Archaea;p__Thermoproteota;c__Nitrososphaeria;o__Nitrososphaerales;f__Nitrosopumilaceae;g__Nitrosopelagicus;s__Nitrosopelagicus sp001510295	90.14	0.76	d__Archaea;p__Thermoproteota;c__Nitrososphaeria;o__Nitrososphaerales;f__Nitrosopumilaceae;g__Nitrosopelagicus;s__	taxonomic classification defined by topology and ANI
OceanDNA-a142	SRS1525469_bin.85	SAMD00335010	56	59000	1016763	32.65	31077	0.00	23.75775	0.2903138	A5S, B5S	yes	no	no	AlaCGC, AlaGGC, AlaTGC, ArgCCT, ArgGCG, ArgTCT, AspGTC, CysGCA, GlnCTG, GlnTTG, GluCTC, GluTTC, GlyGCC, GlyGCC, GlyTCC, HisGTG, IleGAT, LeuCAA, LeuGAG, LeuTAA, LeuTAG, LysCTT, LysTTT, MetCAT, MetCAT, PheGAA, ProTGG, SerCGA, SerGCT, SerGGA, SerTGA, ThrCGT, ThrGGT, ThrTGT, TrpCCA, TyrGTA, UndetNNN, ValCAC, ValGAC, ValTAC	19	root ; cellular organisms ; Archaea ; TACK group ; Thaumarchaeota [phylum] ; unclassified Thaumarchaeota ; Candidatus Nitrosopelagicus [genus]	k__Archaea (UID2)	207	145	103	22	122	1	0	0	0	88.19	0.97	100.00	83.34	88.51	medium	5077_0	no	species	d__Archaea;p__Thermoproteota;c__Nitrososphaeria;o__Nitrososphaerales;f__Nitrosopumilaceae;g__Nitrosopelagicus;s__	N/A	N/A	N/A	N/A	N/A	GCA_001510295.1	95.0	d__Archaea;p__Thermoproteota;c__Nitrososphaeria;o__Nitrososphaerales;f__Nitrosopumilaceae;g__Nitrosopelagicus;s__Nitrosopelagicus sp001510295	90.28	0.84	d__Archaea;p__Thermoproteota;c__Nitrososphaeria;o__Nitrososphaerales;f__Nitrosopumilaceae;g__Nitrosopelagicus;s__	taxonomic classification defined by topology and ANI
OceanDNA-a143	SRS1525470_bin.8	SAMD00335011	79	59813	1067633	32.13	23788	0.00	17.07353	0.3128993	A5S, B5S	yes	no	no	AlaCGC, AlaGGC, AlaTGC, ArgCCT, ArgGCG, ArgTCG, ArgTCT, AsnGTT, AspGTC, CysGCA, GlnCTG, GlnTTG, GluCTC, GlyGCC, GlyTCC, HisGTG, IleGAT, LeuCAA, LeuTAA, LeuTAG, LysCTT, LysTTT, MetCAT, MetCAT, PheGAA, ProTGG, SerCGA, SerGCT, SerGGA, SerTGA, ThrCGT, ThrGGT, ThrTGT, TrpCCA, TyrGTA, UndetNNN, ValCAC, ValGAC, ValTAC	20	root ; cellular organisms ; Archaea ; TACK group ; Thaumarchaeota [phylum] ; unclassified Thaumarchaeota ; Candidatus Nitrosopelagicus [genus]	k__Archaea (UID2)	207	145	103	28	113	4	0	0	0	84.63	2.91	100.00	70.08	75.12	medium	5077_0	no	species	d__Archaea;p__Thermoproteota;c__Nitrososphaeria;o__Nitrososphaerales;f__Nitrosopumilaceae;g__Nitrosopelagicus;s__	N/A	N/A	N/A	N/A	N/A	GCA_001510295.1	95.0	d__Archaea;p__Thermoproteota;c__Nitrososphaeria;o__Nitrososphaerales;f__Nitrosopumilaceae;g__Nitrosopelagicus;s__Nitrosopelagicus sp001510295	90.23	0.8	d__Archaea;p__Thermoproteota;c__Nitrososphaeria;o__Nitrososphaerales;f__Nitrosopumilaceae;g__Nitrosopelagicus;s__	taxonomic classification defined by topology and ANI
OceanDNA-a144	SRS1525471_bin.40	SAMD00335012	99	50750	1046957	32.73	14021	0.00	13.02537	0.3118817	A5S, B5S	yes	no	no	AlaCGC, AlaTGC, ArgCCT, ArgTCG, ArgTCT, ArgTCT, AsnGTT, AspGTC, CysGCA, GlnCTG, GlnTTG, GluCTC, GluTTC, GlyGCC, GlyTCC, HisGTG, IleGAT, LeuCAA, LeuGAG, LeuTAA, LeuTAG, LysCTT, LysTTT, MetCAT, MetCAT, ProTGG, SerCGA, SerGCT, SerGGA, SerTGA, ThrCGT, ThrGGT, ThrTGT, TrpCCA, TyrGTA, UndetNNN, ValCAC, ValGAC, ValTAC	19	root ; cellular organisms ; Archaea ; TACK group ; Thaumarchaeota [phylum] ; unclassified Thaumarchaeota ; Candidatus Nitrosopelagicus [genus]	k__Archaea (UID2)	207	145	103	24	121	0	0	0	0	84.79	0.00	0.00	84.79	89.56	medium	5077_0	no	species	d__Archaea;p__Thermoproteota;c__Nitrososphaeria;o__Nitrososphaerales;f__Nitrosopumilaceae;g__Nitrosopelagicus;s__	N/A	N/A	N/A	N/A	N/A	GCA_001510295.1	95.0	d__Archaea;p__Thermoproteota;c__Nitrososphaeria;o__Nitrososphaerales;f__Nitrosopumilaceae;g__Nitrosopelagicus;s__Nitrosopelagicus sp001510295	90.06	0.83	d__Archaea;p__Thermoproteota;c__Nitrososphaeria;o__Nitrososphaerales;f__Nitrosopumilaceae;g__Nitrosopelagicus;s__	taxonomic classification defined by topology and ANI
OceanDNA-a145	SRS1525479_bin.19	SAMD00335013	58	95174	1114353	32.68	30087	0.00	27.77349	0.2282926	A5S, B5S	yes	no	no	AlaCGC, AlaGGC, AlaTGC, ArgCCT, ArgGCG, ArgTCG, ArgTCT, AsnGTT, AspGTC, CysGCA, GlnCTG, GlnTTG, GluCTC, GluTTC, GlyGCC, GlyTCC, HisGTG, IleGAT, LeuCAA, LeuGAG, LeuTAA, LeuTAG, LysCTT, LysTTT, MetCAT, MetCAT, PheGAA, ProTGG, SerCGA, SerGCT, SerGGA, SerTGA, ThrCGT, ThrGGT, ThrTGT, TrpCCA, TyrGTA, UndetNNN, ValCAC, ValGAC, ValTAC	20	root ; cellular organisms ; Archaea ; TACK group ; Thaumarchaeota [phylum] ; unclassified Thaumarchaeota ; Candidatus Nitrosopelagicus [genus]	k__Archaea (UID2)	207	145	103	10	134	1	0	0	0	94.01	0.97	100.00	89.16	94.32	medium	5077_0	no	species	d__Archaea;p__Thermoproteota;c__Nitrososphaeria;o__Nitrososphaerales;f__Nitrosopumilaceae;g__Nitrosopelagicus;s__	N/A	N/A	N/A	N/A	N/A	GCA_001510295.1	95.0	d__Archaea;p__Thermoproteota;c__Nitrososphaeria;o__Nitrososphaerales;f__Nitrosopumilaceae;g__Nitrosopelagicus;s__Nitrosopelagicus sp001510295	90.13	0.9	d__Archaea;p__Thermoproteota;c__Nitrososphaeria;o__Nitrososphaerales;f__Nitrosopumilaceae;g__Nitrosopelagicus;s__	taxonomic classification defined by topology and ANI
OceanDNA-a146	SRS1525484_bin.96	SAMD00335014	68	65059	1087378	32.65	26503	0.00	18.20397	0.2624111	A5S, B5S	yes	no	no	AlaCGC, AlaGGC, AlaTGC, ArgCCT, ArgGCG, ArgTCT, AsnGTT, AspGTC, CysGCA, GlnCTG, GlnTTG, GluCTC, GluTTC, GlyGCC, GlyTCC, HisGTG, IleGAT, LeuCAA, LeuGAG, LeuTAA, LeuTAG, LysCTT, LysTTT, MetCAT, MetCAT, PheGAA, ProTGG, SerCGA, SerGCT, SerGGA, SerTGA, ThrCGT, ThrGGT, ThrTGT, TrpCCA, TyrGTA, UndetNNN, ValCAC, ValGAC, ValTAC	20	root ; cellular organisms ; Archaea ; TACK group ; Thaumarchaeota [phylum] ; unclassified Thaumarchaeota ; Candidatus Nitrosopelagicus [genus]	k__Archaea (UID2)	207	145	103	9	132	4	0	0	0	94.01	3.24	100.00	77.81	82.90	medium	5077_0	no	species	d__Archaea;p__Thermoproteota;c__Nitrososphaeria;o__Nitrososphaerales;f__Nitrosopumilaceae;g__Nitrosopelagicus;s__	N/A	N/A	N/A	N/A	N/A	GCA_001510295.1	95.0	d__Archaea;p__Thermoproteota;c__Nitrososphaeria;o__Nitrososphaerales;f__Nitrosopumilaceae;g__Nitrosopelagicus;s__Nitrosopelagicus sp001510295	90.05	0.88	d__Archaea;p__Thermoproteota;c__Nitrososphaeria;o__Nitrososphaerales;f__Nitrosopumilaceae;g__Nitrosopelagicus;s__	taxonomic classification defined by topology and ANI
OceanDNA-a147	SRS1525485_bin.70	SAMD00335015	315	25144	1066197	32.33	4278	0.00	7.688624	0.3246318	A5S, B5S	yes	no	no	AlaCGC, AlaTGC, ArgCCT, ArgGCG, ArgTCG, ArgTCT, AsnGTT, CysGCA, GlnCTG, GlnTTG, GluCTC, GluTTC, GlyGCC, GlyTCC, HisGTG, IleGAT, LeuCAA, LeuTAA, LeuTAG, LysCTT, MetCAT, MetCAT, ProTGG, SerCGA, SerGCT, SerGGA, SerTGA, ThrCGT, ThrGGT, ThrGGT, ThrTGT, TrpCCA, TyrGTA, UndetNNN, ValCAC, ValTAC	18	root ; cellular organisms ; Archaea ; TACK group ; Thaumarchaeota [phylum] ; unclassified Thaumarchaeota ; Candidatus Nitrosopelagicus [genus]	k__Archaea (UID2)	207	145	103	35	109	1	0	0	0	76.71	0.49	100.00	74.26	78.44	medium	5077_0	no	species	d__Archaea;p__Thermoproteota;c__Nitrososphaeria;o__Nitrososphaerales;f__Nitrosopumilaceae;g__Nitrosopelagicus;s__	N/A	N/A	N/A	N/A	N/A	GCA_001510295.1	95.0	d__Archaea;p__Thermoproteota;c__Nitrososphaeria;o__Nitrososphaerales;f__Nitrosopumilaceae;g__Nitrosopelagicus;s__Nitrosopelagicus sp001510295	90.03	0.55	d__Archaea;p__Thermoproteota;c__Nitrososphaeria;o__Nitrososphaerales;f__Nitrosopumilaceae;g__Nitrosopelagicus;s__	taxonomic classification defined by topology and ANI
OceanDNA-a148	SRS1525493_bin.18	SAMD00335016	93	60774	1108045	32.71	19983	0.00	16.24201	0.2767474	A16S_43%, A5S, B16S_39%, B5S	yes	yes	no	AlaCGC, AlaGGC, AlaTGC, ArgCCT, ArgGCG, ArgTCT, AsnGTT, AspGTC, CysGCA, GlnCTG, GlnCTG, GlnTTG, GluCTC, GluTTC, GlyGCC, GlyTCC, HisGTG, IleGAT, LeuCAA, LeuTAA, LeuTAG, LysCTT, LysTTT, MetCAT, MetCAT, PheGAA, ProTGG, SerCGA, SerGCT, SerGGA, SerTGA, ThrCGT, ThrGGT, ThrTGT, TrpCCA, TyrGTA, UndetNNN, ValCAC, ValGAC, ValTAC	20	root ; cellular organisms ; Archaea ; TACK group ; Thaumarchaeota [phylum] ; unclassified Thaumarchaeota ; Candidatus Nitrosopelagicus [genus]	k__Archaea (UID2)	207	145	103	18	119	8	0	0	0	89.64	4.61	100.00	66.59	71.54	medium	5077_0	no	species	d__Archaea;p__Thermoproteota;c__Nitrososphaeria;o__Nitrososphaerales;f__Nitrosopumilaceae;g__Nitrosopelagicus;s__	N/A	N/A	N/A	N/A	N/A	GCA_001510295.1	95.0	d__Archaea;p__Thermoproteota;c__Nitrososphaeria;o__Nitrososphaerales;f__Nitrosopumilaceae;g__Nitrosopelagicus;s__Nitrosopelagicus sp001510295	90.08	0.87	d__Archaea;p__Thermoproteota;c__Nitrososphaeria;o__Nitrososphaerales;f__Nitrosopumilaceae;g__Nitrosopelagicus;s__	taxonomic classification defined by topology and ANI
OceanDNA-a149	SRS1525494_bin.34	SAMD00335017	102	59460	1077959	32.73	15080	0.00	14.16019	0.2767385	A5S, B5S	yes	no	no	AlaCGC, AlaGGC, AlaTGC, ArgCCT, ArgGCG, ArgTCG, ArgTCT, AsnGTT, AspGTC, CysGCA, GlnCTG, GlnTTG, GluCTC, GlyGCC, GlyTCC, HisGTG, IleGAT, LeuGAG, LeuTAG, LysCTT, LysTTT, MetCAT, PheGAA, ProTGG, SerCGA, SerGCT, SerGGA, SerTGA, ThrCGT, ThrTGT, TrpCCA, TyrGTA, ValCAC, ValGAC, ValTAC	20	root ; cellular organisms ; Archaea ; TACK group ; Thaumarchaeota [phylum] ; unclassified Thaumarchaeota ; Candidatus Nitrosopelagicus [genus]	k__Archaea (UID2)	207	145	103	6	135	4	0	0	0	95.63	3.88	50.00	76.23	81.04	medium	5077_0	no	species	d__Archaea;p__Thermoproteota;c__Nitrososphaeria;o__Nitrososphaerales;f__Nitrosopumilaceae;g__Nitrosopelagicus;s__	N/A	N/A	N/A	N/A	N/A	GCA_001510295.1	95.0	d__Archaea;p__Thermoproteota;c__Nitrososphaeria;o__Nitrososphaerales;f__Nitrosopumilaceae;g__Nitrosopelagicus;s__Nitrosopelagicus sp001510295	90.07	0.81	d__Archaea;p__Thermoproteota;c__Nitrososphaeria;o__Nitrososphaerales;f__Nitrosopumilaceae;g__Nitrosopelagicus;s__	taxonomic classification defined by topology and ANI
OceanDNA-a150	SRS1525496_bin.17	SAMD00335018	81	58118	1076418	32.75	17304	0.00	15.54681	0.2628845	A5S, B5S	yes	no	no	AlaCGC, AlaGGC, AlaTGC, ArgCCT, ArgGCG, ArgTCT, AsnGTT, AspGTC, CysGCA, GlnCTG, GlnTTG, GluCTC, GluTTC, GlyGCC, GlyTCC, HisGTG, IleGAT, LeuCAA, LeuTAA, LeuTAG, LysTTT, MetCAT, MetCAT, MetCAT, PheGAA, ProTGG, ProTGG, SerCGA, SerGCT, SerGGA, SerTGA, ThrCGT, ThrGGT, ThrTGT, TrpCCA, TyrGTA, TyrGTA, UndetNNN, UndetNNN, ValCAC, ValGAC	20	root ; cellular organisms ; Archaea ; TACK group ; Thaumarchaeota [phylum] ; unclassified Thaumarchaeota ; Candidatus Nitrosopelagicus [genus]	k__Archaea (UID2)	207	145	103	16	126	3	0	0	0	88.35	2.43	100.00	76.20	81.08	medium	5077_0	no	species	d__Archaea;p__Thermoproteota;c__Nitrososphaeria;o__Nitrososphaerales;f__Nitrosopumilaceae;g__Nitrosopelagicus;s__	N/A	N/A	N/A	N/A	N/A	GCA_001510295.1	95.0	d__Archaea;p__Thermoproteota;c__Nitrososphaeria;o__Nitrososphaerales;f__Nitrosopumilaceae;g__Nitrosopelagicus;s__Nitrosopelagicus sp001510295	89.95	0.87	d__Archaea;p__Thermoproteota;c__Nitrososphaeria;o__Nitrososphaerales;f__Nitrosopumilaceae;g__Nitrosopelagicus;s__	taxonomic classification defined by topology and ANI
OceanDNA-a151	SRS1525498_bin.91	SAMD00335019	69	58155	1049665	32.68	20650	0.00	19.58828	0.2528782	A5S, B5S	yes	no	no	AlaCGC, AlaGGC, AlaTGC, ArgCCT, ArgGCG, ArgTCT, AsnGTT, AspGTC, CysGCA, GlnCTG, GlnTTG, GluCTC, GluTTC, GlyGCC, GlyTCC, HisGTG, IleGAT, LeuCAA, LeuGAG, LeuTAA, LeuTAG, LysTTT, MetCAT, MetCAT, MetCAT, PheGAA, ProTGG, SerCGA, SerGCT, SerGGA, SerTGA, ThrCGT, ThrGGT, ThrTGT, TrpCCA, TyrGTA, TyrGTA, UndetNNN, ValCAC, ValGAC, ValGAC	20	root ; cellular organisms ; Archaea ; TACK group ; Thaumarchaeota [phylum] ; unclassified Thaumarchaeota ; Candidatus Nitrosopelagicus [genus]	k__Archaea (UID2)	207	145	103	20	124	1	0	0	0	88.83	0.49	0.00	86.38	91.35	medium	5077_0	no	species	d__Archaea;p__Thermoproteota;c__Nitrososphaeria;o__Nitrososphaerales;f__Nitrosopumilaceae;g__Nitrosopelagicus;s__	N/A	N/A	N/A	N/A	N/A	GCA_001510295.1	95.0	d__Archaea;p__Thermoproteota;c__Nitrososphaeria;o__Nitrososphaerales;f__Nitrosopumilaceae;g__Nitrosopelagicus;s__Nitrosopelagicus sp001510295	90.06	0.83	d__Archaea;p__Thermoproteota;c__Nitrososphaeria;o__Nitrososphaerales;f__Nitrosopumilaceae;g__Nitrosopelagicus;s__	taxonomic classification defined by topology and ANI
OceanDNA-a152	SRS1525503_bin.30	SAMD00335020	178	29691	1027628	32.63	7551	0.00	10.16491	0.360229	A5S, B5S	yes	no	no	AlaCGC, AlaGGC, AlaTGC, ArgCCT, ArgGCG, ArgTCG, ArgTCT, AsnGTT, AspGTC, AspGTC, CysGCA, GlnCTG, GlnTTG, GluCTC, GluTTC, GlyGCC, GlyTCC, HisGTG, IleGAT, LeuCAA, LeuGAG, LeuTAA, LeuTAG, LysCTT, LysTTT, MetCAT, MetCAT, PheGAA, ProTGG, SerCGA, SerGCT, SerGGA, SerTGA, ThrCGT, ThrGGT, ThrTGT, TrpCCA, TyrGTA, UndetNNN, ValCAC, ValGAC, ValTAC	20	root ; cellular organisms ; Archaea ; TACK group ; Thaumarchaeota [phylum] ; unclassified Thaumarchaeota ; Candidatus Nitrosopelagicus [genus]	k__Archaea (UID2)	207	145	103	19	125	1	0	0	0	86.89	0.97	100.00	82.04	86.50	medium	5077_0	no	species	d__Archaea;p__Thermoproteota;c__Nitrososphaeria;o__Nitrososphaerales;f__Nitrosopumilaceae;g__Nitrosopelagicus;s__	N/A	N/A	N/A	N/A	N/A	GCA_001510295.1	95.0	d__Archaea;p__Thermoproteota;c__Nitrososphaeria;o__Nitrososphaerales;f__Nitrosopumilaceae;g__Nitrosopelagicus;s__Nitrosopelagicus sp001510295	89.87	0.66	d__Archaea;p__Thermoproteota;c__Nitrososphaeria;o__Nitrososphaerales;f__Nitrosopumilaceae;g__Nitrosopelagicus;s__	taxonomic classification defined by topology and ANI
OceanDNA-a153	SRS1525504_bin.28	SAMD00335021	312	17889	1016188	32.69	3807	0.00	7.951343	0.4077141	A5S, B5S	yes	no	no	AlaCGC, AlaGGC, AlaTGC, ArgCCT, ArgGCG, ArgTCG, ArgTCT, AsnGTT, GlnCTG, GlnTTG, GluCTC, GluTTC, GlyGCC, GlyTCC, HisGTG, IleGAT, LeuCAA, LeuGAG, LeuTAA, LeuTAG, LysTTT, MetCAT, MetCAT, SerCGA, SerGCT, SerGCT, SerGGA, SerTGA, ThrCGT, ThrGGT, ThrTGT, TrpCCA, TyrGTA, UndetNNN, ValCAC, ValGAC, ValTAC	16	root ; cellular organisms ; Archaea ; TACK group ; Thaumarchaeota [phylum] ; unclassified Thaumarchaeota ; Candidatus Nitrosopelagicus [genus]	k__Archaea (UID2)	207	145	103	22	117	6	0	0	0	84.33	2.90	50.00	69.83	73.95	medium	5077_0	no	species	d__Archaea;p__Thermoproteota;c__Nitrososphaeria;o__Nitrososphaerales;f__Nitrosopumilaceae;g__Nitrosopelagicus;s__	N/A	N/A	N/A	N/A	N/A	GCA_001510295.1	95.0	d__Archaea;p__Thermoproteota;c__Nitrososphaeria;o__Nitrososphaerales;f__Nitrosopumilaceae;g__Nitrosopelagicus;s__Nitrosopelagicus sp001510295	90.19	0.59	d__Archaea;p__Thermoproteota;c__Nitrososphaeria;o__Nitrososphaerales;f__Nitrosopumilaceae;g__Nitrosopelagicus;s__	taxonomic classification defined by topology and ANI
OceanDNA-a154	SRS1525505_bin.68	SAMD00335022	144	41620	1086300	32.63	10984	0.00	11.22665	0.4005326	A5S, B5S	yes	no	no	AlaCGC, AlaGGC, AlaTGC, ArgCCT, ArgGCG, ArgTCG, ArgTCT, AsnGTT, AspGTC, CysGCA, GlnCTG, GlnTTG, GluCTC, GluTTC, GlyGCC, GlyTCC, HisGTG, IleGAT, LeuCAA, LeuGAG, LeuGAG, LeuTAA, LeuTAG, LysCTT, LysTTT, MetCAT, MetCAT, PheGAA, ProTGG, SerCGA, SerGCT, SerGGA, SerTGA, ThrCGT, ThrGGT, ThrTGT, TrpCCA, TyrGTA, TyrGTA, ValCAC, ValGAC, ValTAC	20	root ; cellular organisms ; Archaea ; TACK group ; Thaumarchaeota [phylum] ; unclassified Thaumarchaeota ; Candidatus Nitrosopelagicus [genus]	k__Archaea (UID2)	207	145	103	19	124	2	0	0	0	86.73	1.94	100.00	77.03	81.68	medium	5077_0	no	species	d__Archaea;p__Thermoproteota;c__Nitrososphaeria;o__Nitrososphaerales;f__Nitrosopumilaceae;g__Nitrosopelagicus;s__	N/A	N/A	N/A	N/A	N/A	GCA_001510295.1	95.0	d__Archaea;p__Thermoproteota;c__Nitrososphaeria;o__Nitrososphaerales;f__Nitrosopumilaceae;g__Nitrosopelagicus;s__Nitrosopelagicus sp001510295	89.98	0.77	d__Archaea;p__Thermoproteota;c__Nitrososphaeria;o__Nitrososphaerales;f__Nitrosopumilaceae;g__Nitrosopelagicus;s__	taxonomic classification defined by topology and ANI
OceanDNA-a155	SRS1528050_bin.83	SAMD00335023	259	9948	828909	32.55	3466	0.00	7.115703	0.4988973	A5S, B5S	yes	no	no	AlaCGC, AlaGGC, AlaTGC, ArgCCT, ArgTCG, ArgTCT, AsnGTT, AspGTC, CysGCA, GlnCTG, GluCTC, GluTTC, GlyGCC, GlyTCC, HisGTG, LeuTAG, LysCTT, LysTTT, MetCAT, MetCAT, PheGAA, ProTGG, SerCGA, SerGGA, SerTGA, ThrCGT, ThrTGT, TrpCCA, ValGAC, ValTAC	18	root ; cellular organisms ; Archaea ; TACK group ; Thaumarchaeota [phylum] ; unclassified Thaumarchaeota ; Candidatus Nitrosopelagicus [genus]	k__Archaea (UID2)	207	145	103	45	100	0	0	0	0	74.06	0.00	0.00	74.06	78.14	medium	5077_0	no	species	d__Archaea;p__Thermoproteota;c__Nitrososphaeria;o__Nitrososphaerales;f__Nitrosopumilaceae;g__Nitrosopelagicus;s__	N/A	N/A	N/A	N/A	N/A	GCA_001510295.1	95.0	d__Archaea;p__Thermoproteota;c__Nitrososphaeria;o__Nitrososphaerales;f__Nitrosopumilaceae;g__Nitrosopelagicus;s__Nitrosopelagicus sp001510295	89.77	0.57	d__Archaea;p__Thermoproteota;c__Nitrososphaeria;o__Nitrososphaerales;f__Nitrosopumilaceae;g__Nitrosopelagicus;s__	taxonomic classification defined by topology and ANI
OceanDNA-a156	SRS1528053_bin.7	SAMD00335024	354	7078	729300	32.15	2256	0.00	5.507637	0.5798018		no	no	no	AlaCGC, AlaTGC, ArgCCT, ArgTCT, CysGCA, GlnCTG, GlnTTG, GluCTC, IleGAT, LeuCAA, LeuGAG, LeuTAA, LeuTAG, LysCTT, MetCAT, MetCAT, SerCGA, SerGCT, SerTGA, ThrCGT, ThrGGT, ThrTGT, TrpCCA, TyrGTA, UndetNNN, UndetNNN, ValGAC, ValTAC	14	root ; cellular organisms ; Archaea ; TACK group ; Thaumarchaeota [phylum] ; unclassified Thaumarchaeota ; Candidatus Nitrosopelagicus [genus]	k__Archaea (UID2)	207	145	103	48	93	4	0	0	0	68.05	1.85	50.00	58.80	62.66	medium	5077_0	no	species	d__Archaea;p__Thermoproteota;c__Nitrososphaeria;o__Nitrososphaerales;f__Nitrosopumilaceae;g__Nitrosopelagicus;s__	N/A	N/A	N/A	N/A	N/A	GCA_001510295.1	95.0	d__Archaea;p__Thermoproteota;c__Nitrososphaeria;o__Nitrososphaerales;f__Nitrosopumilaceae;g__Nitrosopelagicus;s__Nitrosopelagicus sp001510295	89.6	0.45	d__Archaea;p__Thermoproteota;c__Nitrososphaeria;o__Nitrososphaerales;f__Nitrosopumilaceae;g__Nitrosopelagicus;s__	taxonomic classification defined by topology and ANI
OceanDNA-a157	SRS1528054_bin.31	SAMD00335025	235	11403	774436	32.54	3667	0.00	7.334115	0.5350418		no	no	no	AlaCGC, AlaTGC, ArgCCT, ArgTCG, ArgTCT, AsnGTT, AspGTC, CysGCA, GlnCTG, GlnTTG, GluCTC, GlyGCC, GlyTCC, HisGTG, IleGAT, LeuGAG, LeuTAA, LeuTAG, LysCTT, LysTTT, MetCAT, ProTGG, SerCGA, SerGGA, ThrCGT, ThrGGT, ThrTGT, TyrGTA, UndetNNN, ValGAC, ValTAC	18	root ; cellular organisms ; Archaea ; TACK group ; Thaumarchaeota [phylum] ; unclassified Thaumarchaeota ; Candidatus Nitrosopelagicus [genus]	k__Archaea (UID2)	207	145	103	50	93	2	0	0	0	68.28	1.46	100.00	60.98	65.08	medium	5077_0	no	species	d__Archaea;p__Thermoproteota;c__Nitrososphaeria;o__Nitrososphaerales;f__Nitrosopumilaceae;g__Nitrosopelagicus;s__	N/A	N/A	N/A	N/A	N/A	GCA_001510295.1	95.0	d__Archaea;p__Thermoproteota;c__Nitrososphaeria;o__Nitrososphaerales;f__Nitrosopumilaceae;g__Nitrosopelagicus;s__Nitrosopelagicus sp001510295	89.8	0.57	d__Archaea;p__Thermoproteota;c__Nitrososphaeria;o__Nitrososphaerales;f__Nitrosopumilaceae;g__Nitrosopelagicus;s__	taxonomic classification defined by topology and ANI
OceanDNA-a158	SRS1528114_bin.59	SAMD00335026	66	82264	1104758	32.67	25092	0.00	17.03292	0.3262917	A5S, B5S	yes	no	no	AlaCGC, AlaGGC, AlaTGC, ArgCCT, ArgGCG, ArgTCT, AsnGTT, AspGTC, CysGCA, GlnCTG, GlnTTG, GluCTC, GluTTC, GlyGCC, GlyTCC, HisGTG, LeuCAA, LeuGAG, LeuTAG, LysTTT, MetCAT, MetCAT, PheGAA, ProTGG, SerCGA, SerGCT, SerGGA, SerTGA, ThrCGT, ThrTGT, TrpCCA, TyrGTA, TyrGTA, UndetNNN, UndetNNN, ValCAC, ValGAC, ValTAC	19	root ; cellular organisms ; Archaea ; TACK group ; Thaumarchaeota [phylum] ; unclassified Thaumarchaeota ; Candidatus Nitrosopelagicus [genus]	k__Archaea (UID2)	207	145	103	11	134	0	0	0	0	92.72	0.00	0.00	92.72	97.79	medium	5077_0	yes	species	d__Archaea;p__Thermoproteota;c__Nitrososphaeria;o__Nitrososphaerales;f__Nitrosopumilaceae;g__Nitrosopelagicus;s__	N/A	N/A	N/A	N/A	N/A	GCA_001510295.1	95.0	d__Archaea;p__Thermoproteota;c__Nitrososphaeria;o__Nitrososphaerales;f__Nitrosopumilaceae;g__Nitrosopelagicus;s__Nitrosopelagicus sp001510295	90.18	0.88	d__Archaea;p__Thermoproteota;c__Nitrososphaeria;o__Nitrososphaerales;f__Nitrosopumilaceae;g__Nitrosopelagicus;s__	taxonomic classification defined by topology and ANI
OceanDNA-a159	SRS1528121_bin.51	SAMD00335027	184	23514	1052274	32.61	7491	0.00	11.27909	0.3474813	A5S, B5S	yes	no	no	AlaCGC, AlaGGC, ArgCCT, ArgGCG, ArgTCT, AsnGTT, AspGTC, CysGCA, GlnCTG, GlnTTG, GluCTC, GluTTC, GlyGCC, GlyTCC, GlyTCC, HisGTG, LeuCAA, LeuTAG, LysCTT, LysTTT, MetCAT, MetCAT, PheGAA, ProTGG, SerCGA, SerGCT, SerGGA, SerTGA, ThrCGT, ThrTGT, TyrGTA, UndetNNN, ValCAC, ValCAC, ValGAC, ValTAC	18	root ; cellular organisms ; Archaea ; TACK group ; Thaumarchaeota [phylum] ; unclassified Thaumarchaeota ; Candidatus Nitrosopelagicus [genus]	k__Archaea (UID2)	207	145	103	16	129	0	0	0	0	89.48	0.00	0.00	89.48	93.94	medium	5077_0	no	species	d__Archaea;p__Thermoproteota;c__Nitrososphaeria;o__Nitrososphaerales;f__Nitrosopumilaceae;g__Nitrosopelagicus;s__	N/A	N/A	N/A	N/A	N/A	GCA_001510295.1	95.0	d__Archaea;p__Thermoproteota;c__Nitrososphaeria;o__Nitrososphaerales;f__Nitrosopumilaceae;g__Nitrosopelagicus;s__Nitrosopelagicus sp001510295	89.87	0.69	d__Archaea;p__Thermoproteota;c__Nitrososphaeria;o__Nitrososphaerales;f__Nitrosopumilaceae;g__Nitrosopelagicus;s__	taxonomic classification defined by topology and ANI
OceanDNA-a160	SRS1528123_bin.10	SAMD00335028	160	26275	1030657	32.59	7956	0.00	8.686899	0.3752407	A5S, B5S	yes	no	no	AlaGGC, AlaTGC, ArgCCT, ArgGCG, ArgTCG, ArgTCT, AsnGTT, AspGTC, CysGCA, GlnCTG, GlnTTG, GluCTC, GluTTC, GlyGCC, GlyTCC, HisGTG, IleGAT, LeuCAA, LeuGAG, LeuTAA, LeuTAG, LysCTT, LysTTT, MetCAT, MetCAT, ProTGG, SerCGA, SerGCT, SerGGA, SerTGA, ThrCGT, ThrGGT, ThrTGT, TrpCCA, TyrGTA, UndetNNN, ValCAC, ValGAC	19	root ; cellular organisms ; Archaea ; TACK group ; Thaumarchaeota [phylum] ; unclassified Thaumarchaeota ; Candidatus Nitrosopelagicus [genus]	k__Archaea (UID2)	207	145	103	22	119	4	0	0	0	86.17	2.59	100.00	73.22	77.71	medium	5077_0	no	species	d__Archaea;p__Thermoproteota;c__Nitrososphaeria;o__Nitrososphaerales;f__Nitrosopumilaceae;g__Nitrosopelagicus;s__	N/A	N/A	N/A	N/A	N/A	GCA_001510295.1	95.0	d__Archaea;p__Thermoproteota;c__Nitrososphaeria;o__Nitrososphaerales;f__Nitrosopumilaceae;g__Nitrosopelagicus;s__Nitrosopelagicus sp001510295	90.05	0.69	d__Archaea;p__Thermoproteota;c__Nitrososphaeria;o__Nitrososphaerales;f__Nitrosopumilaceae;g__Nitrosopelagicus;s__	taxonomic classification defined by topology and ANI
OceanDNA-a161	SRS1528124_bin.40	SAMD00335029	98	60645	1103776	32.75	17348	0.00	12.49981	0.2894128	A5S, B5S	yes	no	no	AlaCGC, AlaCGC, AlaGGC, AlaTGC, ArgCCT, ArgGCG, ArgTCT, AsnGTT, AspGTC, CysGCA, GlnCTG, GlnTTG, GluCTC, GluTTC, GlyGCC, GlyTCC, HisGTG, IleGAT, LeuCAA, LeuTAA, LeuTAG, LysCTT, LysTTT, MetCAT, MetCAT, PheGAA, ProTGG, ProTGG, SerCGA, SerGCT, SerGGA, SerGGA, SerTGA, SerTGA, ThrCGT, ThrGGT, ThrTGT, TrpCCA, TyrGTA, TyrGTA, ValCAC, ValGAC, ValTAC, ValTAC	20	root ; cellular organisms ; Archaea ; TACK group ; Thaumarchaeota [phylum] ; unclassified Thaumarchaeota ; Candidatus Nitrosopelagicus [genus]	k__Archaea (UID2)	207	145	103	10	131	4	0	0	0	93.85	3.40	75.00	76.85	81.73	medium	5077_0	no	species	d__Archaea;p__Thermoproteota;c__Nitrososphaeria;o__Nitrososphaerales;f__Nitrosopumilaceae;g__Nitrosopelagicus;s__	N/A	N/A	N/A	N/A	N/A	GCA_001510295.1	95.0	d__Archaea;p__Thermoproteota;c__Nitrososphaeria;o__Nitrososphaerales;f__Nitrosopumilaceae;g__Nitrosopelagicus;s__Nitrosopelagicus sp001510295	90.13	0.84	d__Archaea;p__Thermoproteota;c__Nitrososphaeria;o__Nitrososphaerales;f__Nitrosopumilaceae;g__Nitrosopelagicus;s__	taxonomic classification defined by topology and ANI
OceanDNA-a162	SRS1528126_bin.39	SAMD00335030	56	93340	1076100	32.73	25894	0.00	16.70907	0.2765704	A16S_35%, A5S, B16S_30%, B5S	yes	yes	no	AlaCGC, AlaGGC, AlaGGC, AlaTGC, ArgCCT, ArgGCG, ArgTCT, AspGTC, CysGCA, GlnCTG, GlnTTG, GluCTC, GluTTC, GlyGCC, GlyTCC, HisGTG, IleGAT, LeuCAA, LeuGAG, LeuTAA, LeuTAG, LysTTT, MetCAT, MetCAT, PheGAA, ProTGG, SerCGA, SerGCT, SerGGA, SerTGA, ThrCGT, ThrGGT, ThrTGT, TrpCCA, TyrGTA, UndetNNN, ValCAC, ValGAC, ValTAC	19	root ; cellular organisms ; Archaea ; TACK group ; Thaumarchaeota [phylum] ; unclassified Thaumarchaeota ; Candidatus Nitrosopelagicus [genus]	k__Archaea (UID2)	207	145	103	9	135	1	0	0	0	92.72	0.97	100.00	87.87	92.95	medium	5077_0	no	species	d__Archaea;p__Thermoproteota;c__Nitrososphaeria;o__Nitrososphaerales;f__Nitrosopumilaceae;g__Nitrosopelagicus;s__	N/A	N/A	N/A	N/A	N/A	GCA_001510295.1	95.0	d__Archaea;p__Thermoproteota;c__Nitrososphaeria;o__Nitrososphaerales;f__Nitrosopumilaceae;g__Nitrosopelagicus;s__Nitrosopelagicus sp001510295	90.13	0.84	d__Archaea;p__Thermoproteota;c__Nitrososphaeria;o__Nitrososphaerales;f__Nitrosopumilaceae;g__Nitrosopelagicus;s__	taxonomic classification defined by topology and ANI
OceanDNA-a163	SRS1528127_bin.57	SAMD00335031	401	7761	728090	32.04	1905	0.00	5.002384	0.4285176		no	no	no	AlaGGC, ArgCCT, ArgTCT, AsnGTT, CysGCA, GlnCTG, GluCTC, GluTTC, HisGTG, LeuCAA, ProTGG, SerGCT, SerGGA, ThrCGT, TrpCCA, UndetNNN, UndetNNN, ValCAC, ValGAC, ValTAC	13	root ; cellular organisms ; Archaea ; TACK group ; Thaumarchaeota [phylum] ; unclassified Thaumarchaeota ; Candidatus Nitrosopelagicus [genus]	k__Archaea (UID2)	207	145	103	55	87	3	0	0	0	62.33	1.12	66.67	56.73	60.51	medium	5077_0	no	species	d__Archaea;p__Thermoproteota;c__Nitrososphaeria;o__Nitrososphaerales;f__Nitrosopumilaceae;g__Nitrosopelagicus;s__	N/A	N/A	N/A	N/A	N/A	GCA_001510295.1	95.0	d__Archaea;p__Thermoproteota;c__Nitrososphaeria;o__Nitrososphaerales;f__Nitrosopumilaceae;g__Nitrosopelagicus;s__Nitrosopelagicus sp001510295	89.35	0.61	d__Archaea;p__Thermoproteota;c__Nitrososphaeria;o__Nitrososphaerales;f__Nitrosopumilaceae;g__Nitrosopelagicus;s__	taxonomic classification defined by topology and ANI
OceanDNA-a164	SRS1528129_bin.58	SAMD00335032	492	8740	1014793	32.21	2259	0.00	5.897172	0.4818227	A5S, B5S	yes	no	no	AlaCGC, AlaGGC, AlaTGC, ArgCCT, ArgGCG, ArgGCG, ArgTCG, ArgTCT, AspGTC, CysGCA, GlnCTG, GlnTTG, GluCTC, GluTTC, GlyGCC, GlyTCC, HisGTG, LeuCAA, LeuGAG, LeuTAA, LeuTAG, LysCTT, LysCTT, LysTTT, MetCAT, MetCAT, PheGAA, ProTGG, SerCGA, SerGCT, SerGGA, SerTGA, SerTGA, ThrGGT, ThrTGT, UndetNNN, ValGAC, ValTAC	16	root ; cellular organisms ; Archaea ; TACK group ; Thaumarchaeota [phylum] ; unclassified Thaumarchaeota ; Candidatus Nitrosopelagicus [genus]	k__Archaea (UID2)	207	145	103	47	93	5	0	0	0	74.81	3.88	40.00	55.41	59.27	medium	5077_0	no	species	d__Archaea;p__Thermoproteota;c__Nitrososphaeria;o__Nitrososphaerales;f__Nitrosopumilaceae;g__Nitrosopelagicus;s__	N/A	N/A	N/A	N/A	N/A	GCA_001510295.1	95.0	d__Archaea;p__Thermoproteota;c__Nitrososphaeria;o__Nitrososphaerales;f__Nitrosopumilaceae;g__Nitrosopelagicus;s__Nitrosopelagicus sp001510295	89.88	0.55	d__Archaea;p__Thermoproteota;c__Nitrososphaeria;o__Nitrososphaerales;f__Nitrosopumilaceae;g__Nitrosopelagicus;s__	taxonomic classification defined by topology and ANI
OceanDNA-a165	SRS1528169_bin.10	SAMD00335033	224	9496	582124	32.22	2666	0.00	5.675433	0.7026902	A5S, B5S	yes	no	no	AlaGGC, AlaTGC, ArgGCG, ArgTCT, AsnGTT, CysGCA, GlnTTG, GluCTC, GlyGCC, IleGAT, LeuCAA, LeuTAG, LysCTT, MetCAT, ProTGG, SerCGA, SerGCT, ThrTGT, TyrGTA, ValGAC	16	root ; cellular organisms ; Archaea ; TACK group ; Thaumarchaeota [phylum] ; unclassified Thaumarchaeota ; Candidatus Nitrosopelagicus [genus]	k__Archaea (UID2)	207	145	103	61	84	0	0	0	0	57.05	0.00	0.00	57.05	60.99	medium	5077_0	no	species	d__Archaea;p__Thermoproteota;c__Nitrososphaeria;o__Nitrososphaerales;f__Nitrosopumilaceae;g__Nitrosopelagicus;s__	N/A	N/A	N/A	N/A	N/A	GCA_001510295.1	95.0	d__Archaea;p__Thermoproteota;c__Nitrososphaeria;o__Nitrososphaerales;f__Nitrosopumilaceae;g__Nitrosopelagicus;s__Nitrosopelagicus sp001510295	88.49	0.61	d__Archaea;p__Thermoproteota;c__Nitrososphaeria;o__Nitrososphaerales;f__Nitrosopumilaceae;g__Nitrosopelagicus;s__	taxonomic classification defined by topology and ANI
OceanDNA-a166	SRS1528204_bin.21	SAMD00335034	94	56458	1026914	32.65	14191	0.00	19.65942	0.3123874	A5S, B5S	yes	no	no	AlaCGC, AlaGGC, AlaTGC, ArgCCT, ArgGCG, ArgTCT, AsnGTT, AspGTC, CysGCA, GlnCTG, GlnCTG, GlnTTG, GluCTC, HisGTG, IleGAT, LeuCAA, LeuGAG, LeuTAA, LeuTAG, LysCTT, LysTTT, MetCAT, MetCAT, PheGAA, PheGAA, ProTGG, SerCGA, SerGCT, SerGGA, SerTGA, ThrCGT, ThrGGT, ThrTGT, TrpCCA, TyrGTA, UndetNNN, ValCAC, ValGAC, ValTAC	19	root ; cellular organisms ; Archaea ; TACK group ; Thaumarchaeota [phylum] ; unclassified Thaumarchaeota ; Candidatus Nitrosopelagicus [genus]	k__Archaea (UID2)	207	145	103	20	120	5	0	0	0	85.92	3.06	80.00	70.62	75.40	medium	5077_0	no	species	d__Archaea;p__Thermoproteota;c__Nitrososphaeria;o__Nitrososphaerales;f__Nitrosopumilaceae;g__Nitrosopelagicus;s__	N/A	N/A	N/A	N/A	N/A	GCA_001510295.1	95.0	d__Archaea;p__Thermoproteota;c__Nitrososphaeria;o__Nitrososphaerales;f__Nitrosopumilaceae;g__Nitrosopelagicus;s__Nitrosopelagicus sp001510295	89.94	0.8	d__Archaea;p__Thermoproteota;c__Nitrososphaeria;o__Nitrososphaerales;f__Nitrosopumilaceae;g__Nitrosopelagicus;s__	taxonomic classification defined by topology and ANI
OceanDNA-a167	SRS1528209_bin.21	SAMD00335035	88	50443	1073679	32.65	20121	0.00	25.27688	0.5118053	A5S, B5S	yes	no	no	AlaCGC, AlaGGC, AlaTGC, ArgCCT, ArgGCG, ArgTCT, AsnGTT, AspGTC, CysGCA, CysGCA, GlnCTG, GlnTTG, GluCTC, GluTTC, GlyTCC, HisGTG, IleGAT, LeuCAA, LeuGAG, LeuTAA, LeuTAG, LysCTT, LysTTT, MetCAT, MetCAT, PheGAA, ProTGG, SerCGA, SerGCT, SerGGA, SerGGA, SerTGA, ThrCGT, ThrGGT, ThrTGT, TrpCCA, TyrGTA, TyrGTA, ValCAC, ValGAC, ValTAC	20	root ; cellular organisms ; Archaea ; TACK group ; Thaumarchaeota [phylum] ; unclassified Thaumarchaeota ; Candidatus Nitrosopelagicus [genus]	k__Archaea (UID2)	207	145	103	9	132	4	0	0	0	92.39	2.91	50.00	77.84	82.79	medium	5077_0	no	species	d__Archaea;p__Thermoproteota;c__Nitrososphaeria;o__Nitrososphaerales;f__Nitrosopumilaceae;g__Nitrosopelagicus;s__	N/A	N/A	N/A	N/A	N/A	GCA_001510295.1	95.0	d__Archaea;p__Thermoproteota;c__Nitrososphaeria;o__Nitrososphaerales;f__Nitrosopumilaceae;g__Nitrosopelagicus;s__Nitrosopelagicus sp001510295	90.06	0.85	d__Archaea;p__Thermoproteota;c__Nitrososphaeria;o__Nitrososphaerales;f__Nitrosopumilaceae;g__Nitrosopelagicus;s__	taxonomic classification defined by topology and ANI
OceanDNA-a168	SRS1528210_bin.6	SAMD00335036	201	42681	1074594	32.59	6776	0.00	8.807513	0.3170579	A5S, B5S	yes	no	no	AlaCGC, AlaGGC, AlaTGC, ArgCCT, ArgGCG, ArgTCT, AsnGTT, AspGTC, CysGCA, GlnCTG, GlnTTG, GluCTC, GluTTC, GlyGCC, GlyTCC, HisGTG, HisGTG, IleGAT, LeuCAA, LeuGAG, LeuTAA, LeuTAG, LysCTT, LysTTT, MetCAT, MetCAT, PheGAA, ProTGG, SerCGA, SerGCT, SerGGA, SerTGA, ThrCGT, ThrGGT, ThrTGT, TrpCCA, TyrGTA, UndetNNN, ValCAC, ValGAC, ValTAC	20	root ; cellular organisms ; Archaea ; TACK group ; Thaumarchaeota [phylum] ; unclassified Thaumarchaeota ; Candidatus Nitrosopelagicus [genus]	k__Archaea (UID2)	207	145	103	31	111	3	0	0	0	84.63	1.37	66.67	77.78	82.19	medium	5077_0	no	species	d__Archaea;p__Thermoproteota;c__Nitrososphaeria;o__Nitrososphaerales;f__Nitrosopumilaceae;g__Nitrosopelagicus;s__	N/A	N/A	N/A	N/A	N/A	GCA_001510295.1	95.0	d__Archaea;p__Thermoproteota;c__Nitrososphaeria;o__Nitrososphaerales;f__Nitrosopumilaceae;g__Nitrosopelagicus;s__Nitrosopelagicus sp001510295	90.15	0.66	d__Archaea;p__Thermoproteota;c__Nitrososphaeria;o__Nitrososphaerales;f__Nitrosopumilaceae;g__Nitrosopelagicus;s__	taxonomic classification defined by topology and ANI
OceanDNA-a169	SRS1528457_bin.46	SAMD00335037	384	6697	680992	32.04	1770	0.00	5.423216	0.405298	A16S_32%, B16S_28%	no	yes	no	AlaCGC, AlaTGC, ArgCCT, ArgTCG, ArgTCT, CysGCA, GluTTC, GlyGCC, LeuCAA, LysCTT, MetCAT, PheGAA, ProTGG, SerCGA, SerCGA, SerGCT, SerGGA, SerTGA, ThrCGT, ThrTGT, UndetNNN, ValGAC, ValTAC	13	root ; cellular organisms ; Archaea ; TACK group ; Thaumarchaeota [phylum] ; unclassified Thaumarchaeota ; Candidatus Nitrosopelagicus [genus]	k__Archaea (UID2)	207	145	103	58	84	3	0	0	0	63.46	1.62	33.33	55.36	59.10	medium	5077_0	no	species	d__Archaea;p__Thermoproteota;c__Nitrososphaeria;o__Nitrososphaerales;f__Nitrosopumilaceae;g__Nitrosopelagicus;s__	N/A	N/A	N/A	N/A	N/A	GCA_001510295.1	95.0	d__Archaea;p__Thermoproteota;c__Nitrososphaeria;o__Nitrososphaerales;f__Nitrosopumilaceae;g__Nitrosopelagicus;s__Nitrosopelagicus sp001510295	88.8	0.53	d__Archaea;p__Thermoproteota;c__Nitrososphaeria;o__Nitrososphaerales;f__Nitrosopumilaceae;g__Nitrosopelagicus;s__	taxonomic classification defined by topology and ANI
OceanDNA-a170	SRS1528794_bin.52	SAMD00335038	96	38301	1058755	32.72	14528	0.00	44.46275	0.4401494	A5S, B5S	yes	no	no	AlaCGC, AlaGGC, AlaTGC, ArgCCT, ArgGCG, ArgTCT, AsnGTT, AspGTC, CysGCA, GlnCTG, GlnTTG, GluCTC, GluTTC, GlyGCC, GlyTCC, HisGTG, IleGAT, LeuTAA, LeuTAG, LysCTT, LysTTT, MetCAT, MetCAT, ProTGG, ProTGG, SerCGA, SerGGA, SerTGA, ThrCGT, ThrGGT, ThrTGT, TrpCCA, TyrGTA, TyrGTA, UndetNNN, ValCAC, ValGAC, ValTAC	19	root ; cellular organisms ; Archaea ; TACK group ; Thaumarchaeota [phylum] ; unclassified Thaumarchaeota ; Candidatus Nitrosopelagicus [genus]	k__Archaea (UID2)	207	145	103	13	130	2	0	0	0	91.59	1.94	100.00	81.89	86.68	medium	5077_0	no	species	d__Archaea;p__Thermoproteota;c__Nitrososphaeria;o__Nitrososphaerales;f__Nitrosopumilaceae;g__Nitrosopelagicus;s__	N/A	N/A	N/A	N/A	N/A	GCA_001510295.1	95.0	d__Archaea;p__Thermoproteota;c__Nitrososphaeria;o__Nitrososphaerales;f__Nitrosopumilaceae;g__Nitrosopelagicus;s__Nitrosopelagicus sp001510295	90.21	0.83	d__Archaea;p__Thermoproteota;c__Nitrososphaeria;o__Nitrososphaerales;f__Nitrosopumilaceae;g__Nitrosopelagicus;s__	taxonomic classification defined by topology and ANI
OceanDNA-a171	SRS1528795_bin.31	SAMD00335039	173	23072	882732	32.55	6133	0.00	8.194771	0.3255289		no	no	no	ArgCCT, ArgGCG, AsnGTT, AspGTC, CysGCA, GlnCTG, GlnTTG, GluCTC, GlyGCC, GlyTCC, HisGTG, LeuCAA, LeuGAG, LeuTAA, LeuTAG, LysCTT, LysTTT, MetCAT, MetCAT, PheGAA, ProTGG, SerCGA, SerGCT, SerGGA, SerTGA, ThrCGT, ThrGGT, ThrTGT, TrpCCA, TyrGTA, ValCAC, ValGAC, ValTAC	18	root ; cellular organisms ; Archaea ; TACK group ; Thaumarchaeota [phylum] ; unclassified Thaumarchaeota ; Candidatus Nitrosopelagicus [genus]	k__Archaea (UID2)	207	145	103	45	99	1	0	0	0	72.74	0.49	0.00	70.29	74.65	medium	5077_0	no	species	d__Archaea;p__Thermoproteota;c__Nitrososphaeria;o__Nitrososphaerales;f__Nitrosopumilaceae;g__Nitrosopelagicus;s__	N/A	N/A	N/A	N/A	N/A	GCA_001510295.1	95.0	d__Archaea;p__Thermoproteota;c__Nitrososphaeria;o__Nitrososphaerales;f__Nitrosopumilaceae;g__Nitrosopelagicus;s__Nitrosopelagicus sp001510295	89.97	0.55	d__Archaea;p__Thermoproteota;c__Nitrososphaeria;o__Nitrososphaerales;f__Nitrosopumilaceae;g__Nitrosopelagicus;s__	taxonomic classification defined by topology and ANI
OceanDNA-a172	SRS1529107_bin.56	SAMD00335040	365	11808	733718	32.39	2213	0.00	5.436293	0.2395378		no	no	no	AlaCGC, AlaGGC, AlaTGC, ArgCCT, ArgGCG, ArgTCT, CysGCA, GlnCTG, GlnTTG, GluCTC, GluTTC, GlyGCC, GlyTCC, HisGTG, LeuCAA, LeuTAA, LeuTAG, LysCTT, MetCAT, ProTGG, SerCGA, SerGGA, SerTGA, ThrCGT, ThrGGT, ThrTGT, TrpCCA, ValTAC	15	root ; cellular organisms ; Archaea ; TACK group ; Thaumarchaeota [phylum] ; unclassified Thaumarchaeota ; Candidatus Nitrosopelagicus [genus]	k__Archaea (UID2)	207	145	103	52	90	3	0	0	0	65.25	1.78	0.00	56.35	60.20	medium	5077_0	no	species	d__Archaea;p__Thermoproteota;c__Nitrososphaeria;o__Nitrososphaerales;f__Nitrosopumilaceae;g__Nitrosopelagicus;s__	N/A	N/A	N/A	N/A	N/A	GCA_001510295.1	95.0	d__Archaea;p__Thermoproteota;c__Nitrososphaeria;o__Nitrososphaerales;f__Nitrosopumilaceae;g__Nitrosopelagicus;s__Nitrosopelagicus sp001510295	88.98	0.51	d__Archaea;p__Thermoproteota;c__Nitrososphaeria;o__Nitrososphaerales;f__Nitrosopumilaceae;g__Nitrosopelagicus;s__	taxonomic classification defined by topology and ANI
OceanDNA-a173	SRS1529109_bin.3	SAMD00335041	66	83471	1188289	32.31	29311	0.00	21.15989	0.2749827	A16S_35%, A5S, B16S_30%, B5S	yes	yes	no	AlaCGC, AlaGGC, AlaTGC, ArgCCT, ArgGCG, ArgTCG, ArgTCT, AspGTC, CysGCA, GlnCTG, GlnTTG, GluCTC, GluTTC, GlyTCC, HisGTG, IleGAT, LeuCAA, LeuGAG, LeuTAA, LeuTAG, LysCTT, LysTTT, MetCAT, MetCAT, PheGAA, ProTGG, SerCGA, SerGGA, SerTGA, ThrCGT, ThrGGT, ThrTGT, TrpCCA, TyrGTA, UndetNNN, ValCAC, ValGAC, ValTAC	19	root ; cellular organisms ; Archaea ; TACK group ; Thaumarchaeota [phylum] ; unclassified Thaumarchaeota ; Candidatus Nitrosopelagicus [genus]	k__Archaea (UID2)	207	145	103	22	122	0	1	0	0	86.89	1.94	33.33	77.19	82.33	medium	5077_0	no	species	d__Archaea;p__Thermoproteota;c__Nitrososphaeria;o__Nitrososphaerales;f__Nitrosopumilaceae;g__Nitrosopelagicus;s__	N/A	N/A	N/A	N/A	N/A	GCA_001510295.1	95.0	d__Archaea;p__Thermoproteota;c__Nitrososphaeria;o__Nitrososphaerales;f__Nitrosopumilaceae;g__Nitrosopelagicus;s__Nitrosopelagicus sp001510295	90.11	0.87	d__Archaea;p__Thermoproteota;c__Nitrososphaeria;o__Nitrososphaerales;f__Nitrosopumilaceae;g__Nitrosopelagicus;s__	taxonomic classification defined by topology and ANI
OceanDNA-a174	ERS493914_bin.49	SAMD00335042	362	6888	615820	34.30	1645	0.00	8.163895	2.251591		no	no	no	AlaCGC, AlaGGC, AlaTGC, ArgCCT, ArgTCT, AsnGTT, CysGCA, GlnCTG, GlnTTG, GluTTC, GlyTCC, HisGTG, LeuCAG, LeuGAG, LeuTAA, LysCTT, MetCAT, ProGGG, SerTGA, ThrGGT, ThrGGT, ThrTGT, TrpCCA, TyrGTA, ValGAC, ValTAC	17	root ; cellular organisms ; Archaea ; TACK group ; Thaumarchaeota [phylum] ; unclassified Thaumarchaeota ; Candidatus Nitrosopelagicus [genus]	k__Archaea (UID2)	207	145	103	59	85	1	0	0	0	63.09	0.49	100.00	60.64	64.34	medium	5078_1	no	none	d__Archaea;p__Thermoproteota;c__Nitrososphaeria;o__Nitrososphaerales;f__Nitrosopumilaceae;g__Nitrosopelagicus;s__Nitrosopelagicus sp001627235	GCA_001627235.1	95.0	d__Archaea;p__Thermoproteota;c__Nitrososphaeria;o__Nitrososphaerales;f__Nitrosopumilaceae;g__Nitrosopelagicus;s__Nitrosopelagicus sp001627235	98.15	0.96	GCA_001627235.1	95.0	d__Archaea;p__Thermoproteota;c__Nitrososphaeria;o__Nitrososphaerales;f__Nitrosopumilaceae;g__Nitrosopelagicus;s__Nitrosopelagicus sp001627235	98.15	0.96	d__Archaea;p__Thermoproteota;c__Nitrososphaeria;o__Nitrososphaerales;f__Nitrosopumilaceae;g__Nitrosopelagicus;s__	taxonomic classification defined by topology and ANI
OceanDNA-a175	ERS490085_bin.30	SAMD00335043	412	4849	652514	33.51	1557	0.00	81.13958	2.164157	A5S, B5S	yes	no	no	AlaCGC, ArgCCT, AsnGTT, AspGTC, CysGCA, GlyGCC, HisGTG, IleGAT, IleGAT, LeuCAA, LeuGAG, LeuTAA, LeuTAG, LysCTT, MetCAT, ProTGG, SerGCT, SerGGA, ThrCGT, ThrGGT, ThrTGT, TrpCCA, ValGAC, ValGAC	16	root ; cellular organisms ; Archaea ; TACK group ; Thaumarchaeota [phylum] ; unclassified Thaumarchaeota ; Candidatus Nitrosopelagicus [genus]	k__Archaea (UID2)	207	145	103	53	88	4	0	0	0	61.75	1.61	75.00	53.70	57.38	medium	5079_1	no	none	d__Archaea;p__Thermoproteota;c__Nitrososphaeria;o__Nitrososphaerales;f__Nitrosopumilaceae;g__Nitrosopelagicus;s__Nitrosopelagicus brevis	GCF_000812185.1	95.0	d__Archaea;p__Thermoproteota;c__Nitrososphaeria;o__Nitrososphaerales;f__Nitrosopumilaceae;g__Nitrosopelagicus;s__Nitrosopelagicus brevis	96.81	1.0	GCF_000812185.1	95.0	d__Archaea;p__Thermoproteota;c__Nitrososphaeria;o__Nitrososphaerales;f__Nitrosopumilaceae;g__Nitrosopelagicus;s__Nitrosopelagicus brevis	96.81	1.0	d__Archaea;p__Thermoproteota;c__Nitrososphaeria;o__Nitrososphaerales;f__Nitrosopumilaceae;g__Nitrosopelagicus;s__	taxonomic classification defined by topology and ANI
OceanDNA-a176	ERS494274_bin.3	SAMD00335044	436	8620	749529	33.30	1720	0.00	13.91576	1.825176		no	no	no	AlaCGC, ArgGCG, CysGCA, GlnCTG, GlnCTG, GlnTTG, GluCTC, HisGTG, LeuCAA, LeuCAG, LeuTAA, LysCTT, LysTTT, MetCAT, SerGCT, SerTGA, ThrGGT, ThrGGT, ThrTGT, TrpCCA, TrpCCA	12	root ; cellular organisms ; Archaea ; TACK group ; Thaumarchaeota [phylum] ; unclassified Thaumarchaeota ; Candidatus Nitrosopelagicus [genus]	k__Archaea (UID2)	207	145	103	53	87	5	0	0	0	66.32	2.91	100.00	51.77	55.50	medium	5079_1	no	none	d__Archaea;p__Thermoproteota;c__Nitrososphaeria;o__Nitrososphaerales;f__Nitrosopumilaceae;g__Nitrosopelagicus;s__Nitrosopelagicus brevis	GCF_000812185.1	95.0	d__Archaea;p__Thermoproteota;c__Nitrososphaeria;o__Nitrososphaerales;f__Nitrosopumilaceae;g__Nitrosopelagicus;s__Nitrosopelagicus brevis	96.3	0.97	GCF_000812185.1	95.0	d__Archaea;p__Thermoproteota;c__Nitrososphaeria;o__Nitrososphaerales;f__Nitrosopumilaceae;g__Nitrosopelagicus;s__Nitrosopelagicus brevis	96.3	0.97	d__Archaea;p__Thermoproteota;c__Nitrososphaeria;o__Nitrososphaerales;f__Nitrosopumilaceae;g__Nitrosopelagicus;s__	taxonomic classification defined by topology and ANI
OceanDNA-a177	ERS494374_bin.107	SAMD00335045	383	7410	722934	33.49	1973	0.00	159.9502	1.503842		no	no	no	AlaCGC, AlaGGC, AlaTGC, ArgGCG, ArgGCG, AsnGTT, AspGTC, GlnCTG, GlnTTG, GlnTTG, GluCTC, GluTTC, GlyTCC, HisGTG, HisGTG, IleGAT, IleGAT, LeuCAA, LeuCAG, LeuGAG, LysTTT, MetCAT, MetCAT, SerCGA, SerTGA, TrpCCA, TyrGTA, ValGAC, ValTAC	16	root ; cellular organisms ; Archaea ; TACK group ; Thaumarchaeota [phylum] ; unclassified Thaumarchaeota ; Candidatus Nitrosopelagicus [genus]	k__Archaea (UID2)	207	145	103	45	97	3	0	0	0	70.43	1.29	100.00	63.98	67.77	medium	5079_1	no	none	d__Archaea;p__Thermoproteota;c__Nitrososphaeria;o__Nitrososphaerales;f__Nitrosopumilaceae;g__Nitrosopelagicus;s__Nitrosopelagicus brevis	GCF_000812185.1	95.0	d__Archaea;p__Thermoproteota;c__Nitrososphaeria;o__Nitrososphaerales;f__Nitrosopumilaceae;g__Nitrosopelagicus;s__Nitrosopelagicus brevis	96.82	0.96	GCF_000812185.1	95.0	d__Archaea;p__Thermoproteota;c__Nitrososphaeria;o__Nitrososphaerales;f__Nitrosopumilaceae;g__Nitrosopelagicus;s__Nitrosopelagicus brevis	96.82	0.96	d__Archaea;p__Thermoproteota;c__Nitrososphaeria;o__Nitrososphaerales;f__Nitrosopumilaceae;g__Nitrosopelagicus;s__	taxonomic classification defined by topology and ANI
OceanDNA-a178	ERS494559_bin.161	SAMD00335046	350	6685	598508	33.65	1739	0.00	311.499	2.137433		no	no	no	AlaCGC, AlaTGC, ArgTCT, AsnGTT, GlnCTG, GlnTTG, GluTTC, GlyTCC, HisGTG, IleGAT, LeuCAA, LeuCAG, LeuGAG, LeuTAA, LeuTAG, LysCTT, MetCAT, MetCAT, SerTGA, ThrGGT, UndetNNN, ValGAC, ValTAC	14	root ; cellular organisms ; Archaea ; TACK group ; Thaumarchaeota [phylum] ; unclassified Thaumarchaeota ; Candidatus Nitrosopelagicus [genus]	k__Archaea (UID2)	207	145	103	56	87	2	0	0	0	65.92	1.94	100.00	56.22	59.95	medium	5079_1	no	none	d__Archaea;p__Thermoproteota;c__Nitrososphaeria;o__Nitrososphaerales;f__Nitrosopumilaceae;g__Nitrosopelagicus;s__Nitrosopelagicus brevis	GCF_000812185.1	95.0	d__Archaea;p__Thermoproteota;c__Nitrososphaeria;o__Nitrososphaerales;f__Nitrosopumilaceae;g__Nitrosopelagicus;s__Nitrosopelagicus brevis	98.61	1.0	GCF_000812185.1	95.0	d__Archaea;p__Thermoproteota;c__Nitrososphaeria;o__Nitrososphaerales;f__Nitrosopumilaceae;g__Nitrosopelagicus;s__Nitrosopelagicus brevis	98.61	1.0	d__Archaea;p__Thermoproteota;c__Nitrososphaeria;o__Nitrososphaerales;f__Nitrosopumilaceae;g__Nitrosopelagicus;s__	taxonomic classification defined by topology and ANI
OceanDNA-a179	ERS490273_bin.80	SAMD00335047	496	11638	922905	33.38	1907	0.00	192.6178	1.867834	A5S, B5S	yes	no	no	AlaCGC, AlaTGC, ArgGCG, ArgTCG, ArgTCT, AsnGTT, CysGCA, GlnCTG, GlnTTG, GluTTC, HisGTG, IleGAT, LeuCAA, LeuCAG, LeuGAG, LeuTAA, LeuTAG, LysCTT, MetCAT, PheGAA, SerGCT, SerGGA, SerTGA, ThrCGT, ThrGGT, TrpCCA, TyrGTA, UndetNNN, UndetNNN, ValGAC, ValTAC	17	root ; cellular organisms ; Archaea ; TACK group ; Thaumarchaeota [phylum] ; unclassified Thaumarchaeota ; Candidatus Nitrosopelagicus [genus]	k__Archaea (UID2)	207	145	103	41	99	5	0	0	0	73.51	3.56	100.00	55.71	59.49	medium	5079_1	no	none	d__Archaea;p__Thermoproteota;c__Nitrososphaeria;o__Nitrososphaerales;f__Nitrosopumilaceae;g__Nitrosopelagicus;s__Nitrosopelagicus brevis	GCF_000812185.1	95.0	d__Archaea;p__Thermoproteota;c__Nitrososphaeria;o__Nitrososphaerales;f__Nitrosopumilaceae;g__Nitrosopelagicus;s__Nitrosopelagicus brevis	98.41	0.84	GCF_000812185.1	95.0	d__Archaea;p__Thermoproteota;c__Nitrososphaeria;o__Nitrososphaerales;f__Nitrosopumilaceae;g__Nitrosopelagicus;s__Nitrosopelagicus brevis	98.41	0.84	d__Archaea;p__Thermoproteota;c__Nitrososphaeria;o__Nitrososphaerales;f__Nitrosopumilaceae;g__Nitrosopelagicus;s__	taxonomic classification defined by topology and ANI
OceanDNA-a180	SRS2299038_bin.11	SAMD00335048	507	8749	911661	33.65	1878	0.00	94.28958	1.889253	A16S_31%, A16S_58%, A23S_48%, A5S, B16S_31%, B16S_54%, B23S_47%, B5S	yes	yes	yes	AlaGGC, AlaTGC, ArgGCG, ArgTCG, ArgTCT, AsnGTT, AspGTC, CysGCA, GlnCTG, GlnTTG, GluCTC, GluTTC, GlyGCC, GlyTCC, HisGTG, IleGAT, LeuCAA, LeuCAG, LeuGAG, LeuTAA, LeuTAG, LysCTT, LysTTT, MetCAT, PheGAA, ProTGG, SerGCT, SerGGA, SerTGA, ThrCGT, ThrGGT, TrpCCA, TrpCCA, UndetNNN, ValCAC, ValTAC	19	root ; cellular organisms ; Archaea ; TACK group ; Thaumarchaeota [phylum] ; unclassified Thaumarchaeota ; Candidatus Nitrosopelagicus [genus]	k__Archaea (UID2)	207	145	103	50	89	5	1	0	0	69.77	3.06	62.50	54.47	58.24	medium	5079_1	no	none	d__Archaea;p__Thermoproteota;c__Nitrososphaeria;o__Nitrososphaerales;f__Nitrosopumilaceae;g__Nitrosopelagicus;s__Nitrosopelagicus brevis	GCF_000812185.1	95.0	d__Archaea;p__Thermoproteota;c__Nitrososphaeria;o__Nitrososphaerales;f__Nitrosopumilaceae;g__Nitrosopelagicus;s__Nitrosopelagicus brevis	97.17	1.0	GCF_000812185.1	95.0	d__Archaea;p__Thermoproteota;c__Nitrososphaeria;o__Nitrososphaerales;f__Nitrosopumilaceae;g__Nitrosopelagicus;s__Nitrosopelagicus brevis	97.17	1.0	d__Archaea;p__Thermoproteota;c__Nitrososphaeria;o__Nitrososphaerales;f__Nitrosopumilaceae;g__Nitrosopelagicus;s__	taxonomic classification defined by topology and ANI
OceanDNA-a181	SRS2329485_bin.8	SAMD00335049	361	5553	630557	34.34	1759	0.00	6.455569	1.412303	A23S_76%, A5S, B23S_75%, B5S	yes	no	yes	AlaCGC, AlaGGC, AlaTGC, ArgCCT, ArgGCG, CysGCA, GlnCTG, GlnTTG, GluCTC, GluTTC, GlyTCC, HisGTG, IleGAT, LeuCAA, LeuCAG, LeuGAG, LeuTAA, LeuTAG, LysCTT, LysTTT, MetCAT, ProTGG, SerTGA, ThrGGT, TrpCCA, TyrGTA, ValGAC	17	root ; cellular organisms ; Archaea ; TACK group ; Thaumarchaeota [phylum] ; unclassified Thaumarchaeota ; Candidatus Nitrosopelagicus [genus]	k__Archaea (UID2)	207	145	103	69	75	1	0	0	0	53.11	0.07	100.00	52.76	56.50	medium	5079_1	no	none	d__Archaea;p__Thermoproteota;c__Nitrososphaeria;o__Nitrososphaerales;f__Nitrosopumilaceae;g__Nitrosopelagicus;s__Nitrosopelagicus brevis	GCF_000812185.1	95.0	d__Archaea;p__Thermoproteota;c__Nitrososphaeria;o__Nitrososphaerales;f__Nitrosopumilaceae;g__Nitrosopelagicus;s__Nitrosopelagicus brevis	96.88	0.96	GCF_000812185.1	95.0	d__Archaea;p__Thermoproteota;c__Nitrososphaeria;o__Nitrososphaerales;f__Nitrosopumilaceae;g__Nitrosopelagicus;s__Nitrosopelagicus brevis	96.88	0.96	d__Archaea;p__Thermoproteota;c__Nitrososphaeria;o__Nitrososphaerales;f__Nitrosopumilaceae;g__Nitrosopelagicus;s__	taxonomic classification defined by topology and ANI
OceanDNA-a182	SRS2329530_bin.3	SAMD00335050	314	5194	549865	35.13	1801	0.00	6.348213	2.163823	A5S, B5S	yes	no	no	AlaCGC, AlaGGC, AlaTGC, ArgTCT, AspGTC, GlnCTG, GlnTTG, GluTTC, GlyTCC, HisGTG, IleGAT, LeuGAG, LeuTAA, LeuTAG, LysCTT, LysTTT, MetCAT, MetCAT, SerCGA, SerTGA, ThrGGT, ThrTGT, TrpCCA, TyrGTA, ValCAC, ValGAC	16	root ; cellular organisms ; Archaea ; TACK group ; Thaumarchaeota [phylum] ; unclassified Thaumarchaeota ; Candidatus Nitrosopelagicus [genus]	k__Archaea (UID2)	207	145	103	60	84	1	0	0	0	54.32	0.49	100.00	51.87	55.62	medium	5079_1	no	none	d__Archaea;p__Thermoproteota;c__Nitrososphaeria;o__Nitrososphaerales;f__Nitrosopumilaceae;g__Nitrosopelagicus;s__Nitrosopelagicus brevis	GCF_000812185.1	95.0	d__Archaea;p__Thermoproteota;c__Nitrososphaeria;o__Nitrososphaerales;f__Nitrosopumilaceae;g__Nitrosopelagicus;s__Nitrosopelagicus brevis	98.09	0.96	GCF_000812185.1	95.0	d__Archaea;p__Thermoproteota;c__Nitrososphaeria;o__Nitrososphaerales;f__Nitrosopumilaceae;g__Nitrosopelagicus;s__Nitrosopelagicus brevis	98.09	0.96	d__Archaea;p__Thermoproteota;c__Nitrososphaeria;o__Nitrososphaerales;f__Nitrosopumilaceae;g__Nitrosopelagicus;s__	taxonomic classification defined by topology and ANI
OceanDNA-a183	SRS2329531_bin.27	SAMD00335051	356	5710	625866	34.93	1774	0.00	6.660504	2.32371	A5S, B5S	yes	no	no	AlaCGC, ArgTCG, AspGTC, CysGCA, GlnCTG, LeuGAG, LysCTT, LysTTT, MetCAT, ProTGG, SerGGA, TrpCCA, TyrGTA, ValCAC, ValTAC	13	root ; cellular organisms ; Archaea ; TACK group ; Thaumarchaeota [phylum] ; unclassified Thaumarchaeota ; Candidatus Nitrosopelagicus [genus]	k__Archaea (UID2)	207	145	103	51	90	4	0	0	0	60.04	0.30	75.00	58.54	62.28	medium	5079_1	no	none	d__Archaea;p__Thermoproteota;c__Nitrososphaeria;o__Nitrososphaerales;f__Nitrosopumilaceae;g__Nitrosopelagicus;s__Nitrosopelagicus brevis	GCF_000812185.1	95.0	d__Archaea;p__Thermoproteota;c__Nitrososphaeria;o__Nitrososphaerales;f__Nitrosopumilaceae;g__Nitrosopelagicus;s__Nitrosopelagicus brevis	98.13	0.97	GCF_000812185.1	95.0	d__Archaea;p__Thermoproteota;c__Nitrososphaeria;o__Nitrososphaerales;f__Nitrosopumilaceae;g__Nitrosopelagicus;s__Nitrosopelagicus brevis	98.13	0.97	d__Archaea;p__Thermoproteota;c__Nitrososphaeria;o__Nitrososphaerales;f__Nitrosopumilaceae;g__Nitrosopelagicus;s__	taxonomic classification defined by topology and ANI
OceanDNA-a184	SRS2329532_bin.18	SAMD00335052	351	6816	645275	34.83	1918	0.00	7.060157	2.260455	A5S, B5S	yes	no	no	AlaCGC, AlaGGC, ArgCCT, ArgTCG, ArgTCT, AsnGTT, AspGTC, CysGCA, GlnCTG, GluTTC, GlyTCC, HisGTG, IleGAT, LeuCAA, LeuCAG, LeuGAG, LeuTAA, LysCTT, LysTTT, MetCAT, SerGGA, SerTGA, ThrCGT, ThrGGT, ThrTGT, TrpCCA, ValCAC, ValGAC, ValTAC	17	root ; cellular organisms ; Archaea ; TACK group ; Thaumarchaeota [phylum] ; unclassified Thaumarchaeota ; Candidatus Nitrosopelagicus [genus]	k__Archaea (UID2)	207	145	103	52	92	1	0	0	0	59.87	0.07	100.00	59.52	63.30	medium	5079_1	no	none	d__Archaea;p__Thermoproteota;c__Nitrososphaeria;o__Nitrososphaerales;f__Nitrosopumilaceae;g__Nitrosopelagicus;s__Nitrosopelagicus brevis	GCF_000812185.1	95.0	d__Archaea;p__Thermoproteota;c__Nitrososphaeria;o__Nitrososphaerales;f__Nitrosopumilaceae;g__Nitrosopelagicus;s__Nitrosopelagicus brevis	98.08	0.95	GCF_000812185.1	95.0	d__Archaea;p__Thermoproteota;c__Nitrososphaeria;o__Nitrososphaerales;f__Nitrosopumilaceae;g__Nitrosopelagicus;s__Nitrosopelagicus brevis	98.08	0.95	d__Archaea;p__Thermoproteota;c__Nitrososphaeria;o__Nitrososphaerales;f__Nitrosopumilaceae;g__Nitrosopelagicus;s__	taxonomic classification defined by topology and ANI
OceanDNA-a185	SRS2329577_bin.10	SAMD00335053	248	4949	559422	34.25	2174	0.00	12.14238	1.887405	A5S, B5S	yes	no	no	AlaTGC, ArgTCT, GlnCTG, GluTTC, GlyTCC, IleGAT, LeuCAG, LeuGAG, LeuTAG, LysCTT, MetCAT, ProTGG, SerCGA, SerTGA, ThrCGT, TrpCCA, UndetNNN, ValCAC	14	root ; cellular organisms ; Archaea ; TACK group ; Thaumarchaeota [phylum] ; unclassified Thaumarchaeota ; Candidatus Nitrosopelagicus [genus]	k__Archaea (UID2)	207	145	103	73	71	1	0	0	0	54.13	0.32	0.00	52.53	56.37	medium	5079_1	no	none	d__Archaea;p__Thermoproteota;c__Nitrososphaeria;o__Nitrososphaerales;f__Nitrosopumilaceae;g__Nitrosopelagicus;s__Nitrosopelagicus brevis	GCF_000812185.1	95.0	d__Archaea;p__Thermoproteota;c__Nitrososphaeria;o__Nitrososphaerales;f__Nitrosopumilaceae;g__Nitrosopelagicus;s__Nitrosopelagicus brevis	96.82	1.0	GCF_000812185.1	95.0	d__Archaea;p__Thermoproteota;c__Nitrososphaeria;o__Nitrososphaerales;f__Nitrosopumilaceae;g__Nitrosopelagicus;s__Nitrosopelagicus brevis	96.82	1.0	d__Archaea;p__Thermoproteota;c__Nitrososphaeria;o__Nitrososphaerales;f__Nitrosopumilaceae;g__Nitrosopelagicus;s__	taxonomic classification defined by topology and ANI
OceanDNA-a186	SRS2329669_bin.10	SAMD00335054	387	5284	670644	35.12	1741	0.00	10.78182	1.654773	A16S, A23S_28%, A23S_41%, A5S, B16S, B23S_28%, B23S_41%, B5S	yes	yes	yes	AlaTGC, ArgGCG, ArgTCT, AsnGTT, GlnTTG, GluTTC, GlyTCC, IleGAT, LeuCAA, LeuGAG, LeuTAA, LysCTT, LysTTT, MetCAT, SerCGA, SerTGA, ThrGGT, UndetNNN, ValCAC, ValGAC, ValTAC	13	root ; cellular organisms ; Archaea ; TACK group ; Thaumarchaeota [phylum] ; unclassified Thaumarchaeota ; Candidatus Nitrosopelagicus [genus]	k__Archaea (UID2)	207	145	103	53	88	4	0	0	0	62.88	0.96	100.00	58.08	61.81	medium	5079_1	no	none	d__Archaea;p__Thermoproteota;c__Nitrososphaeria;o__Nitrososphaerales;f__Nitrosopumilaceae;g__Nitrosopelagicus;s__Nitrosopelagicus brevis	GCF_000812185.1	95.0	d__Archaea;p__Thermoproteota;c__Nitrososphaeria;o__Nitrososphaerales;f__Nitrosopumilaceae;g__Nitrosopelagicus;s__Nitrosopelagicus brevis	96.46	0.96	GCF_000812185.1	95.0	d__Archaea;p__Thermoproteota;c__Nitrososphaeria;o__Nitrososphaerales;f__Nitrosopumilaceae;g__Nitrosopelagicus;s__Nitrosopelagicus brevis	96.46	0.96	d__Archaea;p__Thermoproteota;c__Nitrososphaeria;o__Nitrososphaerales;f__Nitrosopumilaceae;g__Nitrosopelagicus;s__	taxonomic classification defined by topology and ANI
OceanDNA-a187	SRS2329671_bin.3	SAMD00335055	446	5183	728202	34.86	1670	0.00	13.12497	1.535625	A23S_31%, A5S, B23S_31%, B5S	yes	no	yes	AlaCGC, AlaGGC, ArgGCG, AsnGTT, GlnCTG, GlyTCC, IleGAT, LeuCAA, LeuGAG, LeuTAA, LysCTT, PheGAA, ProTGG, SerCGA, SerGCT, SerGGA, ThrGGT, TrpCCA, TyrGTA, UndetNNN, ValGAC, ValTAC	15	root ; cellular organisms ; Archaea ; TACK group ; Thaumarchaeota [phylum] ; unclassified Thaumarchaeota ; Candidatus Nitrosopelagicus [genus]	k__Archaea (UID2)	207	145	103	51	89	5	0	0	0	63.71	1.28	60.00	57.31	61.02	medium	5079_1	no	none	d__Archaea;p__Thermoproteota;c__Nitrososphaeria;o__Nitrososphaerales;f__Nitrosopumilaceae;g__Nitrosopelagicus;s__Nitrosopelagicus brevis	GCF_000812185.1	95.0	d__Archaea;p__Thermoproteota;c__Nitrososphaeria;o__Nitrososphaerales;f__Nitrosopumilaceae;g__Nitrosopelagicus;s__Nitrosopelagicus brevis	96.61	0.95	GCF_000812185.1	95.0	d__Archaea;p__Thermoproteota;c__Nitrososphaeria;o__Nitrososphaerales;f__Nitrosopumilaceae;g__Nitrosopelagicus;s__Nitrosopelagicus brevis	96.61	0.95	d__Archaea;p__Thermoproteota;c__Nitrososphaeria;o__Nitrososphaerales;f__Nitrosopumilaceae;g__Nitrosopelagicus;s__	taxonomic classification defined by topology and ANI
OceanDNA-a188	SRS1788398_bin.28	SAMD00335056	313	4904	505690	33.45	1649	0.00	3.651405	3.482587		no	no	no	AlaCGC, AlaGGC, ArgTCG, ArgTCT, CysGCA, GlnTTG, GluCTC, GluTTC, GlyGCC, GlyTCC, HisGTG, LeuGAG, LeuTAG, LysCTT, SerCGA, TrpCCA, ValGAC	12	root ; cellular organisms ; Archaea ; TACK group ; Thaumarchaeota [phylum] ; unclassified Thaumarchaeota ; Candidatus Nitrosopelagicus [genus]	k__Archaea (UID2)	207	145	103	66	79	0	0	0	0	53.75	0.00	0.00	53.75	57.45	medium	5079_1	no	none	d__Archaea;p__Thermoproteota;c__Nitrososphaeria;o__Nitrososphaerales;f__Nitrosopumilaceae;g__Nitrosopelagicus;s__Nitrosopelagicus brevis	GCF_000812185.1	95.0	d__Archaea;p__Thermoproteota;c__Nitrososphaeria;o__Nitrososphaerales;f__Nitrosopumilaceae;g__Nitrosopelagicus;s__Nitrosopelagicus brevis	96.89	0.92	GCF_000812185.1	95.0	d__Archaea;p__Thermoproteota;c__Nitrososphaeria;o__Nitrososphaerales;f__Nitrosopumilaceae;g__Nitrosopelagicus;s__Nitrosopelagicus brevis	96.89	0.92	d__Archaea;p__Thermoproteota;c__Nitrososphaeria;o__Nitrososphaerales;f__Nitrosopumilaceae;g__Nitrosopelagicus;s__	taxonomic classification defined by topology and ANI
OceanDNA-a189	SRS1788407_bin.195	SAMD00335057	441	6526	765053	33.46	1799	0.00	289.7104	2.196719	A16S_26%	no	yes	no	AlaGGC, AlaTGC, ArgTCT, ArgTCT, AsnGTT, AspGTC, CysGCA, GlnTTG, GluCTC, GluTTC, GlyGCC, HisGTG, IleGAT, LeuCAA, LeuCAG, LeuCAG, LeuGAG, LeuTAA, LeuTAG, LeuTAG, LysCTT, MetCAT, SerTGA, ThrGGT, TrpCCA, TyrGTA, UndetNNN, ValGAC, ValTAC	18	root ; cellular organisms ; Archaea ; TACK group ; Thaumarchaeota [phylum] ; unclassified Thaumarchaeota ; Candidatus Nitrosopelagicus [genus]	k__Archaea (UID2)	207	145	103	49	94	2	0	0	0	68.32	1.94	100.00	58.62	62.37	medium	5079_1	no	none	d__Archaea;p__Thermoproteota;c__Nitrososphaeria;o__Nitrososphaerales;f__Nitrosopumilaceae;g__Nitrosopelagicus;s__Nitrosopelagicus brevis	GCF_000812185.1	95.0	d__Archaea;p__Thermoproteota;c__Nitrososphaeria;o__Nitrososphaerales;f__Nitrosopumilaceae;g__Nitrosopelagicus;s__Nitrosopelagicus brevis	97.62	1.0	GCF_000812185.1	95.0	d__Archaea;p__Thermoproteota;c__Nitrososphaeria;o__Nitrososphaerales;f__Nitrosopumilaceae;g__Nitrosopelagicus;s__Nitrosopelagicus brevis	97.62	1.0	d__Archaea;p__Thermoproteota;c__Nitrososphaeria;o__Nitrososphaerales;f__Nitrosopumilaceae;g__Nitrosopelagicus;s__	taxonomic classification defined by topology and ANI
OceanDNA-a190	ERS492733_bin.29	SAMD00335058	306	20459	868600	33.15	2960	0.00	10.68672	1.441183		no	no	no	AlaCGC, AlaTGC, ArgCCT, ArgGCG, ArgTCT, AsnGTT, GlnCTG, GlnTTG, GluCTC, GluTTC, GlyGCC, GlyTCC, IleGAT, LeuCAG, LeuTAA, LeuTAG, LysCTT, MetCAT, MetCAT, PheGAA, ProGGG, ProTGG, SerCGA, SerGCT, SerGGA, ThrCGT, ThrGGT, ThrTGT, TrpCCA, TyrGTA, ValCAC, ValTAC	17	root ; cellular organisms ; Archaea ; TACK group ; Thaumarchaeota [phylum] ; unclassified Thaumarchaeota ; Candidatus Nitrosopelagicus [genus]	k__Archaea (UID2)	207	145	103	33	109	3	0	0	0	74.36	1.12	100.00	68.76	72.76	medium	5079_2	yes	species	d__Archaea;p__Thermoproteota;c__Nitrososphaeria;o__Nitrososphaerales;f__Nitrosopumilaceae;g__Nitrosopelagicus;s__	N/A	N/A	N/A	N/A	N/A	GCF_000812185.1	95.0	d__Archaea;p__Thermoproteota;c__Nitrososphaeria;o__Nitrososphaerales;f__Nitrosopumilaceae;g__Nitrosopelagicus;s__Nitrosopelagicus brevis	89.36	0.96	d__Archaea;p__Thermoproteota;c__Nitrososphaeria;o__Nitrososphaerales;f__Nitrosopumilaceae;g__Nitrosopelagicus;s__	taxonomic classification defined by topology and ANI
OceanDNA-a191	ERS492888_bin.29	SAMD00335059	474	8519	887965	33.47	1979	0.00	7.932783	1.837772	A16S_30%, A16S_62%, A23S, A5S, B16S_30%, B16S_57%, B23S, B5S	yes	yes	yes	AlaCGC, AlaGGC, ArgCCT, ArgGCG, ArgTCG, ArgTCT, AsnGTT, GlnCTG, GlnTTG, GluCTC, GluTTC, GlyTCC, HisGTG, LeuGAG, LeuTAA, LeuTAG, LysCTT, MetCAT, MetCAT, PheGAA, ProGGG, ProTGG, SerGCT, SerGGA, ThrCGT, ThrGGT, ThrTGT, TrpCCA, TyrGTA, UndetNNN, ValGAC, ValTAC	17	root ; cellular organisms ; Archaea ; TACK group ; Thaumarchaeota [phylum] ; unclassified Thaumarchaeota ; Candidatus Nitrosopelagicus [genus]	k__Archaea (UID2)	207	145	103	45	96	4	0	0	0	68.53	1.19	100.00	62.58	66.38	medium	5079_2	no	species	d__Archaea;p__Thermoproteota;c__Nitrososphaeria;o__Nitrososphaerales;f__Nitrosopumilaceae;g__Nitrosopelagicus;s__	N/A	N/A	N/A	N/A	N/A	GCF_000812185.1	95.0	d__Archaea;p__Thermoproteota;c__Nitrososphaeria;o__Nitrososphaerales;f__Nitrosopumilaceae;g__Nitrosopelagicus;s__Nitrosopelagicus brevis	90.49	0.97	d__Archaea;p__Thermoproteota;c__Nitrososphaeria;o__Nitrososphaerales;f__Nitrosopumilaceae;g__Nitrosopelagicus;s__	taxonomic classification defined by topology and ANI
OceanDNA-a192	ERS492739_bin.78	SAMD00335060	283	17911	838268	32.92	3206	0.00	14.44184	1.271562	A5S, B5S	yes	no	no	AlaCGC, AlaGGC, AlaTGC, ArgGCG, AsnGTT, AspGTC, CysGCA, GluCTC, GluTTC, GlyTCC, HisGTG, IleGAT, LeuCAA, LeuCAG, LeuGAG, LeuTAA, LeuTAG, LysCTT, LysTTT, MetCAT, MetCAT, PheGAA, ProGGG, ProTGG, SerCGA, SerGCT, SerGGA, SerTGA, ThrCGT, ThrGGT, ThrGGT, ThrTGT, TrpCCA, TyrGTA, UndetNNN, ValCAC, ValGAC	19	root ; cellular organisms ; Archaea ; TACK group ; Thaumarchaeota [phylum] ; unclassified Thaumarchaeota ; Candidatus Nitrosopelagicus [genus]	k__Archaea (UID2)	207	145	103	35	105	5	0	0	0	74.11	3.96	100.00	54.31	58.35	medium	5079_2	no	species	d__Archaea;p__Thermoproteota;c__Nitrososphaeria;o__Nitrososphaerales;f__Nitrosopumilaceae;g__Nitrosopelagicus;s__	N/A	N/A	N/A	N/A	N/A	GCF_000812185.1	95.0	d__Archaea;p__Thermoproteota;c__Nitrososphaeria;o__Nitrososphaerales;f__Nitrosopumilaceae;g__Nitrosopelagicus;s__Nitrosopelagicus brevis	89.58	0.96	d__Archaea;p__Thermoproteota;c__Nitrososphaeria;o__Nitrososphaerales;f__Nitrosopumilaceae;g__Nitrosopelagicus;s__	taxonomic classification defined by topology and ANI
OceanDNA-a193	ERS492820_bin.117	SAMD00335061	422	8209	768770	33.11	1887	0.00	6.427491	1.342982	A5S, B5S	yes	no	no	AlaCGC, AlaGGC, AlaTGC, ArgCCT, ArgTCG, ArgTCT, AsnGTT, CysGCA, GlnCTG, GluCTC, GlyGCC, GlyTCC, LeuCAA, LeuCAG, LeuGAG, LeuTAA, LeuTAG, LysCTT, PheGAA, ProGGG, ProTGG, SerCGA, SerGCT, ThrCGT, ThrGGT, ThrTGT, TrpCCA, ValCAC, ValGAC	15	root ; cellular organisms ; Archaea ; TACK group ; Thaumarchaeota [phylum] ; unclassified Thaumarchaeota ; Candidatus Nitrosopelagicus [genus]	k__Archaea (UID2)	207	145	103	35	106	4	0	0	0	76.39	2.50	50.00	63.89	67.66	medium	5079_2	no	species	d__Archaea;p__Thermoproteota;c__Nitrososphaeria;o__Nitrososphaerales;f__Nitrosopumilaceae;g__Nitrosopelagicus;s__	N/A	N/A	N/A	N/A	N/A	GCF_000812185.1	95.0	d__Archaea;p__Thermoproteota;c__Nitrososphaeria;o__Nitrososphaerales;f__Nitrosopumilaceae;g__Nitrosopelagicus;s__Nitrosopelagicus brevis	89.85	0.97	d__Archaea;p__Thermoproteota;c__Nitrososphaeria;o__Nitrososphaerales;f__Nitrosopumilaceae;g__Nitrosopelagicus;s__	taxonomic classification defined by topology and ANI
OceanDNA-a194	ERS492866_bin.4	SAMD00335062	296	11544	776860	33.04	2698	0.00	12.87592	1.727972	A5S, B5S	yes	no	no	AlaCGC, AlaGGC, AlaTGC, ArgCCT, ArgGCG, AsnGTT, AspGTC, GlnCTG, GlnTTG, GlnTTG, GluCTC, GluTTC, GlyGCC, GlyTCC, IleGAT, LeuCAA, LeuCAG, LeuGAG, LeuTAA, LeuTAG, LysCTT, LysTTT, MetCAT, MetCAT, PheGAA, SerCGA, SerGCT, ThrCGT, ThrGGT, TrpCCA, TyrGTA, ValCAC, ValGAC, ValTAC	17	root ; cellular organisms ; Archaea ; TACK group ; Thaumarchaeota [phylum] ; unclassified Thaumarchaeota ; Candidatus Nitrosopelagicus [genus]	k__Archaea (UID2)	207	145	103	54	87	4	0	0	0	64.45	2.34	75.00	52.75	56.70	medium	5079_2	no	species	d__Archaea;p__Thermoproteota;c__Nitrososphaeria;o__Nitrososphaerales;f__Nitrosopumilaceae;g__Nitrosopelagicus;s__	N/A	N/A	N/A	N/A	N/A	GCF_000812185.1	95.0	d__Archaea;p__Thermoproteota;c__Nitrososphaeria;o__Nitrososphaerales;f__Nitrosopumilaceae;g__Nitrosopelagicus;s__Nitrosopelagicus brevis	89.86	0.97	d__Archaea;p__Thermoproteota;c__Nitrososphaeria;o__Nitrososphaerales;f__Nitrosopumilaceae;g__Nitrosopelagicus;s__	taxonomic classification defined by topology and ANI
OceanDNA-a195	ERS492931_bin.47	SAMD00335063	292	8266	704044	33.07	2367	0.00	11.05709	1.611693		no	no	no	AlaCGC, AlaGGC, AlaTGC, ArgCCT, ArgTCT, AsnGTT, AspGTC, CysGCA, GlnCTG, GlnTTG, GluCTC, GlyTCC, IleGAT, LeuCAA, LeuCAG, LeuTAG, LysTTT, MetCAT, MetCAT, SerGCT, SerGGA, SerTGA, ThrCGT, TrpCCA, ValGAC	16	root ; cellular organisms ; Archaea ; TACK group ; Thaumarchaeota [phylum] ; unclassified Thaumarchaeota ; Candidatus Nitrosopelagicus [genus]	k__Archaea (UID2)	207	145	103	53	89	3	0	0	0	63.44	1.12	100.00	57.84	61.72	medium	5079_2	no	species	d__Archaea;p__Thermoproteota;c__Nitrososphaeria;o__Nitrososphaerales;f__Nitrosopumilaceae;g__Nitrosopelagicus;s__	N/A	N/A	N/A	N/A	N/A	GCF_000812185.1	95.0	d__Archaea;p__Thermoproteota;c__Nitrososphaeria;o__Nitrososphaerales;f__Nitrosopumilaceae;g__Nitrosopelagicus;s__Nitrosopelagicus brevis	89.67	0.97	d__Archaea;p__Thermoproteota;c__Nitrososphaeria;o__Nitrososphaerales;f__Nitrosopumilaceae;g__Nitrosopelagicus;s__	taxonomic classification defined by topology and ANI
OceanDNA-a196	ERS488830_bin.25	SAMD00335064	449	14239	1040351	33.83	2634	0.00	86.27554	1.826266	A16S, A23S, A5S, B16S, B23S, B5S	yes	yes	yes	AlaCGC, AlaGGC, AlaTGC, ArgCCT, ArgGCG, AsnGTT, AspGTC, GlnCTG, GluTTC, GlyGCC, GlyTCC, IleGAT, LeuCAA, LeuCAG, LeuGAG, LeuTAA, LeuTAG, LysCTT, LysTTT, MetCAT, PheGAA, SerCGA, SerGCT, SerGGA, SerTGA, ThrCGT, ThrGGT, ThrTGT, TyrGTA, ValCAC, ValGAC, ValTAC	16	root ; cellular organisms ; Archaea ; TACK group ; Thaumarchaeota [phylum] ; unclassified Thaumarchaeota ; Candidatus Nitrosopelagicus [genus]	k__Archaea (UID2)	207	145	103	12	125	8	0	0	0	92.08	6.39	75.00	60.13	64.07	medium	5079_3	no	species	d__Archaea;p__Thermoproteota;c__Nitrososphaeria;o__Nitrososphaerales;f__Nitrosopumilaceae;g__Nitrosopelagicus;s__	N/A	N/A	N/A	N/A	N/A	GCF_000812185.1	95.0	d__Archaea;p__Thermoproteota;c__Nitrososphaeria;o__Nitrososphaerales;f__Nitrosopumilaceae;g__Nitrosopelagicus;s__Nitrosopelagicus brevis	91.08	0.95	d__Archaea;p__Thermoproteota;c__Nitrososphaeria;o__Nitrososphaerales;f__Nitrosopumilaceae;g__Nitrosopelagicus;s__	taxonomic classification defined by topology and ANI
OceanDNA-a197	ERS489074_bin.102	SAMD00335065	199	11520	578200	33.54	3075	0.00	103.5566	1.573267	A5S, B5S	yes	no	no	AlaCGC, AsnGTT, CysGCA, GlnCTG, GlnTTG, GluCTC, GlyTCC, HisGTG, HisGTG, LeuCAA, LeuGAG, LeuTAG, LysCTT, SerCGA, SerGGA, SerTGA, ThrCGT, ThrTGT, TyrGTA	12	root ; cellular organisms ; Archaea ; TACK group ; Thaumarchaeota [phylum] ; unclassified Thaumarchaeota ; Candidatus Nitrosopelagicus [genus]	k__Archaea (UID2)	207	145	103	42	99	4	0	0	0	75.14	2.75	75.00	61.39	65.41	medium	5079_3	no	species	d__Archaea;p__Thermoproteota;c__Nitrososphaeria;o__Nitrososphaerales;f__Nitrosopumilaceae;g__Nitrosopelagicus;s__	N/A	N/A	N/A	N/A	N/A	GCF_000812185.1	95.0	d__Archaea;p__Thermoproteota;c__Nitrososphaeria;o__Nitrososphaerales;f__Nitrosopumilaceae;g__Nitrosopelagicus;s__Nitrosopelagicus brevis	90.83	0.99	d__Archaea;p__Thermoproteota;c__Nitrososphaeria;o__Nitrososphaerales;f__Nitrosopumilaceae;g__Nitrosopelagicus;s__	taxonomic classification defined by topology and ANI
OceanDNA-a198	ERS489134_bin.44	SAMD00335066	216	30081	800848	33.39	4301	0.00	79.06767	1.346069	A5S, B5S	yes	no	no	AlaCGC, AlaGGC, AlaTGC, ArgCCT, ArgGCG, ArgTCT, AsnGTT, AspGTC, CysGCA, GlnCTG, GluCTC, GlyGCC, GlyTCC, HisGTG, IleGAT, IleGAT, LeuCAA, LeuCAG, LeuGAG, LeuTAA, LysCTT, LysTTT, PheGAA, SerGCT, SerGGA, SerTGA, ThrCGT, ThrGGT, ThrTGT, TrpCCA, UndetNNN, ValCAC, ValGAC, ValTAC	17	root ; cellular organisms ; Archaea ; TACK group ; Thaumarchaeota [phylum] ; unclassified Thaumarchaeota ; Candidatus Nitrosopelagicus [genus]	k__Archaea (UID2)	207	145	103	26	115	4	0	0	0	80.84	2.09	75.00	70.39	74.57	medium	5079_3	yes	species	d__Archaea;p__Thermoproteota;c__Nitrososphaeria;o__Nitrososphaerales;f__Nitrosopumilaceae;g__Nitrosopelagicus;s__	N/A	N/A	N/A	N/A	N/A	GCF_000812185.1	95.0	d__Archaea;p__Thermoproteota;c__Nitrososphaeria;o__Nitrososphaerales;f__Nitrosopumilaceae;g__Nitrosopelagicus;s__Nitrosopelagicus brevis	90.95	0.96	d__Archaea;p__Thermoproteota;c__Nitrososphaeria;o__Nitrososphaerales;f__Nitrosopumilaceae;g__Nitrosopelagicus;s__	taxonomic classification defined by topology and ANI
OceanDNA-a199	ERS490002_bin.50	SAMD00335067	183	9418	569625	33.25	3259	0.00	32.79761	1.976092		no	no	no	ArgGCG, ArgTCT, AsnGTT, CysGCA, GluCTC, GlyGCC, HisGTG, IleGAT, LeuGAG, PheGAA, SerGGA, UndetNNN, ValTAC	11	root ; cellular organisms ; Archaea ; TACK group ; Thaumarchaeota [phylum] ; unclassified Thaumarchaeota ; Candidatus Nitrosopelagicus [genus]	k__Archaea (UID2)	207	145	103	65	80	0	0	0	0	58.90	0.00	0.00	58.90	62.94	medium	5079_3	no	species	d__Archaea;p__Thermoproteota;c__Nitrososphaeria;o__Nitrososphaerales;f__Nitrosopumilaceae;g__Nitrosopelagicus;s__	N/A	N/A	N/A	N/A	N/A	GCF_000812185.1	95.0	d__Archaea;p__Thermoproteota;c__Nitrososphaeria;o__Nitrososphaerales;f__Nitrosopumilaceae;g__Nitrosopelagicus;s__Nitrosopelagicus brevis	90.18	0.98	d__Archaea;p__Thermoproteota;c__Nitrososphaeria;o__Nitrososphaerales;f__Nitrosopumilaceae;g__Nitrosopelagicus;s__	taxonomic classification defined by topology and ANI
OceanDNA-a200	ERS492699_bin.111	SAMD00335068	409	8757	925023	33.43	2516	0.00	8.554814	2.208058		no	no	no	AlaCGC, AlaGGC, AlaTGC, ArgCCT, ArgTCT, AsnGTT, AspGTC, GlnCTG, GlnTTG, GluCTC, GluTTC, GlyGCC, IleGAT, LeuCAG, LysCTT, LysTTT, MetCAT, PheGAA, ProGGG, ProTGG, SerGGA, ThrCGT, ThrTGT, TrpCCA, TyrGTA, ValCAC, ValGAC, ValTAC	18	root ; cellular organisms ; Archaea ; TACK group ; Thaumarchaeota [phylum] ; unclassified Thaumarchaeota ; Candidatus Nitrosopelagicus [genus]	k__Archaea (UID2)	207	145	103	40	100	5	0	0	0	73.89	3.72	100.00	55.29	59.21	medium	5079_3	no	species	d__Archaea;p__Thermoproteota;c__Nitrososphaeria;o__Nitrososphaerales;f__Nitrosopumilaceae;g__Nitrosopelagicus;s__	N/A	N/A	N/A	N/A	N/A	GCF_000812185.1	95.0	d__Archaea;p__Thermoproteota;c__Nitrososphaeria;o__Nitrososphaerales;f__Nitrosopumilaceae;g__Nitrosopelagicus;s__Nitrosopelagicus brevis	90.75	0.99	d__Archaea;p__Thermoproteota;c__Nitrososphaeria;o__Nitrososphaerales;f__Nitrosopumilaceae;g__Nitrosopelagicus;s__	taxonomic classification defined by topology and ANI
OceanDNA-a201	ERS493044_bin.21	SAMD00335069	480	9616	862622	33.57	1809	0.00	21.8491	2.147132	A5S, B5S	yes	no	no	AlaCGC, AlaGGC, AlaTGC, ArgGCG, ArgTCT, AsnGTT, CysGCA, GlnCTG, GlnTTG, GluCTC, GlyGCC, GlyTCC, HisGTG, IleGAT, LeuTAA, LeuTAG, MetCAT, PheGAA, ProGGG, SerCGA, SerGCT, SerGGA, SerTGA, ThrGGT, TrpCCA, TyrGTA, ValCAC, ValTAC	18	root ; cellular organisms ; Archaea ; TACK group ; Thaumarchaeota [phylum] ; unclassified Thaumarchaeota ; Candidatus Nitrosopelagicus [genus]	k__Archaea (UID2)	207	145	103	38	103	4	0	0	0	78.30	2.43	75.00	66.15	69.90	medium	5079_3	no	species	d__Archaea;p__Thermoproteota;c__Nitrososphaeria;o__Nitrososphaerales;f__Nitrosopumilaceae;g__Nitrosopelagicus;s__	N/A	N/A	N/A	N/A	N/A	GCF_000812185.1	95.0	d__Archaea;p__Thermoproteota;c__Nitrososphaeria;o__Nitrososphaerales;f__Nitrosopumilaceae;g__Nitrosopelagicus;s__Nitrosopelagicus brevis	91.02	0.98	d__Archaea;p__Thermoproteota;c__Nitrososphaeria;o__Nitrososphaerales;f__Nitrosopumilaceae;g__Nitrosopelagicus;s__	taxonomic classification defined by topology and ANI
OceanDNA-a202	ERS492781_bin.10	SAMD00335070	239	11806	599503	33.45	2538	0.00	13.89749	2.287569	A5S, B5S	yes	no	no	AlaCGC, AlaTGC, ArgCCT, ArgGCG, ArgTCT, AsnGTT, AspGTC, GlnCTG, GlnTTG, GluCTC, GluTTC, HisGTG, IleGAT, LeuGAG, LeuTAA, LysTTT, ProGGG, ProTGG, SerGGA, ThrGGT, ThrTGT, TrpCCA, UndetNNN, ValCAC, ValCAC, ValGAC, ValTAC	15	root ; cellular organisms ; Archaea ; TACK group ; Thaumarchaeota [phylum] ; unclassified Thaumarchaeota ; Candidatus Nitrosopelagicus [genus]	k__Archaea (UID2)	207	145	103	57	87	1	0	0	0	63.16	0.97	100.00	58.31	62.23	medium	5079_3	no	species	d__Archaea;p__Thermoproteota;c__Nitrososphaeria;o__Nitrososphaerales;f__Nitrosopumilaceae;g__Nitrosopelagicus;s__	N/A	N/A	N/A	N/A	N/A	GCF_000812185.1	95.0	d__Archaea;p__Thermoproteota;c__Nitrososphaeria;o__Nitrososphaerales;f__Nitrosopumilaceae;g__Nitrosopelagicus;s__Nitrosopelagicus brevis	90.39	0.96	d__Archaea;p__Thermoproteota;c__Nitrososphaeria;o__Nitrososphaerales;f__Nitrosopumilaceae;g__Nitrosopelagicus;s__	taxonomic classification defined by topology and ANI
OceanDNA-a203	ERS492930_bin.7	SAMD00335071	531	6633	866541	33.36	1640	0.00	20.48347	2.386806	A5S, B5S	yes	no	no	AlaCGC, ArgTCT, AsnGTT, GlnCTG, GluCTC, GluTTC, GluTTC, GlyGCC, IleGAT, LeuGAG, LeuTAA, LeuTAG, LysCTT, MetCAT, ProGGG, ProTGG, SerGGA, SerTGA, ThrGGT, TrpCCA, TyrGTA, UndetNNN, ValCAC, ValGAC, ValTAC	16	root ; cellular organisms ; Archaea ; TACK group ; Thaumarchaeota [phylum] ; unclassified Thaumarchaeota ; Candidatus Nitrosopelagicus [genus]	k__Archaea (UID2)	207	145	103	43	97	5	0	0	0	71.56	3.40	80.00	54.56	58.26	medium	5079_3	no	species	d__Archaea;p__Thermoproteota;c__Nitrososphaeria;o__Nitrososphaerales;f__Nitrosopumilaceae;g__Nitrosopelagicus;s__	N/A	N/A	N/A	N/A	N/A	GCF_000812185.1	95.0	d__Archaea;p__Thermoproteota;c__Nitrososphaeria;o__Nitrososphaerales;f__Nitrosopumilaceae;g__Nitrosopelagicus;s__Nitrosopelagicus brevis	90.93	0.94	d__Archaea;p__Thermoproteota;c__Nitrososphaeria;o__Nitrososphaerales;f__Nitrosopumilaceae;g__Nitrosopelagicus;s__	taxonomic classification defined by topology and ANI
OceanDNA-a204	SRS1525056_bin.26	SAMD00335072	135	22223	749271	33.41	7352	0.00	21.60626	1.33366	A5S, B5S	yes	no	no	AlaCGC, AlaCGC, AlaTGC, ArgCCT, AsnGTT, AspGTC, CysGCA, GlnCTG, GlnCTG, GluCTC, GlyGCC, GlyTCC, HisGTG, IleGAT, LeuCAA, LeuCAG, LeuGAG, LysCTT, LysTTT, SerCGA, SerGCT, SerTGA, ThrTGT, TrpCCA, ValCAC, ValGAC, ValTAC	16	root ; cellular organisms ; Archaea ; TACK group ; Thaumarchaeota [phylum] ; unclassified Thaumarchaeota ; Candidatus Nitrosopelagicus [genus]	k__Archaea (UID2)	207	145	103	42	101	2	0	0	0	74.25	1.46	100.00	66.95	71.40	medium	5079_3	no	species	d__Archaea;p__Thermoproteota;c__Nitrososphaeria;o__Nitrososphaerales;f__Nitrosopumilaceae;g__Nitrosopelagicus;s__	N/A	N/A	N/A	N/A	N/A	GCF_000812185.1	95.0	d__Archaea;p__Thermoproteota;c__Nitrososphaeria;o__Nitrososphaerales;f__Nitrosopumilaceae;g__Nitrosopelagicus;s__Nitrosopelagicus brevis	90.71	0.98	d__Archaea;p__Thermoproteota;c__Nitrososphaeria;o__Nitrososphaerales;f__Nitrosopumilaceae;g__Nitrosopelagicus;s__	taxonomic classification defined by topology and ANI
OceanDNA-a205	SRS992691_bin.11	SAMD00335073	200	28807	926717	33.55	6216	0.00	12.2551	1.706546	A5S, B5S	yes	no	no	AlaCGC, ArgCCT, ArgGCG, ArgTCT, AsnGTT, AspGTC, CysGCA, GlnCTG, GlnTTG, GluCTC, GluTTC, GlyGCC, GlyTCC, HisGTG, IleGAT, LeuCAA, LeuCAG, LeuGAG, LeuTAA, LeuTAG, LysTTT, PheGAA, ProGGG, SerCGA, SerGCT, SerGCT, SerGGA, SerTGA, ThrGGT, ThrTGT, TrpCCA, UndetNNN, ValCAC, ValGAC, ValTAC	18	root ; cellular organisms ; Archaea ; TACK group ; Thaumarchaeota [phylum] ; unclassified Thaumarchaeota ; Candidatus Nitrosopelagicus [genus]	k__Archaea (UID2)	207	145	103	22	118	5	0	0	0	86.26	3.88	80.00	66.86	71.23	medium	5079_3	no	species	d__Archaea;p__Thermoproteota;c__Nitrososphaeria;o__Nitrososphaerales;f__Nitrosopumilaceae;g__Nitrosopelagicus;s__	N/A	N/A	N/A	N/A	N/A	GCF_000812185.1	95.0	d__Archaea;p__Thermoproteota;c__Nitrososphaeria;o__Nitrososphaerales;f__Nitrosopumilaceae;g__Nitrosopelagicus;s__Nitrosopelagicus brevis	91.06	0.98	d__Archaea;p__Thermoproteota;c__Nitrososphaeria;o__Nitrososphaerales;f__Nitrosopumilaceae;g__Nitrosopelagicus;s__	taxonomic classification defined by topology and ANI
OceanDNA-a206	ERS490714_bin.72	SAMD00335074	182	12791	668447	31.22	4295	0.00	22.81852	1.629234		no	no	no	ArgCCT, ArgGCG, ArgTCT, AsnGTT, CysGCA, GlnTTG, GluCTC, GlyCCC, GlyGCC, HisGTG, LeuCAA, LysTTT, MetCAT, SerGCT, SerGGA, ThrCGT, ThrTGT, TrpCCA, TrpCCA, ValGAC, ValTAC	14	root ; cellular organisms ; Archaea ; TACK group ; Thaumarchaeota [phylum]	k__Archaea (UID2)	207	145	103	57	87	1	0	0	0	60.54	0.32	100.00	58.94	63.12	medium	5080_1	no	species	d__Archaea;p__Thermoproteota;c__Nitrososphaeria;o__Nitrososphaerales;f__Nitrosopumilaceae;g__Nitrosopelagicus;s__	N/A	N/A	N/A	N/A	N/A	GCA_002698885.1	95.0	d__Archaea;p__Thermoproteota;c__Nitrososphaeria;o__Nitrososphaerales;f__Nitrosopumilaceae;g__Nitrosopelagicus;s__Nitrosopelagicus sp002698885	83.18	0.61	d__Archaea;p__Thermoproteota;c__Nitrososphaeria;o__Nitrososphaerales;f__Nitrosopumilaceae;g__Nitrosopelagicus;s__	taxonomic classification defined by topology and ANI
OceanDNA-a207	Arc_Ant_N09_bin.90	SAMD00335075	102	41723	1042793	31.51	15822	0.00	31.52065	0.799093		no	no	no	AlaCGC, AlaGGC, AlaTGC, ArgCCT, ArgGCG, ArgTCG, ArgTCT, AsnGTT, AspGTC, CysGCA, GlnCTG, GlnTTG, GluCTC, GluTTC, GlyGCC, GlyGCC, GlyTCC, IleGAT, LeuCAA, LeuCAG, LeuGAG, LeuTAA, LeuTAG, LysCTT, LysTTT, MetCAT, MetCAT, PheGAA, ProGGG, ProTGG, SerCGA, SerGCT, SerGGA, SerTGA, ThrCGT, ThrGGT, ThrTGT, TrpCCA, TrpCCA, TyrGTA, ValGAC, ValTAC	19	root ; cellular organisms ; Archaea ; TACK group ; Thaumarchaeota [phylum]	k__Archaea (UID2)	207	145	103	12	131	2	0	0	0	90.78	1.94	50.00	81.08	85.91	medium	5080_1	no	species	d__Archaea;p__Thermoproteota;c__Nitrososphaeria;o__Nitrososphaerales;f__Nitrosopumilaceae;g__Nitrosopelagicus;s__	N/A	N/A	N/A	N/A	N/A	GCA_002698885.1	95.0	d__Archaea;p__Thermoproteota;c__Nitrososphaeria;o__Nitrososphaerales;f__Nitrosopumilaceae;g__Nitrosopelagicus;s__Nitrosopelagicus sp002698885	83.77	0.65	d__Archaea;p__Thermoproteota;c__Nitrososphaeria;o__Nitrososphaerales;f__Nitrosopumilaceae;g__Nitrosopelagicus;s__	taxonomic classification defined by topology and ANI
OceanDNA-a208	Arc_Ant_N10_bin.77	SAMD00335076	180	24146	994728	31.44	7054	0.00	14.40816	0.2818968	A16S_25%	no	yes	no	AlaCGC, AlaGGC, AlaTGC, ArgCCT, ArgGCG, ArgTCG, AsnGTT, AspGTC, CysGCA, GlnCTG, GlnTTG, GluCTC, GluTTC, GlyCCC, GlyGCC, GlyTCC, IleGAT, LeuCAA, LeuCAG, LeuGAG, LeuTAA, LeuTAG, LysCTT, LysTTT, MetCAT, MetCAT, PheGAA, ProGGG, ProTGG, SerCGA, SerGCT, SerGGA, ThrCGT, ThrGGT, ThrTGT, TrpCCA, TyrGTA, ValCAC, ValGAC, ValTAC	19	root ; cellular organisms ; Archaea ; TACK group ; Thaumarchaeota [phylum]	k__Archaea (UID2)	207	145	103	11	133	1	0	0	0	90.78	0.97	0.00	85.93	90.36	medium	5080_1	no	species	d__Archaea;p__Thermoproteota;c__Nitrososphaeria;o__Nitrososphaerales;f__Nitrosopumilaceae;g__Nitrosopelagicus;s__	N/A	N/A	N/A	N/A	N/A	GCA_002698885.1	95.0	d__Archaea;p__Thermoproteota;c__Nitrososphaeria;o__Nitrososphaerales;f__Nitrosopumilaceae;g__Nitrosopelagicus;s__Nitrosopelagicus sp002698885	83.96	0.52	d__Archaea;p__Thermoproteota;c__Nitrososphaeria;o__Nitrososphaerales;f__Nitrosopumilaceae;g__Nitrosopelagicus;s__	taxonomic classification defined by topology and ANI
OceanDNA-a209	Arc_Ant_N18_bin.52	SAMD00335077	313	6122	569309	31.25	1923	0.00	5.039529	0.5425592		no	no	no	AlaCGC, AlaGGC, AlaTGC, ArgCCT, ArgTCG, ArgTCT, GlnCTG, GluCTC, GluTTC, GlyCCC, IleGAT, LeuTAG, PheGAA, ProGGG, ProTGG, SerCGA, SerGCT, ThrGGT, ThrTGT, TrpCCA, ValGAC	13	root ; cellular organisms ; Archaea ; TACK group ; Thaumarchaeota [phylum]	k__Archaea (UID2)	207	145	103	73	72	0	0	0	0	53.46	0.00	0.00	53.46	57.24	medium	5080_1	no	species	d__Archaea;p__Thermoproteota;c__Nitrososphaeria;o__Nitrososphaerales;f__Nitrosopumilaceae;g__Nitrosopelagicus;s__	N/A	N/A	N/A	N/A	N/A	GCA_002698885.1	95.0	d__Archaea;p__Thermoproteota;c__Nitrososphaeria;o__Nitrososphaerales;f__Nitrosopumilaceae;g__Nitrosopelagicus;s__Nitrosopelagicus sp002698885	84.07	0.52	d__Archaea;p__Thermoproteota;c__Nitrososphaeria;o__Nitrososphaerales;f__Nitrosopumilaceae;g__Nitrosopelagicus;s__	taxonomic classification defined by topology and ANI
OceanDNA-a210	Arc_Ant_N21_bin.29	SAMD00335078	366	7608	762853	31.38	2317	0.00	6.55663	0.3771649		no	no	no	AlaCGC, AlaTGC, ArgCCT, ArgTCG, ArgTCT, CysGCA, GlnCTG, GluTTC, GlyCCC, GlyGCC, HisGTG, IleGAT, LeuCAG, LeuGAG, LeuTAG, LysCTT, MetCAT, MetCAT, ProGGG, ProTGG, SerCGA, SerTGA, ThrCGT, ThrGGT, ThrTGT, TrpCCA, TyrGTA, ValCAC, ValTAC	17	root ; cellular organisms ; Archaea ; TACK group ; Thaumarchaeota [phylum]	k__Archaea (UID2)	207	145	103	32	110	3	0	0	0	79.74	1.12	0.00	74.14	78.01	medium	5080_1	no	species	d__Archaea;p__Thermoproteota;c__Nitrososphaeria;o__Nitrososphaerales;f__Nitrosopumilaceae;g__Nitrosopelagicus;s__	N/A	N/A	N/A	N/A	N/A	GCA_002698885.1	95.0	d__Archaea;p__Thermoproteota;c__Nitrososphaeria;o__Nitrososphaerales;f__Nitrosopumilaceae;g__Nitrosopelagicus;s__Nitrosopelagicus sp002698885	83.15	0.53	d__Archaea;p__Thermoproteota;c__Nitrososphaeria;o__Nitrososphaerales;f__Nitrosopumilaceae;g__Nitrosopelagicus;s__	taxonomic classification defined by topology and ANI
OceanDNA-a211	Arc_Ant_N26_bin.58	SAMD00335079	70	52873	1012646	31.49	23397	0.00	17.96195	0.5647752		no	no	no	AlaCGC, AlaGGC, AlaTGC, ArgCCT, ArgGCG, ArgTCG, ArgTCT, AsnGTT, AspGTC, CysGCA, GlnCTG, GlnTTG, GluCTC, GluTTC, GlyCCC, GlyGCC, IleGAT, LeuCAA, LeuCAG, LeuGAG, LeuTAA, LeuTAG, LysCTT, LysTTT, MetCAT, MetCAT, PheGAA, ProGGG, ProTGG, SerCGA, SerGCT, SerGGA, SerTGA, ThrCGT, ThrGGT, ThrTGT, TrpCCA, TrpCCA, TyrGTA, ValCAC, ValGAC, ValTAC	19	root ; cellular organisms ; Archaea ; TACK group ; Thaumarchaeota [phylum]	k__Archaea (UID2)	207	145	103	11	133	1	0	0	0	91.75	0.97	100.00	86.90	91.93	medium	5080_1	no	species	d__Archaea;p__Thermoproteota;c__Nitrososphaeria;o__Nitrososphaerales;f__Nitrosopumilaceae;g__Nitrosopelagicus;s__	N/A	N/A	N/A	N/A	N/A	GCA_002698885.1	95.0	d__Archaea;p__Thermoproteota;c__Nitrososphaeria;o__Nitrososphaerales;f__Nitrosopumilaceae;g__Nitrosopelagicus;s__Nitrosopelagicus sp002698885	83.95	0.67	d__Archaea;p__Thermoproteota;c__Nitrososphaeria;o__Nitrososphaerales;f__Nitrosopumilaceae;g__Nitrosopelagicus;s__	taxonomic classification defined by topology and ANI
OceanDNA-a212	Arc_Ant_N41_bin.83	SAMD00335080	92	43377	970109	31.46	13198	0.00	12.43596	0.5905872		no	no	no	AlaCGC, AlaGGC, AlaTGC, ArgCCT, ArgGCG, ArgTCG, ArgTCT, AspGTC, CysGCA, GlnCTG, GlnTTG, GluCTC, GluTTC, GlyCCC, GlyGCC, HisGTG, IleGAT, LeuCAA, LeuCAG, LeuGAG, LeuTAA, LeuTAG, LysCTT, LysTTT, MetCAT, MetCAT, PheGAA, ProGGG, ProTGG, SerCGA, SerGCT, SerGGA, SerTGA, ThrCGT, ThrGGT, ThrTGT, TrpCCA, TrpCCA, TyrGTA, ValGAC, ValTAC	19	root ; cellular organisms ; Archaea ; TACK group ; Thaumarchaeota [phylum]	k__Archaea (UID2)	207	145	103	41	102	2	0	0	0	84.63	1.94	100.00	74.93	79.67	medium	5080_1	no	species	d__Archaea;p__Thermoproteota;c__Nitrososphaeria;o__Nitrososphaerales;f__Nitrosopumilaceae;g__Nitrosopelagicus;s__	N/A	N/A	N/A	N/A	N/A	GCA_002698885.1	95.0	d__Archaea;p__Thermoproteota;c__Nitrososphaeria;o__Nitrososphaerales;f__Nitrosopumilaceae;g__Nitrosopelagicus;s__Nitrosopelagicus sp002698885	84.06	0.63	d__Archaea;p__Thermoproteota;c__Nitrososphaeria;o__Nitrososphaerales;f__Nitrosopumilaceae;g__Nitrosopelagicus;s__	taxonomic classification defined by topology and ANI
OceanDNA-a213	Arc_Ant_N44_bin.37	SAMD00335081	71	71088	998841	31.41	20977	0.00	14.90302	0.5558858		no	no	no	AlaCGC, AlaGGC, AlaTGC, ArgCCT, ArgTCG, ArgTCT, AsnGTT, AspGTC, CysGCA, GlnCTG, GluCTC, GluTTC, GlyCCC, GlyGCC, HisGTG, IleGAT, LeuCAA, LeuGAG, LeuTAA, LeuTAG, LysCTT, LysTTT, MetCAT, MetCAT, PheGAA, ProGGG, ProTGG, SerCGA, SerGCT, SerGGA, SerTGA, ThrCGT, ThrGGT, TrpCCA, TrpCCA, TyrGTA, ValGAC, ValTAC	20	root ; cellular organisms ; Archaea ; TACK group ; Thaumarchaeota [phylum]	k__Archaea (UID2)	207	145	103	13	132	0	0	0	0	90.22	0.00	0.00	90.22	95.20	medium	5080_1	yes	species	d__Archaea;p__Thermoproteota;c__Nitrososphaeria;o__Nitrososphaerales;f__Nitrosopumilaceae;g__Nitrosopelagicus;s__	N/A	N/A	N/A	N/A	N/A	GCA_002698885.1	95.0	d__Archaea;p__Thermoproteota;c__Nitrososphaeria;o__Nitrososphaerales;f__Nitrosopumilaceae;g__Nitrosopelagicus;s__Nitrosopelagicus sp002698885	83.88	0.66	d__Archaea;p__Thermoproteota;c__Nitrososphaeria;o__Nitrososphaerales;f__Nitrosopumilaceae;g__Nitrosopelagicus;s__	taxonomic classification defined by topology and ANI
OceanDNA-a214	Arc_Ant_N45_bin.75	SAMD00335082	177	30153	978825	31.40	7046	0.00	7.465342	0.3750353	A16S_37%, B16S_37%	no	yes	no	AlaCGC, AlaGGC, AlaTGC, ArgCCT, ArgTCG, ArgTCT, AsnGTT, AspGTC, CysGCA, GlnCTG, GlnTTG, GluCTC, GlyCCC, GlyGCC, HisGTG, IleGAT, LeuCAA, LeuCAG, LeuCAG, LeuGAG, LeuTAA, LeuTAG, LysCTT, LysTTT, MetCAT, PheGAA, ProGGG, ProTGG, SerCGA, SerGCT, SerGGA, SerTGA, ThrCGT, ThrGGT, ThrTGT, TrpCCA, TrpCCA, ValCAC, ValGAC, ValTAC	19	root ; cellular organisms ; Archaea ; TACK group ; Thaumarchaeota [phylum]	k__Archaea (UID2)	207	145	103	22	120	3	0	0	0	84.95	1.12	0.00	79.35	83.78	medium	5080_1	no	species	d__Archaea;p__Thermoproteota;c__Nitrososphaeria;o__Nitrososphaerales;f__Nitrosopumilaceae;g__Nitrosopelagicus;s__	N/A	N/A	N/A	N/A	N/A	GCA_002698885.1	95.0	d__Archaea;p__Thermoproteota;c__Nitrososphaeria;o__Nitrososphaerales;f__Nitrosopumilaceae;g__Nitrosopelagicus;s__Nitrosopelagicus sp002698885	83.85	0.53	d__Archaea;p__Thermoproteota;c__Nitrososphaeria;o__Nitrososphaerales;f__Nitrosopumilaceae;g__Nitrosopelagicus;s__	taxonomic classification defined by topology and ANI
OceanDNA-a215	Arc_Ant_S13_bin.27	SAMD00335083	51	65357	966867	31.52	31732	0.00	25.47308	0.3190193		no	no	no	AlaCGC, AlaGGC, AlaTGC, ArgCCT, ArgGCG, ArgTCG, ArgTCT, AsnGTT, AspGTC, CysGCA, GlnCTG, GlnTTG, GluCTC, GluTTC, GlyCCC, GlyGCC, IleGAT, LeuCAA, LeuCAG, LeuTAA, LeuTAG, LysCTT, LysTTT, MetCAT, MetCAT, PheGAA, ProGGG, ProTGG, SerCGA, SerGCT, SerGGA, SerTGA, ThrCGT, ThrGGT, ThrTGT, TrpCCA, TrpCCA, TyrGTA, ValCAC, ValGAC, ValTAC	19	root ; cellular organisms ; Archaea ; TACK group ; Thaumarchaeota [phylum]	k__Archaea (UID2)	207	145	103	13	132	0	0	0	0	89.97	0.00	0.00	89.97	95.15	medium	5080_1	no	species	d__Archaea;p__Thermoproteota;c__Nitrososphaeria;o__Nitrososphaerales;f__Nitrosopumilaceae;g__Nitrosopelagicus;s__	N/A	N/A	N/A	N/A	N/A	GCA_002698885.1	95.0	d__Archaea;p__Thermoproteota;c__Nitrososphaeria;o__Nitrososphaerales;f__Nitrosopumilaceae;g__Nitrosopelagicus;s__Nitrosopelagicus sp002698885	84.21	0.64	d__Archaea;p__Thermoproteota;c__Nitrososphaeria;o__Nitrososphaerales;f__Nitrosopumilaceae;g__Nitrosopelagicus;s__	taxonomic classification defined by topology and ANI
OceanDNA-a216	Arc_Ant_S16_bin.53	SAMD00335084	46	56607	982351	31.43	29775	0.00	22.09682	0.3424799	A16S_42%, B16S_42%	no	yes	no	AlaCGC, AlaGGC, AlaTGC, ArgCCT, ArgGCG, ArgTCG, ArgTCT, AsnGTT, AspGTC, CysGCA, GlnCTG, GlnTTG, GluCTC, GluTTC, GlyCCC, GlyGCC, GlyTCC, IleGAT, LeuCAA, LeuCAG, LeuTAA, LeuTAG, LysCTT, LysTTT, MetCAT, MetCAT, PheGAA, ProGGG, ProTGG, SerCGA, SerGCT, SerGGA, SerTGA, ThrCGT, ThrGGT, TrpCCA, TrpCCA, TyrGTA, ValCAC, ValGAC, ValTAC	19	root ; cellular organisms ; Archaea ; TACK group ; Thaumarchaeota [phylum]	k__Archaea (UID2)	207	145	103	15	129	1	0	0	0	88.51	0.97	0.00	83.66	88.81	medium	5080_1	no	species	d__Archaea;p__Thermoproteota;c__Nitrososphaeria;o__Nitrososphaerales;f__Nitrosopumilaceae;g__Nitrosopelagicus;s__	N/A	N/A	N/A	N/A	N/A	GCA_002698885.1	95.0	d__Archaea;p__Thermoproteota;c__Nitrososphaeria;o__Nitrososphaerales;f__Nitrosopumilaceae;g__Nitrosopelagicus;s__Nitrosopelagicus sp002698885	83.74	0.67	d__Archaea;p__Thermoproteota;c__Nitrososphaeria;o__Nitrososphaerales;f__Nitrosopumilaceae;g__Nitrosopelagicus;s__	taxonomic classification defined by topology and ANI
OceanDNA-a217	Arc_Ant_S17_bin.82	SAMD00335085	169	26559	971260	31.58	7398	0.00	9.085835	0.3690086		no	no	no	AlaCGC, AlaGGC, AlaTGC, ArgCCT, ArgGCG, ArgTCG, ArgTCT, AsnGTT, AspGTC, CysGCA, GlnCTG, GlnTTG, GluCTC, GluTTC, GlyCCC, GlyGCC, HisGTG, IleGAT, LeuCAG, LeuGAG, LeuTAA, LeuTAG, LysCTT, LysTTT, MetCAT, PheGAA, ProTGG, SerCGA, SerGCT, SerGGA, SerTGA, ThrCGT, ThrGGT, ThrTGT, TrpCCA, TyrGTA, ValCAC, ValGAC, ValTAC	20	root ; cellular organisms ; Archaea ; TACK group ; Thaumarchaeota [phylum]	k__Archaea (UID2)	207	145	103	24	120	1	0	0	0	85.52	0.49	100.00	83.07	87.52	medium	5080_1	no	species	d__Archaea;p__Thermoproteota;c__Nitrososphaeria;o__Nitrososphaerales;f__Nitrosopumilaceae;g__Nitrosopelagicus;s__	N/A	N/A	N/A	N/A	N/A	GCA_002698885.1	95.0	d__Archaea;p__Thermoproteota;c__Nitrososphaeria;o__Nitrososphaerales;f__Nitrosopumilaceae;g__Nitrosopelagicus;s__Nitrosopelagicus sp002698885	84.01	0.54	d__Archaea;p__Thermoproteota;c__Nitrososphaeria;o__Nitrososphaerales;f__Nitrosopumilaceae;g__Nitrosopelagicus;s__	taxonomic classification defined by topology and ANI
OceanDNA-a218	Arc_Ant_S20_bin.73	SAMD00335086	72	91417	1002141	31.53	22730	0.00	26.84486	0.3485841	A16S_32%, B16S_31%	no	yes	no	AlaCGC, AlaGGC, AlaTGC, ArgCCT, ArgGCG, ArgTCG, ArgTCT, AsnGTT, AspGTC, CysGCA, GlnCTG, GlnTTG, GluCTC, GluTTC, GlyCCC, GlyGCC, GlyTCC, IleGAT, LeuCAA, LeuCAG, LeuGAG, LeuTAA, LeuTAG, LysCTT, LysTTT, MetCAT, MetCAT, PheGAA, ProGGG, ProTGG, SerCGA, SerGCT, SerGGA, SerTGA, ThrCGT, ThrGGT, ThrTGT, TrpCCA, TrpCCA, TyrGTA, ValCAC, ValGAC, ValTAC	19	root ; cellular organisms ; Archaea ; TACK group ; Thaumarchaeota [phylum]	k__Archaea (UID2)	207	145	103	17	127	1	0	0	0	88.19	0.97	0.00	83.34	88.36	medium	5080_1	no	species	d__Archaea;p__Thermoproteota;c__Nitrososphaeria;o__Nitrososphaerales;f__Nitrosopumilaceae;g__Nitrosopelagicus;s__	N/A	N/A	N/A	N/A	N/A	GCA_002698885.1	95.0	d__Archaea;p__Thermoproteota;c__Nitrososphaeria;o__Nitrososphaerales;f__Nitrosopumilaceae;g__Nitrosopelagicus;s__Nitrosopelagicus sp002698885	84.03	0.64	d__Archaea;p__Thermoproteota;c__Nitrososphaeria;o__Nitrososphaerales;f__Nitrosopumilaceae;g__Nitrosopelagicus;s__	taxonomic classification defined by topology and ANI
OceanDNA-a219	Arc_Ant_S21_bin.2	SAMD00335087	288	17839	915584	31.44	3953	0.00	7.092147	0.4550558		no	no	no	AlaCGC, AlaGGC, AlaTGC, ArgCCT, ArgGCG, ArgTCG, ArgTCT, AsnGTT, CysGCA, GlnCTG, GlnTTG, GluCTC, GluCTC, GluTTC, GlyCCC, GlyGCC, GlyTCC, HisGTG, LeuCAA, LeuGAG, LeuTAG, LysCTT, MetCAT, MetCAT, PheGAA, ProGGG, ProTGG, SerCGA, SerGCT, SerGGA, SerTGA, ThrCGT, ThrTGT, TrpCCA, TrpCCA, TyrGTA, ValCAC, ValGAC, ValTAC	18	root ; cellular organisms ; Archaea ; TACK group ; Thaumarchaeota [phylum]	k__Archaea (UID2)	207	145	103	30	114	1	0	0	0	78.24	0.97	0.00	73.39	77.53	medium	5080_1	no	species	d__Archaea;p__Thermoproteota;c__Nitrososphaeria;o__Nitrososphaerales;f__Nitrosopumilaceae;g__Nitrosopelagicus;s__	N/A	N/A	N/A	N/A	N/A	GCA_002698885.1	95.0	d__Archaea;p__Thermoproteota;c__Nitrososphaeria;o__Nitrososphaerales;f__Nitrosopumilaceae;g__Nitrosopelagicus;s__Nitrosopelagicus sp002698885	83.91	0.55	d__Archaea;p__Thermoproteota;c__Nitrososphaeria;o__Nitrososphaerales;f__Nitrosopumilaceae;g__Nitrosopelagicus;s__	taxonomic classification defined by topology and ANI
OceanDNA-a220	ERS1307917_bin.45	SAMD00335088	119	17141	661960	31.16	6976	0.00	112.1675	0.7179665		no	no	no	AlaCGC, AlaTGC, ArgCCT, ArgGCG, ArgTCG, ArgTCT, AspGTC, CysGCA, GlnCTG, GlnTTG, GluCTC, GlyGCC, GlyTCC, HisGTG, IleGAT, LeuCAA, LeuCAG, LeuTAA, LysTTT, MetCAT, ProTGG, SerCGA, SerGCT, SerGGA, ThrCGT, ThrTGT, TrpCCA, TrpCCA, ValCAC, ValGAC, ValTAC	17	root ; cellular organisms ; Archaea ; TACK group ; Thaumarchaeota [phylum]	k__Archaea (UID2)	207	145	103	51	93	1	0	0	0	70.04	0.97	0.00	65.19	69.62	medium	5080_1	no	species	d__Archaea;p__Thermoproteota;c__Nitrososphaeria;o__Nitrososphaerales;f__Nitrosopumilaceae;g__Nitrosopelagicus;s__	N/A	N/A	N/A	N/A	N/A	GCA_002698885.1	95.0	d__Archaea;p__Thermoproteota;c__Nitrososphaeria;o__Nitrososphaerales;f__Nitrosopumilaceae;g__Nitrosopelagicus;s__Nitrosopelagicus sp002698885	83.02	0.58	d__Archaea;p__Thermoproteota;c__Nitrososphaeria;o__Nitrososphaerales;f__Nitrosopumilaceae;g__Nitrosopelagicus;s__	taxonomic classification defined by topology and ANI
OceanDNA-a221	ERS1308453_bin.77	SAMD00335089	61	56815	904611	31.37	19920	0.00	62.73055	0.3682683		no	no	no	AlaCGC, AlaGGC, AlaTGC, ArgCCT, ArgTCT, AspGTC, GlnTTG, GluCTC, GlyGCC, HisGTG, IleGAT, LeuCAA, LeuGAG, LeuTAA, LeuTAG, LysTTT, MetCAT, PheGAA, ProGGG, ProTGG, SerCGA, SerGCT, SerGGA, SerTGA, ThrGGT, ThrTGT, TrpCCA, TrpCCA, ValGAC	17	root ; cellular organisms ; Archaea ; TACK group ; Thaumarchaeota [phylum]	k__Archaea (UID2)	207	145	103	29	116	0	0	0	0	77.18	0.00	0.00	77.18	82.13	medium	5080_1	no	species	d__Archaea;p__Thermoproteota;c__Nitrososphaeria;o__Nitrososphaerales;f__Nitrosopumilaceae;g__Nitrosopelagicus;s__	N/A	N/A	N/A	N/A	N/A	GCA_002698885.1	95.0	d__Archaea;p__Thermoproteota;c__Nitrososphaeria;o__Nitrososphaerales;f__Nitrosopumilaceae;g__Nitrosopelagicus;s__Nitrosopelagicus sp002698885	83.94	0.62	d__Archaea;p__Thermoproteota;c__Nitrososphaeria;o__Nitrososphaerales;f__Nitrosopumilaceae;g__Nitrosopelagicus;s__	taxonomic classification defined by topology and ANI
OceanDNA-a222	ERS1308521_bin.29	SAMD00335090	97	41405	845424	31.50	14078	0.00	16.9924	0.467747		no	no	no	AlaCGC, AlaGGC, AlaTGC, ArgGCG, ArgTCT, AsnGTT, GlnCTG, GlnTTG, GluCTC, GluTTC, GlyCCC, GlyGCC, GlyTCC, HisGTG, IleGAT, LeuGAG, LeuGAG, LeuTAA, LysTTT, MetCAT, PheGAA, ProGGG, ProTGG, SerGCT, SerTGA, ThrCGT, ThrGGT, ThrTGT, TrpCCA, TrpCCA, UndetNNN, ValCAC, ValTAC	17	root ; cellular organisms ; Archaea ; TACK group ; Thaumarchaeota [phylum]	k__Archaea (UID2)	207	145	103	43	101	1	0	0	0	70.39	0.97	0.00	65.54	70.32	medium	5080_1	no	species	d__Archaea;p__Thermoproteota;c__Nitrososphaeria;o__Nitrososphaerales;f__Nitrosopumilaceae;g__Nitrosopelagicus;s__	N/A	N/A	N/A	N/A	N/A	GCA_002698885.1	95.0	d__Archaea;p__Thermoproteota;c__Nitrososphaeria;o__Nitrososphaerales;f__Nitrosopumilaceae;g__Nitrosopelagicus;s__Nitrosopelagicus sp002698885	83.49	0.52	d__Archaea;p__Thermoproteota;c__Nitrososphaeria;o__Nitrososphaerales;f__Nitrosopumilaceae;g__Nitrosopelagicus;s__	taxonomic classification defined by topology and ANI
OceanDNA-a223	ERS1308804_bin.104	SAMD00335091	300	8460	727767	31.25	2770	0.00	10.55639	1.316309		no	no	no	AlaGGC, AlaTGC, ArgGCG, ArgTCG, ArgTCT, AsnGTT, AspGTC, GlnCTG, GluCTC, GluCTC, GlyCCC, GlyGCC, GlyTCC, IleGAT, LeuCAG, LeuTAA, LysTTT, MetCAT, ProTGG, SerCGA, SerGGA, SerTGA, ThrCGT, ThrCGT, ThrTGT, TrpCCA, ValTAC	16	root ; cellular organisms ; Archaea ; TACK group ; Thaumarchaeota [phylum]	k__Archaea (UID2)	207	145	103	49	93	3	0	0	0	69.31	2.91	33.33	54.76	58.72	medium	5080_1	no	species	d__Archaea;p__Thermoproteota;c__Nitrososphaeria;o__Nitrososphaerales;f__Nitrosopumilaceae;g__Nitrosopelagicus;s__	N/A	N/A	N/A	N/A	N/A	GCA_002698885.1	95.0	d__Archaea;p__Thermoproteota;c__Nitrososphaeria;o__Nitrososphaerales;f__Nitrosopumilaceae;g__Nitrosopelagicus;s__Nitrosopelagicus sp002698885	82.71	0.58	d__Archaea;p__Thermoproteota;c__Nitrososphaeria;o__Nitrososphaerales;f__Nitrosopumilaceae;g__Nitrosopelagicus;s__	taxonomic classification defined by topology and ANI
OceanDNA-a224	ERS1309179_bin.81	SAMD00335092	155	18436	721237	31.22	5679	0.00	33.26388	0.8365594		no	no	no	AlaCGC, ArgGCG, ArgTCT, GlnTTG, GluCTC, GluTTC, GluTTC, GlyCCC, GlyGCC, GlyGCC, LeuCAA, LeuCAG, LeuGAG, LeuTAG, LysTTT, MetCAT, MetCAT, ProTGG, SerGGA, TrpCCA, ValGAC	12	root ; cellular organisms ; Archaea ; TACK group ; Thaumarchaeota [phylum]	k__Archaea (UID2)	207	145	103	49	93	3	0	0	0	68.41	2.27	33.33	57.06	61.38	medium	5080_1	no	species	d__Archaea;p__Thermoproteota;c__Nitrososphaeria;o__Nitrososphaerales;f__Nitrosopumilaceae;g__Nitrosopelagicus;s__	N/A	N/A	N/A	N/A	N/A	GCA_002698885.1	95.0	d__Archaea;p__Thermoproteota;c__Nitrososphaeria;o__Nitrososphaerales;f__Nitrosopumilaceae;g__Nitrosopelagicus;s__Nitrosopelagicus sp002698885	82.89	0.58	d__Archaea;p__Thermoproteota;c__Nitrososphaeria;o__Nitrososphaerales;f__Nitrosopumilaceae;g__Nitrosopelagicus;s__	taxonomic classification defined by topology and ANI
OceanDNA-a225	SRS2348346_bin.1	SAMD00335093	37	66836	719769	31.21	40889	0.00	22.74615	0.3448502		no	no	no	AlaCGC, AlaGGC, AlaTGC, ArgCCT, AsnGTT, AspGTC, CysGCA, GluCTC, GlyGCC, IleGAT, LeuCAA, LeuTAA, LeuTAG, LysTTT, MetCAT, PheGAA, ProTGG, SerCGA, SerGCT, SerGGA, SerTGA, ThrCGT, ThrGGT, ThrTGT, TrpCCA, TrpCCA, TyrGTA, ValGAC	18	root ; cellular organisms ; Archaea ; TACK group ; Thaumarchaeota [phylum]	k__Archaea (UID2)	207	145	103	42	94	9	0	0	0	75.40	4.61	0.00	52.35	57.66	medium	5080_1	no	species	d__Archaea;p__Thermoproteota;c__Nitrososphaeria;o__Nitrososphaerales;f__Nitrosopumilaceae;g__Nitrosopelagicus;s__	N/A	N/A	N/A	N/A	N/A	GCA_002698885.1	95.0	d__Archaea;p__Thermoproteota;c__Nitrososphaeria;o__Nitrososphaerales;f__Nitrosopumilaceae;g__Nitrosopelagicus;s__Nitrosopelagicus sp002698885	83.89	0.52	d__Archaea;p__Thermoproteota;c__Nitrososphaeria;o__Nitrososphaerales;f__Nitrosopumilaceae;g__Nitrosopelagicus;s__	taxonomic classification defined by topology and ANI
OceanDNA-a226	SRS2348347_bin.50	SAMD00335094	53	63512	832218	31.46	21474	0.00	14.2083	0.299389		no	no	no	AlaCGC, AlaGGC, ArgCCT, ArgTCT, AspGTC, CysGCA, GlnTTG, GluCTC, GlyCCC, GlyGCC, GlyTCC, HisGTG, LeuCAA, LeuCAG, LeuGAG, LeuTAG, LysCTT, LysTTT, MetCAT, PheGAA, ProGGG, ProTGG, SerCGA, SerGCT, SerGGA, ThrCGT, ThrTGT, ThrTGT, TrpCCA, ValGAC, ValTAC	17	root ; cellular organisms ; Archaea ; TACK group ; Thaumarchaeota [phylum]	k__Archaea (UID2)	207	145	103	50	93	2	0	0	0	66.34	1.94	0.00	56.64	61.63	medium	5080_1	no	species	d__Archaea;p__Thermoproteota;c__Nitrososphaeria;o__Nitrososphaerales;f__Nitrosopumilaceae;g__Nitrosopelagicus;s__	N/A	N/A	N/A	N/A	N/A	GCA_002698885.1	95.0	d__Archaea;p__Thermoproteota;c__Nitrososphaeria;o__Nitrososphaerales;f__Nitrosopumilaceae;g__Nitrosopelagicus;s__Nitrosopelagicus sp002698885	83.63	0.52	d__Archaea;p__Thermoproteota;c__Nitrososphaeria;o__Nitrososphaerales;f__Nitrosopumilaceae;g__Nitrosopelagicus;s__	taxonomic classification defined by topology and ANI
OceanDNA-a227	SRS2348491_bin.77	SAMD00335095	58	55769	805435	31.29	18554	0.00	12.41292	0.3127656		no	no	no	AlaCGC, AlaGGC, AlaTGC, ArgCCT, ArgGCG, AsnGTT, AspGTC, CysGCA, GlnCTG, GluCTC, GluTTC, GlyGCC, GlyTCC, IleGAT, LeuTAA, LeuTAG, LysTTT, MetCAT, MetCAT, PheGAA, PheGAA, ProGGG, ProTGG, SerCGA, SerGGA, SerTGA, ThrCGT, ThrGGT, ThrTGT, TrpCCA, TyrGTA, ValGAC, ValTAC	19	root ; cellular organisms ; Archaea ; TACK group ; Thaumarchaeota [phylum]	k__Archaea (UID2)	207	145	103	33	110	2	0	0	0	73.39	1.94	0.00	63.69	68.60	medium	5080_1	no	species	d__Archaea;p__Thermoproteota;c__Nitrososphaeria;o__Nitrososphaerales;f__Nitrosopumilaceae;g__Nitrosopelagicus;s__	N/A	N/A	N/A	N/A	N/A	GCA_002698885.1	95.0	d__Archaea;p__Thermoproteota;c__Nitrososphaeria;o__Nitrososphaerales;f__Nitrosopumilaceae;g__Nitrosopelagicus;s__Nitrosopelagicus sp002698885	84.02	0.53	d__Archaea;p__Thermoproteota;c__Nitrososphaeria;o__Nitrososphaerales;f__Nitrosopumilaceae;g__Nitrosopelagicus;s__	taxonomic classification defined by topology and ANI
OceanDNA-a228	SRS2299063_bin.1	SAMD00335096	196	14280	815862	32.96	5291	0.00	13.64646	0.8417349		no	no	no	AlaGGC, AlaTGC, ArgGCG, ArgGCG, ArgTCG, AsnGTT, AspGTC, CysGCA, GlnCTG, GlnTTG, GluCTC, GluTTC, GlyCCC, GlyGCC, GlyTCC, IleGAT, LeuCAG, LeuGAG, LeuTAG, LysTTT, MetCAT, MetCAT, ProGGG, ProTGG, SerCGA, SerGCT, SerTGA, ThrGGT, ThrTGT, TyrGTA, UndetNNN, UndetNNN, ValCAC, ValTAC	17	root ; cellular organisms ; Archaea ; TACK group ; Thaumarchaeota [phylum]	k__Archaea (UID2)	207	145	103	37	105	3	0	0	0	75.19	2.91	33.33	60.64	64.93	medium	5081_1	no	species	d__Archaea;p__Thermoproteota;c__Nitrososphaeria;o__Nitrososphaerales;f__Nitrosopumilaceae;g__Nitrosopelagicus;s__	N/A	N/A	N/A	N/A	N/A	GCA_002698885.1	95.0	d__Archaea;p__Thermoproteota;c__Nitrososphaeria;o__Nitrososphaerales;f__Nitrosopumilaceae;g__Nitrosopelagicus;s__Nitrosopelagicus sp002698885	97.6	0.63	d__Archaea;p__Thermoproteota;c__Nitrososphaeria;o__Nitrososphaerales;f__Nitrosopumilaceae;g__Nitrosopelagicus;s__	taxonomic classification defined by topology and ANI
OceanDNA-a229	SRS2329455_bin.39	SAMD00335097	526	9134	981452	33.62	1944	0.00	6.96312	1.196025		no	no	no	AlaCGC, ArgCCT, ArgGCG, ArgGCG, ArgTCG, CysGCA, GlnCTG, GlnTTG, GlnTTG, GluCTC, GluTTC, GlyCCC, GlyGCC, HisGTG, IleGAT, LeuTAA, LeuTAG, LysCTT, LysTTT, MetCAT, MetCAT, ProGGG, ProTGG, SerCGA, SerGGA, ThrCGT, ThrTGT, TyrGTA, ValGAC, ValTAC	16	root ; cellular organisms ; Archaea ; TACK group ; Thaumarchaeota [phylum]	k__Archaea (UID2)	207	145	103	45	95	5	0	0	0	66.59	2.58	20.00	53.69	57.48	medium	5081_1	no	none	d__Archaea;p__Thermoproteota;c__Nitrososphaeria;o__Nitrososphaerales;f__Nitrosopumilaceae;g__Nitrosopelagicus;s__Nitrosopelagicus sp002698885	GCA_002698885.1	95.0	d__Archaea;p__Thermoproteota;c__Nitrososphaeria;o__Nitrososphaerales;f__Nitrosopumilaceae;g__Nitrosopelagicus;s__Nitrosopelagicus sp002698885	98.61	0.73	GCA_002698885.1	95.0	d__Archaea;p__Thermoproteota;c__Nitrososphaeria;o__Nitrososphaerales;f__Nitrosopumilaceae;g__Nitrosopelagicus;s__Nitrosopelagicus sp002698885	98.61	0.73	d__Archaea;p__Thermoproteota;c__Nitrososphaeria;o__Nitrososphaerales;f__Nitrosopumilaceae;g__Nitrosopelagicus;s__	taxonomic classification defined by topology and ANI
OceanDNA-a230	SRS2299033_bin.7	SAMD00335098	266	17909	1013598	34.01	4452	0.00	13.16999	0.8816193		no	no	no	AlaCGC, AlaGGC, ArgCCT, ArgGCG, ArgTCG, ArgTCT, AspGTC, CysGCA, CysGCA, GlnCTG, GlnTTG, GluCTC, GluTTC, GlyCCC, GlyGCC, GlyTCC, HisGTG, HisGTG, LeuGAG, LeuTAA, LeuTAG, LysTTT, MetCAT, MetCAT, PheGAA, ProGGG, ProTGG, SerCGA, SerGCT, SerGGA, SerTGA, ThrCGT, ThrGGT, ThrTGT, TrpCCA, TyrGTA, UndetNNN, ValCAC, ValGAC, ValTAC	18	root ; cellular organisms ; Archaea ; TACK group ; Thaumarchaeota [phylum]	k__Archaea (UID2)	207	145	103	29	112	4	0	0	0	80.74	3.88	50.00	61.34	65.54	medium	5082_1	no	species	d__Archaea;p__Thermoproteota;c__Nitrososphaeria;o__Nitrososphaerales;f__Nitrosopumilaceae;g__Nitrosopelagicus;s__	N/A	N/A	N/A	N/A	N/A	GCA_002698885.1	95.0	d__Archaea;p__Thermoproteota;c__Nitrososphaeria;o__Nitrososphaerales;f__Nitrosopumilaceae;g__Nitrosopelagicus;s__Nitrosopelagicus sp002698885	85.68	0.61	d__Archaea;p__Thermoproteota;c__Nitrososphaeria;o__Nitrososphaerales;f__Nitrosopumilaceae;g__Nitrosopelagicus;s__	taxonomic classification defined by topology and ANI
OceanDNA-a231	SRS2299038_bin.24	SAMD00335099	202	16403	811901	33.53	4846	0.00	11.89544	1.243646		no	no	no	AlaCGC, AlaGGC, AlaTGC, ArgGCG, CysGCA, CysGCA, GlnCTG, GlnTTG, GlnTTG, GluCTC, GlyCCC, GlyGCC, GlyTCC, HisGTG, HisGTG, LeuCAG, LeuGAG, PheGAA, ProGGG, ProTGG, SerCGA, ThrCGT, ThrTGT, TrpCCA, TyrGTA, UndetNNN, ValTAC	15	root ; cellular organisms ; Archaea ; TACK group ; Thaumarchaeota [phylum]	k__Archaea (UID2)	207	145	103	35	105	5	0	0	0	72.82	3.96	80.00	53.02	57.26	medium	5082_1	no	species	d__Archaea;p__Thermoproteota;c__Nitrososphaeria;o__Nitrososphaerales;f__Nitrosopumilaceae;g__Nitrosopelagicus;s__	N/A	N/A	N/A	N/A	N/A	GCA_002698885.1	95.0	d__Archaea;p__Thermoproteota;c__Nitrososphaeria;o__Nitrososphaerales;f__Nitrosopumilaceae;g__Nitrosopelagicus;s__Nitrosopelagicus sp002698885	84.76	0.62	d__Archaea;p__Thermoproteota;c__Nitrososphaeria;o__Nitrososphaerales;f__Nitrosopumilaceae;g__Nitrosopelagicus;s__	taxonomic classification defined by topology and ANI
OceanDNA-a232	SRS2299081_bin.12	SAMD00335100	128	21851	690909	33.93	6860	0.00	19.62754	0.8542097		no	no	no	AlaCGC, AlaGGC, AlaTGC, ArgCCT, ArgTCG, AspGTC, GlnCTG, GlnTTG, GluCTC, GluTTC, GlyCCC, GlyGCC, GlyTCC, HisGTG, IleGAT, LeuCAA, LeuCAG, LeuGAG, LeuTAA, LeuTAG, LysCTT, LysTTT, MetCAT, ProGGG, SerGCT, SerGGA, ThrTGT, TrpCCA, TyrGTA, UndetNNN, ValGAC, ValTAC	17	root ; cellular organisms ; Archaea ; TACK group ; Thaumarchaeota [phylum]	k__Archaea (UID2)	207	145	103	40	104	1	0	0	0	72.33	0.32	100.00	70.73	75.15	medium	5082_1	no	species	d__Archaea;p__Thermoproteota;c__Nitrososphaeria;o__Nitrososphaerales;f__Nitrosopumilaceae;g__Nitrosopelagicus;s__	N/A	N/A	N/A	N/A	N/A	GCA_002698885.1	95.0	d__Archaea;p__Thermoproteota;c__Nitrososphaeria;o__Nitrososphaerales;f__Nitrosopumilaceae;g__Nitrosopelagicus;s__Nitrosopelagicus sp002698885	85.97	0.65	d__Archaea;p__Thermoproteota;c__Nitrososphaeria;o__Nitrososphaerales;f__Nitrosopumilaceae;g__Nitrosopelagicus;s__	taxonomic classification defined by topology and ANI
OceanDNA-a233	SRS2329453_bin.28	SAMD00335101	221	12270	723138	33.42	3632	0.00	11.31297	0.9074397		no	no	no	AlaCGC, AlaTGC, ArgGCG, AsnGTT, CysGCA, GlnTTG, GlyCCC, GlyGCC, GlyTCC, HisGTG, ProGGG, ProTGG, SerGCT, SerTGA, ThrCGT, TrpCCA, TrpCCA, TyrGTA, ValCAC	13	root ; cellular organisms ; Archaea ; TACK group ; Thaumarchaeota [phylum]	k__Archaea (UID2)	207	145	103	47	93	5	0	0	0	64.50	2.50	40.00	52.00	56.10	medium	5082_1	no	species	d__Archaea;p__Thermoproteota;c__Nitrososphaeria;o__Nitrososphaerales;f__Nitrosopumilaceae;g__Nitrosopelagicus;s__	N/A	N/A	N/A	N/A	N/A	GCA_002698885.1	95.0	d__Archaea;p__Thermoproteota;c__Nitrososphaeria;o__Nitrososphaerales;f__Nitrosopumilaceae;g__Nitrosopelagicus;s__Nitrosopelagicus sp002698885	83.69	0.63	d__Archaea;p__Thermoproteota;c__Nitrososphaeria;o__Nitrososphaerales;f__Nitrosopumilaceae;g__Nitrosopelagicus;s__	taxonomic classification defined by topology and ANI
OceanDNA-a234	SRS2329458_bin.7	SAMD00335102	268	10921	770166	34.11	3025	0.00	11.26642	0.7405777		no	no	no	AlaCGC, AlaGGC, ArgCCT, ArgGCG, ArgTCG, ArgTCT, AsnGTT, AspGTC, CysGCA, GlnCTG, GlnCTG, GlnTTG, GluCTC, GluTTC, HisGTG, IleGAT, LeuCAG, LeuGAG, LeuTAG, LeuTAG, LysCTT, MetCAT, MetCAT, ProTGG, SerCGA, SerGCT, SerGGA, ThrCGT, TyrGTA, ValCAC	17	root ; cellular organisms ; Archaea ; TACK group ; Thaumarchaeota [phylum]	k__Archaea (UID2)	207	145	103	40	102	3	0	0	0	70.23	2.91	66.67	55.68	59.69	medium	5082_1	no	species	d__Archaea;p__Thermoproteota;c__Nitrososphaeria;o__Nitrososphaerales;f__Nitrosopumilaceae;g__Nitrosopelagicus;s__	N/A	N/A	N/A	N/A	N/A	GCA_002698885.1	95.0	d__Archaea;p__Thermoproteota;c__Nitrososphaeria;o__Nitrososphaerales;f__Nitrosopumilaceae;g__Nitrosopelagicus;s__Nitrosopelagicus sp002698885	86.29	0.61	d__Archaea;p__Thermoproteota;c__Nitrososphaeria;o__Nitrososphaerales;f__Nitrosopumilaceae;g__Nitrosopelagicus;s__	taxonomic classification defined by topology and ANI
OceanDNA-a235	SRS2329459_bin.6	SAMD00335103	224	19163	874437	33.67	4530	0.00	16.61746	0.6277898	A5S, B5S	yes	no	no	AlaCGC, AlaGGC, ArgCCT, ArgGCG, ArgTCG, ArgTCT, ArgTCT, AsnGTT, CysGCA, GlnTTG, GluCTC, GlyCCC, GlyGCC, GlyTCC, HisGTG, LeuCAG, LeuGAG, LeuGAG, LeuTAG, ProGGG, ProTGG, ProTGG, SerCGA, SerGGA, ThrCGT, TrpCCA, UndetNNN, ValCAC, ValGAC, ValTAC	14	root ; cellular organisms ; Archaea ; TACK group ; Thaumarchaeota [phylum]	k__Archaea (UID2)	207	145	103	29	113	3	0	0	0	77.83	1.29	66.67	71.38	75.59	medium	5082_1	no	species	d__Archaea;p__Thermoproteota;c__Nitrososphaeria;o__Nitrososphaerales;f__Nitrosopumilaceae;g__Nitrosopelagicus;s__	N/A	N/A	N/A	N/A	N/A	GCA_002698885.1	95.0	d__Archaea;p__Thermoproteota;c__Nitrososphaeria;o__Nitrososphaerales;f__Nitrosopumilaceae;g__Nitrosopelagicus;s__Nitrosopelagicus sp002698885	84.11	0.6	d__Archaea;p__Thermoproteota;c__Nitrososphaeria;o__Nitrososphaerales;f__Nitrosopumilaceae;g__Nitrosopelagicus;s__	taxonomic classification defined by topology and ANI
OceanDNA-a236	SRS2329595_bin.10	SAMD00335104	283	20337	852434	33.56	3240	0.00	14.60723	0.9602541		no	no	no	AlaCGC, AlaGGC, ArgGCG, ArgTCT, AspGTC, CysGCA, GluCTC, GluTTC, GlyCCC, GlyGCC, GlyGCC, GlyTCC, GlyTCC, HisGTG, LeuGAG, LeuTAG, LysTTT, MetCAT, ProGGG, ProTGG, SerCGA, SerTGA, ThrCGT, TrpCCA, TyrGTA, UndetNNN, UndetNNN, ValCAC, ValTAC	16	root ; cellular organisms ; Archaea ; TACK group ; Thaumarchaeota [phylum]	k__Archaea (UID2)	207	145	103	44	97	4	0	0	0	67.92	2.27	50.00	56.57	60.61	medium	5082_1	no	species	d__Archaea;p__Thermoproteota;c__Nitrososphaeria;o__Nitrososphaerales;f__Nitrosopumilaceae;g__Nitrosopelagicus;s__	N/A	N/A	N/A	N/A	N/A	GCA_002698885.1	95.0	d__Archaea;p__Thermoproteota;c__Nitrososphaeria;o__Nitrososphaerales;f__Nitrosopumilaceae;g__Nitrosopelagicus;s__Nitrosopelagicus sp002698885	83.91	0.6	d__Archaea;p__Thermoproteota;c__Nitrososphaeria;o__Nitrososphaerales;f__Nitrosopumilaceae;g__Nitrosopelagicus;s__	taxonomic classification defined by topology and ANI
OceanDNA-a237	SRS2329740_bin.5	SAMD00335105	244	9658	691365	34.10	2947	0.00	9.948943	0.8089438		no	no	no	ArgCCT, ArgGCG, ArgTCG, AspGTC, CysGCA, CysGCA, GlnCTG, GluTTC, GlyCCC, LysTTT, MetCAT, MetCAT, ProGGG, SerCGA, SerGGA, TrpCCA, TyrGTA, UndetNNN, ValCAC, ValGAC, ValTAC, ValTAC	13	root ; cellular organisms ; Archaea ; TACK group ; Thaumarchaeota [phylum]	k__Archaea (UID2)	207	145	103	47	98	0	0	0	0	67.58	0.00	0.00	67.58	71.57	medium	5082_1	no	species	d__Archaea;p__Thermoproteota;c__Nitrososphaeria;o__Nitrososphaerales;f__Nitrosopumilaceae;g__Nitrosopelagicus;s__	N/A	N/A	N/A	N/A	N/A	GCA_002698885.1	95.0	d__Archaea;p__Thermoproteota;c__Nitrososphaeria;o__Nitrososphaerales;f__Nitrosopumilaceae;g__Nitrosopelagicus;s__Nitrosopelagicus sp002698885	84.75	0.62	d__Archaea;p__Thermoproteota;c__Nitrososphaeria;o__Nitrososphaerales;f__Nitrosopumilaceae;g__Nitrosopelagicus;s__	taxonomic classification defined by topology and ANI
OceanDNA-a238	SRS2329786_bin.27	SAMD00335106	258	8871	693224	33.92	2746	0.00	8.546151	1.007567	A5S, B5S	yes	no	no	AlaGGC, AlaTGC, ArgCCT, ArgGCG, ArgTCG, ArgTCT, AspGTC, GlnCTG, GluCTC, GlyCCC, GlyCCC, GlyTCC, HisGTG, IleGAT, MetCAT, PheGAA, ProGGG, SerTGA, ThrCGT, ThrTGT, TyrGTA, UndetNNN, ValGAC	15	root ; cellular organisms ; Archaea ; TACK group ; Thaumarchaeota [phylum]	k__Archaea (UID2)	207	145	103	56	86	3	0	0	0	61.65	0.63	0.00	58.50	62.46	medium	5082_1	no	species	d__Archaea;p__Thermoproteota;c__Nitrososphaeria;o__Nitrososphaerales;f__Nitrosopumilaceae;g__Nitrosopelagicus;s__	N/A	N/A	N/A	N/A	N/A	GCA_002698885.1	95.0	d__Archaea;p__Thermoproteota;c__Nitrososphaeria;o__Nitrososphaerales;f__Nitrosopumilaceae;g__Nitrosopelagicus;s__Nitrosopelagicus sp002698885	84.25	0.64	d__Archaea;p__Thermoproteota;c__Nitrososphaeria;o__Nitrososphaerales;f__Nitrosopumilaceae;g__Nitrosopelagicus;s__	taxonomic classification defined by topology and ANI
OceanDNA-a239	SRS1788346_bin.55	SAMD00335107	124	31712	949338	33.28	10209	0.00	12.88721	1.497922		no	no	no	AlaCGC, AlaGGC, ArgGCG, ArgGCG, ArgTCG, ArgTCG, ArgTCT, AsnGTT, AspGTC, CysGCA, GlnCTG, GlnTTG, GluCTC, GlyGCC, HisGTG, LeuCAA, LeuCAG, LeuCAG, LeuGAG, LeuTAG, LysCTT, LysCTT, LysTTT, MetCAT, MetCAT, PheGAA, ProGGG, ProTGG, SerCGA, SerGCT, SerGGA, SerTGA, ThrCGT, TrpCCA, TyrGTA, UndetNNN, ValCAC, ValTAC, ValTAC, ValTAC	19	root ; cellular organisms ; Archaea ; TACK group ; Thaumarchaeota [phylum]	k__Archaea (UID2)	207	145	103	20	123	2	0	0	0	84.47	1.94	0.00	74.77	79.39	medium	5082_1	no	species	d__Archaea;p__Thermoproteota;c__Nitrososphaeria;o__Nitrososphaerales;f__Nitrosopumilaceae;g__Nitrosopelagicus;s__	N/A	N/A	N/A	N/A	N/A	GCA_002698885.1	95.0	d__Archaea;p__Thermoproteota;c__Nitrososphaeria;o__Nitrososphaerales;f__Nitrosopumilaceae;g__Nitrosopelagicus;s__Nitrosopelagicus sp002698885	84.66	0.59	d__Archaea;p__Thermoproteota;c__Nitrososphaeria;o__Nitrososphaerales;f__Nitrosopumilaceae;g__Nitrosopelagicus;s__	taxonomic classification defined by topology and ANI
OceanDNA-a240	SRS1788366_bin.36	SAMD00335108	202	46507	1117559	33.73	9638	0.00	36.66333	0.6947055		no	no	no	AlaCGC, AlaGGC, AlaTGC, ArgCCT, ArgGCG, ArgTCG, ArgTCG, ArgTCT, AsnGTT, AspGTC, CysGCA, CysGCA, GlnCTG, GlnTTG, GlnTTG, GluCTC, GluTTC, GluTTC, GlyCCC, GlyGCC, GlyTCC, HisGTG, HisGTG, IleGAT, LeuCAG, LeuGAG, LeuTAA, LeuTAG, LysCTT, LysTTT, MetCAT, MetCAT, MetCAT, PheGAA, ProGGG, ProGGG, SerCGA, SerGCT, SerGCT, SerGGA, SerTGA, ThrCGT, ThrCGT, TrpCCA, TyrGTA, UndetNNN, ValCAC, ValGAC, ValTAC	20	root ; cellular organisms ; Archaea ; TACK group ; Thaumarchaeota [phylum]	k__Archaea (UID2)	207	145	103	11	132	2	0	0	0	89.32	1.94	0.00	79.62	84.21	medium	5082_1	yes	species	d__Archaea;p__Thermoproteota;c__Nitrososphaeria;o__Nitrososphaerales;f__Nitrosopumilaceae;g__Nitrosopelagicus;s__	N/A	N/A	N/A	N/A	N/A	GCA_002698885.1	95.0	d__Archaea;p__Thermoproteota;c__Nitrososphaeria;o__Nitrososphaerales;f__Nitrosopumilaceae;g__Nitrosopelagicus;s__Nitrosopelagicus sp002698885	85.11	0.61	d__Archaea;p__Thermoproteota;c__Nitrososphaeria;o__Nitrososphaerales;f__Nitrosopumilaceae;g__Nitrosopelagicus;s__	taxonomic classification defined by topology and ANI
OceanDNA-a241	SRS1788376_bin.23	SAMD00335109	215	53199	976262	33.48	5706	0.00	8.947258	1.761444		no	no	no	AlaCGC, AlaGGC, ArgCCT, ArgGCG, ArgGCG, ArgTCG, ArgTCT, AsnGTT, AspGTC, CysGCA, GlnCTG, GlnTTG, GluCTC, GluTTC, GlyCCC, GlyGCC, GlyTCC, HisGTG, IleGAT, LeuCAA, LeuCAG, LeuTAA, LeuTAG, LysCTT, LysTTT, MetCAT, PheGAA, ProGGG, SerCGA, SerGCT, SerGGA, SerTGA, ThrCGT, ThrGGT, ThrTGT, TrpCCA, TyrGTA, ValCAC, ValCAC, ValGAC, ValTAC	20	root ; cellular organisms ; Archaea ; TACK group ; Thaumarchaeota [phylum]	k__Archaea (UID2)	207	145	103	25	119	1	0	0	0	79.45	0.49	0.00	77.00	81.32	medium	5082_1	no	species	d__Archaea;p__Thermoproteota;c__Nitrososphaeria;o__Nitrososphaerales;f__Nitrosopumilaceae;g__Nitrosopelagicus;s__	N/A	N/A	N/A	N/A	N/A	GCA_002698885.1	95.0	d__Archaea;p__Thermoproteota;c__Nitrososphaeria;o__Nitrososphaerales;f__Nitrosopumilaceae;g__Nitrosopelagicus;s__Nitrosopelagicus sp002698885	84.53	0.54	d__Archaea;p__Thermoproteota;c__Nitrososphaeria;o__Nitrososphaerales;f__Nitrosopumilaceae;g__Nitrosopelagicus;s__	taxonomic classification defined by topology and ANI
OceanDNA-a242	SRS1788388_bin.58	SAMD00335110	151	48600	978837	33.47	10754	0.00	29.34634	0.7705752		no	no	no	AlaCGC, AlaGGC, AlaTGC, ArgCCT, ArgGCG, ArgTCG, ArgTCT, AsnGTT, AsnGTT, CysGCA, GlnCTG, GlnTTG, GluCTC, GluTTC, GlyCCC, GlyGCC, GlyTCC, GlyTCC, HisGTG, IleGAT, LeuCAG, LeuGAG, LeuTAA, LeuTAG, MetCAT, MetCAT, PheGAA, ProGGG, ProTGG, SerCGA, SerGCT, SerGGA, ThrCGT, ThrGGT, ThrTGT, TrpCCA, TyrGTA, UndetNNN, ValCAC, ValGAC, ValTAC	18	root ; cellular organisms ; Archaea ; TACK group ; Thaumarchaeota [phylum]	k__Archaea (UID2)	207	145	103	20	117	8	0	0	0	83.50	2.39	75.00	71.55	76.19	medium	5082_1	no	species	d__Archaea;p__Thermoproteota;c__Nitrososphaeria;o__Nitrososphaerales;f__Nitrosopumilaceae;g__Nitrosopelagicus;s__	N/A	N/A	N/A	N/A	N/A	GCA_002698885.1	95.0	d__Archaea;p__Thermoproteota;c__Nitrososphaeria;o__Nitrososphaerales;f__Nitrosopumilaceae;g__Nitrosopelagicus;s__Nitrosopelagicus sp002698885	85.04	0.59	d__Archaea;p__Thermoproteota;c__Nitrososphaeria;o__Nitrososphaerales;f__Nitrosopumilaceae;g__Nitrosopelagicus;s__	taxonomic classification defined by topology and ANI
OceanDNA-a243	SRS1788390_bin.204	SAMD00335111	166	31228	928609	33.52	7301	0.00	43.44916	1.170231		no	no	no	AlaCGC, AlaGGC, AlaGGC, AlaTGC, ArgCCT, ArgCCT, ArgGCG, ArgTCG, ArgTCT, CysGCA, GlnCTG, GlnCTG, GlnTTG, GluCTC, GluTTC, GlyCCC, GlyCCC, GlyGCC, GlyTCC, HisGTG, IleGAT, LeuCAG, LeuGAG, LeuTAG, MetCAT, MetCAT, PheGAA, PheGAA, ProGGG, ProTGG, SerCGA, SerGCT, SerGCT, SerTGA, ThrCGT, ThrGGT, ThrTGT, TrpCCA, TyrGTA, UndetNNN, ValCAC, ValGAC, ValTAC	17	root ; cellular organisms ; Archaea ; TACK group ; Thaumarchaeota [phylum]	k__Archaea (UID2)	207	145	103	29	112	4	0	0	0	80.74	3.88	100.00	61.34	65.79	medium	5082_1	no	species	d__Archaea;p__Thermoproteota;c__Nitrososphaeria;o__Nitrososphaerales;f__Nitrosopumilaceae;g__Nitrosopelagicus;s__	N/A	N/A	N/A	N/A	N/A	GCA_002698885.1	95.0	d__Archaea;p__Thermoproteota;c__Nitrososphaeria;o__Nitrososphaerales;f__Nitrosopumilaceae;g__Nitrosopelagicus;s__Nitrosopelagicus sp002698885	84.47	0.57	d__Archaea;p__Thermoproteota;c__Nitrososphaeria;o__Nitrososphaerales;f__Nitrosopumilaceae;g__Nitrosopelagicus;s__	taxonomic classification defined by topology and ANI
OceanDNA-a244	SRS1788393_bin.9	SAMD00335112	190	22066	823717	33.43	5211	0.00	20.31489	1.482186		no	no	no	AlaGGC, AlaTGC, ArgCCT, ArgTCG, ArgTCT, AsnGTT, GlnCTG, GlnTTG, GluCTC, GluTTC, GlyCCC, GlyGCC, GlyTCC, HisGTG, IleGAT, LeuCAA, LeuCAG, LeuCAG, LeuGAG, LeuTAA, LeuTAG, LysCTT, MetCAT, MetCAT, MetCAT, PheGAA, PheGAA, ProTGG, ProTGG, SerCGA, SerGCT, SerGGA, SerTGA, ThrCGT, ThrGGT, TrpCCA, TyrGTA, UndetNNN, ValCAC, ValGAC	18	root ; cellular organisms ; Archaea ; TACK group ; Thaumarchaeota [phylum]	k__Archaea (UID2)	207	145	103	24	110	11	0	0	0	81.88	2.13	72.73	71.23	75.51	medium	5082_1	no	species	d__Archaea;p__Thermoproteota;c__Nitrososphaeria;o__Nitrososphaerales;f__Nitrosopumilaceae;g__Nitrosopelagicus;s__	N/A	N/A	N/A	N/A	N/A	GCA_002698885.1	95.0	d__Archaea;p__Thermoproteota;c__Nitrososphaeria;o__Nitrososphaerales;f__Nitrosopumilaceae;g__Nitrosopelagicus;s__Nitrosopelagicus sp002698885	84.09	0.62	d__Archaea;p__Thermoproteota;c__Nitrososphaeria;o__Nitrososphaerales;f__Nitrosopumilaceae;g__Nitrosopelagicus;s__	taxonomic classification defined by topology and ANI
OceanDNA-a245	SRS1788394_bin.12	SAMD00335113	298	13645	764172	33.25	2861	0.00	8.823319	1.813971		no	no	no	AlaGGC, ArgACG, ArgCCT, ArgGCG, ArgTCT, AsnGTT, CysGCA, GlnCTG, GlnCTG, GlnTTG, GlnTTG, GluTTC, GlyCCC, GlyTCC, GlyTCC, HisGTG, IleGAT, LeuCAG, LeuGAG, LeuTAG, MetCAT, MetCAT, PheGAA, ProGGG, ProTGG, SerGCT, ThrCGT, TrpCCA, TyrGTA, ValGAC, ValTAC, ValTAC	18	root ; cellular organisms ; Archaea ; TACK group ; Thaumarchaeota [phylum]	k__Archaea (UID2)	207	145	103	49	92	4	0	0	0	64.03	2.59	25.00	51.08	55.06	medium	5082_1	no	species	d__Archaea;p__Thermoproteota;c__Nitrososphaeria;o__Nitrososphaerales;f__Nitrosopumilaceae;g__Nitrosopelagicus;s__	N/A	N/A	N/A	N/A	N/A	GCA_002698885.1	95.0	d__Archaea;p__Thermoproteota;c__Nitrososphaeria;o__Nitrososphaerales;f__Nitrosopumilaceae;g__Nitrosopelagicus;s__Nitrosopelagicus sp002698885	82.93	0.53	d__Archaea;p__Thermoproteota;c__Nitrososphaeria;o__Nitrososphaerales;f__Nitrosopumilaceae;g__Nitrosopelagicus;s__	taxonomic classification defined by topology and ANI
OceanDNA-a246	SRS1788402_bin.13	SAMD00335114	205	30084	878008	33.46	4844	0.00	8.067176	1.436747		no	no	no	AlaCGC, AlaCGC, AlaGGC, AlaTGC, ArgCCT, ArgGCG, ArgTCG, ArgTCT, AsnGTT, AspGTC, CysGCA, GlnCTG, GlnCTG, GlnTTG, GluCTC, GluTTC, GlyCCC, GlyGCC, GlyTCC, HisGTG, IleGAT, LeuCAA, LeuCAG, LeuTAA, LeuTAG, LysTTT, MetCAT, PheGAA, ProTGG, SerCGA, SerGCT, SerGGA, SerTGA, ThrCGT, ThrGGT, ThrTGT, TrpCCA, TyrGTA, ValCAC, ValGAC, ValTAC	20	root ; cellular organisms ; Archaea ; TACK group ; Thaumarchaeota [phylum]	k__Archaea (UID2)	207	145	103	44	98	3	0	0	0	71.04	2.91	100.00	56.49	60.73	medium	5082_1	no	species	d__Archaea;p__Thermoproteota;c__Nitrososphaeria;o__Nitrososphaerales;f__Nitrosopumilaceae;g__Nitrosopelagicus;s__	N/A	N/A	N/A	N/A	N/A	GCA_002698885.1	95.0	d__Archaea;p__Thermoproteota;c__Nitrososphaeria;o__Nitrososphaerales;f__Nitrosopumilaceae;g__Nitrosopelagicus;s__Nitrosopelagicus sp002698885	84.74	0.56	d__Archaea;p__Thermoproteota;c__Nitrososphaeria;o__Nitrososphaerales;f__Nitrosopumilaceae;g__Nitrosopelagicus;s__	taxonomic classification defined by topology and ANI
OceanDNA-a247	SRS1788407_bin.17	SAMD00335115	119	47124	729105	33.09	6626	0.00	37.52766	1.38852		no	no	no	AlaCGC, AlaTGC, ArgCCT, ArgGCG, ArgTCT, GlnCTG, GlnTTG, GlnTTG, GluCTC, GlyGCC, GlyGCC, GlyTCC, GlyTCC, IleGAT, LeuCAG, MetCAT, MetCAT, ProTGG, SerCGA, SerGCT, SerGGA, TrpCCA, UndetNNN, ValCAC, ValGAC	12	root ; cellular organisms ; Archaea ; TACK group ; Thaumarchaeota [phylum]	k__Archaea (UID2)	207	145	103	62	77	6	0	0	0	57.28	0.86	100.00	52.98	57.38	medium	5082_1	no	species	d__Archaea;p__Thermoproteota;c__Nitrososphaeria;o__Nitrososphaerales;f__Nitrosopumilaceae;g__Nitrosopelagicus;s__	N/A	N/A	N/A	N/A	N/A	GCA_002698885.1	95.0	d__Archaea;p__Thermoproteota;c__Nitrososphaeria;o__Nitrososphaerales;f__Nitrosopumilaceae;g__Nitrosopelagicus;s__Nitrosopelagicus sp002698885	84.6	0.58	d__Archaea;p__Thermoproteota;c__Nitrososphaeria;o__Nitrososphaerales;f__Nitrosopumilaceae;g__Nitrosopelagicus;s__	taxonomic classification defined by topology and ANI
OceanDNA-a248	SRS4304995_bin.20	SAMD00335116	107	21696	646299	32.73	7746	0.00	18.55225	1.039858		no	no	no	AlaGGC, AlaTGC, ArgCCT, ArgTCT, AsnGTT, AspGTC, CysGCA, CysGCA, GlnCTG, GluCTC, GluCTC, GlyCCC, GlyGCC, GlyGCC, GlyTCC, IleGAT, LeuCAG, LeuGAG, LeuTAG, LysTTT, MetCAT, MetCAT, SerGCT, SerTGA, ThrCGT, TrpCCA, TyrGTA, UndetNNN, ValCAC, ValGAC	17	root ; cellular organisms ; Archaea ; TACK group ; Thaumarchaeota [phylum]	k__Archaea (UID2)	207	145	103	42	97	6	0	0	0	70.55	3.31	83.33	54.00	58.48	medium	5083_0	yes	species	d__Archaea;p__Thermoproteota;c__Nitrososphaeria;o__Nitrososphaerales;f__Nitrosopumilaceae;g__Nitrosopelagicus;s__	N/A	N/A	N/A	N/A	N/A	GCA_002698885.1	95.0	d__Archaea;p__Thermoproteota;c__Nitrososphaeria;o__Nitrososphaerales;f__Nitrosopumilaceae;g__Nitrosopelagicus;s__Nitrosopelagicus sp002698885	85.08	0.65	d__Archaea;p__Thermoproteota;c__Nitrososphaeria;o__Nitrososphaerales;f__Nitrosopumilaceae;g__Nitrosopelagicus;s__	taxonomic classification defined by topology and ANI
OceanDNA-a249	ERS492893_bin.47	SAMD00335117	92	35124	744897	32.31	11206	0.00	40.49634	0.3650028		no	no	no	AlaTGC, ArgGCG, ArgTCG, AsnGTT, GlnCTG, GlnTTG, GluCTC, GluTTC, GlyGCC, GlyTCC, LeuCAG, LeuCAG, LeuGAG, MetCAT, MetCAT, MetCAT, PheAAA, PheGAA, ProGGG, ProTGG, SerGCT, SerGCT, ThrTGT, TyrGTA, ValCAC	14	root ; cellular organisms ; Archaea ; TACK group ; Thaumarchaeota [phylum]	k__Archaea (UID2)	207	145	103	60	83	2	0	0	0	60.68	1.94	100.00	50.98	55.64	medium	5084_0	yes	species	d__Archaea;p__Thermoproteota;c__Nitrososphaeria;o__Nitrososphaerales;f__Nitrosopumilaceae;g__Nitrosopelagicus;s__	N/A	N/A	N/A	N/A	N/A	GCA_002698885.1	95.0	d__Archaea;p__Thermoproteota;c__Nitrososphaeria;o__Nitrososphaerales;f__Nitrosopumilaceae;g__Nitrosopelagicus;s__Nitrosopelagicus sp002698885	86.69	0.49	d__Archaea;p__Thermoproteota;c__Nitrososphaeria;o__Nitrososphaerales;f__Nitrosopumilaceae;g__Nitrosopelagicus;s__	taxonomic classification defined by topology and ANI
OceanDNA-a250	Arc_Ant_N09_bin.64	SAMD00335118	254	8023	712328	32.87	2872	0.00	11.95843	1.29548	A5S, B5S	yes	no	no	ArgCCT, ArgGCG, CysGCA, CysGCA, GlnCTG, GluTTC, GlyTCC, LeuGAG, LeuTAA, LeuTAG, LysCTT, MetCAT, SerCGA, SerGGA, ThrCGT, ThrGGT, UndetNNN, UndetNNN, ValGAC, ValTAC	11	root ; cellular organisms ; Archaea ; TACK group ; Thaumarchaeota [phylum]	k__Archaea (UID2)	207	145	103	74	71	0	0	0	0	55.31	0.00	0.00	55.31	59.29	medium	5085_1	no	species	d__Archaea;p__Thermoproteota;c__Nitrososphaeria;o__Nitrososphaerales;f__Nitrosopumilaceae;g__Nitrosopelagicus;s__	N/A	N/A	N/A	N/A	N/A	GCA_002698885.1	95.0	d__Archaea;p__Thermoproteota;c__Nitrososphaeria;o__Nitrososphaerales;f__Nitrosopumilaceae;g__Nitrosopelagicus;s__Nitrosopelagicus sp002698885	78.02	0.31	d__Archaea;p__Thermoproteota;c__Nitrososphaeria;o__Nitrososphaerales;f__Nitrosopumilaceae;g__Nitrosopelagicus;s__	taxonomic classification defined by topology and ANI
OceanDNA-a251	Arc_Ant_N26_bin.75	SAMD00335119	239	13673	862354	33.08	4012	0.00	7.404456	0.5118906	A5S, B5S	yes	no	no	AlaCGC, AlaGGC, AlaTGC, ArgCCT, AsnGTT, CysGCA, GlnCTG, GlnTTG, GluCTC, GlyCCC, HisGTG, IleGAT, LeuCAA, LeuGAG, LeuTAG, LysCTT, MetCAT, PheGAA, SerCGA, SerGGA, SerTGA, ThrCGT, TyrGTA, UndetNNN, UndetNNN, UndetNNN, ValGAC, ValTAC	17	root ; cellular organisms ; Archaea ; TACK group ; Thaumarchaeota [phylum]	k__Archaea (UID2)	207	145	103	54	90	1	0	0	0	64.89	0.97	0.00	60.04	64.19	medium	5085_1	yes	species	d__Archaea;p__Thermoproteota;c__Nitrososphaeria;o__Nitrososphaerales;f__Nitrosopumilaceae;g__Nitrosopelagicus;s__	N/A	N/A	N/A	N/A	N/A	N/A	N/A	N/A	N/A	N/A	d__Archaea;p__Thermoproteota;c__Nitrososphaeria;o__Nitrososphaerales;f__Nitrosopumilaceae;g__Nitrosopelagicus;s__	ANI
OceanDNA-a252	SRS2348346_bin.125	SAMD00335120	240	13431	856900	33.41	4400	0.00	7.099533	0.2035847		no	no	no	AlaGGC, AlaTGC, ArgCCT, ArgTCT, AspGTC, CysGCA, GlnCTG, GluCTC, GluTTC, HisGTG, IleGAT, LeuCAA, LeuGAG, LeuTAG, LysTTT, MetCAT, SerCGA, SerTGA, ThrTGT, TyrGTA, UndetNNN, UndetNNN, UndetNNN, ValGAC, ValTAC	15	root ; cellular organisms ; Archaea ; TACK group ; Thaumarchaeota [phylum]	k__Archaea (UID2)	207	145	103	59	85	1	0	0	0	59.71	0.32	100.00	58.11	62.30	medium	5085_1	no	species	d__Archaea;p__Thermoproteota;c__Nitrososphaeria;o__Nitrososphaerales;f__Nitrosopumilaceae;g__Nitrosopelagicus;s__	N/A	N/A	N/A	N/A	N/A	N/A	N/A	N/A	N/A	N/A	d__Archaea;p__Thermoproteota;c__Nitrososphaeria;o__Nitrososphaerales;f__Nitrosopumilaceae;g__Nitrosopelagicus;s__	ANI
OceanDNA-a253	ERS491980_bin.10	SAMD00335121	49	64820	545936	34.38	22811	0.00	37.70742	0.4336181		no	no	no	AlaCGC, AlaGGC, ArgGCG, ArgTCT, AsnGTT, CysGCA, GlnCTG, GlnTTG, GluTTC, GlyCCC, GlyTCC, HisGTG, LeuCAG, LeuCAG, LeuGAG, LeuTAG, LysCTT, MetCAT, ProGGG, SerGGA, ThrCGT, UndetNNN, ValTAC	15	root ; cellular organisms ; Archaea ; TACK group ; Thaumarchaeota [phylum]	k__Archaea (UID2)	207	145	103	58	86	1	0	0	0	54.05	0.49	0.00	51.60	56.62	medium	5086_0	no	species	d__Archaea;p__Thermoproteota;c__Nitrososphaeria;o__Nitrososphaerales;f__Nitrosopumilaceae;g__Nitrosopelagicus;s__	N/A	N/A	N/A	N/A	N/A	GCA_002698885.1	95.0	d__Archaea;p__Thermoproteota;c__Nitrososphaeria;o__Nitrososphaerales;f__Nitrosopumilaceae;g__Nitrosopelagicus;s__Nitrosopelagicus sp002698885	80.25	0.4	d__Archaea;p__Thermoproteota;c__Nitrososphaeria;o__Nitrososphaerales;f__Nitrosopumilaceae;g__Nitrosopelagicus;s__	taxonomic classification defined by topology and ANI
OceanDNA-a254	ERS492205_bin.44	SAMD00335122	126	31694	736357	34.01	8354	0.00	22.42166	0.596046		no	no	no	AlaCGC, AlaGGC, ArgCCT, ArgGCG, AsnGTT, AspGTC, GlnTTG, GluCTC, GlyGCC, GlyTCC, LeuGAG, LeuTAG, LysCTT, LysTTT, MetCAT, PheGAA, ProGGG, ProTGG, SerCGA, SerTGA, ThrCGT, ThrTGT, TyrGTA, ValGAC, ValTAC	16	root ; cellular organisms ; Archaea ; TACK group ; Thaumarchaeota [phylum]	k__Archaea (UID2)	207	145	103	59	85	1	0	0	0	57.28	0.97	100.00	52.43	56.95	medium	5086_0	no	species	d__Archaea;p__Thermoproteota;c__Nitrososphaeria;o__Nitrososphaerales;f__Nitrosopumilaceae;g__Nitrosopelagicus;s__	N/A	N/A	N/A	N/A	N/A	GCA_002698885.1	95.0	d__Archaea;p__Thermoproteota;c__Nitrososphaeria;o__Nitrososphaerales;f__Nitrosopumilaceae;g__Nitrosopelagicus;s__Nitrosopelagicus sp002698885	79.31	0.36	d__Archaea;p__Thermoproteota;c__Nitrososphaeria;o__Nitrososphaerales;f__Nitrosopumilaceae;g__Nitrosopelagicus;s__	taxonomic classification defined by topology and ANI
OceanDNA-a255	ERS492294_bin.18	SAMD00335123	142	29136	666405	33.93	5654	0.00	15.68305	0.5606976		no	no	no	AlaCGC, AlaTGC, ArgCCT, ArgTCT, AsnGTT, GlnCTG, GlnTTG, GluCTC, GlyCCC, GlyGCC, GlyTCC, IleGAT, LeuCAG, LeuGAG, LeuTAA, LeuTAG, MetCAT, ProTGG, SerCGA, SerGGA, SerTGA, ThrCGT, UndetNNN, ValGAC, ValTAC	13	root ; cellular organisms ; Archaea ; TACK group ; Thaumarchaeota [phylum]	k__Archaea (UID2)	207	145	103	33	110	2	0	0	0	74.43	1.46	50.00	67.13	71.45	medium	5086_0	yes	species	d__Archaea;p__Thermoproteota;c__Nitrososphaeria;o__Nitrososphaerales;f__Nitrosopumilaceae;g__Nitrosopelagicus;s__	N/A	N/A	N/A	N/A	N/A	GCA_002698885.1	95.0	d__Archaea;p__Thermoproteota;c__Nitrososphaeria;o__Nitrososphaerales;f__Nitrosopumilaceae;g__Nitrosopelagicus;s__Nitrosopelagicus sp002698885	79.32	0.33	d__Archaea;p__Thermoproteota;c__Nitrososphaeria;o__Nitrososphaerales;f__Nitrosopumilaceae;g__Nitrosopelagicus;s__	taxonomic classification defined by topology and ANI
OceanDNA-a256	SRS1197004_bin.24	SAMD00335124	228	11290	690690	34.23	3313	0.00	22.02152	2.315689	A5S, B5S	yes	no	no	AlaCGC, AlaGGC, AlaTGC, ArgCCT, ArgCCT, ArgTCT, CysGCA, GlnCTG, GlnTTG, GluCTC, GlyGCC, GlyTCC, IleGAT, LeuCAA, LeuCAG, LeuGAG, LeuTAA, LeuTAG, MetCAT, SerCGA, SerGCT, SerTGA, ThrGGT, UndetNNN, ValGAC, ValTAC	12	root ; cellular organisms ; Archaea ; TACK group ; Thaumarchaeota [phylum]	k__Archaea (UID2)	207	145	103	58	86	1	0	0	0	62.40	0.97	0.00	57.55	61.60	medium	5087_0	yes	species	d__Archaea;p__Thermoproteota;c__Nitrososphaeria;o__Nitrososphaerales;f__Nitrosopumilaceae;g__Nitrosopelagicus;s__	N/A	N/A	N/A	N/A	N/A	GCA_002698885.1	95.0	d__Archaea;p__Thermoproteota;c__Nitrososphaeria;o__Nitrososphaerales;f__Nitrosopumilaceae;g__Nitrosopelagicus;s__Nitrosopelagicus sp002698885	80.38	0.52	d__Archaea;p__Thermoproteota;c__Nitrososphaeria;o__Nitrososphaerales;f__Nitrosopumilaceae;g__Nitrosopelagicus;s__	taxonomic classification defined by topology and ANI
OceanDNA-a257	SRS4304991_bin.17	SAMD00335125	221	12625	681965	34.35	3360	0.00	10.42737	2.356408		no	no	no	AlaCGC, AlaCGC, AlaGGC, AlaTGC, ArgTCT, AsnGTT, AspGTC, CysGCA, GlnCTG, GlnTTG, GluCTC, GlyCCC, GlyGCC, GlyTCC, IleGAT, LeuCAA, LeuCAG, LeuGAG, LeuTAG, LysCTT, LysTTT, MetCAT, MetCAT, SerCGA, SerGCT, SerGGA, SerTGA, ThrCGT, UndetNNN, UndetNNN, ValCAC, ValGAC, ValTAC	15	root ; cellular organisms ; Archaea ; TACK group ; Thaumarchaeota [phylum]	k__Archaea (UID2)	207	145	103	51	91	3	0	0	0	69.39	2.91	100.00	54.84	58.90	medium	5087_0	no	species	d__Archaea;p__Thermoproteota;c__Nitrososphaeria;o__Nitrososphaerales;f__Nitrosopumilaceae;g__Nitrosopelagicus;s__	N/A	N/A	N/A	N/A	N/A	GCA_002698885.1	95.0	d__Archaea;p__Thermoproteota;c__Nitrososphaeria;o__Nitrososphaerales;f__Nitrosopumilaceae;g__Nitrosopelagicus;s__Nitrosopelagicus sp002698885	80.1	0.43	d__Archaea;p__Thermoproteota;c__Nitrososphaeria;o__Nitrososphaerales;f__Nitrosopumilaceae;g__Nitrosopelagicus;s__	taxonomic classification defined by topology and ANI
OceanDNA-a258	ERS488330_bin.31	SAMD00335126	232	12304	593997	33.04	2622	0.00	20.05514	1.74404		no	no	no	AlaCGC, AlaGGC, AlaTGC, AspGTC, GlnTTG, GluCTC, HisGTG, IleGAT, LeuCAA, LeuCAG, LeuTAG, LysCTT, LysTTT, PheGAA, SerGGA, SerTGA, TrpCCA, TyrGTA, ValTAC	13	root ; cellular organisms ; Archaea ; TACK group ; Thaumarchaeota [phylum] ; unclassified Thaumarchaeota ; Candidatus Nitrosopelagicus [genus]	k__Archaea (UID2)	207	145	103	67	77	1	0	0	0	54.18	0.49	100.00	51.73	55.67	medium	5079_1	no	none	d__Archaea;p__Thermoproteota;c__Nitrososphaeria;o__Nitrososphaerales;f__Nitrosopumilaceae;g__Nitrosopelagicus;s__Nitrosopelagicus brevis	GCF_000812185.1	95.0	d__Archaea;p__Thermoproteota;c__Nitrososphaeria;o__Nitrososphaerales;f__Nitrosopumilaceae;g__Nitrosopelagicus;s__Nitrosopelagicus brevis	98.52	1.0	GCF_000812185.1	95.0	d__Archaea;p__Thermoproteota;c__Nitrososphaeria;o__Nitrososphaerales;f__Nitrosopumilaceae;g__Nitrosopelagicus;s__Nitrosopelagicus brevis	98.52	1.0	d__Archaea;p__Thermoproteota;c__Nitrososphaeria;o__Nitrososphaerales;f__Nitrosopumilaceae;g__Nitrosopelagicus;s__	taxonomic classification defined by topology and ANI
OceanDNA-a259	ERS488509_bin.63	SAMD00335127	243	25869	642644	33.16	2710	0.00	101.2554	1.585265		no	no	no	AlaGGC, AlaTGC, ArgCCT, AspGTC, GlnCTG, GlnCTG, GlyGCC, GlyTCC, HisGTG, IleGAT, LysCTT, LysTTT, PheGAA, SerCGA, SerGGA, UndetNNN, UndetNNN, ValGAC, ValGAC, ValTAC	11	root ; cellular organisms ; Archaea ; TACK group ; Thaumarchaeota [phylum] ; unclassified Thaumarchaeota ; Candidatus Nitrosopelagicus [genus]	k__Archaea (UID2)	207	145	103	58	84	3	0	0	0	63.49	2.27	66.67	52.14	56.09	medium	5079_1	no	none	d__Archaea;p__Thermoproteota;c__Nitrososphaeria;o__Nitrososphaerales;f__Nitrosopumilaceae;g__Nitrosopelagicus;s__Nitrosopelagicus brevis	GCF_000812185.1	95.0	d__Archaea;p__Thermoproteota;c__Nitrososphaeria;o__Nitrososphaerales;f__Nitrosopumilaceae;g__Nitrosopelagicus;s__Nitrosopelagicus brevis	98.09	0.99	GCF_000812185.1	95.0	d__Archaea;p__Thermoproteota;c__Nitrososphaeria;o__Nitrososphaerales;f__Nitrosopumilaceae;g__Nitrosopelagicus;s__Nitrosopelagicus brevis	98.09	0.99	d__Archaea;p__Thermoproteota;c__Nitrososphaeria;o__Nitrososphaerales;f__Nitrosopumilaceae;g__Nitrosopelagicus;s__	taxonomic classification defined by topology and ANI
OceanDNA-a260	ERS490029_bin.62	SAMD00335128	449	8226	840150	33.40	1963	0.00	41.45568	2.3156		no	no	no	AlaCGC, AlaGGC, ArgCCT, AsnGTT, AsnGTT, AspGTC, AspGTC, GlnCTG, GlnTTG, GluTTC, GlyGCC, HisGTG, IleGAT, LeuCAA, LeuCAG, LeuGAG, LeuTAA, LysCTT, LysTTT, MetCAT, ProTGG, SerCGA, SerGCT, SerGGA, SerTGA, SerTGA, ThrGGT, ThrTGT, TrpCCA, TyrGTA, UndetNNN, ValCAC, ValTAC	18	root ; cellular organisms ; Archaea ; TACK group ; Thaumarchaeota [phylum] ; unclassified Thaumarchaeota ; Candidatus Nitrosopelagicus [genus]	k__Archaea (UID2)	207	145	103	40	100	5	0	0	0	73.08	3.96	60.00	53.28	57.07	medium	5079_1	no	none	d__Archaea;p__Thermoproteota;c__Nitrososphaeria;o__Nitrososphaerales;f__Nitrosopumilaceae;g__Nitrosopelagicus;s__Nitrosopelagicus brevis	GCF_000812185.1	95.0	d__Archaea;p__Thermoproteota;c__Nitrososphaeria;o__Nitrososphaerales;f__Nitrosopumilaceae;g__Nitrosopelagicus;s__Nitrosopelagicus brevis	97.0	0.98	GCF_000812185.1	95.0	d__Archaea;p__Thermoproteota;c__Nitrososphaeria;o__Nitrososphaerales;f__Nitrosopumilaceae;g__Nitrosopelagicus;s__Nitrosopelagicus brevis	97.0	0.98	d__Archaea;p__Thermoproteota;c__Nitrososphaeria;o__Nitrososphaerales;f__Nitrosopumilaceae;g__Nitrosopelagicus;s__	taxonomic classification defined by topology and ANI
OceanDNA-a261	ERS490124_bin.99	SAMD00335129	246	7621	634321	33.27	2657	0.00	87.27952	1.834742	A5S, B5S	yes	no	no	AlaCGC, AlaGGC, ArgCCT, ArgGCG, AsnGTT, CysGCA, GlnCTG, GlnTTG, GlnTTG, GlyTCC, HisGTG, IleGAT, LeuCAA, LeuGAG, LeuTAA, LeuTAG, LysCTT, MetCAT, SerCGA, SerGCT, SerGGA, SerTGA, ThrCGT, ThrGGT, TrpCCA, TyrGTA, UndetNNN, ValCAC, ValGAC	16	root ; cellular organisms ; Archaea ; TACK group ; Thaumarchaeota [phylum] ; unclassified Thaumarchaeota ; Candidatus Nitrosopelagicus [genus]	k__Archaea (UID2)	207	145	103	40	99	6	0	0	0	67.65	2.00	83.33	57.65	61.59	medium	5079_1	no	none	d__Archaea;p__Thermoproteota;c__Nitrososphaeria;o__Nitrososphaerales;f__Nitrosopumilaceae;g__Nitrosopelagicus;s__Nitrosopelagicus brevis	GCF_000812185.1	95.0	d__Archaea;p__Thermoproteota;c__Nitrososphaeria;o__Nitrososphaerales;f__Nitrosopumilaceae;g__Nitrosopelagicus;s__Nitrosopelagicus brevis	98.58	0.98	GCF_000812185.1	95.0	d__Archaea;p__Thermoproteota;c__Nitrososphaeria;o__Nitrososphaerales;f__Nitrosopumilaceae;g__Nitrosopelagicus;s__Nitrosopelagicus brevis	98.58	0.98	d__Archaea;p__Thermoproteota;c__Nitrososphaeria;o__Nitrososphaerales;f__Nitrosopumilaceae;g__Nitrosopelagicus;s__	taxonomic classification defined by topology and ANI
OceanDNA-a262	ERS490163_bin.43	SAMD00335130	523	11079	1071794	33.49	2213	0.00	47.1604	1.983288	A5S, B5S	yes	no	no	AlaCGC, AlaGGC, AlaTGC, ArgCCT, ArgGCG, ArgGCG, ArgTCG, ArgTCT, AsnGTT, AsnGTT, AspGTC, CysGCA, GlnCTG, GlnTTG, GluCTC, GluTTC, GlyTCC, HisGTG, IleGAT, LeuCAA, LeuCAG, LeuGAG, LeuTAA, LysCTT, LysTTT, MetCAT, MetCAT, ProTGG, SerGCT, SerGGA, SerTGA, ThrCGT, ThrGGT, ThrTGT, TrpCCA, TyrGTA, ValCAC, ValGAC, ValTAC	19	root ; cellular organisms ; Archaea ; TACK group ; Thaumarchaeota [phylum] ; unclassified Thaumarchaeota ; Candidatus Nitrosopelagicus [genus]	k__Archaea (UID2)	207	145	103	25	113	7	0	0	0	84.17	4.93	71.43	59.52	63.37	medium	5079_1	no	none	d__Archaea;p__Thermoproteota;c__Nitrososphaeria;o__Nitrososphaerales;f__Nitrosopumilaceae;g__Nitrosopelagicus;s__Nitrosopelagicus brevis	GCF_000812185.1	95.0	d__Archaea;p__Thermoproteota;c__Nitrososphaeria;o__Nitrososphaerales;f__Nitrosopumilaceae;g__Nitrosopelagicus;s__Nitrosopelagicus brevis	98.28	0.99	GCF_000812185.1	95.0	d__Archaea;p__Thermoproteota;c__Nitrososphaeria;o__Nitrososphaerales;f__Nitrosopumilaceae;g__Nitrosopelagicus;s__Nitrosopelagicus brevis	98.28	0.99	d__Archaea;p__Thermoproteota;c__Nitrososphaeria;o__Nitrososphaerales;f__Nitrosopumilaceae;g__Nitrosopelagicus;s__	taxonomic classification defined by topology and ANI
OceanDNA-a263	ERS490265_bin.3	SAMD00335131	259	17229	818109	33.45	3591	0.00	225.0709	1.882056	A5S, B5S	yes	no	no	AlaGGC, AlaTGC, ArgCCT, ArgGCG, ArgTCT, AsnGTT, AspGTC, CysGCA, GlnCTG, GlnTTG, GluCTC, GluTTC, GlyTCC, HisGTG, IleGAT, LeuCAA, LeuCAG, LeuGAG, LeuTAA, LeuTAG, LysTTT, MetCAT, MetCAT, ProTGG, SerCGA, SerGCT, SerGGA, SerTGA, ThrGGT, TrpCCA, TyrGTA, UndetNNN, ValGAC, ValTAC	19	root ; cellular organisms ; Archaea ; TACK group ; Thaumarchaeota [phylum] ; unclassified Thaumarchaeota ; Candidatus Nitrosopelagicus [genus]	k__Archaea (UID2)	207	145	103	25	119	1	0	0	0	81.64	0.32	100.00	80.04	84.13	medium	5079_1	no	none	d__Archaea;p__Thermoproteota;c__Nitrososphaeria;o__Nitrososphaerales;f__Nitrosopumilaceae;g__Nitrosopelagicus;s__Nitrosopelagicus brevis	GCF_000812185.1	95.0	d__Archaea;p__Thermoproteota;c__Nitrososphaeria;o__Nitrososphaerales;f__Nitrosopumilaceae;g__Nitrosopelagicus;s__Nitrosopelagicus brevis	98.4	0.98	GCF_000812185.1	95.0	d__Archaea;p__Thermoproteota;c__Nitrososphaeria;o__Nitrososphaerales;f__Nitrosopumilaceae;g__Nitrosopelagicus;s__Nitrosopelagicus brevis	98.4	0.98	d__Archaea;p__Thermoproteota;c__Nitrososphaeria;o__Nitrososphaerales;f__Nitrosopumilaceae;g__Nitrosopelagicus;s__	taxonomic classification defined by topology and ANI
OceanDNA-a264	ERS490296_bin.30	SAMD00335132	267	11536	811338	33.36	3413	0.00	218.0437	1.830505	A5S, B5S	yes	no	no	AlaCGC, AlaGGC, AlaTGC, AsnGTT, AspGTC, GlnCTG, GlnTTG, GluCTC, GluTTC, GlyGCC, HisGTG, IleGAT, LeuCAA, LeuCAG, LeuGAG, LeuTAA, LeuTAG, LysCTT, LysTTT, MetCAT, PheGAA, ProTGG, SerGCT, SerGGA, SerTGA, ThrCGT, ThrGGT, TrpCCA, TyrGTA, ValGAC, ValTAC	18	root ; cellular organisms ; Archaea ; TACK group ; Thaumarchaeota [phylum] ; unclassified Thaumarchaeota ; Candidatus Nitrosopelagicus [genus]	k__Archaea (UID2)	207	145	103	42	98	5	0	0	0	72.12	3.40	80.00	55.12	59.19	medium	5079_1	no	none	d__Archaea;p__Thermoproteota;c__Nitrososphaeria;o__Nitrososphaerales;f__Nitrosopumilaceae;g__Nitrosopelagicus;s__Nitrosopelagicus brevis	GCF_000812185.1	95.0	d__Archaea;p__Thermoproteota;c__Nitrososphaeria;o__Nitrososphaerales;f__Nitrosopumilaceae;g__Nitrosopelagicus;s__Nitrosopelagicus brevis	98.48	0.97	GCF_000812185.1	95.0	d__Archaea;p__Thermoproteota;c__Nitrososphaeria;o__Nitrososphaerales;f__Nitrosopumilaceae;g__Nitrosopelagicus;s__Nitrosopelagicus brevis	98.48	0.97	d__Archaea;p__Thermoproteota;c__Nitrososphaeria;o__Nitrososphaerales;f__Nitrosopumilaceae;g__Nitrosopelagicus;s__	taxonomic classification defined by topology and ANI
OceanDNA-a265	ERS490597_bin.45	SAMD00335133	232	11447	683546	33.44	3273	0.00	61.35112	1.946773	A5S, B5S	yes	no	no	AlaCGC, AlaGGC, AlaTGC, ArgCCT, ArgGCG, ArgTCT, AsnGTT, AspGTC, CysGCA, GlnCTG, GlnTTG, GluTTC, GlyGCC, GlyTCC, HisGTG, IleGAT, LeuCAA, LeuCAG, LeuTAA, LeuTAG, LysCTT, LysTTT, MetCAT, ProTGG, SerCGA, SerGGA, SerTGA, ThrGGT, ThrTGT, TrpCCA, TyrGTA, ValGAC, ValTAC	19	root ; cellular organisms ; Archaea ; TACK group ; Thaumarchaeota [phylum] ; unclassified Thaumarchaeota ; Candidatus Nitrosopelagicus [genus]	k__Archaea (UID2)	207	145	103	51	93	1	0	0	0	66.39	0.97	100.00	61.54	65.59	medium	5079_1	no	none	d__Archaea;p__Thermoproteota;c__Nitrososphaeria;o__Nitrososphaerales;f__Nitrosopumilaceae;g__Nitrosopelagicus;s__Nitrosopelagicus brevis	GCF_000812185.1	95.0	d__Archaea;p__Thermoproteota;c__Nitrososphaeria;o__Nitrososphaerales;f__Nitrosopumilaceae;g__Nitrosopelagicus;s__Nitrosopelagicus brevis	97.99	0.99	GCF_000812185.1	95.0	d__Archaea;p__Thermoproteota;c__Nitrososphaeria;o__Nitrososphaerales;f__Nitrosopumilaceae;g__Nitrosopelagicus;s__Nitrosopelagicus brevis	97.99	0.99	d__Archaea;p__Thermoproteota;c__Nitrososphaeria;o__Nitrososphaerales;f__Nitrosopumilaceae;g__Nitrosopelagicus;s__	taxonomic classification defined by topology and ANI
OceanDNA-a266	ERS490691_bin.73	SAMD00335134	235	22455	752118	33.48	3400	0.00	620.683	1.7934	A5S, B5S	yes	no	no	AlaCGC, AlaGGC, AlaTGC, ArgGCG, AsnGTT, GlnCTG, GluCTC, GluTTC, HisGTG, IleGAT, LeuCAA, LeuGAG, LeuTAA, LeuTAG, LysCTT, MetCAT, SerCGA, SerGCT, SerGGA, SerTGA, ThrCGT, ThrGGT, TrpCCA, TyrGTA, ValGAC, ValTAC	15	root ; cellular organisms ; Archaea ; TACK group ; Thaumarchaeota [phylum] ; unclassified Thaumarchaeota ; Candidatus Nitrosopelagicus [genus]	k__Archaea (UID2)	207	145	103	48	94	3	0	0	0	71.16	1.78	100.00	62.26	66.33	medium	5079_1	no	none	d__Archaea;p__Thermoproteota;c__Nitrososphaeria;o__Nitrososphaerales;f__Nitrosopumilaceae;g__Nitrosopelagicus;s__Nitrosopelagicus brevis	GCF_000812185.1	95.0	d__Archaea;p__Thermoproteota;c__Nitrososphaeria;o__Nitrososphaerales;f__Nitrosopumilaceae;g__Nitrosopelagicus;s__Nitrosopelagicus brevis	97.44	0.98	GCF_000812185.1	95.0	d__Archaea;p__Thermoproteota;c__Nitrososphaeria;o__Nitrososphaerales;f__Nitrosopumilaceae;g__Nitrosopelagicus;s__Nitrosopelagicus brevis	97.44	0.98	d__Archaea;p__Thermoproteota;c__Nitrososphaeria;o__Nitrososphaerales;f__Nitrosopumilaceae;g__Nitrosopelagicus;s__	taxonomic classification defined by topology and ANI
OceanDNA-a267	ERS494236_bin.2	SAMD00335135	312	10123	665526	33.52	2386	0.00	598.8862	1.366382		no	no	no	AlaCGC, AlaGGC, AlaTGC, ArgTCG, AsnGTT, GlnCTG, GlnCTG, GlnTTG, GluCTC, GluCTC, GluTTC, HisGTG, IleGAT, LeuCAA, LeuCAG, LeuGAG, LeuTAA, LeuTAG, ProTGG, SerGCT, SerGGA, ThrGGT, ThrTGT, TrpCCA, ValGAC, ValTAC, ValTAC	13	root ; cellular organisms ; Archaea ; TACK group ; Thaumarchaeota [phylum] ; unclassified Thaumarchaeota ; Candidatus Nitrosopelagicus [genus]	k__Archaea (UID2)	207	145	103	52	90	3	0	0	0	70.04	2.27	66.67	58.69	62.58	medium	5079_1	no	none	d__Archaea;p__Thermoproteota;c__Nitrososphaeria;o__Nitrososphaerales;f__Nitrosopumilaceae;g__Nitrosopelagicus;s__Nitrosopelagicus brevis	GCF_000812185.1	95.0	d__Archaea;p__Thermoproteota;c__Nitrososphaeria;o__Nitrososphaerales;f__Nitrosopumilaceae;g__Nitrosopelagicus;s__Nitrosopelagicus brevis	96.66	0.98	GCF_000812185.1	95.0	d__Archaea;p__Thermoproteota;c__Nitrososphaeria;o__Nitrososphaerales;f__Nitrosopumilaceae;g__Nitrosopelagicus;s__Nitrosopelagicus brevis	96.66	0.98	d__Archaea;p__Thermoproteota;c__Nitrososphaeria;o__Nitrososphaerales;f__Nitrosopumilaceae;g__Nitrosopelagicus;s__	taxonomic classification defined by topology and ANI
OceanDNA-a268	ERS494518_bin.31	SAMD00335136	237	8405	664460	33.24	3135	0.00	10.66188	2.078116		no	no	no	AlaCGC, AlaGGC, ArgCCT, AsnGTT, AspGTC, GlnCTG, GlnTTG, GluCTC, GlyGCC, HisGTG, IleGAT, LeuCAA, LeuGAG, LeuTAA, LeuTAG, LysCTT, LysTTT, SerCGA, SerGCT, SerGGA, ThrGGT, TrpCCA, TyrGTA, UndetNNN, ValGAC, ValTAC	16	root ; cellular organisms ; Archaea ; TACK group ; Thaumarchaeota [phylum] ; unclassified Thaumarchaeota ; Candidatus Nitrosopelagicus [genus]	k__Archaea (UID2)	207	145	103	48	95	2	0	0	0	71.18	1.29	50.00	64.73	68.76	medium	5079_1	no	none	d__Archaea;p__Thermoproteota;c__Nitrososphaeria;o__Nitrososphaerales;f__Nitrosopumilaceae;g__Nitrosopelagicus;s__Nitrosopelagicus brevis	GCF_000812185.1	95.0	d__Archaea;p__Thermoproteota;c__Nitrososphaeria;o__Nitrososphaerales;f__Nitrosopumilaceae;g__Nitrosopelagicus;s__Nitrosopelagicus brevis	98.34	0.97	GCF_000812185.1	95.0	d__Archaea;p__Thermoproteota;c__Nitrososphaeria;o__Nitrososphaerales;f__Nitrosopumilaceae;g__Nitrosopelagicus;s__Nitrosopelagicus brevis	98.34	0.97	d__Archaea;p__Thermoproteota;c__Nitrososphaeria;o__Nitrososphaerales;f__Nitrosopumilaceae;g__Nitrosopelagicus;s__	taxonomic classification defined by topology and ANI
OceanDNA-a269	ERS490272_bin.37	SAMD00335137	511	14391	1095238	33.22	2365	0.00	613.2551	1.868049	A5S, B5S	yes	no	no	AlaCGC, AlaGGC, AlaTGC, ArgCCT, ArgTCG, ArgTCT, AsnGTT, AspGTC, GlnCTG, GlnTTG, GluCTC, GluTTC, GlyGCC, GlyGCC, GlyTCC, HisGTG, LeuCAA, LeuCAG, LeuGAG, LeuTAA, LeuTAG, LysCTT, LysTTT, MetCAT, PheGAA, ProTGG, SerGCT, SerGCT, SerTGA, ThrCGT, ThrGGT, ThrTGT, TrpCCA, TyrGTA, UndetNNN, ValCAC, ValCAC, ValGAC, ValTAC	18	root ; cellular organisms ; Archaea ; TACK group ; Thaumarchaeota [phylum] ; unclassified Thaumarchaeota ; Candidatus Nitrosopelagicus [genus]	k__Archaea (UID2)	207	145	103	25	108	12	0	0	0	82.37	6.45	75.00	50.12	54.00	medium	5079_1	no	none	d__Archaea;p__Thermoproteota;c__Nitrososphaeria;o__Nitrososphaerales;f__Nitrosopumilaceae;g__Nitrosopelagicus;s__Nitrosopelagicus brevis	GCF_000812185.1	95.0	d__Archaea;p__Thermoproteota;c__Nitrososphaeria;o__Nitrososphaerales;f__Nitrosopumilaceae;g__Nitrosopelagicus;s__Nitrosopelagicus brevis	98.45	0.9	GCF_000812185.1	95.0	d__Archaea;p__Thermoproteota;c__Nitrososphaeria;o__Nitrososphaerales;f__Nitrosopumilaceae;g__Nitrosopelagicus;s__Nitrosopelagicus brevis	98.45	0.9	d__Archaea;p__Thermoproteota;c__Nitrososphaeria;o__Nitrososphaerales;f__Nitrosopumilaceae;g__Nitrosopelagicus;s__	taxonomic classification defined by topology and ANI
OceanDNA-a270	ERS490303_bin.89	SAMD00335138	400	11621	879585	33.52	2441	0.00	949.9462	1.837477	A5S, B5S	yes	no	no	AlaCGC, AlaTGC, ArgCCT, ArgGCG, ArgTCT, AsnGTT, GlnCTG, GlnTTG, GluCTC, GlyGCC, GlyTCC, HisGTG, IleGAT, LeuCAA, LeuCAG, LeuGAG, LeuGAG, LeuTAA, LeuTAG, ProTGG, SerGCT, SerGGA, SerTGA, ThrAGT, ThrCGT, TrpCCA, TyrGTA, UndetNNN, ValGAC, ValTAC	15	root ; cellular organisms ; Archaea ; TACK group ; Thaumarchaeota [phylum] ; unclassified Thaumarchaeota ; Candidatus Nitrosopelagicus [genus]	k__Archaea (UID2)	207	145	103	38	100	7	0	0	0	79.74	4.21	71.43	58.69	62.59	medium	5079_1	no	none	d__Archaea;p__Thermoproteota;c__Nitrososphaeria;o__Nitrososphaerales;f__Nitrosopumilaceae;g__Nitrosopelagicus;s__Nitrosopelagicus brevis	GCF_000812185.1	95.0	d__Archaea;p__Thermoproteota;c__Nitrososphaeria;o__Nitrososphaerales;f__Nitrosopumilaceae;g__Nitrosopelagicus;s__Nitrosopelagicus brevis	98.43	0.95	GCF_000812185.1	95.0	d__Archaea;p__Thermoproteota;c__Nitrososphaeria;o__Nitrososphaerales;f__Nitrosopumilaceae;g__Nitrosopelagicus;s__Nitrosopelagicus brevis	98.43	0.95	d__Archaea;p__Thermoproteota;c__Nitrososphaeria;o__Nitrososphaerales;f__Nitrosopumilaceae;g__Nitrosopelagicus;s__	taxonomic classification defined by topology and ANI
OceanDNA-a271	ERS490304_bin.41	SAMD00335139	407	10181	802729	33.59	2048	0.00	259.2415	1.828218	A5S, B5S	yes	no	no	AlaCGC, AlaGGC, AlaTGC, ArgGCG, ArgTCT, AsnGTT, AspGTC, GlnCTG, GluCTC, GluTTC, GlyGCC, GlyTCC, HisGTG, IleGAT, LeuCAA, LeuCAG, LeuGAG, LeuTAA, LeuTAG, LysCTT, LysTTT, MetCAT, MetCAT, ProTGG, SerGCT, SerTGA, ThrCGT, ThrGGT, ThrTGT, TrpCCA, TyrGTA, ValTAC	18	root ; cellular organisms ; Archaea ; TACK group ; Thaumarchaeota [phylum] ; unclassified Thaumarchaeota ; Candidatus Nitrosopelagicus [genus]	k__Archaea (UID2)	207	145	103	45	93	7	0	0	0	74.66	4.85	85.71	50.41	54.22	medium	5079_1	no	none	d__Archaea;p__Thermoproteota;c__Nitrososphaeria;o__Nitrososphaerales;f__Nitrosopumilaceae;g__Nitrosopelagicus;s__Nitrosopelagicus brevis	GCF_000812185.1	95.0	d__Archaea;p__Thermoproteota;c__Nitrososphaeria;o__Nitrososphaerales;f__Nitrosopumilaceae;g__Nitrosopelagicus;s__Nitrosopelagicus brevis	98.91	0.97	GCF_000812185.1	95.0	d__Archaea;p__Thermoproteota;c__Nitrososphaeria;o__Nitrososphaerales;f__Nitrosopumilaceae;g__Nitrosopelagicus;s__Nitrosopelagicus brevis	98.91	0.97	d__Archaea;p__Thermoproteota;c__Nitrososphaeria;o__Nitrososphaerales;f__Nitrosopumilaceae;g__Nitrosopelagicus;s__	taxonomic classification defined by topology and ANI
OceanDNA-a272	ERS490336_bin.41	SAMD00335140	160	12161	477565	33.35	3233	0.00	59.25402	1.775714	A5S, B5S	yes	no	no	AlaCGC, AlaGGC, AlaTGC, ArgCCT, ArgTCG, ArgTCT, AsnGTT, GlnCTG, GlnTTG, GluTTC, GlyTCC, IleGAT, LeuCAA, LeuGAG, LeuTAA, LeuTAG, LysCTT, MetCAT, SerTGA, ThrGGT, TrpCCA, TyrGTA, ValGAC, ValTAC	15	root ; cellular organisms ; Archaea ; TACK group ; Thaumarchaeota [phylum] ; unclassified Thaumarchaeota ; Candidatus Nitrosopelagicus [genus]	k__Archaea (UID2)	207	145	103	63	82	0	0	0	0	55.20	0.00	0.00	55.20	59.24	medium	5079_1	no	none	d__Archaea;p__Thermoproteota;c__Nitrososphaeria;o__Nitrososphaerales;f__Nitrosopumilaceae;g__Nitrosopelagicus;s__Nitrosopelagicus brevis	GCF_000812185.1	95.0	d__Archaea;p__Thermoproteota;c__Nitrososphaeria;o__Nitrososphaerales;f__Nitrosopumilaceae;g__Nitrosopelagicus;s__Nitrosopelagicus brevis	98.69	1.0	GCF_000812185.1	95.0	d__Archaea;p__Thermoproteota;c__Nitrososphaeria;o__Nitrososphaerales;f__Nitrosopumilaceae;g__Nitrosopelagicus;s__Nitrosopelagicus brevis	98.69	1.0	d__Archaea;p__Thermoproteota;c__Nitrososphaeria;o__Nitrososphaerales;f__Nitrosopumilaceae;g__Nitrosopelagicus;s__	taxonomic classification defined by topology and ANI
OceanDNA-a273	ERS490337_bin.8	SAMD00335141	408	16226	968789	33.59	2597	0.00	28.44068	1.824981		no	no	no	AlaCGC, AlaGGC, AlaTGC, ArgTCT, AsnGTT, AspGTC, GlnCTG, GlnTTG, GluCTC, GluTTC, GlyGCC, HisGTG, IleGAT, LeuCAA, LeuGAG, LeuTAA, LeuTAG, LysCTT, LysTTT, MetCAT, PheGAA, SerCGA, SerGCT, SerGGA, SerTGA, ThrGGT, ThrTGT, TrpCCA, TyrGTA, ValCAC, ValTAC	18	root ; cellular organisms ; Archaea ; TACK group ; Thaumarchaeota [phylum] ; unclassified Thaumarchaeota ; Candidatus Nitrosopelagicus [genus]	k__Archaea (UID2)	207	145	103	26	114	5	0	0	0	80.35	3.48	80.00	62.95	66.88	medium	5079_1	no	none	d__Archaea;p__Thermoproteota;c__Nitrososphaeria;o__Nitrososphaerales;f__Nitrosopumilaceae;g__Nitrosopelagicus;s__Nitrosopelagicus brevis	GCF_000812185.1	95.0	d__Archaea;p__Thermoproteota;c__Nitrososphaeria;o__Nitrososphaerales;f__Nitrosopumilaceae;g__Nitrosopelagicus;s__Nitrosopelagicus brevis	98.68	0.97	GCF_000812185.1	95.0	d__Archaea;p__Thermoproteota;c__Nitrososphaeria;o__Nitrososphaerales;f__Nitrosopumilaceae;g__Nitrosopelagicus;s__Nitrosopelagicus brevis	98.68	0.97	d__Archaea;p__Thermoproteota;c__Nitrososphaeria;o__Nitrososphaerales;f__Nitrosopumilaceae;g__Nitrosopelagicus;s__	taxonomic classification defined by topology and ANI
OceanDNA-a274	ERS490602_bin.90	SAMD00335142	329	10654	754011	33.59	2587	0.00	1117.03	1.812413	A5S, B5S	yes	no	no	AlaCGC, AlaGGC, AlaTGC, ArgGCG, AsnGTT, AspGTC, GlnCTG, GlnTTG, GluTTC, GlyGCC, GlyTCC, HisGTG, IleGAT, LeuCAA, LeuCAG, LeuGAG, LeuTAA, LeuTAG, LysTTT, MetCAT, MetCAT, ProTGG, SerCGA, SerGGA, SerTGA, ThrCGT, ThrGGT, TrpCCA, UndetNNN, ValGAC, ValTAC	17	root ; cellular organisms ; Archaea ; TACK group ; Thaumarchaeota [phylum] ; unclassified Thaumarchaeota ; Candidatus Nitrosopelagicus [genus]	k__Archaea (UID2)	207	145	103	49	94	2	0	0	0	70.53	0.97	0.00	65.68	69.61	medium	5079_1	no	none	d__Archaea;p__Thermoproteota;c__Nitrososphaeria;o__Nitrososphaerales;f__Nitrosopumilaceae;g__Nitrosopelagicus;s__Nitrosopelagicus brevis	GCF_000812185.1	95.0	d__Archaea;p__Thermoproteota;c__Nitrososphaeria;o__Nitrososphaerales;f__Nitrosopumilaceae;g__Nitrosopelagicus;s__Nitrosopelagicus brevis	97.69	0.99	GCF_000812185.1	95.0	d__Archaea;p__Thermoproteota;c__Nitrososphaeria;o__Nitrososphaerales;f__Nitrosopumilaceae;g__Nitrosopelagicus;s__Nitrosopelagicus brevis	97.69	0.99	d__Archaea;p__Thermoproteota;c__Nitrososphaeria;o__Nitrososphaerales;f__Nitrosopumilaceae;g__Nitrosopelagicus;s__	taxonomic classification defined by topology and ANI
OceanDNA-a275	ERS490603_bin.48	SAMD00335143	222	12653	610029	33.50	2940	0.00	189.8019	1.76592	A5S, B5S	yes	no	no	AlaGGC, AlaTGC, ArgGCG, ArgTCT, AsnGTT, AspGTC, GlnCTG, GlnTTG, GluTTC, GlyTCC, HisGTG, IleGAT, LeuCAA, LeuCAG, LeuTAA, LeuTAG, LysCTT, LysTTT, MetCAT, MetCAT, ProTGG, SerCGA, SerTGA, ThrCGT, ThrGGT, ThrTGT, TrpCCA, TyrGTA, ValTAC	18	root ; cellular organisms ; Archaea ; TACK group ; Thaumarchaeota [phylum] ; unclassified Thaumarchaeota ; Candidatus Nitrosopelagicus [genus]	k__Archaea (UID2)	207	145	103	38	105	2	0	0	0	74.05	1.94	100.00	64.35	68.34	medium	5079_1	no	none	d__Archaea;p__Thermoproteota;c__Nitrososphaeria;o__Nitrososphaerales;f__Nitrosopumilaceae;g__Nitrosopelagicus;s__Nitrosopelagicus brevis	GCF_000812185.1	95.0	d__Archaea;p__Thermoproteota;c__Nitrososphaeria;o__Nitrososphaerales;f__Nitrosopumilaceae;g__Nitrosopelagicus;s__Nitrosopelagicus brevis	97.79	1.0	GCF_000812185.1	95.0	d__Archaea;p__Thermoproteota;c__Nitrososphaeria;o__Nitrososphaerales;f__Nitrosopumilaceae;g__Nitrosopelagicus;s__Nitrosopelagicus brevis	97.79	1.0	d__Archaea;p__Thermoproteota;c__Nitrososphaeria;o__Nitrososphaerales;f__Nitrosopumilaceae;g__Nitrosopelagicus;s__	taxonomic classification defined by topology and ANI
OceanDNA-a276	ERS490696_bin.66	SAMD00335144	169	17185	543721	33.33	3394	0.00	1214.139	1.695627	A5S, B5S	yes	no	no	AlaCGC, AlaGGC, AlaTGC, ArgGCG, AsnGTT, AspGTC, GlnCTG, GlnTTG, GluCTC, GluTTC, GlyGCC, GlyTCC, HisGTG, IleGAT, LeuCAA, LeuCAG, LeuGAG, LeuTAA, LeuTAG, LysCTT, LysTTT, MetCAT, SerGCT, SerTGA, ThrCGT, ThrGGT, TrpCCA, TyrGTA, UndetNNN, ValTAC	17	root ; cellular organisms ; Archaea ; TACK group ; Thaumarchaeota [phylum] ; unclassified Thaumarchaeota ; Candidatus Nitrosopelagicus [genus]	k__Archaea (UID2)	207	145	103	41	100	4	0	0	0	73.26	2.91	75.00	58.71	62.77	medium	5079_1	no	none	d__Archaea;p__Thermoproteota;c__Nitrososphaeria;o__Nitrososphaerales;f__Nitrosopumilaceae;g__Nitrosopelagicus;s__Nitrosopelagicus brevis	GCF_000812185.1	95.0	d__Archaea;p__Thermoproteota;c__Nitrososphaeria;o__Nitrososphaerales;f__Nitrosopumilaceae;g__Nitrosopelagicus;s__Nitrosopelagicus brevis	97.73	0.99	GCF_000812185.1	95.0	d__Archaea;p__Thermoproteota;c__Nitrososphaeria;o__Nitrososphaerales;f__Nitrosopumilaceae;g__Nitrosopelagicus;s__Nitrosopelagicus brevis	97.73	0.99	d__Archaea;p__Thermoproteota;c__Nitrososphaeria;o__Nitrososphaerales;f__Nitrosopumilaceae;g__Nitrosopelagicus;s__	taxonomic classification defined by topology and ANI
OceanDNA-a277	ERS490697_bin.81	SAMD00335145	176	11017	510920	33.62	3039	0.00	245.8063	1.762217	A5S, B5S	yes	no	no	AlaCGC, AlaGGC, AlaTGC, ArgTCG, ArgTCT, AsnGTT, AspGTC, GlnCTG, GlnTTG, GlyTCC, HisGTG, IleGAT, LeuCAA, LeuCAG, LeuGAG, LeuTAA, LeuTAG, LysTTT, ProTGG, SerGGA, SerTGA, ThrCGT, ThrCGT, ThrGGT, TrpCCA, ValTAC	15	root ; cellular organisms ; Archaea ; TACK group ; Thaumarchaeota [phylum] ; unclassified Thaumarchaeota ; Candidatus Nitrosopelagicus [genus]	k__Archaea (UID2)	207	145	103	46	96	3	0	0	0	67.26	1.13	66.67	61.61	65.62	medium	5079_1	no	none	d__Archaea;p__Thermoproteota;c__Nitrososphaeria;o__Nitrososphaerales;f__Nitrosopumilaceae;g__Nitrosopelagicus;s__Nitrosopelagicus brevis	GCF_000812185.1	95.0	d__Archaea;p__Thermoproteota;c__Nitrososphaeria;o__Nitrososphaerales;f__Nitrosopumilaceae;g__Nitrosopelagicus;s__Nitrosopelagicus brevis	97.77	1.0	GCF_000812185.1	95.0	d__Archaea;p__Thermoproteota;c__Nitrososphaeria;o__Nitrososphaerales;f__Nitrosopumilaceae;g__Nitrosopelagicus;s__Nitrosopelagicus brevis	97.77	1.0	d__Archaea;p__Thermoproteota;c__Nitrososphaeria;o__Nitrososphaerales;f__Nitrosopumilaceae;g__Nitrosopelagicus;s__	taxonomic classification defined by topology and ANI
OceanDNA-a278	SRS1196993_bin.130	SAMD00335146	292	32888	1118837	33.34	4629	0.00	17.49738	1.798564	A5S, B5S	yes	no	no	AlaCGC, AlaGGC, AlaGGC, AlaTGC, ArgCCT, ArgGCG, ArgTCT, AsnGTT, AspGTC, CysGCA, GlnCTG, GlnTTG, GluCTC, GluTTC, GlyGCC, GlyTCC, HisGTG, HisGTG, IleGAT, IleGAT, IleGAT, LeuCAA, LeuCAG, LeuGAG, LeuTAA, LeuTAG, LysCTT, LysCTT, LysTTT, MetCAT, PheGAA, SerCGA, SerGGA, SerGGA, SerTGA, ThrCGT, ThrGGT, ThrTGT, TrpCCA, TrpCCA, TyrGTA, UndetNNN, ValGAC, ValTAC	19	root ; cellular organisms ; Archaea ; TACK group ; Thaumarchaeota [phylum] ; unclassified Thaumarchaeota ; Candidatus Nitrosopelagicus [genus]	k__Archaea (UID2)	207	145	103	15	121	9	0	0	0	88.27	6.88	100.00	53.87	58.09	medium	5079_1	no	none	d__Archaea;p__Thermoproteota;c__Nitrososphaeria;o__Nitrososphaerales;f__Nitrosopumilaceae;g__Nitrosopelagicus;s__Nitrosopelagicus brevis	GCF_000812185.1	95.0	d__Archaea;p__Thermoproteota;c__Nitrososphaeria;o__Nitrososphaerales;f__Nitrosopumilaceae;g__Nitrosopelagicus;s__Nitrosopelagicus brevis	97.97	0.95	GCF_000812185.1	95.0	d__Archaea;p__Thermoproteota;c__Nitrososphaeria;o__Nitrososphaerales;f__Nitrosopumilaceae;g__Nitrosopelagicus;s__Nitrosopelagicus brevis	97.97	0.95	d__Archaea;p__Thermoproteota;c__Nitrososphaeria;o__Nitrososphaerales;f__Nitrosopumilaceae;g__Nitrosopelagicus;s__	taxonomic classification defined by topology and ANI
OceanDNA-a279	SRS1196997_bin.4	SAMD00335147	189	33211	876635	33.60	5687	0.00	25.56074	1.809637	A5S, B5S	yes	no	no	AlaCGC, AlaGGC, AlaTGC, ArgCCT, AsnGTT, AspGTC, GlnCTG, GlnTTG, GluCTC, GluTTC, GlyGCC, GlyTCC, HisGTG, HisGTG, IleGAT, LeuCAA, LeuCAG, LeuGAG, LeuTAA, LeuTAG, LysCTT, LysTTT, MetCAT, ProTGG, SerCGA, SerGCT, SerGGA, ThrGGT, TrpCCA, TyrGTA, UndetNNN, ValGAC, ValTAC, ValTAC	18	root ; cellular organisms ; Archaea ; TACK group ; Thaumarchaeota [phylum] ; unclassified Thaumarchaeota ; Candidatus Nitrosopelagicus [genus]	k__Archaea (UID2)	207	145	103	20	120	5	0	0	0	82.52	2.10	80.00	72.02	76.34	medium	5079_1	no	none	d__Archaea;p__Thermoproteota;c__Nitrososphaeria;o__Nitrososphaerales;f__Nitrosopumilaceae;g__Nitrosopelagicus;s__Nitrosopelagicus brevis	GCF_000812185.1	95.0	d__Archaea;p__Thermoproteota;c__Nitrososphaeria;o__Nitrososphaerales;f__Nitrosopumilaceae;g__Nitrosopelagicus;s__Nitrosopelagicus brevis	98.29	0.97	GCF_000812185.1	95.0	d__Archaea;p__Thermoproteota;c__Nitrososphaeria;o__Nitrososphaerales;f__Nitrosopumilaceae;g__Nitrosopelagicus;s__Nitrosopelagicus brevis	98.29	0.97	d__Archaea;p__Thermoproteota;c__Nitrososphaeria;o__Nitrososphaerales;f__Nitrosopumilaceae;g__Nitrosopelagicus;s__	taxonomic classification defined by topology and ANI
OceanDNA-a280	SRS2298998_bin.12	SAMD00335148	259	15189	950782	33.56	4677	0.00	51.00425	1.478052	A16S_31%, A5S, B16S_27%, B5S	yes	yes	no	AlaCGC, AlaGGC, AlaTGC, ArgCCT, ArgGCG, ArgGCG, ArgTCT, AsnGTT, AsnGTT, AspGTC, GlnCTG, GlnTTG, GluTTC, GlyGCC, GlyTCC, HisGTG, IleGAT, LeuCAA, LeuCAG, LeuGAG, LeuTAA, LeuTAG, LysCTT, LysTTT, MetCAT, MetCAT, SerCGA, SerGCT, SerGGA, SerTGA, ThrCGT, ThrGGT, ThrTGT, TrpCCA, TyrGTA, ValCAC, ValGAC, ValTAC	17	root ; cellular organisms ; Archaea ; TACK group ; Thaumarchaeota [phylum] ; unclassified Thaumarchaeota ; Candidatus Nitrosopelagicus [genus]	k__Archaea (UID2)	207	145	103	22	116	7	0	0	0	87.07	4.36	57.14	65.27	69.50	medium	5079_1	no	none	d__Archaea;p__Thermoproteota;c__Nitrososphaeria;o__Nitrososphaerales;f__Nitrosopumilaceae;g__Nitrosopelagicus;s__Nitrosopelagicus brevis	GCF_000812185.1	95.0	d__Archaea;p__Thermoproteota;c__Nitrososphaeria;o__Nitrososphaerales;f__Nitrosopumilaceae;g__Nitrosopelagicus;s__Nitrosopelagicus brevis	97.04	0.98	GCF_000812185.1	95.0	d__Archaea;p__Thermoproteota;c__Nitrososphaeria;o__Nitrososphaerales;f__Nitrosopumilaceae;g__Nitrosopelagicus;s__Nitrosopelagicus brevis	97.04	0.98	d__Archaea;p__Thermoproteota;c__Nitrososphaeria;o__Nitrososphaerales;f__Nitrosopumilaceae;g__Nitrosopelagicus;s__	taxonomic classification defined by topology and ANI
OceanDNA-a281	SRS2299000_bin.1	SAMD00335149	404	22436	1133784	33.96	3606	0.00	23.83814	1.65548	A16S_61%, A23S_30%, A23S_47%, A5S, B16S_61%, B23S_30%, B23S_47%, B5S	yes	yes	yes	AlaCGC, AlaGGC, AlaTGC, ArgCCT, ArgGCG, ArgGCG, ArgTCT, ArgTCT, AsnGTT, AspGTC, CysGCA, GlnCTG, GluCTC, GluCTC, GluTTC, GlyGCC, GlyTCC, HisGTG, IleGAT, LeuCAA, LeuCAG, LeuGAG, LeuTAA, LeuTAA, LeuTAG, LysCTT, LysTTT, MetCAT, MetCAT, PheGAA, ProTGG, SerCGA, SerGCT, SerGGA, SerTGA, ThrCGT, ThrGGT, ThrTGT, TrpCCA, TyrGTA, UndetNNN, ValCAC, ValGAC, ValTAC	20	root ; cellular organisms ; Archaea ; TACK group ; Thaumarchaeota [phylum] ; unclassified Thaumarchaeota ; Candidatus Nitrosopelagicus [genus]	k__Archaea (UID2)	207	145	103	11	129	5	0	0	0	93.47	3.24	80.00	77.27	81.37	medium	5079_1	no	none	d__Archaea;p__Thermoproteota;c__Nitrososphaeria;o__Nitrososphaerales;f__Nitrosopumilaceae;g__Nitrosopelagicus;s__Nitrosopelagicus brevis	GCF_000812185.1	95.0	d__Archaea;p__Thermoproteota;c__Nitrososphaeria;o__Nitrososphaerales;f__Nitrosopumilaceae;g__Nitrosopelagicus;s__Nitrosopelagicus brevis	96.84	0.98	GCF_000812185.1	95.0	d__Archaea;p__Thermoproteota;c__Nitrososphaeria;o__Nitrososphaerales;f__Nitrosopumilaceae;g__Nitrosopelagicus;s__Nitrosopelagicus brevis	96.84	0.98	d__Archaea;p__Thermoproteota;c__Nitrososphaeria;o__Nitrososphaerales;f__Nitrosopumilaceae;g__Nitrosopelagicus;s__	taxonomic classification defined by topology and ANI
OceanDNA-a282	SRS2299004_bin.21	SAMD00335150	277	15342	980091	33.85	4165	0.00	30.90759	1.576631	A16S, A23S_48%, A5S, B16S, B23S_48%, B5S	yes	yes	yes	AlaCGC, AlaGGC, AlaTGC, ArgCCT, ArgGCG, AsnGTT, AspGTC, GlnCTG, GluCTC, GluTTC, GlyTCC, HisGTG, IleGAT, LeuCAA, LeuCAG, LeuGAG, LeuTAA, LeuTAG, LysCTT, LysTTT, MetCAT, ProTGG, SerCGA, SerGCT, SerTGA, ThrCGT, ThrGGT, ThrTGT, TrpCCA, TyrGTA, UndetNNN, ValCAC, ValGAC, ValTAC	18	root ; cellular organisms ; Archaea ; TACK group ; Thaumarchaeota [phylum] ; unclassified Thaumarchaeota ; Candidatus Nitrosopelagicus [genus]	k__Archaea (UID2)	207	145	103	28	113	4	0	0	0	83.12	2.50	100.00	70.62	74.79	medium	5079_1	no	none	d__Archaea;p__Thermoproteota;c__Nitrososphaeria;o__Nitrososphaerales;f__Nitrosopumilaceae;g__Nitrosopelagicus;s__Nitrosopelagicus brevis	GCF_000812185.1	95.0	d__Archaea;p__Thermoproteota;c__Nitrososphaeria;o__Nitrososphaerales;f__Nitrosopumilaceae;g__Nitrosopelagicus;s__Nitrosopelagicus brevis	96.65	0.97	GCF_000812185.1	95.0	d__Archaea;p__Thermoproteota;c__Nitrososphaeria;o__Nitrososphaerales;f__Nitrosopumilaceae;g__Nitrosopelagicus;s__Nitrosopelagicus brevis	96.65	0.97	d__Archaea;p__Thermoproteota;c__Nitrososphaeria;o__Nitrososphaerales;f__Nitrosopumilaceae;g__Nitrosopelagicus;s__	taxonomic classification defined by topology and ANI
OceanDNA-a283	SRS2299005_bin.6	SAMD00335151	243	15207	930982	33.68	4166	0.00	10.37944	1.58076	A5S, B5S	yes	no	no	AlaCGC, AlaGGC, AlaTGC, ArgGCG, ArgTCT, AsnGTT, AspGTC, CysGCA, GlnCTG, GlnTTG, GluCTC, GlyGCC, GlyTCC, HisGTG, IleGAT, LeuCAG, LeuGAG, LeuTAA, LeuTAG, LysCTT, LysTTT, MetCAT, SerCGA, SerGCT, SerTGA, ThrGGT, ThrTGT, TrpCCA, TyrGTA, ValCAC, ValGAC, ValTAC	18	root ; cellular organisms ; Archaea ; TACK group ; Thaumarchaeota [phylum] ; unclassified Thaumarchaeota ; Candidatus Nitrosopelagicus [genus]	k__Archaea (UID2)	207	145	103	26	114	5	0	0	0	81.88	2.50	80.00	69.38	73.55	medium	5079_1	no	none	d__Archaea;p__Thermoproteota;c__Nitrososphaeria;o__Nitrososphaerales;f__Nitrosopumilaceae;g__Nitrosopelagicus;s__Nitrosopelagicus brevis	GCF_000812185.1	95.0	d__Archaea;p__Thermoproteota;c__Nitrososphaeria;o__Nitrososphaerales;f__Nitrosopumilaceae;g__Nitrosopelagicus;s__Nitrosopelagicus brevis	96.75	0.99	GCF_000812185.1	95.0	d__Archaea;p__Thermoproteota;c__Nitrososphaeria;o__Nitrososphaerales;f__Nitrosopumilaceae;g__Nitrosopelagicus;s__Nitrosopelagicus brevis	96.75	0.99	d__Archaea;p__Thermoproteota;c__Nitrososphaeria;o__Nitrososphaerales;f__Nitrosopumilaceae;g__Nitrosopelagicus;s__	taxonomic classification defined by topology and ANI
OceanDNA-a284	SRS2299006_bin.9	SAMD00335152	269	21136	951733	33.75	3908	0.00	25.02869	1.53033	A16S_47%, A5S, B16S_43%, B5S	yes	yes	no	AlaCGC, AlaGGC, AlaTGC, ArgCCT, ArgGCG, ArgTCT, AsnGTT, AspGTC, GlnCTG, GlnTTG, GluCTC, GluTTC, GlyGCC, GlyTCC, HisGTG, IleGAT, LeuCAA, LeuCAG, LeuGAG, LeuTAA, LeuTAG, LysCTT, LysTTT, MetCAT, MetCAT, ProGGG, ProTGG, SerCGA, SerGCT, SerGGA, SerTGA, ThrGGT, ThrTGT, TrpCCA, TyrGTA, UndetNNN, ValGAC, ValTAC	18	root ; cellular organisms ; Archaea ; TACK group ; Thaumarchaeota [phylum] ; unclassified Thaumarchaeota ; Candidatus Nitrosopelagicus [genus]	k__Archaea (UID2)	207	145	103	20	122	3	0	0	0	85.29	2.91	33.33	70.74	74.88	medium	5079_1	no	none	d__Archaea;p__Thermoproteota;c__Nitrososphaeria;o__Nitrososphaerales;f__Nitrosopumilaceae;g__Nitrosopelagicus;s__Nitrosopelagicus brevis	GCF_000812185.1	95.0	d__Archaea;p__Thermoproteota;c__Nitrososphaeria;o__Nitrososphaerales;f__Nitrosopumilaceae;g__Nitrosopelagicus;s__Nitrosopelagicus brevis	96.91	0.98	GCF_000812185.1	95.0	d__Archaea;p__Thermoproteota;c__Nitrososphaeria;o__Nitrososphaerales;f__Nitrosopumilaceae;g__Nitrosopelagicus;s__Nitrosopelagicus brevis	96.91	0.98	d__Archaea;p__Thermoproteota;c__Nitrososphaeria;o__Nitrososphaerales;f__Nitrosopumilaceae;g__Nitrosopelagicus;s__	taxonomic classification defined by topology and ANI
OceanDNA-a285	SRS2299008_bin.27	SAMD00335153	242	23129	967868	33.76	4826	0.00	11.82585	1.57269	A16S, A23S, A5S, B16S, B23S, B5S	yes	yes	yes	AlaCGC, AlaGGC, AlaTGC, ArgGCG, ArgTCT, ArgTCT, AsnGTT, AspGTC, CysGCA, GlnCTG, GlnTTG, GluCTC, GluCTC, GluTTC, GlyGCC, GlyTCC, HisGTG, IleGAT, LeuCAA, LeuCAG, LeuGAG, LeuTAA, LeuTAG, LysCTT, LysTTT, MetCAT, MetCAT, PheGAA, ProTGG, SerCGA, SerGCT, SerGGA, SerTGA, ThrGGT, ThrTGT, TrpCCA, TyrGTA, ValGAC, ValTAC	20	root ; cellular organisms ; Archaea ; TACK group ; Thaumarchaeota [phylum] ; unclassified Thaumarchaeota ; Candidatus Nitrosopelagicus [genus]	k__Archaea (UID2)	207	145	103	22	119	4	0	0	0	86.68	2.50	50.00	74.18	78.42	medium	5079_1	no	none	d__Archaea;p__Thermoproteota;c__Nitrososphaeria;o__Nitrososphaerales;f__Nitrosopumilaceae;g__Nitrosopelagicus;s__Nitrosopelagicus brevis	GCF_000812185.1	95.0	d__Archaea;p__Thermoproteota;c__Nitrososphaeria;o__Nitrososphaerales;f__Nitrosopumilaceae;g__Nitrosopelagicus;s__Nitrosopelagicus brevis	96.78	0.99	GCF_000812185.1	95.0	d__Archaea;p__Thermoproteota;c__Nitrososphaeria;o__Nitrososphaerales;f__Nitrosopumilaceae;g__Nitrosopelagicus;s__Nitrosopelagicus brevis	96.78	0.99	d__Archaea;p__Thermoproteota;c__Nitrososphaeria;o__Nitrososphaerales;f__Nitrosopumilaceae;g__Nitrosopelagicus;s__	taxonomic classification defined by topology and ANI
OceanDNA-a286	SRS2299010_bin.9	SAMD00335154	271	16342	991624	33.54	4315	0.00	65.86822	1.527004	A5S, B5S	yes	no	no	AlaCGC, AlaTGC, ArgCCT, ArgGCG, ArgGCG, ArgTCG, AsnGTT, AspGTC, CysGCA, GlnCTG, GlnTTG, GluCTC, GluTTC, GlyGCC, GlyTCC, HisGTG, IleGAT, IleGAT, LeuCAA, LeuCAG, LeuGAG, LeuTAA, LeuTAG, LysCTT, LysCTT, LysTTT, MetCAT, SerCGA, SerGCT, SerTGA, SerTGA, ThrCGT, ThrCGT, ThrGGT, ThrTGT, TrpCCA, TyrGTA, TyrGTA, ValCAC, ValGAC, ValTAC	18	root ; cellular organisms ; Archaea ; TACK group ; Thaumarchaeota [phylum] ; unclassified Thaumarchaeota ; Candidatus Nitrosopelagicus [genus]	k__Archaea (UID2)	207	145	103	18	119	8	0	0	0	87.24	2.91	75.00	72.69	76.87	medium	5079_1	no	none	d__Archaea;p__Thermoproteota;c__Nitrososphaeria;o__Nitrososphaerales;f__Nitrosopumilaceae;g__Nitrosopelagicus;s__Nitrosopelagicus brevis	GCF_000812185.1	95.0	d__Archaea;p__Thermoproteota;c__Nitrososphaeria;o__Nitrososphaerales;f__Nitrosopumilaceae;g__Nitrosopelagicus;s__Nitrosopelagicus brevis	96.92	0.99	GCF_000812185.1	95.0	d__Archaea;p__Thermoproteota;c__Nitrososphaeria;o__Nitrososphaerales;f__Nitrosopumilaceae;g__Nitrosopelagicus;s__Nitrosopelagicus brevis	96.92	0.99	d__Archaea;p__Thermoproteota;c__Nitrososphaeria;o__Nitrososphaerales;f__Nitrosopumilaceae;g__Nitrosopelagicus;s__	taxonomic classification defined by topology and ANI
OceanDNA-a287	SRS2299011_bin.1	SAMD00335155	301	15021	863193	33.86	2908	0.00	44.25561	1.870125	A5S, B5S	yes	no	no	AlaCGC, AlaGGC, AlaTGC, ArgCCT, ArgGCG, ArgTCT, AsnGTT, AspGTC, CysGCA, GlnCTG, GlnTTG, GluCTC, GluTTC, GlyGCC, GlyTCC, HisGTG, IleGAT, LeuCAA, LeuCAG, LeuGAG, LeuTAA, LysCTT, LysTTT, MetCAT, SerCGA, SerTGA, ThrGGT, TrpCCA, UndetNNN, ValGAC, ValTAC, ValTAC	17	root ; cellular organisms ; Archaea ; TACK group ; Thaumarchaeota [phylum] ; unclassified Thaumarchaeota ; Candidatus Nitrosopelagicus [genus]	k__Archaea (UID2)	207	145	103	34	109	2	0	0	0	77.29	1.94	100.00	67.59	71.58	medium	5079_1	no	none	d__Archaea;p__Thermoproteota;c__Nitrososphaeria;o__Nitrososphaerales;f__Nitrosopumilaceae;g__Nitrosopelagicus;s__Nitrosopelagicus brevis	GCF_000812185.1	95.0	d__Archaea;p__Thermoproteota;c__Nitrososphaeria;o__Nitrososphaerales;f__Nitrosopumilaceae;g__Nitrosopelagicus;s__Nitrosopelagicus brevis	97.28	1.0	GCF_000812185.1	95.0	d__Archaea;p__Thermoproteota;c__Nitrososphaeria;o__Nitrososphaerales;f__Nitrosopumilaceae;g__Nitrosopelagicus;s__Nitrosopelagicus brevis	97.28	1.0	d__Archaea;p__Thermoproteota;c__Nitrososphaeria;o__Nitrososphaerales;f__Nitrosopumilaceae;g__Nitrosopelagicus;s__	taxonomic classification defined by topology and ANI
OceanDNA-a288	SRS2299014_bin.29	SAMD00335156	215	28536	1014222	33.95	6082	0.00	21.42161	1.548841	A16S, A23S, A5S, B16S, B23S, B5S	yes	yes	yes	AlaCGC, AlaGGC, AlaTGC, ArgCCT, ArgGCG, ArgTCG, ArgTCT, AsnGTT, AspGTC, CysGCA, GlnCTG, GlnTTG, GluCTC, GluTTC, GlyGCC, GlyTCC, HisGTG, IleGAT, LeuCAA, LeuCAG, LeuGAG, LeuTAA, LeuTAG, LysCTT, LysTTT, MetCAT, PheGAA, SerCGA, SerGGA, SerTGA, ThrCGT, ThrCGT, ThrGGT, ThrTGT, TrpCCA, UndetNNN, ValCAC, ValGAC, ValTAC	18	root ; cellular organisms ; Archaea ; TACK group ; Thaumarchaeota [phylum] ; unclassified Thaumarchaeota ; Candidatus Nitrosopelagicus [genus]	k__Archaea (UID2)	207	145	103	14	127	4	0	0	0	89.64	1.61	100.00	81.59	85.95	medium	5079_1	no	none	d__Archaea;p__Thermoproteota;c__Nitrososphaeria;o__Nitrososphaerales;f__Nitrosopumilaceae;g__Nitrosopelagicus;s__Nitrosopelagicus brevis	GCF_000812185.1	95.0	d__Archaea;p__Thermoproteota;c__Nitrososphaeria;o__Nitrososphaerales;f__Nitrosopumilaceae;g__Nitrosopelagicus;s__Nitrosopelagicus brevis	96.94	0.98	GCF_000812185.1	95.0	d__Archaea;p__Thermoproteota;c__Nitrososphaeria;o__Nitrososphaerales;f__Nitrosopumilaceae;g__Nitrosopelagicus;s__Nitrosopelagicus brevis	96.94	0.98	d__Archaea;p__Thermoproteota;c__Nitrososphaeria;o__Nitrososphaerales;f__Nitrosopumilaceae;g__Nitrosopelagicus;s__	taxonomic classification defined by topology and ANI
OceanDNA-a289	SRS2299018_bin.1	SAMD00335157	293	11631	913381	33.88	3388	0.00	34.56509	1.923755	A16S_32%, A5S, B16S_28%, B5S	yes	yes	no	AlaCGC, AlaGGC, AlaTGC, ArgCCT, ArgGCG, AsnGTT, AspGTC, CysGCA, GlnCTG, GlnCTG, GlnTTG, GluCTC, GluTTC, GlyGCC, GlyTCC, HisGTG, IleGAT, LeuCAA, LeuCAG, LeuGAG, LeuTAG, LysCTT, LysTTT, MetCAT, PheGAA, SerCGA, SerGCT, SerGGA, SerTGA, ThrCGT, ThrGGT, TrpCCA, TyrGTA, UndetNNN, ValCAC, ValGAC, ValTAC	19	root ; cellular organisms ; Archaea ; TACK group ; Thaumarchaeota [phylum] ; unclassified Thaumarchaeota ; Candidatus Nitrosopelagicus [genus]	k__Archaea (UID2)	207	145	103	19	119	7	0	0	0	85.29	4.61	100.00	62.24	66.30	medium	5079_1	no	none	d__Archaea;p__Thermoproteota;c__Nitrososphaeria;o__Nitrososphaerales;f__Nitrosopumilaceae;g__Nitrosopelagicus;s__Nitrosopelagicus brevis	GCF_000812185.1	95.0	d__Archaea;p__Thermoproteota;c__Nitrososphaeria;o__Nitrososphaerales;f__Nitrosopumilaceae;g__Nitrosopelagicus;s__Nitrosopelagicus brevis	97.47	0.98	GCF_000812185.1	95.0	d__Archaea;p__Thermoproteota;c__Nitrososphaeria;o__Nitrososphaerales;f__Nitrosopumilaceae;g__Nitrosopelagicus;s__Nitrosopelagicus brevis	97.47	0.98	d__Archaea;p__Thermoproteota;c__Nitrososphaeria;o__Nitrososphaerales;f__Nitrosopumilaceae;g__Nitrosopelagicus;s__	taxonomic classification defined by topology and ANI
OceanDNA-a290	SRS2299019_bin.9	SAMD00335158	407	12635	993833	33.88	2817	0.00	112.8036	1.592581	A16S, A23S_63%, A5S, B16S, B23S_63%, B5S	yes	yes	yes	AlaCGC, AlaGGC, AlaTGC, ArgGCG, ArgGCG, ArgTCT, AsnGTT, AspGTC, GlnCTG, GlnTTG, GluTTC, GlyTCC, HisGTG, IleGAT, LeuCAA, LeuCAG, LeuGAG, LeuGAG, LeuTAA, LysCTT, LysTTT, LysTTT, MetCAT, SerCGA, SerGGA, SerTGA, ThrGGT, ThrTGT, TrpCCA, TyrGTA, UndetNNN, ValCAC, ValGAC, ValTAC, ValTAC	17	root ; cellular organisms ; Archaea ; TACK group ; Thaumarchaeota [phylum] ; unclassified Thaumarchaeota ; Candidatus Nitrosopelagicus [genus]	k__Archaea (UID2)	207	145	103	18	118	9	0	0	0	87.23	3.46	66.67	69.93	73.90	medium	5079_1	no	none	d__Archaea;p__Thermoproteota;c__Nitrososphaeria;o__Nitrososphaerales;f__Nitrosopumilaceae;g__Nitrosopelagicus;s__Nitrosopelagicus brevis	GCF_000812185.1	95.0	d__Archaea;p__Thermoproteota;c__Nitrososphaeria;o__Nitrososphaerales;f__Nitrosopumilaceae;g__Nitrosopelagicus;s__Nitrosopelagicus brevis	97.04	1.0	GCF_000812185.1	95.0	d__Archaea;p__Thermoproteota;c__Nitrososphaeria;o__Nitrososphaerales;f__Nitrosopumilaceae;g__Nitrosopelagicus;s__Nitrosopelagicus brevis	97.04	1.0	d__Archaea;p__Thermoproteota;c__Nitrososphaeria;o__Nitrososphaerales;f__Nitrosopumilaceae;g__Nitrosopelagicus;s__	taxonomic classification defined by topology and ANI
OceanDNA-a291	SRS2299020_bin.35	SAMD00335159	251	23099	1017393	33.53	4918	0.00	45.08039	1.600666	A5S, B5S	yes	no	no	AlaCGC, AlaGGC, AlaTGC, ArgGCG, AsnGTT, AspGTC, CysGCA, GlnCTG, GlnTTG, GluCTC, GluTTC, GlyGCC, GlyTCC, HisGTG, IleGAT, LeuCAA, LeuCAG, LeuGAG, LeuTAA, LysCTT, LysTTT, MetCAT, SerCGA, SerCGA, SerGCT, SerGGA, SerTGA, ThrCGT, ThrGGT, ThrGGT, TrpCCA, TyrGTA, TyrGTA, UndetNNN, ValCAC, ValTAC	18	root ; cellular organisms ; Archaea ; TACK group ; Thaumarchaeota [phylum] ; unclassified Thaumarchaeota ; Candidatus Nitrosopelagicus [genus]	k__Archaea (UID2)	207	145	103	25	113	7	0	0	0	84.02	5.83	85.71	54.87	59.12	medium	5079_1	no	none	d__Archaea;p__Thermoproteota;c__Nitrososphaeria;o__Nitrososphaerales;f__Nitrosopumilaceae;g__Nitrosopelagicus;s__Nitrosopelagicus brevis	GCF_000812185.1	95.0	d__Archaea;p__Thermoproteota;c__Nitrososphaeria;o__Nitrososphaerales;f__Nitrosopumilaceae;g__Nitrosopelagicus;s__Nitrosopelagicus brevis	96.9	0.96	GCF_000812185.1	95.0	d__Archaea;p__Thermoproteota;c__Nitrososphaeria;o__Nitrososphaerales;f__Nitrosopumilaceae;g__Nitrosopelagicus;s__Nitrosopelagicus brevis	96.9	0.96	d__Archaea;p__Thermoproteota;c__Nitrososphaeria;o__Nitrososphaerales;f__Nitrosopumilaceae;g__Nitrosopelagicus;s__	taxonomic classification defined by topology and ANI
OceanDNA-a292	SRS2299023_bin.15	SAMD00335160	270	16400	970077	33.53	4306	0.00	49.04046	1.598885	A16S_48%, B16S_45%	no	yes	no	AlaCGC, AlaGGC, AlaTGC, ArgCCT, ArgGCG, ArgTCG, ArgTCT, AsnGTT, AspGTC, GlnCTG, GlnTTG, GluCTC, GluTTC, GlyGCC, GlyTCC, HisGTG, IleGAT, LeuCAA, LeuCAG, LeuGAG, LeuTAA, LeuTAG, LysCTT, LysTTT, MetCAT, SerCGA, SerGGA, SerTGA, ThrCGT, ThrGGT, ThrTGT, TrpCCA, UndetNNN, ValCAC, ValTAC, ValTAC	16	root ; cellular organisms ; Archaea ; TACK group ; Thaumarchaeota [phylum] ; unclassified Thaumarchaeota ; Candidatus Nitrosopelagicus [genus]	k__Archaea (UID2)	207	145	103	29	107	9	0	0	0	84.25	5.34	66.67	57.55	61.73	medium	5079_1	no	none	d__Archaea;p__Thermoproteota;c__Nitrososphaeria;o__Nitrososphaerales;f__Nitrosopumilaceae;g__Nitrosopelagicus;s__Nitrosopelagicus brevis	GCF_000812185.1	95.0	d__Archaea;p__Thermoproteota;c__Nitrososphaeria;o__Nitrososphaerales;f__Nitrosopumilaceae;g__Nitrosopelagicus;s__Nitrosopelagicus brevis	96.94	0.97	GCF_000812185.1	95.0	d__Archaea;p__Thermoproteota;c__Nitrososphaeria;o__Nitrososphaerales;f__Nitrosopumilaceae;g__Nitrosopelagicus;s__Nitrosopelagicus brevis	96.94	0.97	d__Archaea;p__Thermoproteota;c__Nitrososphaeria;o__Nitrososphaerales;f__Nitrosopumilaceae;g__Nitrosopelagicus;s__	taxonomic classification defined by topology and ANI
OceanDNA-a293	SRS2299024_bin.9	SAMD00335161	277	15048	896951	33.44	3595	0.00	74.9697	1.520458	A5S, B5S	yes	no	no	AlaCGC, AlaTGC, ArgCCT, ArgGCG, ArgTCT, AsnGTT, AspGTC, CysGCA, GlnCTG, GlnTTG, GluCTC, GluTTC, GlyTCC, HisGTG, IleGAT, LeuCAA, LeuCAG, LeuGAG, LeuTAA, LysCTT, LysTTT, MetCAT, MetCAT, ProTGG, SerCGA, SerGCT, SerGGA, SerTGA, ThrCGT, ThrCGT, ThrGGT, TrpCCA, TrpCCA, UndetNNN, UndetNNN, ValGAC, ValGAC, ValTAC	18	root ; cellular organisms ; Archaea ; TACK group ; Thaumarchaeota [phylum] ; unclassified Thaumarchaeota ; Candidatus Nitrosopelagicus [genus]	k__Archaea (UID2)	207	145	103	33	110	2	0	0	0	78.75	1.46	100.00	71.45	75.54	medium	5079_1	no	none	d__Archaea;p__Thermoproteota;c__Nitrososphaeria;o__Nitrososphaerales;f__Nitrosopumilaceae;g__Nitrosopelagicus;s__Nitrosopelagicus brevis	GCF_000812185.1	95.0	d__Archaea;p__Thermoproteota;c__Nitrososphaeria;o__Nitrososphaerales;f__Nitrosopumilaceae;g__Nitrosopelagicus;s__Nitrosopelagicus brevis	96.87	1.0	GCF_000812185.1	95.0	d__Archaea;p__Thermoproteota;c__Nitrososphaeria;o__Nitrososphaerales;f__Nitrosopumilaceae;g__Nitrosopelagicus;s__Nitrosopelagicus brevis	96.87	1.0	d__Archaea;p__Thermoproteota;c__Nitrososphaeria;o__Nitrososphaerales;f__Nitrosopumilaceae;g__Nitrosopelagicus;s__	taxonomic classification defined by topology and ANI
OceanDNA-a294	SRS2299026_bin.5	SAMD00335162	303	14655	946769	33.54	3373	0.00	39.40264	2.141978	A16S_26%, A5S, B5S	yes	yes	no	AlaCGC, AlaGGC, AlaTGC, ArgCCT, ArgGCG, AsnGTT, AspGTC, CysGCA, GlnCTG, GlnTTG, GluCTC, GlyGCC, GlyTCC, HisGTG, IleGAT, LeuCAG, LeuGAG, LeuTAA, LeuTAG, LysCTT, LysTTT, MetCAT, PheGAA, SerCGA, SerGGA, SerTGA, ThrCGT, ThrCGT, ThrGGT, ThrTGT, TrpCCA, UndetNNN, ValCAC, ValTAC	18	root ; cellular organisms ; Archaea ; TACK group ; Thaumarchaeota [phylum] ; unclassified Thaumarchaeota ; Candidatus Nitrosopelagicus [genus]	k__Archaea (UID2)	207	145	103	18	118	9	0	0	0	91.64	5.50	100.00	64.14	68.20	medium	5079_1	no	none	d__Archaea;p__Thermoproteota;c__Nitrososphaeria;o__Nitrososphaerales;f__Nitrosopumilaceae;g__Nitrosopelagicus;s__Nitrosopelagicus brevis	GCF_000812185.1	95.0	d__Archaea;p__Thermoproteota;c__Nitrososphaeria;o__Nitrososphaerales;f__Nitrosopumilaceae;g__Nitrosopelagicus;s__Nitrosopelagicus brevis	97.57	0.97	GCF_000812185.1	95.0	d__Archaea;p__Thermoproteota;c__Nitrososphaeria;o__Nitrososphaerales;f__Nitrosopumilaceae;g__Nitrosopelagicus;s__Nitrosopelagicus brevis	97.57	0.97	d__Archaea;p__Thermoproteota;c__Nitrososphaeria;o__Nitrososphaerales;f__Nitrosopumilaceae;g__Nitrosopelagicus;s__	taxonomic classification defined by topology and ANI
OceanDNA-a295	SRS2299027_bin.11	SAMD00335163	216	24487	1025225	33.73	6601	0.00	25.41011	1.624562	A16S, A23S, A5S, B16S, B23S, B5S	yes	yes	yes	AlaCGC, AlaGGC, AlaTGC, ArgGCG, ArgTCT, AsnGTT, AspGTC, GlnCTG, GlnTTG, GluCTC, GluTTC, GlyGCC, GlyTCC, HisGTG, IleGAT, LeuCAA, LeuCAG, LeuGAG, LeuTAA, LeuTAG, LysCTT, LysTTT, MetCAT, MetCAT, ProTGG, SerCGA, SerGCT, SerGGA, SerTGA, ThrCGT, ThrCGT, ThrGGT, ThrTGT, TrpCCA, TyrGTA, UndetNNN, ValCAC, ValGAC, ValTAC	18	root ; cellular organisms ; Archaea ; TACK group ; Thaumarchaeota [phylum] ; unclassified Thaumarchaeota ; Candidatus Nitrosopelagicus [genus]	k__Archaea (UID2)	207	145	103	11	132	2	0	0	0	90.45	1.46	50.00	83.15	87.55	medium	5079_1	no	none	d__Archaea;p__Thermoproteota;c__Nitrososphaeria;o__Nitrososphaerales;f__Nitrosopumilaceae;g__Nitrosopelagicus;s__Nitrosopelagicus brevis	GCF_000812185.1	95.0	d__Archaea;p__Thermoproteota;c__Nitrososphaeria;o__Nitrososphaerales;f__Nitrosopumilaceae;g__Nitrosopelagicus;s__Nitrosopelagicus brevis	97.11	0.97	GCF_000812185.1	95.0	d__Archaea;p__Thermoproteota;c__Nitrososphaeria;o__Nitrososphaerales;f__Nitrosopumilaceae;g__Nitrosopelagicus;s__Nitrosopelagicus brevis	97.11	0.97	d__Archaea;p__Thermoproteota;c__Nitrososphaeria;o__Nitrososphaerales;f__Nitrosopumilaceae;g__Nitrosopelagicus;s__	taxonomic classification defined by topology and ANI
OceanDNA-a296	SRS2299032_bin.3	SAMD00335164	250	7330	621770	34.19	2543	0.00	9.838201	2.123429	A5S, B5S	yes	no	no	AlaCGC, AlaGGC, ArgCCT, ArgGCG, ArgTCG, AspGTC, GluCTC, GluTTC, GlyTCC, HisGTG, IleGAT, LeuCAA, LeuGAG, LeuTAA, LeuTAG, LysCTT, LysTTT, MetCAT, MetCAT, SerGGA, SerTGA, ThrGGT, TrpCCA, TyrGTA, UndetNNN, UndetNNN, ValGAC	15	root ; cellular organisms ; Archaea ; TACK group ; Thaumarchaeota [phylum] ; unclassified Thaumarchaeota ; Candidatus Nitrosopelagicus [genus]	k__Archaea (UID2)	207	145	103	51	93	1	0	0	0	61.18	0.49	100.00	58.73	62.65	medium	5079_1	no	none	d__Archaea;p__Thermoproteota;c__Nitrososphaeria;o__Nitrososphaerales;f__Nitrosopumilaceae;g__Nitrosopelagicus;s__Nitrosopelagicus brevis	GCF_000812185.1	95.0	d__Archaea;p__Thermoproteota;c__Nitrososphaeria;o__Nitrososphaerales;f__Nitrosopumilaceae;g__Nitrosopelagicus;s__Nitrosopelagicus brevis	97.61	0.97	GCF_000812185.1	95.0	d__Archaea;p__Thermoproteota;c__Nitrososphaeria;o__Nitrososphaerales;f__Nitrosopumilaceae;g__Nitrosopelagicus;s__Nitrosopelagicus brevis	97.61	0.97	d__Archaea;p__Thermoproteota;c__Nitrososphaeria;o__Nitrososphaerales;f__Nitrosopumilaceae;g__Nitrosopelagicus;s__	taxonomic classification defined by topology and ANI
OceanDNA-a297	SRS2299033_bin.6	SAMD00335165	260	16260	897732	33.56	3940	0.00	64.37333	1.751937	A5S, B5S	yes	no	no	AlaTGC, ArgCCT, ArgGCG, ArgTCT, AsnGTT, AspGTC, CysGCA, GlnCTG, GlnTTG, GluCTC, GluTTC, GlyGCC, GlyTCC, HisGTG, IleGAT, LeuCAA, LeuCAG, LeuGAG, LeuTAA, LeuTAG, LysCTT, LysTTT, MetCAT, ProTGG, SerCGA, SerTGA, ThrGGT, ThrTGT, TrpCCA, UndetNNN, ValCAC, ValTAC	18	root ; cellular organisms ; Archaea ; TACK group ; Thaumarchaeota [phylum] ; unclassified Thaumarchaeota ; Candidatus Nitrosopelagicus [genus]	k__Archaea (UID2)	207	145	103	22	117	6	0	0	0	86.11	4.21	50.00	65.06	69.20	medium	5079_1	no	none	d__Archaea;p__Thermoproteota;c__Nitrososphaeria;o__Nitrososphaerales;f__Nitrosopumilaceae;g__Nitrosopelagicus;s__Nitrosopelagicus brevis	GCF_000812185.1	95.0	d__Archaea;p__Thermoproteota;c__Nitrososphaeria;o__Nitrososphaerales;f__Nitrosopumilaceae;g__Nitrosopelagicus;s__Nitrosopelagicus brevis	97.04	0.99	GCF_000812185.1	95.0	d__Archaea;p__Thermoproteota;c__Nitrososphaeria;o__Nitrososphaerales;f__Nitrosopumilaceae;g__Nitrosopelagicus;s__Nitrosopelagicus brevis	97.04	0.99	d__Archaea;p__Thermoproteota;c__Nitrososphaeria;o__Nitrososphaerales;f__Nitrosopumilaceae;g__Nitrosopelagicus;s__	taxonomic classification defined by topology and ANI
OceanDNA-a298	SRS2299034_bin.7	SAMD00335166	196	24137	1000650	33.86	7240	0.00	14.79425	1.544343	A16S, A23S, A5S, B16S, B23S, B5S	yes	yes	yes	AlaCGC, AlaTGC, ArgTCT, AsnGTT, AspGTC, CysGCA, GlnCTG, GlnTTG, GluCTC, GluTTC, GlyGCC, GlyTCC, HisGTG, IleGAT, LeuCAG, LeuGAG, LeuTAA, LeuTAG, LysCTT, LysTTT, MetCAT, ProTGG, SerCGA, SerGCT, SerGGA, SerTGA, ThrCGT, ThrGGT, ThrTGT, TrpCCA, TyrGTA, UndetNNN, ValCAC, ValTAC	19	root ; cellular organisms ; Archaea ; TACK group ; Thaumarchaeota [phylum] ; unclassified Thaumarchaeota ; Candidatus Nitrosopelagicus [genus]	k__Archaea (UID2)	207	145	103	27	116	2	0	0	0	81.72	1.94	100.00	72.02	76.46	medium	5079_1	no	none	d__Archaea;p__Thermoproteota;c__Nitrososphaeria;o__Nitrososphaerales;f__Nitrosopumilaceae;g__Nitrosopelagicus;s__Nitrosopelagicus brevis	GCF_000812185.1	95.0	d__Archaea;p__Thermoproteota;c__Nitrososphaeria;o__Nitrososphaerales;f__Nitrosopumilaceae;g__Nitrosopelagicus;s__Nitrosopelagicus brevis	96.97	0.98	GCF_000812185.1	95.0	d__Archaea;p__Thermoproteota;c__Nitrososphaeria;o__Nitrososphaerales;f__Nitrosopumilaceae;g__Nitrosopelagicus;s__Nitrosopelagicus brevis	96.97	0.98	d__Archaea;p__Thermoproteota;c__Nitrososphaeria;o__Nitrososphaerales;f__Nitrosopumilaceae;g__Nitrosopelagicus;s__	taxonomic classification defined by topology and ANI
OceanDNA-a299	SRS2299036_bin.8	SAMD00335167	292	11178	854814	33.32	3133	0.00	50.99071	1.773307	A5S, B5S	yes	no	no	AlaCGC, AlaGGC, AlaTGC, ArgTCT, AsnGTT, AspGTC, GlnCTG, GlnTTG, GluCTC, GlyGCC, GlyTCC, HisGTG, IleGAT, LeuCAG, LeuGAG, LeuTAA, LysTTT, MetCAT, MetCAT, PheGAA, SerCGA, SerGCT, SerGCT, SerTGA, ThrGGT, ThrTGT, TrpCCA, ValCAC, ValCAC, ValTAC	17	root ; cellular organisms ; Archaea ; TACK group ; Thaumarchaeota [phylum] ; unclassified Thaumarchaeota ; Candidatus Nitrosopelagicus [genus]	k__Archaea (UID2)	207	145	103	39	103	3	0	0	0	79.25	1.94	33.33	69.55	73.57	medium	5079_1	no	none	d__Archaea;p__Thermoproteota;c__Nitrososphaeria;o__Nitrososphaerales;f__Nitrosopumilaceae;g__Nitrosopelagicus;s__Nitrosopelagicus brevis	GCF_000812185.1	95.0	d__Archaea;p__Thermoproteota;c__Nitrososphaeria;o__Nitrososphaerales;f__Nitrosopumilaceae;g__Nitrosopelagicus;s__Nitrosopelagicus brevis	97.15	0.98	GCF_000812185.1	95.0	d__Archaea;p__Thermoproteota;c__Nitrososphaeria;o__Nitrososphaerales;f__Nitrosopumilaceae;g__Nitrosopelagicus;s__Nitrosopelagicus brevis	97.15	0.98	d__Archaea;p__Thermoproteota;c__Nitrososphaeria;o__Nitrososphaerales;f__Nitrosopumilaceae;g__Nitrosopelagicus;s__	taxonomic classification defined by topology and ANI
OceanDNA-a300	SRS2299039_bin.14	SAMD00335168	212	22916	982059	33.77	6117	0.00	10.41097	1.580116	A5S, B5S	yes	no	no	AlaCGC, AlaGGC, AlaTGC, ArgGCG, ArgTCG, ArgTCT, AsnGTT, AspGTC, CysGCA, GlnCTG, GlnTTG, GluCTC, GluTTC, HisGTG, IleGAT, LeuCAA, LeuCAG, LeuTAA, LeuTAG, LysCTT, LysTTT, MetCAT, ProTGG, SerCGA, SerGCT, SerGGA, SerTGA, ThrGGT, ThrTGT, TrpCCA, ValGAC, ValTAC	17	root ; cellular organisms ; Archaea ; TACK group ; Thaumarchaeota [phylum] ; unclassified Thaumarchaeota ; Candidatus Nitrosopelagicus [genus]	k__Archaea (UID2)	207	145	103	20	121	4	0	0	0	85.28	2.91	75.00	70.73	75.09	medium	5079_1	no	none	d__Archaea;p__Thermoproteota;c__Nitrososphaeria;o__Nitrososphaerales;f__Nitrosopumilaceae;g__Nitrosopelagicus;s__Nitrosopelagicus brevis	GCF_000812185.1	95.0	d__Archaea;p__Thermoproteota;c__Nitrososphaeria;o__Nitrososphaerales;f__Nitrosopumilaceae;g__Nitrosopelagicus;s__Nitrosopelagicus brevis	97.04	0.99	GCF_000812185.1	95.0	d__Archaea;p__Thermoproteota;c__Nitrososphaeria;o__Nitrososphaerales;f__Nitrosopumilaceae;g__Nitrosopelagicus;s__Nitrosopelagicus brevis	97.04	0.99	d__Archaea;p__Thermoproteota;c__Nitrososphaeria;o__Nitrososphaerales;f__Nitrosopumilaceae;g__Nitrosopelagicus;s__	taxonomic classification defined by topology and ANI
OceanDNA-a301	SRS2299041_bin.3	SAMD00335169	473	15997	1138031	33.78	2842	0.00	36.81111	2.082246	A16S_25%, A16S_30%, A16S_67%, A23S_30%, A5S, B16S_30%, B16S_67%, B23S_29%, B5S	yes	yes	yes	AlaCGC, AlaGGC, AlaTGC, ArgCCT, ArgGCG, ArgTCG, AsnGTT, AspGTC, CysGCA, GlnCTG, GlnTTG, GluCTC, GluTTC, GlyGCC, GlyTCC, HisGTG, IleGAT, LeuCAA, LeuCAG, LeuGAG, LeuTAA, LeuTAG, LysCTT, LysTTT, MetCAT, PheGAA, ProTGG, SerCGA, SerGCT, SerGCT, SerGGA, SerTGA, ThrGGT, ThrTGT, TrpCCA, TyrGTA, UndetNNN, UndetNNN, ValCAC, ValGAC, ValTAC	20	root ; cellular organisms ; Archaea ; TACK group ; Thaumarchaeota [phylum] ; unclassified Thaumarchaeota ; Candidatus Nitrosopelagicus [genus]	k__Archaea (UID2)	207	145	103	16	124	4	1	0	0	92.91	4.93	100.00	68.26	72.24	medium	5079_1	no	none	d__Archaea;p__Thermoproteota;c__Nitrososphaeria;o__Nitrososphaerales;f__Nitrosopumilaceae;g__Nitrosopelagicus;s__Nitrosopelagicus brevis	GCF_000812185.1	95.0	d__Archaea;p__Thermoproteota;c__Nitrososphaeria;o__Nitrososphaerales;f__Nitrosopumilaceae;g__Nitrosopelagicus;s__Nitrosopelagicus brevis	97.36	0.97	GCF_000812185.1	95.0	d__Archaea;p__Thermoproteota;c__Nitrososphaeria;o__Nitrososphaerales;f__Nitrosopumilaceae;g__Nitrosopelagicus;s__Nitrosopelagicus brevis	97.36	0.97	d__Archaea;p__Thermoproteota;c__Nitrososphaeria;o__Nitrososphaerales;f__Nitrosopumilaceae;g__Nitrosopelagicus;s__	taxonomic classification defined by topology and ANI
OceanDNA-a302	SRS2299042_bin.2	SAMD00335170	289	25290	1106670	33.77	5728	0.00	10.9771	1.619339	A16S_46%, A23S_59%, A5S, B16S_42%, B23S_59%, B5S	yes	yes	yes	AlaCGC, AlaGGC, AlaTGC, ArgCCT, ArgGCG, AsnGTT, AspGTC, CysGCA, GlnCTG, GlnTTG, GluCTC, GluTTC, GlyGCC, GlyTCC, HisGTG, IleGAT, LeuCAA, LeuCAG, LeuGAG, LeuTAA, LeuTAG, LysCTT, LysTTT, MetCAT, MetCAT, PheGAA, ProTGG, SerCGA, SerGCT, SerGGA, SerTGA, ThrCGT, ThrCGT, ThrGGT, ThrTGT, TrpCCA, TyrGTA, UndetNNN, UndetNNN, ValCAC, ValGAC, ValTAC	20	root ; cellular organisms ; Archaea ; TACK group ; Thaumarchaeota [phylum] ; unclassified Thaumarchaeota ; Candidatus Nitrosopelagicus [genus]	k__Archaea (UID2)	207	145	103	11	130	4	0	0	0	92.08	2.26	75.00	80.78	85.11	medium	5079_1	no	none	d__Archaea;p__Thermoproteota;c__Nitrososphaeria;o__Nitrososphaerales;f__Nitrosopumilaceae;g__Nitrosopelagicus;s__Nitrosopelagicus brevis	GCF_000812185.1	95.0	d__Archaea;p__Thermoproteota;c__Nitrososphaeria;o__Nitrososphaerales;f__Nitrosopumilaceae;g__Nitrosopelagicus;s__Nitrosopelagicus brevis	97.11	0.98	GCF_000812185.1	95.0	d__Archaea;p__Thermoproteota;c__Nitrososphaeria;o__Nitrososphaerales;f__Nitrosopumilaceae;g__Nitrosopelagicus;s__Nitrosopelagicus brevis	97.11	0.98	d__Archaea;p__Thermoproteota;c__Nitrososphaeria;o__Nitrososphaerales;f__Nitrosopumilaceae;g__Nitrosopelagicus;s__	taxonomic classification defined by topology and ANI
OceanDNA-a303	SRS2299045_bin.6	SAMD00335171	294	10815	862328	33.23	3123	0.00	70.00133	1.905098	A16S_46%, A5S, B16S_41%, B5S	yes	yes	no	AlaCGC, AlaTGC, ArgCCT, ArgGCG, AsnGTT, AspGTC, CysGCA, GlnCTG, GlnTTG, GluCTC, GlyGCC, GlyTCC, HisGTG, IleGAT, LeuCAG, LeuGAG, LeuTAA, LeuTAG, LysCTT, LysTTT, MetCAT, PheGAA, SerCGA, SerGCT, SerGGA, SerGGA, SerTGA, ThrCGT, ThrGGT, ThrTGT, TrpCCA, UndetNNN, ValCAC, ValGAC, ValTAC	18	root ; cellular organisms ; Archaea ; TACK group ; Thaumarchaeota [phylum] ; unclassified Thaumarchaeota ; Candidatus Nitrosopelagicus [genus]	k__Archaea (UID2)	207	145	103	41	99	5	0	0	0	73.25	2.99	80.00	58.30	62.32	medium	5079_1	no	none	d__Archaea;p__Thermoproteota;c__Nitrososphaeria;o__Nitrososphaerales;f__Nitrosopumilaceae;g__Nitrosopelagicus;s__Nitrosopelagicus brevis	GCF_000812185.1	95.0	d__Archaea;p__Thermoproteota;c__Nitrososphaeria;o__Nitrososphaerales;f__Nitrosopumilaceae;g__Nitrosopelagicus;s__Nitrosopelagicus brevis	97.26	1.0	GCF_000812185.1	95.0	d__Archaea;p__Thermoproteota;c__Nitrososphaeria;o__Nitrososphaerales;f__Nitrosopumilaceae;g__Nitrosopelagicus;s__Nitrosopelagicus brevis	97.26	1.0	d__Archaea;p__Thermoproteota;c__Nitrososphaeria;o__Nitrososphaerales;f__Nitrosopumilaceae;g__Nitrosopelagicus;s__	taxonomic classification defined by topology and ANI
OceanDNA-a304	SRS2299047_bin.1	SAMD00335172	280	12840	844987	33.95	3251	0.00	41.44364	1.700409	A5S, B5S	yes	no	no	AlaCGC, AlaGGC, AlaTGC, ArgCCT, ArgGCG, AsnGTT, AspGTC, GlnCTG, GlnTTG, GluCTC, GluTTC, GlyGCC, GlyTCC, HisGTG, IleGAT, LeuCAG, LeuGAG, LeuTAA, LeuTAG, LysCTT, LysTTT, LysTTT, MetCAT, SerCGA, SerGCT, SerTGA, ThrCGT, ThrCGT, ThrGGT, ThrTGT, TyrGTA, UndetNNN, ValGAC, ValTAC	16	root ; cellular organisms ; Archaea ; TACK group ; Thaumarchaeota [phylum] ; unclassified Thaumarchaeota ; Candidatus Nitrosopelagicus [genus]	k__Archaea (UID2)	207	145	103	35	106	4	0	0	0	82.33	2.91	75.00	67.78	71.82	medium	5079_1	no	none	d__Archaea;p__Thermoproteota;c__Nitrososphaeria;o__Nitrososphaerales;f__Nitrosopumilaceae;g__Nitrosopelagicus;s__Nitrosopelagicus brevis	GCF_000812185.1	95.0	d__Archaea;p__Thermoproteota;c__Nitrososphaeria;o__Nitrososphaerales;f__Nitrosopumilaceae;g__Nitrosopelagicus;s__Nitrosopelagicus brevis	97.35	1.0	GCF_000812185.1	95.0	d__Archaea;p__Thermoproteota;c__Nitrososphaeria;o__Nitrososphaerales;f__Nitrosopumilaceae;g__Nitrosopelagicus;s__Nitrosopelagicus brevis	97.35	1.0	d__Archaea;p__Thermoproteota;c__Nitrososphaeria;o__Nitrososphaerales;f__Nitrosopumilaceae;g__Nitrosopelagicus;s__	taxonomic classification defined by topology and ANI
OceanDNA-a305	SRS2299048_bin.3	SAMD00335173	263	13195	877697	33.61	3781	0.00	63.56343	1.717926	A5S, B5S	yes	no	no	AlaCGC, AlaGGC, AlaTGC, ArgCCT, ArgGCG, AsnGTT, AspGTC, GlnCTG, GlnTTG, GluCTC, GluTTC, GlyGCC, GlyTCC, HisGTG, IleGAT, LeuCAA, LeuCAG, LeuGAG, LeuTAA, LeuTAG, LysTTT, MetCAT, ProTGG, SerCGA, SerGCT, SerGGA, SerTGA, ThrGGT, ThrTGT, TrpCCA, TyrGTA, ValCAC, ValTAC	18	root ; cellular organisms ; Archaea ; TACK group ; Thaumarchaeota [phylum] ; unclassified Thaumarchaeota ; Candidatus Nitrosopelagicus [genus]	k__Archaea (UID2)	207	145	103	33	106	6	0	0	0	79.26	4.37	83.33	57.41	61.53	medium	5079_1	no	none	d__Archaea;p__Thermoproteota;c__Nitrososphaeria;o__Nitrososphaerales;f__Nitrosopumilaceae;g__Nitrosopelagicus;s__Nitrosopelagicus brevis	GCF_000812185.1	95.0	d__Archaea;p__Thermoproteota;c__Nitrososphaeria;o__Nitrososphaerales;f__Nitrosopumilaceae;g__Nitrosopelagicus;s__Nitrosopelagicus brevis	97.35	0.99	GCF_000812185.1	95.0	d__Archaea;p__Thermoproteota;c__Nitrososphaeria;o__Nitrososphaerales;f__Nitrosopumilaceae;g__Nitrosopelagicus;s__Nitrosopelagicus brevis	97.35	0.99	d__Archaea;p__Thermoproteota;c__Nitrososphaeria;o__Nitrososphaerales;f__Nitrosopumilaceae;g__Nitrosopelagicus;s__	taxonomic classification defined by topology and ANI
OceanDNA-a306	SRS2299050_bin.10	SAMD00335174	479	12702	1082979	33.84	2558	0.00	98.75219	2.109293	A16S, A23S, A5S, B16S, B23S, B5S	yes	yes	yes	AlaCGC, AlaGGC, AlaTGC, ArgCCT, ArgGCG, ArgGCG, ArgTCT, AsnGTT, AspGTC, CysGCA, GlnCTG, GlnTTG, GluCTC, GluTTC, GlyGCC, GlyTCC, HisGTG, IleGAT, LeuCAA, LeuCAG, LeuGAG, LeuTAA, LeuTAG, LysCTT, LysTTT, MetCAT, MetCAT, PheGAA, SerCGA, SerGGA, SerTGA, ThrGGT, ThrGGT, TrpCCA, ValCAC, ValGAC, ValGAC, ValTAC	18	root ; cellular organisms ; Archaea ; TACK group ; Thaumarchaeota [phylum] ; unclassified Thaumarchaeota ; Candidatus Nitrosopelagicus [genus]	k__Archaea (UID2)	207	145	103	17	118	10	0	0	0	88.27	3.77	90.00	69.42	73.34	medium	5079_1	no	none	d__Archaea;p__Thermoproteota;c__Nitrososphaeria;o__Nitrososphaerales;f__Nitrosopumilaceae;g__Nitrosopelagicus;s__Nitrosopelagicus brevis	GCF_000812185.1	95.0	d__Archaea;p__Thermoproteota;c__Nitrososphaeria;o__Nitrososphaerales;f__Nitrosopumilaceae;g__Nitrosopelagicus;s__Nitrosopelagicus brevis	97.4	0.99	GCF_000812185.1	95.0	d__Archaea;p__Thermoproteota;c__Nitrososphaeria;o__Nitrososphaerales;f__Nitrosopumilaceae;g__Nitrosopelagicus;s__Nitrosopelagicus brevis	97.4	0.99	d__Archaea;p__Thermoproteota;c__Nitrososphaeria;o__Nitrososphaerales;f__Nitrosopumilaceae;g__Nitrosopelagicus;s__	taxonomic classification defined by topology and ANI
OceanDNA-a307	SRS2299052_bin.3	SAMD00335175	344	27341	1172375	33.86	4884	0.00	20.76871	1.895224	A16S, A16S, A23S, A23S_31%, A5S, B16S, B16S, B23S, B23S_31%, B5S	yes	yes	yes	AlaCGC, AlaGGC, AlaTGC, AlaTGC, ArgCCT, ArgGCG, ArgGCG, ArgTCG, ArgTCT, ArgTCT, AsnGTT, AspGTC, CysGCA, GlnCTG, GlnTTG, GluCTC, GluTTC, GlyTCC, HisGTG, IleGAT, IleGAT, LeuCAA, LeuCAG, LeuGAG, LeuTAA, LeuTAG, LysCTT, LysTTT, MetCAT, MetCAT, PheGAA, ProTGG, SerCGA, SerGCT, SerGGA, SerTGA, ThrGGT, ThrTGT, TrpCCA, TyrGTA, UndetNNN, ValCAC, ValGAC, ValTAC	20	root ; cellular organisms ; Archaea ; TACK group ; Thaumarchaeota [phylum] ; unclassified Thaumarchaeota ; Candidatus Nitrosopelagicus [genus]	k__Archaea (UID2)	207	145	103	9	133	3	0	0	0	93.61	2.02	100.00	83.51	87.76	medium	5079_1	no	none	d__Archaea;p__Thermoproteota;c__Nitrososphaeria;o__Nitrososphaerales;f__Nitrosopumilaceae;g__Nitrosopelagicus;s__Nitrosopelagicus brevis	GCF_000812185.1	95.0	d__Archaea;p__Thermoproteota;c__Nitrososphaeria;o__Nitrososphaerales;f__Nitrosopumilaceae;g__Nitrosopelagicus;s__Nitrosopelagicus brevis	97.29	0.98	GCF_000812185.1	95.0	d__Archaea;p__Thermoproteota;c__Nitrososphaeria;o__Nitrososphaerales;f__Nitrosopumilaceae;g__Nitrosopelagicus;s__Nitrosopelagicus brevis	97.29	0.98	d__Archaea;p__Thermoproteota;c__Nitrososphaeria;o__Nitrososphaerales;f__Nitrosopumilaceae;g__Nitrosopelagicus;s__	taxonomic classification defined by topology and ANI
OceanDNA-a308	SRS2299053_bin.6	SAMD00335176	460	13340	1097101	33.76	2884	0.00	49.23557	2.156953	A16S_27%, A16S_67%, A23S_38%, A23S_43%, A5S, B16S_27%, B16S_63%, B23S_38%, B23S_42%, B5S	yes	yes	yes	AlaCGC, AlaGGC, AlaTGC, AlaTGC, ArgCCT, ArgGCG, ArgTCG, ArgTCT, ArgTCT, AsnGTT, AspGTC, CysGCA, GlnCTG, GlnTTG, GluCTC, GluTTC, GlyGCC, GlyTCC, HisGTG, IleGAT, LeuCAA, LeuCAG, LeuGAG, LeuTAA, LeuTAG, LysCTT, LysTTT, MetCAT, MetCAT, PheGAA, ProTGG, SerCGA, SerGCT, SerGGA, SerTGA, ThrGGT, ThrTGT, TrpCCA, TyrGTA, UndetNNN, ValCAC, ValGAC, ValTAC	20	root ; cellular organisms ; Archaea ; TACK group ; Thaumarchaeota [phylum] ; unclassified Thaumarchaeota ; Candidatus Nitrosopelagicus [genus]	k__Archaea (UID2)	207	145	103	20	116	9	0	0	0	90.39	6.71	77.78	56.84	60.82	medium	5079_1	no	none	d__Archaea;p__Thermoproteota;c__Nitrososphaeria;o__Nitrososphaerales;f__Nitrosopumilaceae;g__Nitrosopelagicus;s__Nitrosopelagicus brevis	GCF_000812185.1	95.0	d__Archaea;p__Thermoproteota;c__Nitrososphaeria;o__Nitrososphaerales;f__Nitrosopumilaceae;g__Nitrosopelagicus;s__Nitrosopelagicus brevis	97.17	0.99	GCF_000812185.1	95.0	d__Archaea;p__Thermoproteota;c__Nitrososphaeria;o__Nitrososphaerales;f__Nitrosopumilaceae;g__Nitrosopelagicus;s__Nitrosopelagicus brevis	97.17	0.99	d__Archaea;p__Thermoproteota;c__Nitrososphaeria;o__Nitrososphaerales;f__Nitrosopumilaceae;g__Nitrosopelagicus;s__	taxonomic classification defined by topology and ANI
OceanDNA-a309	SRS2299058_bin.12	SAMD00335177	382	21302	1159866	33.90	4365	0.00	47.95456	1.651156	A16S_37%, A16S_51%, A16S_73%, A23S_32%, A23S_45%, A23S_77%, A5S, A5S, B16S_37%, B16S_46%, B16S_74%, B23S_32%, B23S_45%, B23S_78%, B5S, B5S	yes	yes	yes	AlaCGC, AlaGGC, AlaGGC, AlaTGC, ArgGCG, ArgGCG, ArgTCT, AsnGTT, AspGTC, CysGCA, GlnCTG, GlnTTG, GluCTC, GluTTC, GlyGCC, GlyTCC, GlyTCC, HisGTG, IleGAT, LeuCAA, LeuCAG, LeuGAG, LeuTAA, LeuTAG, LysTTT, MetCAT, MetCAT, PheGAA, ProTGG, SerCGA, SerGCT, SerGGA, SerTGA, ThrGGT, ThrTGT, TrpCCA, TyrGTA, ValCAC, ValGAC, ValGAC, ValTAC	20	root ; cellular organisms ; Archaea ; TACK group ; Thaumarchaeota [phylum] ; unclassified Thaumarchaeota ; Candidatus Nitrosopelagicus [genus]	k__Archaea (UID2)	207	145	103	8	127	10	0	0	0	96.04	4.99	80.00	71.09	75.28	high	5079_1	no	none	d__Archaea;p__Thermoproteota;c__Nitrososphaeria;o__Nitrososphaerales;f__Nitrosopumilaceae;g__Nitrosopelagicus;s__Nitrosopelagicus brevis	GCF_000812185.1	95.0	d__Archaea;p__Thermoproteota;c__Nitrososphaeria;o__Nitrososphaerales;f__Nitrosopumilaceae;g__Nitrosopelagicus;s__Nitrosopelagicus brevis	96.83	0.98	GCF_000812185.1	95.0	d__Archaea;p__Thermoproteota;c__Nitrososphaeria;o__Nitrososphaerales;f__Nitrosopumilaceae;g__Nitrosopelagicus;s__Nitrosopelagicus brevis	96.83	0.98	d__Archaea;p__Thermoproteota;c__Nitrososphaeria;o__Nitrososphaerales;f__Nitrosopumilaceae;g__Nitrosopelagicus;s__	taxonomic classification defined by topology and ANI
OceanDNA-a310	SRS2299060_bin.5	SAMD00335178	284	13789	1010662	33.64	4268	0.00	25.37726	1.558909	A5S, B5S	yes	no	no	AlaCGC, AlaGGC, AlaTGC, ArgGCG, ArgTCT, AsnGTT, AspGTC, CysGCA, GlnCTG, GlnTTG, GluCTC, GluTTC, GlyGCC, HisGTG, IleGAT, LeuCAA, LeuCAG, LeuGAG, LeuTAA, LeuTAG, LysCTT, LysTTT, MetCAT, ProTGG, SerCGA, SerGCT, SerGGA, SerTGA, ThrCGT, ThrGGT, ThrTGT, TrpCCA, TyrGTA, UndetNNN, ValCAC, ValTAC, ValTAC	19	root ; cellular organisms ; Archaea ; TACK group ; Thaumarchaeota [phylum] ; unclassified Thaumarchaeota ; Candidatus Nitrosopelagicus [genus]	k__Archaea (UID2)	207	145	103	15	120	10	0	0	0	88.93	6.05	70.00	58.68	62.86	medium	5079_1	no	none	d__Archaea;p__Thermoproteota;c__Nitrososphaeria;o__Nitrososphaerales;f__Nitrosopumilaceae;g__Nitrosopelagicus;s__Nitrosopelagicus brevis	GCF_000812185.1	95.0	d__Archaea;p__Thermoproteota;c__Nitrososphaeria;o__Nitrososphaerales;f__Nitrosopumilaceae;g__Nitrosopelagicus;s__Nitrosopelagicus brevis	96.87	0.97	GCF_000812185.1	95.0	d__Archaea;p__Thermoproteota;c__Nitrososphaeria;o__Nitrososphaerales;f__Nitrosopumilaceae;g__Nitrosopelagicus;s__Nitrosopelagicus brevis	96.87	0.97	d__Archaea;p__Thermoproteota;c__Nitrososphaeria;o__Nitrososphaerales;f__Nitrosopumilaceae;g__Nitrosopelagicus;s__	taxonomic classification defined by topology and ANI
OceanDNA-a311	SRS2299061_bin.3	SAMD00335179	416	18166	1164113	33.81	3535	0.00	47.26213	1.642574	A16S, A16S_45%, A23S_34%, A23S_61%, A5S, B16S, B16S_43%, B23S_34%, B23S_60%, B5S	yes	yes	yes	AlaCGC, AlaGGC, AlaTGC, AlaTGC, ArgCCT, ArgGCG, ArgTCG, ArgTCT, AsnGTT, AspGTC, CysGCA, GlnCTG, GlnTTG, GluTTC, GlyGCC, GlyTCC, HisGTG, HisGTG, IleGAT, IleGAT, LeuCAA, LeuCAG, LeuGAG, LeuTAA, LeuTAA, LeuTAG, LysCTT, LysTTT, MetCAT, MetCAT, PheGAA, ProGGG, ProTGG, SerCGA, SerGCT, SerGCT, SerGGA, SerTGA, ThrCGT, ThrGGT, ThrGGT, ThrTGT, TrpCCA, TyrGTA, UndetNNN, ValCAC, ValGAC, ValTAC	20	root ; cellular organisms ; Archaea ; TACK group ; Thaumarchaeota [phylum] ; unclassified Thaumarchaeota ; Candidatus Nitrosopelagicus [genus]	k__Archaea (UID2)	207	145	103	10	127	7	1	0	0	93.20	5.08	70.00	67.80	71.89	medium	5079_1	no	none	d__Archaea;p__Thermoproteota;c__Nitrososphaeria;o__Nitrososphaerales;f__Nitrosopumilaceae;g__Nitrosopelagicus;s__Nitrosopelagicus brevis	GCF_000812185.1	95.0	d__Archaea;p__Thermoproteota;c__Nitrososphaeria;o__Nitrososphaerales;f__Nitrosopumilaceae;g__Nitrosopelagicus;s__Nitrosopelagicus brevis	96.98	0.98	GCF_000812185.1	95.0	d__Archaea;p__Thermoproteota;c__Nitrososphaeria;o__Nitrososphaerales;f__Nitrosopumilaceae;g__Nitrosopelagicus;s__Nitrosopelagicus brevis	96.98	0.98	d__Archaea;p__Thermoproteota;c__Nitrososphaeria;o__Nitrososphaerales;f__Nitrosopumilaceae;g__Nitrosopelagicus;s__	taxonomic classification defined by topology and ANI
OceanDNA-a312	SRS2299062_bin.13	SAMD00335180	257	21105	1002648	33.58	4632	0.00	47.93736	1.535546	A5S, B5S	yes	no	no	AlaCGC, AlaGGC, AlaTGC, ArgCCT, ArgGCG, ArgTCT, AsnGTT, AspGTC, CysGCA, GlnCTG, GlnTTG, GluCTC, GluTTC, GlyGCC, GlyTCC, HisGTG, IleGAT, LeuCAA, LeuCAG, LeuGAG, LeuTAA, LeuTAG, LysCTT, LysTTT, MetCAT, MetCAT, PheGAA, ProTGG, SerCGA, SerGCT, SerGGA, SerTGA, ThrCGT, ThrGGT, ThrTGT, TrpCCA, TyrGTA, ValCAC, ValGAC, ValTAC	20	root ; cellular organisms ; Archaea ; TACK group ; Thaumarchaeota [phylum] ; unclassified Thaumarchaeota ; Candidatus Nitrosopelagicus [genus]	k__Archaea (UID2)	207	145	103	19	118	8	0	0	0	88.13	6.80	75.00	54.13	58.35	medium	5079_1	no	none	d__Archaea;p__Thermoproteota;c__Nitrososphaeria;o__Nitrososphaerales;f__Nitrosopumilaceae;g__Nitrosopelagicus;s__Nitrosopelagicus brevis	GCF_000812185.1	95.0	d__Archaea;p__Thermoproteota;c__Nitrososphaeria;o__Nitrososphaerales;f__Nitrosopumilaceae;g__Nitrosopelagicus;s__Nitrosopelagicus brevis	96.94	0.98	GCF_000812185.1	95.0	d__Archaea;p__Thermoproteota;c__Nitrososphaeria;o__Nitrososphaerales;f__Nitrosopumilaceae;g__Nitrosopelagicus;s__Nitrosopelagicus brevis	96.94	0.98	d__Archaea;p__Thermoproteota;c__Nitrososphaeria;o__Nitrososphaerales;f__Nitrosopumilaceae;g__Nitrosopelagicus;s__	taxonomic classification defined by topology and ANI
OceanDNA-a313	SRS2299063_bin.4	SAMD00335181	254	17658	1000373	33.68	4640	0.00	28.03761	1.55195	A16S_36%, A5S, B16S_32%, B5S	yes	yes	no	AlaCGC, AlaGGC, AlaTGC, AlaTGC, ArgCCT, ArgGCG, ArgTCT, AsnGTT, AspGTC, GlnCTG, GlnCTG, GlnTTG, GluCTC, GluTTC, GlyGCC, GlyTCC, HisGTG, IleGAT, LeuCAA, LeuCAG, LeuGAG, LeuTAA, LeuTAG, LysCTT, LysTTT, MetCAT, MetCAT, PheGAA, ProTGG, SerCGA, SerGCT, SerGGA, SerTGA, ThrGGT, ThrTGT, TrpCCA, TyrGTA, UndetNNN, ValCAC, ValGAC, ValTAC	19	root ; cellular organisms ; Archaea ; TACK group ; Thaumarchaeota [phylum] ; unclassified Thaumarchaeota ; Candidatus Nitrosopelagicus [genus]	k__Archaea (UID2)	207	145	103	27	113	5	0	0	0	83.04	4.21	100.00	61.99	66.21	medium	5079_1	no	none	d__Archaea;p__Thermoproteota;c__Nitrososphaeria;o__Nitrososphaerales;f__Nitrosopumilaceae;g__Nitrosopelagicus;s__Nitrosopelagicus brevis	GCF_000812185.1	95.0	d__Archaea;p__Thermoproteota;c__Nitrososphaeria;o__Nitrososphaerales;f__Nitrosopumilaceae;g__Nitrosopelagicus;s__Nitrosopelagicus brevis	96.86	0.96	GCF_000812185.1	95.0	d__Archaea;p__Thermoproteota;c__Nitrososphaeria;o__Nitrososphaerales;f__Nitrosopumilaceae;g__Nitrosopelagicus;s__Nitrosopelagicus brevis	96.86	0.96	d__Archaea;p__Thermoproteota;c__Nitrososphaeria;o__Nitrososphaerales;f__Nitrosopumilaceae;g__Nitrosopelagicus;s__	taxonomic classification defined by topology and ANI
OceanDNA-a314	SRS2299068_bin.6	SAMD00335182	273	14916	959586	33.55	4181	0.00	62.33487	1.841005	A16S, A23S, A5S, B16S, B23S, B5S	yes	yes	yes	AlaCGC, AlaGGC, AlaTGC, ArgCCT, ArgGCG, ArgTCT, AsnGTT, AspGTC, GlnCTG, GlnTTG, GluCTC, GluTTC, GlyGCC, GlyTCC, HisGTG, IleGAT, LeuCAA, LeuCAG, LeuGAG, LeuTAA, LysCTT, LysTTT, MetCAT, MetCAT, SerCGA, SerGCT, SerTGA, ThrCGT, ThrCGT, ThrGGT, ThrTGT, TrpCCA, UndetNNN, ValCAC, ValGAC, ValTAC	16	root ; cellular organisms ; Archaea ; TACK group ; Thaumarchaeota [phylum] ; unclassified Thaumarchaeota ; Candidatus Nitrosopelagicus [genus]	k__Archaea (UID2)	207	145	103	14	122	9	0	0	0	89.00	5.50	77.78	61.50	65.67	medium	5079_1	no	none	d__Archaea;p__Thermoproteota;c__Nitrososphaeria;o__Nitrososphaerales;f__Nitrosopumilaceae;g__Nitrosopelagicus;s__Nitrosopelagicus brevis	GCF_000812185.1	95.0	d__Archaea;p__Thermoproteota;c__Nitrososphaeria;o__Nitrososphaerales;f__Nitrosopumilaceae;g__Nitrosopelagicus;s__Nitrosopelagicus brevis	97.24	0.98	GCF_000812185.1	95.0	d__Archaea;p__Thermoproteota;c__Nitrososphaeria;o__Nitrososphaerales;f__Nitrosopumilaceae;g__Nitrosopelagicus;s__Nitrosopelagicus brevis	97.24	0.98	d__Archaea;p__Thermoproteota;c__Nitrososphaeria;o__Nitrososphaerales;f__Nitrosopumilaceae;g__Nitrosopelagicus;s__	taxonomic classification defined by topology and ANI
OceanDNA-a315	SRS2299069_bin.7	SAMD00335183	405	9181	895436	34.16	2455	0.00	6.530793	1.73045	A16S_43%, A23S, A5S, B16S_43%, B23S, B5S	yes	yes	yes	AlaCGC, AlaGGC, ArgCCT, ArgTCT, AsnGTT, CysGCA, GlnCTG, GlnTTG, GluCTC, GluTTC, GlyTCC, HisGTG, IleGAT, LeuCAG, LeuGAG, LeuTAA, LeuTAG, LysCTT, LysTTT, MetCAT, PheGAA, ProTGG, SerGCT, SerGGA, SerTGA, ThrCGT, ThrGGT, ThrTGT, TrpCCA, TyrGTA, UndetNNN, ValCAC, ValGAC, ValTAC	19	root ; cellular organisms ; Archaea ; TACK group ; Thaumarchaeota [phylum] ; unclassified Thaumarchaeota ; Candidatus Nitrosopelagicus [genus]	k__Archaea (UID2)	207	145	103	35	109	1	0	0	0	74.27	0.32	0.00	72.67	76.57	medium	5079_1	no	none	d__Archaea;p__Thermoproteota;c__Nitrososphaeria;o__Nitrososphaerales;f__Nitrosopumilaceae;g__Nitrosopelagicus;s__Nitrosopelagicus brevis	GCF_000812185.1	95.0	d__Archaea;p__Thermoproteota;c__Nitrososphaeria;o__Nitrososphaerales;f__Nitrosopumilaceae;g__Nitrosopelagicus;s__Nitrosopelagicus brevis	97.18	0.98	GCF_000812185.1	95.0	d__Archaea;p__Thermoproteota;c__Nitrososphaeria;o__Nitrososphaerales;f__Nitrosopumilaceae;g__Nitrosopelagicus;s__Nitrosopelagicus brevis	97.18	0.98	d__Archaea;p__Thermoproteota;c__Nitrososphaeria;o__Nitrososphaerales;f__Nitrosopumilaceae;g__Nitrosopelagicus;s__	taxonomic classification defined by topology and ANI
OceanDNA-a316	SRS2299070_bin.15	SAMD00335184	264	14527	917099	33.84	3967	0.00	11.22125	1.841241	A5S, B5S	yes	no	no	AlaGGC, AlaTGC, ArgCCT, ArgGCG, ArgTCT, AsnGTT, AspGTC, CysGCA, GlnCTG, GlnTTG, GluCTC, GluTTC, GlyGCC, GlyTCC, HisGTG, IleGAT, LeuCAA, LeuCAG, LeuGAG, LeuTAA, LeuTAG, LysCTT, LysCTT, LysTTT, MetCAT, ProTGG, SerCGA, SerGCT, SerGGA, SerTGA, ThrGGT, ThrTGT, TrpCCA, TyrGTA, ValCAC, ValGAC, ValTAC	19	root ; cellular organisms ; Archaea ; TACK group ; Thaumarchaeota [phylum] ; unclassified Thaumarchaeota ; Candidatus Nitrosopelagicus [genus]	k__Archaea (UID2)	207	145	103	19	122	4	0	0	0	85.52	3.40	50.00	68.52	72.66	medium	5079_1	no	none	d__Archaea;p__Thermoproteota;c__Nitrososphaeria;o__Nitrososphaerales;f__Nitrosopumilaceae;g__Nitrosopelagicus;s__Nitrosopelagicus brevis	GCF_000812185.1	95.0	d__Archaea;p__Thermoproteota;c__Nitrososphaeria;o__Nitrososphaerales;f__Nitrosopumilaceae;g__Nitrosopelagicus;s__Nitrosopelagicus brevis	97.3	0.99	GCF_000812185.1	95.0	d__Archaea;p__Thermoproteota;c__Nitrososphaeria;o__Nitrososphaerales;f__Nitrosopumilaceae;g__Nitrosopelagicus;s__Nitrosopelagicus brevis	97.3	0.99	d__Archaea;p__Thermoproteota;c__Nitrososphaeria;o__Nitrososphaerales;f__Nitrosopumilaceae;g__Nitrosopelagicus;s__	taxonomic classification defined by topology and ANI
OceanDNA-a317	SRS2299072_bin.10	SAMD00335185	284	19834	966380	33.47	3880	0.00	62.25627	1.856495	A5S, B5S	yes	no	no	AlaCGC, AlaGGC, AlaTGC, ArgCCT, ArgGCG, ArgGCG, ArgTCG, AsnGTT, AspGTC, CysGCA, GlnCTG, GlnTTG, GluCTC, GluTTC, GlyGCC, GlyTCC, HisGTG, IleGAT, LeuCAA, LeuGAG, LeuTAA, LeuTAG, LysCTT, LysTTT, MetCAT, MetCAT, PheGAA, ProTGG, SerCGA, SerGCT, SerGGA, SerTGA, ThrCGT, ThrCGT, ThrGGT, TrpCCA, TyrGTA, UndetNNN, ValCAC, ValGAC, ValTAC	20	root ; cellular organisms ; Archaea ; TACK group ; Thaumarchaeota [phylum] ; unclassified Thaumarchaeota ; Candidatus Nitrosopelagicus [genus]	k__Archaea (UID2)	207	145	103	37	105	3	0	0	0	80.25	1.78	100.00	71.35	75.48	medium	5079_1	no	none	d__Archaea;p__Thermoproteota;c__Nitrososphaeria;o__Nitrososphaerales;f__Nitrosopumilaceae;g__Nitrosopelagicus;s__Nitrosopelagicus brevis	GCF_000812185.1	95.0	d__Archaea;p__Thermoproteota;c__Nitrososphaeria;o__Nitrososphaerales;f__Nitrosopumilaceae;g__Nitrosopelagicus;s__Nitrosopelagicus brevis	97.17	0.96	GCF_000812185.1	95.0	d__Archaea;p__Thermoproteota;c__Nitrososphaeria;o__Nitrososphaerales;f__Nitrosopumilaceae;g__Nitrosopelagicus;s__Nitrosopelagicus brevis	97.17	0.96	d__Archaea;p__Thermoproteota;c__Nitrososphaeria;o__Nitrososphaerales;f__Nitrosopumilaceae;g__Nitrosopelagicus;s__	taxonomic classification defined by topology and ANI
OceanDNA-a318	SRS2299075_bin.15	SAMD00335186	301	10318	857594	33.45	3070	0.00	108.8606	1.829857	A5S, B5S	yes	no	no	AlaCGC, AlaGGC, AlaTGC, ArgCCT, ArgGCG, AsnGTT, AspGTC, CysGCA, GlnCTG, GlnTTG, GluCTC, GluTTC, HisGTG, IleGAT, LeuCAA, LeuCAG, LeuGAG, LeuTAA, LeuTAG, LysTTT, MetCAT, ProTGG, SerCGA, SerGGA, SerTGA, ThrGGT, ThrTGT, ThrTGT, TrpCCA, TyrGTA, ValCAC, ValGAC, ValTAC	18	root ; cellular organisms ; Archaea ; TACK group ; Thaumarchaeota [phylum] ; unclassified Thaumarchaeota ; Candidatus Nitrosopelagicus [genus]	k__Archaea (UID2)	207	145	103	37	103	5	0	0	0	75.86	4.21	100.00	54.81	58.82	medium	5079_1	no	none	d__Archaea;p__Thermoproteota;c__Nitrososphaeria;o__Nitrososphaerales;f__Nitrosopumilaceae;g__Nitrosopelagicus;s__Nitrosopelagicus brevis	GCF_000812185.1	95.0	d__Archaea;p__Thermoproteota;c__Nitrososphaeria;o__Nitrososphaerales;f__Nitrosopumilaceae;g__Nitrosopelagicus;s__Nitrosopelagicus brevis	97.35	0.96	GCF_000812185.1	95.0	d__Archaea;p__Thermoproteota;c__Nitrososphaeria;o__Nitrososphaerales;f__Nitrosopumilaceae;g__Nitrosopelagicus;s__Nitrosopelagicus brevis	97.35	0.96	d__Archaea;p__Thermoproteota;c__Nitrososphaeria;o__Nitrososphaerales;f__Nitrosopumilaceae;g__Nitrosopelagicus;s__	taxonomic classification defined by topology and ANI
OceanDNA-a319	SRS2299078_bin.1	SAMD00335187	415	10501	958210	34.29	2691	0.00	10.41245	1.768952	A16S_28%, A16S_31%, A16S_40%, A16S_59%, A16S_61%, A16S_63%, A16S_64%, A16S_77%, A23S_28%, A23S_30%, A23S_32%, A23S_39%, A23S_51%, A5.8S_64%, A5S, B16S_33%, B16S_42%, B16S_58%, B16S_60%, B16S_65%, B16S_65%, B16S_77%, B23S_25%, B23S_28%, B23S_31%, B23S_32%, B23S_33%, B23S_43%, B23S_51%, B5S	yes	yes	yes	AlaCGC, AlaGGC, AlaTGC, AlaTGC, AlaTGC, ArgCCT, ArgGCG, ArgTCT, AsnGTT, AspGTC, CysGCA, GlnCTG, GlnTTG, GluCTC, GluTTC, GlyGCC, GlyTCC, GlyTCC, HisGTG, IleGAT, IleGAT, IleGAT, LeuCAA, LeuCAG, LeuGAG, LeuTAA, LeuTAG, LysCTT, LysCTT, LysTTT, MetCAT, PheGAA, ProTGG, SerCGA, SerTGA, ThrGGT, TrpCCA, TyrGTA, TyrGTA, ValCAC, ValGAC, ValGAC, ValTAC	20	root ; cellular organisms ; Archaea ; TACK group ; Thaumarchaeota [phylum] ; unclassified Thaumarchaeota ; Candidatus Nitrosopelagicus [genus]	k__Archaea (UID2)	207	145	103	37	105	3	0	0	0	77.13	1.12	100.00	71.53	75.48	medium	5079_1	no	none	d__Archaea;p__Thermoproteota;c__Nitrososphaeria;o__Nitrososphaerales;f__Nitrosopumilaceae;g__Nitrosopelagicus;s__Nitrosopelagicus brevis	GCF_000812185.1	95.0	d__Archaea;p__Thermoproteota;c__Nitrososphaeria;o__Nitrososphaerales;f__Nitrosopumilaceae;g__Nitrosopelagicus;s__Nitrosopelagicus brevis	96.79	1.0	GCF_000812185.1	95.0	d__Archaea;p__Thermoproteota;c__Nitrososphaeria;o__Nitrososphaerales;f__Nitrosopumilaceae;g__Nitrosopelagicus;s__Nitrosopelagicus brevis	96.79	1.0	d__Archaea;p__Thermoproteota;c__Nitrososphaeria;o__Nitrososphaerales;f__Nitrosopumilaceae;g__Nitrosopelagicus;s__	taxonomic classification defined by topology and ANI
OceanDNA-a320	SRS2299081_bin.6	SAMD00335188	341	18603	1154456	33.84	4776	0.00	28.54427	1.66205	A16S_30%, A16S_50%, A23S_26%, A23S_27%, A23S_52%, A5S, A5S, B16S_30%, B16S_44%, B23S_25%, B23S_27%, B23S_52%, B5S, B5S	yes	yes	yes	AlaCGC, AlaGGC, AlaTGC, ArgGCG, ArgTCG, ArgTCT, AsnGTT, AspGTC, CysGCA, GlnCTG, GlnTTG, GluCTC, GluTTC, GlyGCC, GlyTCC, HisGTG, IleGAT, LeuCAA, LeuCAG, LeuGAG, LeuTAA, LeuTAG, LysCTT, LysTTT, MetCAT, ProTGG, SerCGA, SerGCT, SerGGA, SerTGA, ThrGGT, ThrTGT, TrpCCA, TyrGTA, UndetNNN, ValCAC, ValGAC, ValGAC, ValTAC	19	root ; cellular organisms ; Archaea ; TACK group ; Thaumarchaeota [phylum] ; unclassified Thaumarchaeota ; Candidatus Nitrosopelagicus [genus]	k__Archaea (UID2)	207	145	103	10	125	10	0	0	0	93.47	5.66	90.00	65.17	69.41	medium	5079_1	no	none	d__Archaea;p__Thermoproteota;c__Nitrososphaeria;o__Nitrososphaerales;f__Nitrosopumilaceae;g__Nitrosopelagicus;s__Nitrosopelagicus brevis	GCF_000812185.1	95.0	d__Archaea;p__Thermoproteota;c__Nitrososphaeria;o__Nitrososphaerales;f__Nitrosopumilaceae;g__Nitrosopelagicus;s__Nitrosopelagicus brevis	96.9	0.98	GCF_000812185.1	95.0	d__Archaea;p__Thermoproteota;c__Nitrososphaeria;o__Nitrososphaerales;f__Nitrosopumilaceae;g__Nitrosopelagicus;s__Nitrosopelagicus brevis	96.9	0.98	d__Archaea;p__Thermoproteota;c__Nitrososphaeria;o__Nitrososphaerales;f__Nitrosopumilaceae;g__Nitrosopelagicus;s__	taxonomic classification defined by topology and ANI
OceanDNA-a321	SRS2299083_bin.7	SAMD00335189	241	10754	726554	33.56	3150	0.00	259.5365	1.346365	A5S, B5S	yes	no	no	AlaCGC, AlaGGC, AlaTGC, ArgCCT, ArgGCG, AsnGTT, AspGTC, GlnCTG, GluCTC, GlyGCC, HisGTG, LeuCAA, LeuCAG, LeuTAG, LysTTT, MetCAT, PheGAA, ProTGG, SerCGA, SerGGA, SerTGA, ThrTGT, TrpCCA, TrpCCA, TyrGTA, UndetNNN, ValGAC, ValTAC, ValTAC	18	root ; cellular organisms ; Archaea ; TACK group ; Thaumarchaeota [phylum] ; unclassified Thaumarchaeota ; Candidatus Nitrosopelagicus [genus]	k__Archaea (UID2)	207	145	103	37	105	3	0	0	0	76.26	2.27	100.00	64.91	68.94	medium	5079_1	no	none	d__Archaea;p__Thermoproteota;c__Nitrososphaeria;o__Nitrososphaerales;f__Nitrosopumilaceae;g__Nitrosopelagicus;s__Nitrosopelagicus brevis	GCF_000812185.1	95.0	d__Archaea;p__Thermoproteota;c__Nitrososphaeria;o__Nitrososphaerales;f__Nitrosopumilaceae;g__Nitrosopelagicus;s__Nitrosopelagicus brevis	97.16	0.98	GCF_000812185.1	95.0	d__Archaea;p__Thermoproteota;c__Nitrososphaeria;o__Nitrososphaerales;f__Nitrosopumilaceae;g__Nitrosopelagicus;s__Nitrosopelagicus brevis	97.16	0.98	d__Archaea;p__Thermoproteota;c__Nitrososphaeria;o__Nitrososphaerales;f__Nitrosopumilaceae;g__Nitrosopelagicus;s__	taxonomic classification defined by topology and ANI
OceanDNA-a322	SRS2299084_bin.7	SAMD00335190	233	27413	1030828	33.72	5454	0.00	23.8713	1.628503	A16S_51%, A5S, B16S_47%, B5S	yes	yes	no	AlaCGC, AlaGGC, AlaTGC, ArgCCT, ArgGCG, ArgGCG, ArgTCT, AsnGTT, AspGTC, GlnCTG, GlnTTG, GluCTC, GluTTC, GlyGCC, GlyGCC, GlyTCC, HisGTG, IleGAT, LeuCAA, LeuCAG, LeuCAG, LeuGAG, LeuTAA, LysCTT, LysTTT, MetCAT, MetCAT, PheGAA, ProTGG, SerCGA, SerGGA, SerTGA, ThrCGT, ThrGGT, ThrTGT, TrpCCA, UndetNNN, ValCAC, ValGAC, ValTAC	18	root ; cellular organisms ; Archaea ; TACK group ; Thaumarchaeota [phylum] ; unclassified Thaumarchaeota ; Candidatus Nitrosopelagicus [genus]	k__Archaea (UID2)	207	145	103	16	121	8	0	0	0	88.20	5.25	87.50	61.95	66.25	medium	5079_1	no	none	d__Archaea;p__Thermoproteota;c__Nitrososphaeria;o__Nitrososphaerales;f__Nitrosopumilaceae;g__Nitrosopelagicus;s__Nitrosopelagicus brevis	GCF_000812185.1	95.0	d__Archaea;p__Thermoproteota;c__Nitrososphaeria;o__Nitrososphaerales;f__Nitrosopumilaceae;g__Nitrosopelagicus;s__Nitrosopelagicus brevis	96.81	0.97	GCF_000812185.1	95.0	d__Archaea;p__Thermoproteota;c__Nitrososphaeria;o__Nitrososphaerales;f__Nitrosopumilaceae;g__Nitrosopelagicus;s__Nitrosopelagicus brevis	96.81	0.97	d__Archaea;p__Thermoproteota;c__Nitrososphaeria;o__Nitrososphaerales;f__Nitrosopumilaceae;g__Nitrosopelagicus;s__	taxonomic classification defined by topology and ANI
OceanDNA-a323	SRS2299086_bin.6	SAMD00335191	263	13822	956541	33.76	4234	0.00	14.60304	1.55661	A5S, B5S	yes	no	no	AlaCGC, AlaCGC, AlaGGC, AlaTGC, ArgGCG, ArgTCT, AsnGTT, AspGTC, CysGCA, GlnCTG, GlnTTG, GluCTC, GluTTC, GlyTCC, HisGTG, IleGAT, LeuCAA, LeuCAG, LeuGAG, LeuTAA, LeuTAG, LysCTT, LysTTT, MetCAT, ProTGG, SerCGA, SerCGA, SerGGA, SerTGA, ThrGGT, TyrGTA, UndetNNN, ValCAC, ValGAC, ValTAC	18	root ; cellular organisms ; Archaea ; TACK group ; Thaumarchaeota [phylum] ; unclassified Thaumarchaeota ; Candidatus Nitrosopelagicus [genus]	k__Archaea (UID2)	207	145	103	25	112	8	0	0	0	84.39	4.52	50.00	61.79	65.97	medium	5079_1	no	none	d__Archaea;p__Thermoproteota;c__Nitrososphaeria;o__Nitrososphaerales;f__Nitrosopumilaceae;g__Nitrosopelagicus;s__Nitrosopelagicus brevis	GCF_000812185.1	95.0	d__Archaea;p__Thermoproteota;c__Nitrososphaeria;o__Nitrososphaerales;f__Nitrosopumilaceae;g__Nitrosopelagicus;s__Nitrosopelagicus brevis	97.02	0.97	GCF_000812185.1	95.0	d__Archaea;p__Thermoproteota;c__Nitrososphaeria;o__Nitrososphaerales;f__Nitrosopumilaceae;g__Nitrosopelagicus;s__Nitrosopelagicus brevis	97.02	0.97	d__Archaea;p__Thermoproteota;c__Nitrososphaeria;o__Nitrososphaerales;f__Nitrosopumilaceae;g__Nitrosopelagicus;s__	taxonomic classification defined by topology and ANI
OceanDNA-a324	SRS2299087_bin.7	SAMD00335192	259	16826	1026613	33.65	4777	0.00	28.78619	1.522641	A5S, B5S	yes	no	no	AlaCGC, AlaGGC, AlaTGC, ArgCCT, ArgGCG, ArgGCG, AsnGTT, AspGTC, GlnCTG, GlnTTG, GluCTC, GluTTC, GlyTCC, HisGTG, IleGAT, LeuCAA, LeuCAG, LeuGAG, LeuTAA, LeuTAG, LysCTT, LysTTT, MetCAT, ProTGG, SerCGA, SerCGA, SerGCT, SerGGA, SerTGA, ThrCGT, ThrGGT, ThrTGT, TrpCCA, TyrGTA, UndetNNN, ValGAC, ValTAC	18	root ; cellular organisms ; Archaea ; TACK group ; Thaumarchaeota [phylum] ; unclassified Thaumarchaeota ; Candidatus Nitrosopelagicus [genus]	k__Archaea (UID2)	207	145	103	21	116	8	0	0	0	87.90	6.63	62.50	54.75	58.99	medium	5079_1	no	none	d__Archaea;p__Thermoproteota;c__Nitrososphaeria;o__Nitrososphaerales;f__Nitrosopumilaceae;g__Nitrosopelagicus;s__Nitrosopelagicus brevis	GCF_000812185.1	95.0	d__Archaea;p__Thermoproteota;c__Nitrososphaeria;o__Nitrososphaerales;f__Nitrosopumilaceae;g__Nitrosopelagicus;s__Nitrosopelagicus brevis	96.84	0.96	GCF_000812185.1	95.0	d__Archaea;p__Thermoproteota;c__Nitrososphaeria;o__Nitrososphaerales;f__Nitrosopumilaceae;g__Nitrosopelagicus;s__Nitrosopelagicus brevis	96.84	0.96	d__Archaea;p__Thermoproteota;c__Nitrososphaeria;o__Nitrososphaerales;f__Nitrosopumilaceae;g__Nitrosopelagicus;s__	taxonomic classification defined by topology and ANI
OceanDNA-a325	SRS2299088_bin.26	SAMD00335193	441	11102	1000722	33.85	2497	0.00	132.2626	1.561646	A16S, A23S_77%, A5S, B16S, B23S_76%, B5S	yes	yes	yes	AlaCGC, AlaGGC, AlaTGC, ArgGCG, ArgTCT, AsnGTT, AspGTC, CysGCA, GlnCTG, GlnTTG, GlnTTG, GluTTC, GlyGCC, GlyTCC, HisGTG, IleGAT, LeuCAA, LeuCAG, LeuGAG, LeuTAA, LeuTAG, LysCTT, LysTTT, MetCAT, SerCGA, SerGCT, SerTGA, ThrGGT, ThrTGT, TrpCCA, TrpCCA, TyrGTA, ValCAC, ValGAC, ValTAC	18	root ; cellular organisms ; Archaea ; TACK group ; Thaumarchaeota [phylum] ; unclassified Thaumarchaeota ; Candidatus Nitrosopelagicus [genus]	k__Archaea (UID2)	207	145	103	31	109	5	0	0	0	83.07	3.24	80.00	66.87	70.78	medium	5079_1	no	none	d__Archaea;p__Thermoproteota;c__Nitrososphaeria;o__Nitrososphaerales;f__Nitrosopumilaceae;g__Nitrosopelagicus;s__Nitrosopelagicus brevis	GCF_000812185.1	95.0	d__Archaea;p__Thermoproteota;c__Nitrososphaeria;o__Nitrososphaerales;f__Nitrosopumilaceae;g__Nitrosopelagicus;s__Nitrosopelagicus brevis	97.07	0.95	GCF_000812185.1	95.0	d__Archaea;p__Thermoproteota;c__Nitrososphaeria;o__Nitrososphaerales;f__Nitrosopumilaceae;g__Nitrosopelagicus;s__Nitrosopelagicus brevis	97.07	0.95	d__Archaea;p__Thermoproteota;c__Nitrososphaeria;o__Nitrososphaerales;f__Nitrosopumilaceae;g__Nitrosopelagicus;s__	taxonomic classification defined by topology and ANI
OceanDNA-a326	SRS2299089_bin.19	SAMD00335194	244	22228	1013050	33.79	5175	0.00	16.12364	1.609223	A5S, B5S	yes	no	no	AlaCGC, AlaGGC, AlaTGC, ArgCCT, ArgGCG, ArgTCT, AsnGTT, AspGTC, CysGCA, GlnCTG, GlnTTG, GluCTC, GluTTC, GlyGCC, GlyTCC, HisGTG, IleGAT, LeuCAA, LeuCAG, LeuGAG, LeuTAA, LeuTAG, LysCTT, LysTTT, MetCAT, PheGAA, ProTGG, SerCGA, SerGGA, SerTGA, ThrCGT, ThrGGT, TrpCCA, TyrGTA, UndetNNN, ValCAC, ValGAC, ValTAC	20	root ; cellular organisms ; Archaea ; TACK group ; Thaumarchaeota [phylum] ; unclassified Thaumarchaeota ; Candidatus Nitrosopelagicus [genus]	k__Archaea (UID2)	207	145	103	15	127	3	0	0	0	89.32	0.88	66.67	84.92	89.20	medium	5079_1	no	none	d__Archaea;p__Thermoproteota;c__Nitrososphaeria;o__Nitrososphaerales;f__Nitrosopumilaceae;g__Nitrosopelagicus;s__Nitrosopelagicus brevis	GCF_000812185.1	95.0	d__Archaea;p__Thermoproteota;c__Nitrososphaeria;o__Nitrososphaerales;f__Nitrosopumilaceae;g__Nitrosopelagicus;s__Nitrosopelagicus brevis	96.92	0.97	GCF_000812185.1	95.0	d__Archaea;p__Thermoproteota;c__Nitrososphaeria;o__Nitrososphaerales;f__Nitrosopumilaceae;g__Nitrosopelagicus;s__Nitrosopelagicus brevis	96.92	0.97	d__Archaea;p__Thermoproteota;c__Nitrososphaeria;o__Nitrososphaerales;f__Nitrosopumilaceae;g__Nitrosopelagicus;s__	taxonomic classification defined by topology and ANI
OceanDNA-a327	SRS2299090_bin.3	SAMD00335195	220	23506	1063296	33.68	6096	0.00	21.76816	1.518545	A16S, A23S, A5S, B16S, B23S, B5S	yes	yes	yes	AlaCGC, AlaGGC, AlaTGC, ArgGCG, AsnGTT, AspGTC, CysGCA, GlnCTG, GlnCTG, GlnTTG, GluCTC, GluTTC, GlyGCC, GlyTCC, HisGTG, IleGAT, LeuCAA, LeuCAG, LeuGAG, LeuTAA, LeuTAG, LysCTT, LysCTT, LysTTT, MetCAT, MetCAT, PheGAA, ProTGG, SerCGA, SerGCT, SerGGA, SerTGA, ThrCGT, ThrGGT, ThrTGT, TrpCCA, UndetNNN, ValCAC, ValGAC, ValTAC	19	root ; cellular organisms ; Archaea ; TACK group ; Thaumarchaeota [phylum] ; unclassified Thaumarchaeota ; Candidatus Nitrosopelagicus [genus]	k__Archaea (UID2)	207	145	103	14	121	10	0	0	0	90.46	7.43	90.00	53.31	57.67	medium	5079_1	no	none	d__Archaea;p__Thermoproteota;c__Nitrososphaeria;o__Nitrososphaerales;f__Nitrosopumilaceae;g__Nitrosopelagicus;s__Nitrosopelagicus brevis	GCF_000812185.1	95.0	d__Archaea;p__Thermoproteota;c__Nitrososphaeria;o__Nitrososphaerales;f__Nitrosopumilaceae;g__Nitrosopelagicus;s__Nitrosopelagicus brevis	96.92	0.97	GCF_000812185.1	95.0	d__Archaea;p__Thermoproteota;c__Nitrososphaeria;o__Nitrososphaerales;f__Nitrosopumilaceae;g__Nitrosopelagicus;s__Nitrosopelagicus brevis	96.92	0.97	d__Archaea;p__Thermoproteota;c__Nitrososphaeria;o__Nitrososphaerales;f__Nitrosopumilaceae;g__Nitrosopelagicus;s__	taxonomic classification defined by topology and ANI
OceanDNA-a328	SRS2299093_bin.10	SAMD00335196	267	10829	804113	33.91	3294	0.00	11.58674	1.573243	A5S, B5S	yes	no	no	AlaCGC, AlaGGC, AlaTGC, ArgCCT, ArgGCG, ArgTCT, AsnGTT, CysGCA, GlnCTG, GlnTTG, GluCTC, GluTTC, GlyTCC, HisGTG, IleGAT, LeuCAA, LeuGAG, LeuTAG, LysTTT, PheGAA, SerCGA, ThrTGT, TrpCCA, ValCAC, ValGAC	16	root ; cellular organisms ; Archaea ; TACK group ; Thaumarchaeota [phylum] ; unclassified Thaumarchaeota ; Candidatus Nitrosopelagicus [genus]	k__Archaea (UID2)	207	145	103	41	99	5	0	0	0	70.48	2.17	80.00	59.63	63.68	medium	5079_1	no	none	d__Archaea;p__Thermoproteota;c__Nitrososphaeria;o__Nitrososphaerales;f__Nitrosopumilaceae;g__Nitrosopelagicus;s__Nitrosopelagicus brevis	GCF_000812185.1	95.0	d__Archaea;p__Thermoproteota;c__Nitrososphaeria;o__Nitrososphaerales;f__Nitrosopumilaceae;g__Nitrosopelagicus;s__Nitrosopelagicus brevis	96.83	0.97	GCF_000812185.1	95.0	d__Archaea;p__Thermoproteota;c__Nitrososphaeria;o__Nitrososphaerales;f__Nitrosopumilaceae;g__Nitrosopelagicus;s__Nitrosopelagicus brevis	96.83	0.97	d__Archaea;p__Thermoproteota;c__Nitrososphaeria;o__Nitrososphaerales;f__Nitrosopumilaceae;g__Nitrosopelagicus;s__	taxonomic classification defined by topology and ANI
OceanDNA-a329	SRS2299094_bin.8	SAMD00335197	277	12534	904784	33.61	3657	0.00	29.02905	2.092242	A5S, B5S	yes	no	no	AlaCGC, AlaGGC, AlaGGC, AlaTGC, ArgTCT, AsnGTT, AspGTC, CysGCA, GlnCTG, GluCTC, GluTTC, GlyGCC, GlyTCC, HisGTG, IleGAT, LeuCAA, LeuCAG, LeuGAG, LeuTAA, LeuTAG, LysCTT, LysTTT, MetCAT, SerCGA, SerGCT, SerGGA, SerTGA, ThrCGT, ThrGGT, ThrTGT, TrpCCA, ValCAC, ValGAC, ValTAC	17	root ; cellular organisms ; Archaea ; TACK group ; Thaumarchaeota [phylum] ; unclassified Thaumarchaeota ; Candidatus Nitrosopelagicus [genus]	k__Archaea (UID2)	207	145	103	34	108	3	0	0	0	79.89	1.37	100.00	73.04	77.14	medium	5079_1	no	none	d__Archaea;p__Thermoproteota;c__Nitrososphaeria;o__Nitrososphaerales;f__Nitrosopumilaceae;g__Nitrosopelagicus;s__Nitrosopelagicus brevis	GCF_000812185.1	95.0	d__Archaea;p__Thermoproteota;c__Nitrososphaeria;o__Nitrososphaerales;f__Nitrosopumilaceae;g__Nitrosopelagicus;s__Nitrosopelagicus brevis	97.54	0.96	GCF_000812185.1	95.0	d__Archaea;p__Thermoproteota;c__Nitrososphaeria;o__Nitrososphaerales;f__Nitrosopumilaceae;g__Nitrosopelagicus;s__Nitrosopelagicus brevis	97.54	0.96	d__Archaea;p__Thermoproteota;c__Nitrososphaeria;o__Nitrososphaerales;f__Nitrosopumilaceae;g__Nitrosopelagicus;s__	taxonomic classification defined by topology and ANI
OceanDNA-a330	SRS2299097_bin.21	SAMD00335198	234	18851	1015013	33.61	5761	0.00	55.46641	1.546085	A16S, A23S, A5S, B16S, B23S, B5S	yes	yes	yes	AlaCGC, AlaGGC, AlaTGC, ArgCCT, ArgGCG, ArgTCT, AsnGTT, AspGTC, CysGCA, GlnCTG, GlnTTG, GluCTC, GluTTC, GlyGCC, GlyTCC, HisGTG, IleGAT, LeuCAA, LeuCAG, LeuGAG, LeuTAA, LeuTAG, LysTTT, MetCAT, PheGAA, ProTGG, SerCGA, SerGCT, SerGCT, SerTGA, ThrCGT, ThrGGT, ThrTGT, TrpCCA, TyrGTA, UndetNNN, ValGAC, ValTAC	20	root ; cellular organisms ; Archaea ; TACK group ; Thaumarchaeota [phylum] ; unclassified Thaumarchaeota ; Candidatus Nitrosopelagicus [genus]	k__Archaea (UID2)	207	145	103	14	129	2	0	0	0	91.93	1.46	100.00	84.63	88.96	medium	5079_1	no	none	d__Archaea;p__Thermoproteota;c__Nitrososphaeria;o__Nitrososphaerales;f__Nitrosopumilaceae;g__Nitrosopelagicus;s__Nitrosopelagicus brevis	GCF_000812185.1	95.0	d__Archaea;p__Thermoproteota;c__Nitrososphaeria;o__Nitrososphaerales;f__Nitrosopumilaceae;g__Nitrosopelagicus;s__Nitrosopelagicus brevis	97.11	0.97	GCF_000812185.1	95.0	d__Archaea;p__Thermoproteota;c__Nitrososphaeria;o__Nitrososphaerales;f__Nitrosopumilaceae;g__Nitrosopelagicus;s__Nitrosopelagicus brevis	97.11	0.97	d__Archaea;p__Thermoproteota;c__Nitrososphaeria;o__Nitrososphaerales;f__Nitrosopumilaceae;g__Nitrosopelagicus;s__	taxonomic classification defined by topology and ANI
OceanDNA-a331	SRS2299098_bin.16	SAMD00335199	275	19839	962699	33.63	3867	0.00	74.44094	1.650627	A16S, A23S, A5S, B16S, B23S, B5S	yes	yes	yes	AlaGGC, AlaTGC, ArgGCG, ArgTCT, AsnGTT, AspGTC, CysGCA, GlnCTG, GlnTTG, GluCTC, GluTTC, GlyGCC, GlyTCC, HisGTG, IleGAT, LeuCAA, LeuCAG, LeuGAG, LeuTAA, LeuTAG, LysCTT, LysTTT, MetCAT, PheGAA, ProTGG, SerCGA, SerGCT, SerGCT, SerTGA, ThrCGT, ThrGGT, ThrTGT, TrpCCA, TyrGTA, UndetNNN, ValCAC, ValGAC, ValTAC	20	root ; cellular organisms ; Archaea ; TACK group ; Thaumarchaeota [phylum] ; unclassified Thaumarchaeota ; Candidatus Nitrosopelagicus [genus]	k__Archaea (UID2)	207	145	103	22	120	3	0	0	0	86.45	1.12	100.00	80.85	84.98	medium	5079_1	no	none	d__Archaea;p__Thermoproteota;c__Nitrososphaeria;o__Nitrososphaerales;f__Nitrosopumilaceae;g__Nitrosopelagicus;s__Nitrosopelagicus brevis	GCF_000812185.1	95.0	d__Archaea;p__Thermoproteota;c__Nitrososphaeria;o__Nitrososphaerales;f__Nitrosopumilaceae;g__Nitrosopelagicus;s__Nitrosopelagicus brevis	97.3	0.97	GCF_000812185.1	95.0	d__Archaea;p__Thermoproteota;c__Nitrososphaeria;o__Nitrososphaerales;f__Nitrosopumilaceae;g__Nitrosopelagicus;s__Nitrosopelagicus brevis	97.3	0.97	d__Archaea;p__Thermoproteota;c__Nitrososphaeria;o__Nitrososphaerales;f__Nitrosopumilaceae;g__Nitrosopelagicus;s__	taxonomic classification defined by topology and ANI
OceanDNA-a332	SRS2299099_bin.7	SAMD00335200	295	16838	943755	33.64	3591	0.00	40.71108	2.034482	A5S, B5S	yes	no	no	AlaCGC, AlaGGC, AlaGGC, AlaTGC, ArgGCG, ArgTCT, AsnGTT, AspGTC, GlnCTG, GlnTTG, GluCTC, GluTTC, GlyGCC, GlyTCC, HisGTG, IleGAT, LeuCAA, LeuCAG, LeuGAG, LeuTAA, LeuTAG, LysCTT, LysTTT, MetCAT, MetCAT, PheGAA, ProTGG, SerCGA, SerTGA, ThrGGT, ThrTGT, TrpCCA, TrpCCA, UndetNNN, ValCAC, ValGAC, ValTAC	18	root ; cellular organisms ; Archaea ; TACK group ; Thaumarchaeota [phylum] ; unclassified Thaumarchaeota ; Candidatus Nitrosopelagicus [genus]	k__Archaea (UID2)	207	145	103	25	113	7	0	0	0	84.43	4.77	85.71	60.58	64.67	medium	5079_1	no	none	d__Archaea;p__Thermoproteota;c__Nitrososphaeria;o__Nitrososphaerales;f__Nitrosopumilaceae;g__Nitrosopelagicus;s__Nitrosopelagicus brevis	GCF_000812185.1	95.0	d__Archaea;p__Thermoproteota;c__Nitrososphaeria;o__Nitrososphaerales;f__Nitrosopumilaceae;g__Nitrosopelagicus;s__Nitrosopelagicus brevis	97.41	0.97	GCF_000812185.1	95.0	d__Archaea;p__Thermoproteota;c__Nitrososphaeria;o__Nitrososphaerales;f__Nitrosopumilaceae;g__Nitrosopelagicus;s__Nitrosopelagicus brevis	97.41	0.97	d__Archaea;p__Thermoproteota;c__Nitrososphaeria;o__Nitrososphaerales;f__Nitrosopumilaceae;g__Nitrosopelagicus;s__	taxonomic classification defined by topology and ANI
OceanDNA-a333	SRS2299102_bin.1	SAMD00335201	279	12734	832885	33.33	3104	0.00	99.04303	1.486958	A16S, A23S, A5S, B16S, B23S, B5S	yes	yes	yes	AlaCGC, AlaGGC, AlaTGC, ArgGCG, ArgTCT, AsnGTT, AspGTC, GlnCTG, GlnTTG, GluCTC, GluTTC, GlyGCC, GlyTCC, HisGTG, IleGAT, LeuCAA, LeuCAG, LeuCAG, LeuGAG, LeuTAA, LeuTAG, LysTTT, MetCAT, SerCGA, SerGCT, SerGGA, SerTGA, ThrCGT, ThrCGT, ThrCGT, ThrGGT, ThrTGT, TrpCCA, UndetNNN, ValGAC, ValTAC	16	root ; cellular organisms ; Archaea ; TACK group ; Thaumarchaeota [phylum] ; unclassified Thaumarchaeota ; Candidatus Nitrosopelagicus [genus]	k__Archaea (UID2)	207	145	103	32	110	3	0	0	0	77.27	1.53	66.67	69.62	73.64	medium	5079_1	no	none	d__Archaea;p__Thermoproteota;c__Nitrososphaeria;o__Nitrososphaerales;f__Nitrosopumilaceae;g__Nitrosopelagicus;s__Nitrosopelagicus brevis	GCF_000812185.1	95.0	d__Archaea;p__Thermoproteota;c__Nitrososphaeria;o__Nitrososphaerales;f__Nitrosopumilaceae;g__Nitrosopelagicus;s__Nitrosopelagicus brevis	96.99	0.97	GCF_000812185.1	95.0	d__Archaea;p__Thermoproteota;c__Nitrososphaeria;o__Nitrososphaerales;f__Nitrosopumilaceae;g__Nitrosopelagicus;s__Nitrosopelagicus brevis	96.99	0.97	d__Archaea;p__Thermoproteota;c__Nitrososphaeria;o__Nitrososphaerales;f__Nitrosopumilaceae;g__Nitrosopelagicus;s__	taxonomic classification defined by topology and ANI
OceanDNA-a334	SRS2299103_bin.17	SAMD00335202	291	13685	850946	33.44	3018	0.00	86.09141	1.831145	A5S, B5S	yes	no	no	AlaCGC, AlaTGC, ArgCCT, ArgGCG, ArgTCG, ArgTCT, AsnGTT, AspGTC, GlnCTG, GlnTTG, GluCTC, GluTTC, GlyGCC, GlyTCC, HisGTG, LeuCAA, LeuCAG, LeuGAG, LeuTAA, LysCTT, LysTTT, MetCAT, MetCAT, ProTGG, SerCGA, SerGCT, SerGGA, SerTGA, ThrCGT, ThrCGT, ThrGGT, ThrTGT, TrpCCA, TyrGTA, UndetNNN, ValCAC, ValGAC, ValTAC	17	root ; cellular organisms ; Archaea ; TACK group ; Thaumarchaeota [phylum] ; unclassified Thaumarchaeota ; Candidatus Nitrosopelagicus [genus]	k__Archaea (UID2)	207	145	103	33	106	6	0	0	0	77.36	4.69	100.00	53.91	57.92	medium	5079_1	no	none	d__Archaea;p__Thermoproteota;c__Nitrososphaeria;o__Nitrososphaerales;f__Nitrosopumilaceae;g__Nitrosopelagicus;s__Nitrosopelagicus brevis	GCF_000812185.1	95.0	d__Archaea;p__Thermoproteota;c__Nitrososphaeria;o__Nitrososphaerales;f__Nitrosopumilaceae;g__Nitrosopelagicus;s__Nitrosopelagicus brevis	97.26	0.98	GCF_000812185.1	95.0	d__Archaea;p__Thermoproteota;c__Nitrososphaeria;o__Nitrososphaerales;f__Nitrosopumilaceae;g__Nitrosopelagicus;s__Nitrosopelagicus brevis	97.26	0.98	d__Archaea;p__Thermoproteota;c__Nitrososphaeria;o__Nitrososphaerales;f__Nitrosopumilaceae;g__Nitrosopelagicus;s__	taxonomic classification defined by topology and ANI
OceanDNA-a335	SRS2299104_bin.3	SAMD00335203	450	6726	882105	34.31	2079	0.00	7.949124	1.543266	A16S, A23S, A5S, B16S, B23S, B5S	yes	yes	yes	AlaCGC, AlaGGC, ArgCCT, ArgGCG, ArgTCT, AsnGTT, CysGCA, GlnCTG, GluCTC, GluTTC, GluTTC, GlyTCC, HisGTG, LeuCAA, LeuCAG, LeuGAG, LeuTAA, LeuTAG, LysCTT, MetCAT, SerCGA, SerGGA, SerTGA, ThrCGT, ThrGGT, ThrTGT, TrpCCA, TyrGTA, UndetNNN, ValCAC, ValGAC, ValTAC	16	root ; cellular organisms ; Archaea ; TACK group ; Thaumarchaeota [phylum] ; unclassified Thaumarchaeota ; Candidatus Nitrosopelagicus [genus]	k__Archaea (UID2)	207	145	103	32	108	5	0	0	0	74.93	3.96	80.00	55.13	58.95	medium	5079_1	no	none	d__Archaea;p__Thermoproteota;c__Nitrososphaeria;o__Nitrososphaerales;f__Nitrosopumilaceae;g__Nitrosopelagicus;s__Nitrosopelagicus brevis	GCF_000812185.1	95.0	d__Archaea;p__Thermoproteota;c__Nitrososphaeria;o__Nitrososphaerales;f__Nitrosopumilaceae;g__Nitrosopelagicus;s__Nitrosopelagicus brevis	96.89	0.98	GCF_000812185.1	95.0	d__Archaea;p__Thermoproteota;c__Nitrososphaeria;o__Nitrososphaerales;f__Nitrosopumilaceae;g__Nitrosopelagicus;s__Nitrosopelagicus brevis	96.89	0.98	d__Archaea;p__Thermoproteota;c__Nitrososphaeria;o__Nitrososphaerales;f__Nitrosopumilaceae;g__Nitrosopelagicus;s__	taxonomic classification defined by topology and ANI
OceanDNA-a336	SRS2299105_bin.15	SAMD00335204	294	15731	970622	33.68	3469	0.00	43.85318	1.472062	A5S, B5S	yes	no	no	AlaCGC, AlaGGC, AlaTGC, ArgCCT, ArgGCG, ArgGCG, AsnGTT, AspGTC, GlnCTG, GlnTTG, GluTTC, GlyGCC, GlyTCC, HisGTG, IleGAT, LeuCAG, LeuGAG, LeuTAA, LeuTAG, LysCTT, LysTTT, MetCAT, PheGAA, SerCGA, SerGCT, SerTGA, ThrCGT, ThrCGT, ThrGGT, TrpCCA, TyrGTA, UndetNNN, ValCAC, ValGAC, ValTAC	18	root ; cellular organisms ; Archaea ; TACK group ; Thaumarchaeota [phylum] ; unclassified Thaumarchaeota ; Candidatus Nitrosopelagicus [genus]	k__Archaea (UID2)	207	145	103	16	125	4	0	0	0	88.69	3.40	100.00	71.69	75.77	medium	5079_1	no	none	d__Archaea;p__Thermoproteota;c__Nitrososphaeria;o__Nitrososphaerales;f__Nitrosopumilaceae;g__Nitrosopelagicus;s__Nitrosopelagicus brevis	GCF_000812185.1	95.0	d__Archaea;p__Thermoproteota;c__Nitrososphaeria;o__Nitrososphaerales;f__Nitrosopumilaceae;g__Nitrosopelagicus;s__Nitrosopelagicus brevis	96.84	0.95	GCF_000812185.1	95.0	d__Archaea;p__Thermoproteota;c__Nitrososphaeria;o__Nitrososphaerales;f__Nitrosopumilaceae;g__Nitrosopelagicus;s__Nitrosopelagicus brevis	96.84	0.95	d__Archaea;p__Thermoproteota;c__Nitrososphaeria;o__Nitrososphaerales;f__Nitrosopumilaceae;g__Nitrosopelagicus;s__	taxonomic classification defined by topology and ANI
OceanDNA-a337	SRS2299108_bin.2	SAMD00335205	457	10971	1028684	34.25	2652	0.00	12.33615	1.590304	A16S_48%, A16S_58%, A23S_31%, A23S_33%, A23S_34%, A23S_34%, A5S, B16S_43%, B16S_58%, B23S_29%, B23S_33%, B23S_34%, B23S_34%, B5S	yes	yes	yes	AlaCGC, AlaGGC, ArgCCT, ArgGCG, ArgTCT, AsnGTT, AspGTC, CysGCA, GlnCTG, GluCTC, HisGTG, IleGAT, LeuCAA, LeuCAG, LeuGAG, LeuTAG, LysCTT, LysCTT, LysTTT, MetCAT, ProTGG, SerCGA, SerGCT, SerTGA, ThrGGT, ThrTGT, TrpCCA, TyrGTA, UndetNNN, ValCAC, ValGAC, ValTAC	18	root ; cellular organisms ; Archaea ; TACK group ; Thaumarchaeota [phylum] ; unclassified Thaumarchaeota ; Candidatus Nitrosopelagicus [genus]	k__Archaea (UID2)	207	145	103	20	116	9	0	0	0	83.33	5.81	55.56	54.28	58.22	medium	5079_1	no	none	d__Archaea;p__Thermoproteota;c__Nitrososphaeria;o__Nitrososphaerales;f__Nitrosopumilaceae;g__Nitrosopelagicus;s__Nitrosopelagicus brevis	GCF_000812185.1	95.0	d__Archaea;p__Thermoproteota;c__Nitrososphaeria;o__Nitrososphaerales;f__Nitrosopumilaceae;g__Nitrosopelagicus;s__Nitrosopelagicus brevis	96.88	0.97	GCF_000812185.1	95.0	d__Archaea;p__Thermoproteota;c__Nitrososphaeria;o__Nitrososphaerales;f__Nitrosopumilaceae;g__Nitrosopelagicus;s__Nitrosopelagicus brevis	96.88	0.97	d__Archaea;p__Thermoproteota;c__Nitrososphaeria;o__Nitrososphaerales;f__Nitrosopumilaceae;g__Nitrosopelagicus;s__	taxonomic classification defined by topology and ANI
OceanDNA-a338	SRS2299112_bin.15	SAMD00335206	223	26450	1058387	33.66	6612	0.00	32.27878	1.4878	A16S, A23S, A5S, B16S, B23S, B5S	yes	yes	yes	AlaCGC, AlaGGC, AlaTGC, ArgGCG, ArgTCG, ArgTCT, AsnGTT, AspGTC, CysGCA, GlnCTG, GlnTTG, GluCTC, GluTTC, GlyGCC, GlyGCC, GlyTCC, HisGTG, IleGAT, LeuCAA, LeuCAG, LeuGAG, LeuTAA, LeuTAG, LysCTT, LysTTT, MetCAT, PheGAA, ProTGG, SerCGA, SerGCT, SerGGA, SerTGA, ThrCGT, ThrCGT, ThrGGT, ThrTGT, TrpCCA, TyrGTA, UndetNNN, ValCAC, ValGAC, ValTAC	20	root ; cellular organisms ; Archaea ; TACK group ; Thaumarchaeota [phylum] ; unclassified Thaumarchaeota ; Candidatus Nitrosopelagicus [genus]	k__Archaea (UID2)	207	145	103	10	126	9	0	0	0	94.92	6.96	88.89	60.12	64.52	medium	5079_1	no	none	d__Archaea;p__Thermoproteota;c__Nitrososphaeria;o__Nitrososphaerales;f__Nitrosopumilaceae;g__Nitrosopelagicus;s__Nitrosopelagicus brevis	GCF_000812185.1	95.0	d__Archaea;p__Thermoproteota;c__Nitrososphaeria;o__Nitrososphaerales;f__Nitrosopumilaceae;g__Nitrosopelagicus;s__Nitrosopelagicus brevis	97.07	0.97	GCF_000812185.1	95.0	d__Archaea;p__Thermoproteota;c__Nitrososphaeria;o__Nitrososphaerales;f__Nitrosopumilaceae;g__Nitrosopelagicus;s__Nitrosopelagicus brevis	97.07	0.97	d__Archaea;p__Thermoproteota;c__Nitrososphaeria;o__Nitrososphaerales;f__Nitrosopumilaceae;g__Nitrosopelagicus;s__	taxonomic classification defined by topology and ANI
OceanDNA-a339	SRS2299113_bin.21	SAMD00335207	453	20406	1108023	33.90	2977	0.00	70.51615	1.581536	A16S, A16S, A23S_50%, A5S, B16S, B16S, B23S_47%, B5S	yes	yes	yes	AlaCGC, AlaGGC, AlaTGC, AlaTGC, ArgGCG, ArgTCG, ArgTCT, AsnGTT, AspGTC, GlnCTG, GlnCTG, GlnTTG, GluCTC, GluTTC, GlyGCC, GlyGCC, GlyTCC, HisGTG, IleGAT, IleGAT, LeuCAA, LeuCAG, LeuGAG, LeuTAA, LeuTAG, LysCTT, LysTTT, MetCAT, PheGAA, ProTGG, SerCGA, SerGCT, SerGGA, SerGGA, SerTGA, ThrCGT, ThrGGT, ThrTGT, TrpCCA, TrpCCA, TyrGTA, UndetNNN, ValAAC, ValCAC	19	root ; cellular organisms ; Archaea ; TACK group ; Thaumarchaeota [phylum] ; unclassified Thaumarchaeota ; Candidatus Nitrosopelagicus [genus]	k__Archaea (UID2)	207	145	103	22	111	12	0	0	0	84.88	5.14	66.67	59.18	63.18	medium	5079_1	no	none	d__Archaea;p__Thermoproteota;c__Nitrososphaeria;o__Nitrososphaerales;f__Nitrosopumilaceae;g__Nitrosopelagicus;s__Nitrosopelagicus brevis	GCF_000812185.1	95.0	d__Archaea;p__Thermoproteota;c__Nitrososphaeria;o__Nitrososphaerales;f__Nitrosopumilaceae;g__Nitrosopelagicus;s__Nitrosopelagicus brevis	96.95	0.99	GCF_000812185.1	95.0	d__Archaea;p__Thermoproteota;c__Nitrososphaeria;o__Nitrososphaerales;f__Nitrosopumilaceae;g__Nitrosopelagicus;s__Nitrosopelagicus brevis	96.95	0.99	d__Archaea;p__Thermoproteota;c__Nitrososphaeria;o__Nitrososphaerales;f__Nitrosopumilaceae;g__Nitrosopelagicus;s__	taxonomic classification defined by topology and ANI
OceanDNA-a340	SRS2299116_bin.6	SAMD00335208	262	17574	1042610	33.69	4794	0.00	37.61458	1.909564	A16S, A23S, A5S, B16S, B23S, B5S	yes	yes	yes	AlaCGC, AlaGGC, AlaTGC, ArgCCT, ArgGCG, ArgTCG, ArgTCT, AsnGTT, AspGTC, CysGCA, GlnCTG, GlnTTG, GluCTC, GluTTC, GlyGCC, GlyTCC, HisGTG, IleGAT, LeuCAA, LeuCAG, LeuGAG, LeuTAA, LeuTAG, LysCTT, LysTTT, MetCAT, MetCAT, PheGAA, SerCGA, SerGGA, SerTGA, ThrCGT, ThrGGT, ThrTGT, TrpCCA, TyrGTA, ValCAC, ValTAC	19	root ; cellular organisms ; Archaea ; TACK group ; Thaumarchaeota [phylum] ; unclassified Thaumarchaeota ; Candidatus Nitrosopelagicus [genus]	k__Archaea (UID2)	207	145	103	17	123	5	0	0	0	87.71	3.96	100.00	67.91	72.15	medium	5079_1	no	none	d__Archaea;p__Thermoproteota;c__Nitrososphaeria;o__Nitrososphaerales;f__Nitrosopumilaceae;g__Nitrosopelagicus;s__Nitrosopelagicus brevis	GCF_000812185.1	95.0	d__Archaea;p__Thermoproteota;c__Nitrososphaeria;o__Nitrososphaerales;f__Nitrosopumilaceae;g__Nitrosopelagicus;s__Nitrosopelagicus brevis	97.18	0.98	GCF_000812185.1	95.0	d__Archaea;p__Thermoproteota;c__Nitrososphaeria;o__Nitrososphaerales;f__Nitrosopumilaceae;g__Nitrosopelagicus;s__Nitrosopelagicus brevis	97.18	0.98	d__Archaea;p__Thermoproteota;c__Nitrososphaeria;o__Nitrososphaerales;f__Nitrosopumilaceae;g__Nitrosopelagicus;s__	taxonomic classification defined by topology and ANI
OceanDNA-a341	SRS2299117_bin.6	SAMD00335209	204	31026	1049938	33.59	7430	0.00	35.84707	1.535596	A16S, A23S, A5S, B16S, B23S, B5S	yes	yes	yes	AlaCGC, AlaGGC, AlaTGC, ArgGCG, ArgGCG, ArgTCG, AsnGTT, AspGTC, GlnCTG, GlnTTG, GluCTC, GluTTC, GlyGCC, GlyTCC, HisGTG, IleGAT, LeuCAA, LeuCAG, LeuGAG, LeuTAA, LeuTAG, LysCTT, LysTTT, MetCAT, ProTGG, SerCGA, SerGCT, SerGCT, SerGGA, SerTGA, ThrCGT, ThrGGT, ThrTGT, TrpCCA, TyrGTA, UndetNNN, ValCAC, ValGAC, ValTAC	18	root ; cellular organisms ; Archaea ; TACK group ; Thaumarchaeota [phylum] ; unclassified Thaumarchaeota ; Candidatus Nitrosopelagicus [genus]	k__Archaea (UID2)	207	145	103	13	128	4	0	0	0	91.20	2.50	75.00	78.70	83.16	medium	5079_1	no	none	d__Archaea;p__Thermoproteota;c__Nitrososphaeria;o__Nitrososphaerales;f__Nitrosopumilaceae;g__Nitrosopelagicus;s__Nitrosopelagicus brevis	GCF_000812185.1	95.0	d__Archaea;p__Thermoproteota;c__Nitrososphaeria;o__Nitrososphaerales;f__Nitrosopumilaceae;g__Nitrosopelagicus;s__Nitrosopelagicus brevis	96.96	0.99	GCF_000812185.1	95.0	d__Archaea;p__Thermoproteota;c__Nitrososphaeria;o__Nitrososphaerales;f__Nitrosopumilaceae;g__Nitrosopelagicus;s__Nitrosopelagicus brevis	96.96	0.99	d__Archaea;p__Thermoproteota;c__Nitrososphaeria;o__Nitrososphaerales;f__Nitrosopumilaceae;g__Nitrosopelagicus;s__	taxonomic classification defined by topology and ANI
OceanDNA-a342	SRS2299118_bin.3	SAMD00335210	310	13894	919322	33.45	3075	0.00	54.15867	2.003194	A5S, B5S	yes	no	no	AlaCGC, AlaGGC, AlaTGC, ArgGCG, ArgTCT, AsnGTT, AspGTC, CysGCA, GlnCTG, GlnTTG, GluCTC, GluTTC, GlyGCC, GlyTCC, HisGTG, IleGAT, LeuCAA, LeuCAG, LeuTAA, LeuTAG, LysTTT, MetCAT, MetCAT, PheGAA, ProTGG, SerCGA, SerGCT, SerGGA, SerTGA, ThrCGT, ThrCGT, ThrGGT, TrpCCA, UndetNNN, ValCAC, ValTAC	19	root ; cellular organisms ; Archaea ; TACK group ; Thaumarchaeota [phylum] ; unclassified Thaumarchaeota ; Candidatus Nitrosopelagicus [genus]	k__Archaea (UID2)	207	145	103	27	107	11	0	0	0	81.24	5.48	72.73	53.84	57.86	medium	5079_1	no	none	d__Archaea;p__Thermoproteota;c__Nitrososphaeria;o__Nitrososphaerales;f__Nitrosopumilaceae;g__Nitrosopelagicus;s__Nitrosopelagicus brevis	GCF_000812185.1	95.0	d__Archaea;p__Thermoproteota;c__Nitrososphaeria;o__Nitrososphaerales;f__Nitrosopumilaceae;g__Nitrosopelagicus;s__Nitrosopelagicus brevis	97.5	0.99	GCF_000812185.1	95.0	d__Archaea;p__Thermoproteota;c__Nitrososphaeria;o__Nitrososphaerales;f__Nitrosopumilaceae;g__Nitrosopelagicus;s__Nitrosopelagicus brevis	97.5	0.99	d__Archaea;p__Thermoproteota;c__Nitrososphaeria;o__Nitrososphaerales;f__Nitrosopumilaceae;g__Nitrosopelagicus;s__	taxonomic classification defined by topology and ANI
OceanDNA-a343	SRS2299121_bin.2	SAMD00335211	432	13593	1074719	33.89	2955	0.00	12.15592	2.203667	A16S_37%, A16S_43%, A23S_40%, A5S, B16S_33%, B16S_43%, B23S_40%, B5S	yes	yes	yes	AlaGGC, AlaTGC, AsnGTT, AspGTC, GlnCTG, GlnTTG, GluCTC, GluTTC, GlyGCC, GlyTCC, HisGTG, IleGAT, LeuCAA, LeuCAG, LeuCAG, LeuGAG, LeuTAA, LeuTAG, LysCTT, LysTTT, MetCAT, PheGAA, ProTGG, SerCGA, SerGCT, SerTGA, ThrGGT, ThrTGT, TrpCCA, ValCAC, ValGAC, ValTAC	17	root ; cellular organisms ; Archaea ; TACK group ; Thaumarchaeota [phylum] ; unclassified Thaumarchaeota ; Candidatus Nitrosopelagicus [genus]	k__Archaea (UID2)	207	145	103	17	124	4	0	0	0	87.30	2.43	100.00	75.15	79.15	medium	5079_1	no	none	d__Archaea;p__Thermoproteota;c__Nitrososphaeria;o__Nitrososphaerales;f__Nitrosopumilaceae;g__Nitrosopelagicus;s__Nitrosopelagicus brevis	GCF_000812185.1	95.0	d__Archaea;p__Thermoproteota;c__Nitrososphaeria;o__Nitrososphaerales;f__Nitrosopumilaceae;g__Nitrosopelagicus;s__Nitrosopelagicus brevis	97.53	0.99	GCF_000812185.1	95.0	d__Archaea;p__Thermoproteota;c__Nitrososphaeria;o__Nitrososphaerales;f__Nitrosopumilaceae;g__Nitrosopelagicus;s__Nitrosopelagicus brevis	97.53	0.99	d__Archaea;p__Thermoproteota;c__Nitrososphaeria;o__Nitrososphaerales;f__Nitrosopumilaceae;g__Nitrosopelagicus;s__	taxonomic classification defined by topology and ANI
OceanDNA-a344	SRS2329419_bin.2	SAMD00335212	404	16554	1119467	33.90	3644	0.00	21.38046	1.567076	A5S, B5S	yes	no	no	AlaCGC, AlaGGC, AlaTGC, ArgCCT, ArgGCG, ArgTCT, AsnGTT, AspGTC, CysGCA, GlnCTG, GlnTTG, GluCTC, GluTTC, GlyGCC, GlyTCC, GlyTCC, HisGTG, IleGAT, LeuCAA, LeuCAG, LeuGAG, LeuTAA, LeuTAG, LysCTT, LysTTT, MetCAT, PheGAA, ProTGG, ProTGG, SerCGA, SerGCT, SerGGA, SerTGA, ThrCGT, ThrGGT, ThrTGT, TrpCCA, TyrGTA, ValCAC, ValGAC, ValTAC	20	root ; cellular organisms ; Archaea ; TACK group ; Thaumarchaeota [phylum] ; unclassified Thaumarchaeota ; Candidatus Nitrosopelagicus [genus]	k__Archaea (UID2)	207	145	103	13	118	14	0	0	0	90.70	5.70	57.14	62.20	66.30	medium	5079_1	no	none	d__Archaea;p__Thermoproteota;c__Nitrososphaeria;o__Nitrososphaerales;f__Nitrosopumilaceae;g__Nitrosopelagicus;s__Nitrosopelagicus brevis	GCF_000812185.1	95.0	d__Archaea;p__Thermoproteota;c__Nitrososphaeria;o__Nitrososphaerales;f__Nitrosopumilaceae;g__Nitrosopelagicus;s__Nitrosopelagicus brevis	96.94	0.96	GCF_000812185.1	95.0	d__Archaea;p__Thermoproteota;c__Nitrososphaeria;o__Nitrososphaerales;f__Nitrosopumilaceae;g__Nitrosopelagicus;s__Nitrosopelagicus brevis	96.94	0.96	d__Archaea;p__Thermoproteota;c__Nitrososphaeria;o__Nitrososphaerales;f__Nitrosopumilaceae;g__Nitrosopelagicus;s__	taxonomic classification defined by topology and ANI
OceanDNA-a345	SRS2329420_bin.9	SAMD00335213	278	10967	866300	33.89	3442	0.00	16.44077	1.473363		no	no	no	AlaCGC, AlaGGC, AlaTGC, ArgGCG, AspGTC, GlnCTG, GlnTTG, HisGTG, IleGAT, LeuCAA, LeuCAG, LeuGAG, LeuTAA, LeuTAG, LysCTT, LysTTT, ProTGG, SerCGA, SerGCT, SerGGA, SerTGA, ThrGGT, TrpCCA, TyrGTA, ValCAC, ValTAC	14	root ; cellular organisms ; Archaea ; TACK group ; Thaumarchaeota [phylum] ; unclassified Thaumarchaeota ; Candidatus Nitrosopelagicus [genus]	k__Archaea (UID2)	207	145	103	31	107	7	0	0	0	76.96	4.03	71.43	56.81	60.88	medium	5079_1	no	none	d__Archaea;p__Thermoproteota;c__Nitrososphaeria;o__Nitrososphaerales;f__Nitrosopumilaceae;g__Nitrosopelagicus;s__Nitrosopelagicus brevis	GCF_000812185.1	95.0	d__Archaea;p__Thermoproteota;c__Nitrososphaeria;o__Nitrososphaerales;f__Nitrosopumilaceae;g__Nitrosopelagicus;s__Nitrosopelagicus brevis	96.89	0.98	GCF_000812185.1	95.0	d__Archaea;p__Thermoproteota;c__Nitrososphaeria;o__Nitrososphaerales;f__Nitrosopumilaceae;g__Nitrosopelagicus;s__Nitrosopelagicus brevis	96.89	0.98	d__Archaea;p__Thermoproteota;c__Nitrososphaeria;o__Nitrososphaerales;f__Nitrosopumilaceae;g__Nitrosopelagicus;s__	taxonomic classification defined by topology and ANI
OceanDNA-a346	SRS2329421_bin.4	SAMD00335214	285	15163	981587	33.67	4162	0.00	42.54628	1.458819	A5S, B5S	yes	no	no	AlaGGC, AlaTGC, ArgCCT, ArgGCG, ArgTCT, AsnGTT, AspGTC, GlnCTG, GlnTTG, GluCTC, GlyGCC, GlyTCC, HisGTG, IleGAT, IleGAT, LeuCAA, LeuCAG, LeuGAG, LeuTAA, LeuTAG, LeuTAG, LysCTT, LysTTT, PheGAA, SerCGA, SerGCT, SerGGA, SerTGA, ThrCGT, ThrGGT, ThrTGT, TrpCCA, TyrGTA, UndetNNN, UndetNNN, ValCAC, ValGAC, ValTAC	17	root ; cellular organisms ; Archaea ; TACK group ; Thaumarchaeota [phylum] ; unclassified Thaumarchaeota ; Candidatus Nitrosopelagicus [genus]	k__Archaea (UID2)	207	145	103	32	106	7	0	0	0	80.47	3.40	71.43	63.47	67.64	medium	5079_1	no	none	d__Archaea;p__Thermoproteota;c__Nitrososphaeria;o__Nitrososphaerales;f__Nitrosopumilaceae;g__Nitrosopelagicus;s__Nitrosopelagicus brevis	GCF_000812185.1	95.0	d__Archaea;p__Thermoproteota;c__Nitrososphaeria;o__Nitrososphaerales;f__Nitrosopumilaceae;g__Nitrosopelagicus;s__Nitrosopelagicus brevis	96.76	0.95	GCF_000812185.1	95.0	d__Archaea;p__Thermoproteota;c__Nitrososphaeria;o__Nitrososphaerales;f__Nitrosopumilaceae;g__Nitrosopelagicus;s__Nitrosopelagicus brevis	96.76	0.95	d__Archaea;p__Thermoproteota;c__Nitrososphaeria;o__Nitrososphaerales;f__Nitrosopumilaceae;g__Nitrosopelagicus;s__	taxonomic classification defined by topology and ANI
OceanDNA-a347	SRS2329422_bin.7	SAMD00335215	286	14079	908989	33.63	3536	0.00	44.23364	1.654697	A5S, B5S	yes	no	no	AlaCGC, AlaGGC, ArgCCT, ArgGCG, AsnGTT, AspGTC, CysGCA, GlnCTG, GlnCTG, GlnTTG, GluCTC, GluTTC, GlyTCC, HisGTG, IleGAT, LeuCAA, LeuCAG, LeuTAA, LeuTAG, LysTTT, SerCGA, SerGCT, SerGGA, SerTGA, ThrGGT, ThrTGT, TrpCCA, ValGAC, ValTAC	16	root ; cellular organisms ; Archaea ; TACK group ; Thaumarchaeota [phylum] ; unclassified Thaumarchaeota ; Candidatus Nitrosopelagicus [genus]	k__Archaea (UID2)	207	145	103	47	93	5	0	0	0	73.28	4.37	80.00	51.43	55.52	medium	5079_1	no	none	d__Archaea;p__Thermoproteota;c__Nitrososphaeria;o__Nitrososphaerales;f__Nitrosopumilaceae;g__Nitrosopelagicus;s__Nitrosopelagicus brevis	GCF_000812185.1	95.0	d__Archaea;p__Thermoproteota;c__Nitrososphaeria;o__Nitrososphaerales;f__Nitrosopumilaceae;g__Nitrosopelagicus;s__Nitrosopelagicus brevis	96.94	0.96	GCF_000812185.1	95.0	d__Archaea;p__Thermoproteota;c__Nitrososphaeria;o__Nitrososphaerales;f__Nitrosopumilaceae;g__Nitrosopelagicus;s__Nitrosopelagicus brevis	96.94	0.96	d__Archaea;p__Thermoproteota;c__Nitrososphaeria;o__Nitrososphaerales;f__Nitrosopumilaceae;g__Nitrosopelagicus;s__	taxonomic classification defined by topology and ANI
OceanDNA-a348	SRS2329427_bin.13	SAMD00335216	289	15228	957090	33.68	3753	0.00	30.55497	1.542944	A5S, B5S	yes	no	no	AlaCGC, AlaGGC, AlaTGC, ArgGCG, AsnGTT, AspGTC, CysGCA, GlnCTG, GlnCTG, GlnTTG, GluCTC, GlyGCC, GlyTCC, HisGTG, IleGAT, LeuCAA, LeuCAG, LeuGAG, LeuTAA, LeuTAG, LysCTT, LysTTT, SerCGA, SerGCT, SerGGA, SerTGA, ThrGGT, TrpCCA, TyrGTA, UndetNNN, ValCAC, ValTAC	17	root ; cellular organisms ; Archaea ; TACK group ; Thaumarchaeota [phylum] ; unclassified Thaumarchaeota ; Candidatus Nitrosopelagicus [genus]	k__Archaea (UID2)	207	145	103	25	116	4	0	0	0	82.71	3.88	50.00	63.31	67.43	medium	5079_1	no	none	d__Archaea;p__Thermoproteota;c__Nitrososphaeria;o__Nitrososphaerales;f__Nitrosopumilaceae;g__Nitrosopelagicus;s__Nitrosopelagicus brevis	GCF_000812185.1	95.0	d__Archaea;p__Thermoproteota;c__Nitrososphaeria;o__Nitrososphaerales;f__Nitrosopumilaceae;g__Nitrosopelagicus;s__Nitrosopelagicus brevis	96.78	0.97	GCF_000812185.1	95.0	d__Archaea;p__Thermoproteota;c__Nitrososphaeria;o__Nitrososphaerales;f__Nitrosopumilaceae;g__Nitrosopelagicus;s__Nitrosopelagicus brevis	96.78	0.97	d__Archaea;p__Thermoproteota;c__Nitrososphaeria;o__Nitrososphaerales;f__Nitrosopumilaceae;g__Nitrosopelagicus;s__	taxonomic classification defined by topology and ANI
OceanDNA-a349	SRS2329449_bin.7	SAMD00335217	272	18705	997528	33.63	4607	0.00	58.40709	1.838747	A5S, B5S	yes	no	no	AlaCGC, AlaGGC, AlaTGC, ArgGCG, ArgTCG, ArgTCT, AsnGTT, AspGTC, CysGCA, GlnCTG, GlnTTG, GluCTC, GlyGCC, GlyTCC, HisGTG, IleGAT, LeuCAA, LeuCAG, LeuGAG, LeuTAA, LeuTAG, LysCTT, LysTTT, PheGAA, ProTGG, SerCGA, SerGCT, SerGGA, SerTGA, ThrCGT, ThrGGT, ThrTGT, TrpCCA, TyrGTA, ValCAC, ValTAC	19	root ; cellular organisms ; Archaea ; TACK group ; Thaumarchaeota [phylum] ; unclassified Thaumarchaeota ; Candidatus Nitrosopelagicus [genus]	k__Archaea (UID2)	207	145	103	11	127	7	0	0	0	90.29	3.96	71.43	70.49	74.71	medium	5079_1	no	none	d__Archaea;p__Thermoproteota;c__Nitrososphaeria;o__Nitrososphaerales;f__Nitrosopumilaceae;g__Nitrosopelagicus;s__Nitrosopelagicus brevis	GCF_000812185.1	95.0	d__Archaea;p__Thermoproteota;c__Nitrososphaeria;o__Nitrososphaerales;f__Nitrosopumilaceae;g__Nitrosopelagicus;s__Nitrosopelagicus brevis	97.4	0.98	GCF_000812185.1	95.0	d__Archaea;p__Thermoproteota;c__Nitrososphaeria;o__Nitrososphaerales;f__Nitrosopumilaceae;g__Nitrosopelagicus;s__Nitrosopelagicus brevis	97.4	0.98	d__Archaea;p__Thermoproteota;c__Nitrososphaeria;o__Nitrososphaerales;f__Nitrosopumilaceae;g__Nitrosopelagicus;s__	taxonomic classification defined by topology and ANI
OceanDNA-a350	SRS2329451_bin.12	SAMD00335218	246	17125	1037079	33.67	5271	0.00	25.76877	1.507936	A16S, A23S, A5S, B16S, B23S, B5S	yes	yes	yes	AlaCGC, AlaGGC, AlaTGC, ArgCCT, ArgGCG, ArgTCT, AsnGTT, AspGTC, GlnCTG, GlnTTG, GluCTC, GluTTC, GlyGCC, GlyTCC, HisGTG, IleGAT, LeuCAA, LeuCAG, LeuGAG, LeuTAG, LysTTT, MetCAT, MetCAT, MetCAT, PheGAA, ProTGG, SerCGA, SerGCT, SerGGA, SerTGA, ThrCGT, ThrCGT, ThrTGT, TrpCCA, TyrGTA, UndetNNN, ValCAC, ValGAC, ValTAC	19	root ; cellular organisms ; Archaea ; TACK group ; Thaumarchaeota [phylum] ; unclassified Thaumarchaeota ; Candidatus Nitrosopelagicus [genus]	k__Archaea (UID2)	207	145	103	9	126	10	0	0	0	93.61	6.70	100.00	60.11	64.39	medium	5079_1	no	none	d__Archaea;p__Thermoproteota;c__Nitrososphaeria;o__Nitrososphaerales;f__Nitrosopumilaceae;g__Nitrosopelagicus;s__Nitrosopelagicus brevis	GCF_000812185.1	95.0	d__Archaea;p__Thermoproteota;c__Nitrososphaeria;o__Nitrososphaerales;f__Nitrosopumilaceae;g__Nitrosopelagicus;s__Nitrosopelagicus brevis	97.08	0.97	GCF_000812185.1	95.0	d__Archaea;p__Thermoproteota;c__Nitrososphaeria;o__Nitrososphaerales;f__Nitrosopumilaceae;g__Nitrosopelagicus;s__Nitrosopelagicus brevis	97.08	0.97	d__Archaea;p__Thermoproteota;c__Nitrososphaeria;o__Nitrososphaerales;f__Nitrosopumilaceae;g__Nitrosopelagicus;s__	taxonomic classification defined by topology and ANI
OceanDNA-a351	SRS2329452_bin.2	SAMD00335219	415	19667	1159379	33.83	3770	0.00	78.48051	1.621053	A16S, A23S_30%, A23S_65%, A5S, B16S, B23S_30%, B23S_65%, B5S	yes	yes	yes	AlaCGC, AlaGGC, AlaTGC, ArgCCT, ArgGCG, ArgTCT, AsnGTT, AspGTC, GlnCTG, GlnTTG, GluCTC, GluTTC, GluTTC, GlyGCC, GlyTCC, HisGTG, IleGAT, LeuCAA, LeuCAG, LeuGAG, LeuTAA, LeuTAG, LysCTT, LysTTT, MetCAT, MetCAT, PheGAA, ProTGG, SerCGA, SerGCT, SerGGA, SerTGA, ThrCGT, ThrGGT, ThrTGT, TrpCCA, TyrGTA, UndetNNN, UndetNNN, ValCAC, ValGAC, ValTAC	19	root ; cellular organisms ; Archaea ; TACK group ; Thaumarchaeota [phylum] ; unclassified Thaumarchaeota ; Candidatus Nitrosopelagicus [genus]	k__Archaea (UID2)	207	145	103	12	119	14	0	0	0	92.64	7.51	85.71	55.09	59.21	medium	5079_1	no	none	d__Archaea;p__Thermoproteota;c__Nitrososphaeria;o__Nitrososphaerales;f__Nitrosopumilaceae;g__Nitrosopelagicus;s__Nitrosopelagicus brevis	GCF_000812185.1	95.0	d__Archaea;p__Thermoproteota;c__Nitrososphaeria;o__Nitrososphaerales;f__Nitrosopumilaceae;g__Nitrosopelagicus;s__Nitrosopelagicus brevis	97.04	0.99	GCF_000812185.1	95.0	d__Archaea;p__Thermoproteota;c__Nitrososphaeria;o__Nitrososphaerales;f__Nitrosopumilaceae;g__Nitrosopelagicus;s__Nitrosopelagicus brevis	97.04	0.99	d__Archaea;p__Thermoproteota;c__Nitrososphaeria;o__Nitrososphaerales;f__Nitrosopumilaceae;g__Nitrosopelagicus;s__	taxonomic classification defined by topology and ANI
OceanDNA-a352	SRS2329453_bin.3	SAMD00335220	269	12009	717021	33.34	2719	0.00	169.8342	1.40606	A5S, B5S	yes	no	no	AlaCGC, AlaGGC, AlaTGC, ArgGCG, ArgTCT, AsnGTT, AspGTC, CysGCA, GlnCTG, GlnTTG, GluTTC, GlyTCC, HisGTG, IleGAT, LeuCAA, LeuCAG, LeuTAG, LysCTT, LysTTT, MetCAT, SerCGA, SerGGA, SerTGA, ThrCGT, ThrCGT, ThrTGT, TrpCCA, UndetNNN, ValCAC, ValGAC, ValTAC	17	root ; cellular organisms ; Archaea ; TACK group ; Thaumarchaeota [phylum] ; unclassified Thaumarchaeota ; Candidatus Nitrosopelagicus [genus]	k__Archaea (UID2)	207	145	103	43	101	1	0	0	0	70.10	0.49	100.00	67.65	71.60	medium	5079_1	no	none	d__Archaea;p__Thermoproteota;c__Nitrososphaeria;o__Nitrososphaerales;f__Nitrosopumilaceae;g__Nitrosopelagicus;s__Nitrosopelagicus brevis	GCF_000812185.1	95.0	d__Archaea;p__Thermoproteota;c__Nitrososphaeria;o__Nitrososphaerales;f__Nitrosopumilaceae;g__Nitrosopelagicus;s__Nitrosopelagicus brevis	97.01	0.99	GCF_000812185.1	95.0	d__Archaea;p__Thermoproteota;c__Nitrososphaeria;o__Nitrososphaerales;f__Nitrosopumilaceae;g__Nitrosopelagicus;s__Nitrosopelagicus brevis	97.01	0.99	d__Archaea;p__Thermoproteota;c__Nitrososphaeria;o__Nitrososphaerales;f__Nitrosopumilaceae;g__Nitrosopelagicus;s__	taxonomic classification defined by topology and ANI
OceanDNA-a353	SRS2329455_bin.11	SAMD00335221	260	12461	798827	33.39	3313	0.00	86.05355	1.4283	A5S, B5S	yes	no	no	AlaTGC, ArgCCT, ArgGCG, ArgTCG, AsnGTT, AspGTC, GlnCTG, GlnTTG, GluCTC, GlyGCC, HisGTG, IleGAT, LeuCAA, LeuCAG, LeuGAG, LeuTAA, LysCTT, LysTTT, SerCGA, SerTGA, ThrTGT, TrpCCA, TyrGTA, ValGAC, ValGAC, ValTAC	16	root ; cellular organisms ; Archaea ; TACK group ; Thaumarchaeota [phylum] ; unclassified Thaumarchaeota ; Candidatus Nitrosopelagicus [genus]	k__Archaea (UID2)	207	145	103	36	106	3	0	0	0	76.34	1.12	33.33	70.74	74.79	medium	5079_1	no	none	d__Archaea;p__Thermoproteota;c__Nitrososphaeria;o__Nitrososphaerales;f__Nitrosopumilaceae;g__Nitrosopelagicus;s__Nitrosopelagicus brevis	GCF_000812185.1	95.0	d__Archaea;p__Thermoproteota;c__Nitrososphaeria;o__Nitrososphaerales;f__Nitrosopumilaceae;g__Nitrosopelagicus;s__Nitrosopelagicus brevis	96.88	0.98	GCF_000812185.1	95.0	d__Archaea;p__Thermoproteota;c__Nitrososphaeria;o__Nitrososphaerales;f__Nitrosopumilaceae;g__Nitrosopelagicus;s__Nitrosopelagicus brevis	96.88	0.98	d__Archaea;p__Thermoproteota;c__Nitrososphaeria;o__Nitrososphaerales;f__Nitrosopumilaceae;g__Nitrosopelagicus;s__	taxonomic classification defined by topology and ANI
OceanDNA-a354	SRS2329457_bin.28	SAMD00335222	235	25425	1011710	33.58	5243	0.00	146.3997	1.666357	A16S_66%, A5S, B16S_62%, B5S	yes	yes	no	AlaCGC, AlaGGC, AlaTGC, ArgGCG, ArgTCG, ArgTCT, AsnGTT, AspGTC, GlnCTG, GlnTTG, GluCTC, GluTTC, GlyGCC, GlyTCC, HisGTG, IleGAT, LeuCAA, LeuCAG, LeuGAG, LeuTAA, LeuTAG, LysCTT, LysTTT, MetCAT, MetCAT, PheGAA, ProTGG, SerCGA, SerGCT, SerGGA, SerTGA, ThrTGT, TrpCCA, TyrGTA, UndetNNN, ValGAC, ValTAC	19	root ; cellular organisms ; Archaea ; TACK group ; Thaumarchaeota [phylum] ; unclassified Thaumarchaeota ; Candidatus Nitrosopelagicus [genus]	k__Archaea (UID2)	207	145	103	24	116	5	0	0	0	85.79	3.47	80.00	68.44	72.72	medium	5079_1	no	none	d__Archaea;p__Thermoproteota;c__Nitrososphaeria;o__Nitrososphaerales;f__Nitrosopumilaceae;g__Nitrosopelagicus;s__Nitrosopelagicus brevis	GCF_000812185.1	95.0	d__Archaea;p__Thermoproteota;c__Nitrososphaeria;o__Nitrososphaerales;f__Nitrosopumilaceae;g__Nitrosopelagicus;s__Nitrosopelagicus brevis	96.96	0.97	GCF_000812185.1	95.0	d__Archaea;p__Thermoproteota;c__Nitrososphaeria;o__Nitrososphaerales;f__Nitrosopumilaceae;g__Nitrosopelagicus;s__Nitrosopelagicus brevis	96.96	0.97	d__Archaea;p__Thermoproteota;c__Nitrososphaeria;o__Nitrososphaerales;f__Nitrosopumilaceae;g__Nitrosopelagicus;s__	taxonomic classification defined by topology and ANI
OceanDNA-a355	SRS2329458_bin.3	SAMD00335223	277	10947	853081	33.66	3435	0.00	70.07545	1.371078	A5S, B5S	yes	no	no	AlaCGC, AlaGGC, AlaTGC, ArgGCG, ArgTCG, ArgTCT, AsnGTT, AspGTC, CysGCA, GlnCTG, GlnCTG, GlnTTG, GluTTC, GlyGCC, GlyTCC, HisGTG, IleGAT, LeuCAA, LeuCAG, LeuGAG, LeuTAA, LeuTAG, LysCTT, LysTTT, MetCAT, PheGAA, ProTGG, SerCGA, SerGCT, SerGCT, SerTGA, ThrCGT, ThrCGT, ThrGGT, ThrTGT, TyrGTA, UndetNNN, ValCAC, ValGAC, ValTAC	19	root ; cellular organisms ; Archaea ; TACK group ; Thaumarchaeota [phylum] ; unclassified Thaumarchaeota ; Candidatus Nitrosopelagicus [genus]	k__Archaea (UID2)	207	145	103	34	105	6	0	0	0	73.46	4.44	100.00	51.26	55.33	medium	5079_1	no	none	d__Archaea;p__Thermoproteota;c__Nitrososphaeria;o__Nitrososphaerales;f__Nitrosopumilaceae;g__Nitrosopelagicus;s__Nitrosopelagicus brevis	GCF_000812185.1	95.0	d__Archaea;p__Thermoproteota;c__Nitrososphaeria;o__Nitrososphaerales;f__Nitrosopumilaceae;g__Nitrosopelagicus;s__Nitrosopelagicus brevis	97.13	0.97	GCF_000812185.1	95.0	d__Archaea;p__Thermoproteota;c__Nitrososphaeria;o__Nitrososphaerales;f__Nitrosopumilaceae;g__Nitrosopelagicus;s__Nitrosopelagicus brevis	97.13	0.97	d__Archaea;p__Thermoproteota;c__Nitrososphaeria;o__Nitrososphaerales;f__Nitrosopumilaceae;g__Nitrosopelagicus;s__	taxonomic classification defined by topology and ANI
OceanDNA-a356	SRS2329459_bin.12	SAMD00335224	287	11207	871369	33.50	3197	0.00	102.1823	1.398618	A5S, B5S	yes	no	no	AlaCGC, AlaGGC, AlaTGC, ArgGCG, AsnGTT, AspGTC, GlnCTG, GlnTTG, GluCTC, GluTTC, GlyGCC, GlyTCC, HisGTG, IleGAT, LeuCAA, LeuCAG, LeuCAG, LeuGAG, LeuTAA, LeuTAG, LysTTT, MetCAT, MetCAT, SerCGA, SerGGA, SerTGA, ThrCGT, ThrGGT, TrpCCA, UndetNNN, ValGAC, ValTAC	16	root ; cellular organisms ; Archaea ; TACK group ; Thaumarchaeota [phylum] ; unclassified Thaumarchaeota ; Candidatus Nitrosopelagicus [genus]	k__Archaea (UID2)	207	145	103	27	113	5	0	0	0	79.13	3.47	100.00	61.78	65.81	medium	5079_1	no	none	d__Archaea;p__Thermoproteota;c__Nitrososphaeria;o__Nitrososphaerales;f__Nitrosopumilaceae;g__Nitrosopelagicus;s__Nitrosopelagicus brevis	GCF_000812185.1	95.0	d__Archaea;p__Thermoproteota;c__Nitrososphaeria;o__Nitrososphaerales;f__Nitrosopumilaceae;g__Nitrosopelagicus;s__Nitrosopelagicus brevis	96.99	0.98	GCF_000812185.1	95.0	d__Archaea;p__Thermoproteota;c__Nitrososphaeria;o__Nitrososphaerales;f__Nitrosopumilaceae;g__Nitrosopelagicus;s__Nitrosopelagicus brevis	96.99	0.98	d__Archaea;p__Thermoproteota;c__Nitrososphaeria;o__Nitrososphaerales;f__Nitrosopumilaceae;g__Nitrosopelagicus;s__	taxonomic classification defined by topology and ANI
OceanDNA-a357	SRS2329473_bin.2	SAMD00335225	125	23176	604673	33.81	5433	0.00	78.2271	1.136768	A5S, B5S	yes	no	no	AlaGGC, AlaTGC, ArgGCG, ArgGCG, ArgTCT, AsnGTT, GlnCTG, GlnTTG, GluTTC, GlyTCC, HisGTG, IleGAT, LeuCAA, LeuCAG, LeuGAG, LeuTAA, LeuTAG, LysCTT, MetCAT, SerCGA, SerGCT, SerTGA, ThrGGT, ThrTGT, TrpCCA, TyrGTA, UndetNNN, ValTAC	16	root ; cellular organisms ; Archaea ; TACK group ; Thaumarchaeota [phylum] ; unclassified Thaumarchaeota ; Candidatus Nitrosopelagicus [genus]	k__Archaea (UID2)	207	145	103	60	82	3	0	0	0	61.95	1.78	66.67	53.05	57.35	medium	5079_1	no	none	d__Archaea;p__Thermoproteota;c__Nitrososphaeria;o__Nitrososphaerales;f__Nitrosopumilaceae;g__Nitrosopelagicus;s__Nitrosopelagicus brevis	GCF_000812185.1	95.0	d__Archaea;p__Thermoproteota;c__Nitrososphaeria;o__Nitrososphaerales;f__Nitrosopumilaceae;g__Nitrosopelagicus;s__Nitrosopelagicus brevis	97.24	0.98	GCF_000812185.1	95.0	d__Archaea;p__Thermoproteota;c__Nitrososphaeria;o__Nitrososphaerales;f__Nitrosopumilaceae;g__Nitrosopelagicus;s__Nitrosopelagicus brevis	97.24	0.98	d__Archaea;p__Thermoproteota;c__Nitrososphaeria;o__Nitrososphaerales;f__Nitrosopumilaceae;g__Nitrosopelagicus;s__	taxonomic classification defined by topology and ANI
OceanDNA-a358	SRS2329476_bin.1	SAMD00335226	404	8061	838772	34.50	2297	0.00	7.074907	1.415323	A16S, A23S, A5S, B16S, B23S, B5S	yes	yes	yes	AlaCGC, AlaGGC, AlaTGC, ArgCCT, ArgGCG, ArgTCT, AsnGTT, AspGTC, GlnCTG, GluTTC, GlyTCC, HisGTG, IleGAT, LeuCAA, LeuCAG, LeuGAG, LeuTAA, LeuTAG, LysCTT, LysTTT, MetCAT, ProTGG, SerCGA, SerGCT, SerGGA, SerTGA, TrpCCA, ValCAC, ValGAC, ValTAC	16	root ; cellular organisms ; Archaea ; TACK group ; Thaumarchaeota [phylum] ; unclassified Thaumarchaeota ; Candidatus Nitrosopelagicus [genus]	k__Archaea (UID2)	207	145	103	34	110	1	0	0	0	75.67	0.49	0.00	73.22	77.09	medium	5079_1	no	none	d__Archaea;p__Thermoproteota;c__Nitrososphaeria;o__Nitrososphaerales;f__Nitrosopumilaceae;g__Nitrosopelagicus;s__Nitrosopelagicus brevis	GCF_000812185.1	95.0	d__Archaea;p__Thermoproteota;c__Nitrososphaeria;o__Nitrososphaerales;f__Nitrosopumilaceae;g__Nitrosopelagicus;s__Nitrosopelagicus brevis	97.1	1.0	GCF_000812185.1	95.0	d__Archaea;p__Thermoproteota;c__Nitrososphaeria;o__Nitrososphaerales;f__Nitrosopumilaceae;g__Nitrosopelagicus;s__Nitrosopelagicus brevis	97.1	1.0	d__Archaea;p__Thermoproteota;c__Nitrososphaeria;o__Nitrososphaerales;f__Nitrosopumilaceae;g__Nitrosopelagicus;s__	taxonomic classification defined by topology and ANI
OceanDNA-a359	SRS2329489_bin.2	SAMD00335227	481	9717	1023636	33.85	2402	0.00	15.01632	1.462869	A5S, B5S	yes	no	no	AlaCGC, AlaCGC, AlaTGC, ArgGCG, ArgTCG, AsnGTT, AspGTC, CysGCA, GlnCTG, GlnTTG, GluCTC, GluTTC, GlyTCC, HisGTG, IleGAT, LeuCAA, LeuCAG, LeuCAG, LeuGAG, LeuTAA, LeuTAG, LysCTT, LysTTT, MetCAT, PheGAA, ProTGG, SerCGA, SerGCT, SerTGA, ThrCGT, ThrGGT, TrpCCA, TyrGTA, ValCAC, ValGAC, ValGAC, ValTAC	20	root ; cellular organisms ; Archaea ; TACK group ; Thaumarchaeota [phylum] ; unclassified Thaumarchaeota ; Candidatus Nitrosopelagicus [genus]	k__Archaea (UID2)	207	145	103	27	114	4	0	0	0	83.05	3.16	75.00	67.25	71.14	medium	5079_1	no	none	d__Archaea;p__Thermoproteota;c__Nitrososphaeria;o__Nitrososphaerales;f__Nitrosopumilaceae;g__Nitrosopelagicus;s__Nitrosopelagicus brevis	GCF_000812185.1	95.0	d__Archaea;p__Thermoproteota;c__Nitrososphaeria;o__Nitrososphaerales;f__Nitrosopumilaceae;g__Nitrosopelagicus;s__Nitrosopelagicus brevis	96.87	0.98	GCF_000812185.1	95.0	d__Archaea;p__Thermoproteota;c__Nitrososphaeria;o__Nitrososphaerales;f__Nitrosopumilaceae;g__Nitrosopelagicus;s__Nitrosopelagicus brevis	96.87	0.98	d__Archaea;p__Thermoproteota;c__Nitrososphaeria;o__Nitrososphaerales;f__Nitrosopumilaceae;g__Nitrosopelagicus;s__	taxonomic classification defined by topology and ANI
OceanDNA-a360	SRS2329511_bin.20	SAMD00335228	259	12322	823787	33.85	3362	0.00	9.900694	1.458231	A16S_37%, B16S_32%	no	yes	no	AlaCGC, AlaGGC, AlaTGC, ArgCCT, ArgGCG, ArgTCT, AsnGTT, AspGTC, GlnCTG, GlnTTG, GlyTCC, HisGTG, LeuCAG, LeuGAG, LeuTAG, LysCTT, LysTTT, SerCGA, SerGCT, SerGGA, SerTGA, TrpCCA, UndetNNN, ValCAC, ValGAC, ValTAC	12	root ; cellular organisms ; Archaea ; TACK group ; Thaumarchaeota [phylum] ; unclassified Thaumarchaeota ; Candidatus Nitrosopelagicus [genus]	k__Archaea (UID2)	207	145	103	37	102	6	0	0	0	76.17	4.85	83.33	51.92	55.98	medium	5079_1	no	none	d__Archaea;p__Thermoproteota;c__Nitrososphaeria;o__Nitrososphaerales;f__Nitrosopumilaceae;g__Nitrosopelagicus;s__Nitrosopelagicus brevis	GCF_000812185.1	95.0	d__Archaea;p__Thermoproteota;c__Nitrososphaeria;o__Nitrososphaerales;f__Nitrosopumilaceae;g__Nitrosopelagicus;s__Nitrosopelagicus brevis	96.84	0.97	GCF_000812185.1	95.0	d__Archaea;p__Thermoproteota;c__Nitrososphaeria;o__Nitrososphaerales;f__Nitrosopumilaceae;g__Nitrosopelagicus;s__Nitrosopelagicus brevis	96.84	0.97	d__Archaea;p__Thermoproteota;c__Nitrososphaeria;o__Nitrososphaerales;f__Nitrosopumilaceae;g__Nitrosopelagicus;s__	taxonomic classification defined by topology and ANI
OceanDNA-a361	SRS2329513_bin.69	SAMD00335229	370	20603	1186325	33.74	4340	0.00	23.24322	1.500886	A16S, A16S_38%, A23S, A23S, A5S, B16S, B16S_38%, B23S, B23S, B5S	yes	yes	yes	AlaCGC, AlaGGC, AlaTGC, ArgCCT, ArgGCG, ArgTCT, AsnGTT, AspGTC, CysGCA, GlnCTG, GlnTTG, GluCTC, GluTTC, GlyGCC, GlyTCC, HisGTG, IleGAT, LeuCAA, LeuCAG, LeuGAG, LeuGAG, LeuTAA, LeuTAG, LysCTT, LysTTT, MetCAT, MetCAT, ProTGG, SerCGA, SerGCT, SerGGA, SerTGA, ThrCGT, ThrGGT, ThrTGT, TrpCCA, TyrGTA, UndetNNN, UndetNNN, ValCAC, ValGAC, ValTAC	19	root ; cellular organisms ; Archaea ; TACK group ; Thaumarchaeota [phylum] ; unclassified Thaumarchaeota ; Candidatus Nitrosopelagicus [genus]	k__Archaea (UID2)	207	145	103	7	126	12	0	0	0	94.59	6.86	83.33	60.29	64.48	medium	5079_1	no	none	d__Archaea;p__Thermoproteota;c__Nitrososphaeria;o__Nitrososphaerales;f__Nitrosopumilaceae;g__Nitrosopelagicus;s__Nitrosopelagicus brevis	GCF_000812185.1	95.0	d__Archaea;p__Thermoproteota;c__Nitrososphaeria;o__Nitrososphaerales;f__Nitrosopumilaceae;g__Nitrosopelagicus;s__Nitrosopelagicus brevis	96.75	0.98	GCF_000812185.1	95.0	d__Archaea;p__Thermoproteota;c__Nitrososphaeria;o__Nitrososphaerales;f__Nitrosopumilaceae;g__Nitrosopelagicus;s__Nitrosopelagicus brevis	96.75	0.98	d__Archaea;p__Thermoproteota;c__Nitrososphaeria;o__Nitrososphaerales;f__Nitrosopumilaceae;g__Nitrosopelagicus;s__	taxonomic classification defined by topology and ANI
OceanDNA-a362	SRS2329518_bin.4	SAMD00335230	267	27009	948446	33.57	4261	0.00	36.94088	1.568605	A5S, B5S	yes	no	no	AlaCGC, AlaGGC, AlaTGC, ArgGCG, AsnGTT, AspGTC, GlnCTG, GlnTTG, GluCTC, GlyGCC, GlyTCC, HisGTG, IleGAT, LeuCAA, LeuCAG, LeuGAG, LeuGAG, LeuTAG, LeuTAG, LysCTT, LysTTT, ProTGG, SerCGA, SerGCT, SerTGA, ThrCGT, ThrTGT, TrpCCA, UndetNNN, UndetNNN, UndetNNN, ValCAC, ValGAC, ValTAC	16	root ; cellular organisms ; Archaea ; TACK group ; Thaumarchaeota [phylum] ; unclassified Thaumarchaeota ; Candidatus Nitrosopelagicus [genus]	k__Archaea (UID2)	207	145	103	27	115	3	0	0	0	84.44	1.62	33.33	76.34	80.52	medium	5079_1	no	none	d__Archaea;p__Thermoproteota;c__Nitrososphaeria;o__Nitrososphaerales;f__Nitrosopumilaceae;g__Nitrosopelagicus;s__Nitrosopelagicus brevis	GCF_000812185.1	95.0	d__Archaea;p__Thermoproteota;c__Nitrososphaeria;o__Nitrososphaerales;f__Nitrosopumilaceae;g__Nitrosopelagicus;s__Nitrosopelagicus brevis	96.9	0.97	GCF_000812185.1	95.0	d__Archaea;p__Thermoproteota;c__Nitrososphaeria;o__Nitrososphaerales;f__Nitrosopumilaceae;g__Nitrosopelagicus;s__Nitrosopelagicus brevis	96.9	0.97	d__Archaea;p__Thermoproteota;c__Nitrososphaeria;o__Nitrososphaerales;f__Nitrosopumilaceae;g__Nitrosopelagicus;s__	taxonomic classification defined by topology and ANI
OceanDNA-a363	SRS2329519_bin.9	SAMD00335231	259	5603	637660	34.09	2529	0.00	8.847666	1.604679	A5S, B5S	yes	no	no	AlaGGC, AlaGGC, AlaTGC, ArgGCG, AsnGTT, GlnTTG, GlyTCC, HisGTG, LeuCAG, LeuGAG, LeuTAA, LeuTAG, LysCTT, SerCGA, SerGCT, SerGGA, ThrGGT, TrpCCA, ValCAC	12	root ; cellular organisms ; Archaea ; TACK group ; Thaumarchaeota [phylum] ; unclassified Thaumarchaeota ; Candidatus Nitrosopelagicus [genus]	k__Archaea (UID2)	207	145	103	60	83	2	0	0	0	56.11	0.56	100.00	53.31	57.23	medium	5079_1	no	none	d__Archaea;p__Thermoproteota;c__Nitrososphaeria;o__Nitrososphaerales;f__Nitrosopumilaceae;g__Nitrosopelagicus;s__Nitrosopelagicus brevis	GCF_000812185.1	95.0	d__Archaea;p__Thermoproteota;c__Nitrososphaeria;o__Nitrososphaerales;f__Nitrosopumilaceae;g__Nitrosopelagicus;s__Nitrosopelagicus brevis	96.6	0.98	GCF_000812185.1	95.0	d__Archaea;p__Thermoproteota;c__Nitrososphaeria;o__Nitrososphaerales;f__Nitrosopumilaceae;g__Nitrosopelagicus;s__Nitrosopelagicus brevis	96.6	0.98	d__Archaea;p__Thermoproteota;c__Nitrososphaeria;o__Nitrososphaerales;f__Nitrosopumilaceae;g__Nitrosopelagicus;s__	taxonomic classification defined by topology and ANI
OceanDNA-a364	SRS2329520_bin.3	SAMD00335232	287	7075	742431	34.16	2616	0.00	20.36335	1.55144	A16S_45%, A5S, B16S_40%, B5S	yes	yes	no	AlaCGC, AlaGGC, ArgGCG, AsnGTT, AspGTC, CysGCA, GlnCTG, GlnTTG, GluTTC, GlyTCC, HisGTG, LeuCAG, LeuGAG, LeuTAA, LeuTAG, LysCTT, LysTTT, MetCAT, SerCGA, SerGGA, SerTGA, ThrGGT, TrpCCA, TyrGTA, UndetNNN, ValCAC, ValGAC, ValTAC	17	root ; cellular organisms ; Archaea ; TACK group ; Thaumarchaeota [phylum] ; unclassified Thaumarchaeota ; Candidatus Nitrosopelagicus [genus]	k__Archaea (UID2)	207	145	103	51	92	2	0	0	0	65.57	1.29	0.00	59.12	63.05	medium	5079_1	no	none	d__Archaea;p__Thermoproteota;c__Nitrososphaeria;o__Nitrososphaerales;f__Nitrosopumilaceae;g__Nitrosopelagicus;s__Nitrosopelagicus brevis	GCF_000812185.1	95.0	d__Archaea;p__Thermoproteota;c__Nitrososphaeria;o__Nitrososphaerales;f__Nitrosopumilaceae;g__Nitrosopelagicus;s__Nitrosopelagicus brevis	96.96	0.95	GCF_000812185.1	95.0	d__Archaea;p__Thermoproteota;c__Nitrososphaeria;o__Nitrososphaerales;f__Nitrosopumilaceae;g__Nitrosopelagicus;s__Nitrosopelagicus brevis	96.96	0.95	d__Archaea;p__Thermoproteota;c__Nitrososphaeria;o__Nitrososphaerales;f__Nitrosopumilaceae;g__Nitrosopelagicus;s__	taxonomic classification defined by topology and ANI
[truncated: 51,961 more rows]
[truncated: 28 more columns]
