# Supplementary material for: The OceanDNA MAG catalog contains over 50,000 prokaryotic genomes originated from various marine environments
Source: Sci Data. 2022 Jun 17;9:305. doi: 10.1038/s41597-022-01392-5 (PMC9205870; doi:10.1038/s41597-022-01392-5)
Supplement: Supplementary file 4 — Supplementary File S4 [file 41597_2022_1392_MOESM4_ESM.xlsx]

## Sheet: S4
Supplementary File S4. A list of 15 publications of marine SAGs and MAGs
publication	doi	type	source	url	num_genomes	num_genomes of QS50	num_species_repr	note
Delmont_et_al_2018_Nat_Micro	10.1038/s41564-018-0176-9	MAG	Table S3 (figshare)	https://figshare.com/articles/dataset/TARA-NON-REDUNDANT-MAGs/4902923	957	717	662
Kruger_et_al_2019_ISME_J	10.1038/s41396-019-0476-y	MAG	Table S1 (EBI analysis)	example: ftp://ftp.sra.ebi.ac.uk/vol1/ERZ102/ERZ1022847/20100303_Bin_1_9-contigs.fa.gz	3101	2438	373
Thrash_et_al_2017_mBio	10.1128/mBio.01017-17	MAG	Table 1 (JGI)	example: https://genome.jgi.doe.gov/portal/IMG_2651870034/IMG_2651870034.download.html	20	14	14
Thrash_et_al_2018_MRA	10.1128/MRA.01033-18	MAG	Table S1 (JGI)	example: https://genome.jgi.doe.gov/portal/AlpbacSCAD265B05_FD/AlpbacSCAD265B05_FD.download.html	50	20	20
Salazar_et_al_2019_Cell	10.1016/j.cell.2019.10.014	MAG	(zenodo)	http://doi.org/10.5281/zenodo.3352180	1	1	1
Boeuf_et_al_2019_PNAS	10.1073/pnas.1903080116	MAG	Table S1 (PRJNA482655)	https://www.ncbi.nlm.nih.gov/bioproject/PRJNA482655	131	121	118
Cao_et_al_2020_Microbiome	10.1186/s40168-020-00826-9	MAG	(figshare)	https://figshare.com/s/fd5f60b5da7a63aaa74b	214	212	178
Sun_et_al_2019_ISME_J	10.1038/s41396-019-0443-7	MAG	(PRJNA505148)	https://www.ncbi.nlm.nih.gov/bioproject/PRJNA505148	2	2	2
Aylward_et_al_2020_mSystems	10.1128/mSystems.00415-20	MAG	(PRJNA636088)	https://www.ncbi.nlm.nih.gov/bioproject/PRJNA636088	5	5	1
Zhang_et_al_2019_Nat_Commun	10.1038/s41467-019-08463-z	MAG	(figshare)	https://doi.org/10.6084/m9.figshare.7082684	479	156	144
Alneberg_et_al_2020_Commun_Biol	10.1038/s42003-020-0856-x	MAG	(PRJEB34883)	https://www.ncbi.nlm.nih.gov/bioproject/PRJEB34883	352	352	347
Nayfach_et_al_2020_Nat_Biotech	10.1038/s41587-020-0718-6	MAG	(nersc)	https://portal.nersc.gov/GEM/genomes/	8578	8578	3160	limited to "marine" MAGs
Saw_et_al_2020_mBio	10.1128/mBio.02975-19	MAG/SAG	Data Set S1 (PRJNA547867)	https://www.ncbi.nlm.nih.gov/bioproject/PRJNA547867	83	72	39
Pachiadaki_et_al_2019_Cell	10.1016/j.cell.2019.11.017	SAG	(PRJEB33281)	https://www.ncbi.nlm.nih.gov/bioproject/PRJEB33281	12710	4568	2331	5 genomes are not available in NCBI
Pachiadaki_et_al_2017_Science	10.1126/science.aan8260	SAG	Table S3 (JGI)	example: https://genome.jgi.doe.gov/portal/AlpbacSCAD265B05_FD/AlpbacSCAD265B05_FD.download.html	263	51	42
