# Supplementary material for: The OceanDNA MAG catalog contains over 50,000 prokaryotic genomes originated from various marine environments
Source: Sci Data. 2022 Jun 17;9:305. doi: 10.1038/s41597-022-01392-5 (PMC9205870; doi:10.1038/s41597-022-01392-5)
Supplement: Supplementary file 5 — Supplementary File S5 [file 41597_2022_1392_MOESM5_ESM.xlsx]

## Sheet: S5
Supplementary File S5. A list of published marine prokaryotic genomes of QS ≥ 50 with genome statistics, genome quality, and genome-based taxonomy
genome	num_contig	largest_contig_length	total_length	percent_GC	N50	ambiguous_nucleotide_per_100kb	checkm_marker	checkm_n_genome	checkm_n_marker	checkm_n_marker_set	checkm_0	checkm_1	checkm_2	checkm_3	checkm_4	checkm_5+	checkm_compl	checkm_contam	checkm_hetero	genome_quality_QS	QS_plus_ln(N50)	gtdb_novelty	gtdb_classification	gtdb_fastani_reference	gtdb_fastani_reference_radius	gtdb_fastani_taxonomy	gtdb_fastani_ani	gtdb_closest_placement_radius	gtdb_fastani_af	gtdb_closest_placement_reference	gtdb_closest_placement_taxonomy	gtdb_closest_placement_ani	gtdb_closest_placement_af	gtdb_pplacer_taxonomy	gtdb_classification_method	gtdb_note	gtdb_other_related_references(genome_id,species_name,radius,ANI,AF)	gtdb_aa_percent	gtdb_translation_table	gtdb_red_value	gtdb_warnings	data_source	genome_type
3300007771_31	73	12209	372708	43.84	5314	0.00	k__Archaea (UID2)	207	149	107	60	89	0	0	0	0	58.97	0.00	0.00	58.97	63.26	family	d__Archaea;p__Aenigmatarchaeota;c__Aenigmatarchaeia;o__Aenigmatarchaeales;f__;g__;s__	N/A	N/A	N/A	N/A	N/A	N/A	N/A	N/A	N/A	N/A	d__Archaea;p__Aenigmatarchaeota;c__Aenigmatarchaeia;o__;f__;g__;s__	taxonomic novelty determined using RED	N/A	N/A	49.12	11	0.5320017836181513	N/A	Nayfach_et_al_2020_Nat_Biotech	MAG
3300027893_131	59	37684	529825	40.68	10392	0.00	k__Archaea (UID2)	207	149	107	58	90	1	0	0	0	55.14	0.47	100.00	52.79	57.41	genus	d__Archaea;p__Aenigmatarchaeota;c__Aenigmatarchaeia;o__CG10238-14;f__SCSR01;g__;s__	N/A	N/A	N/A	N/A	N/A	N/A	N/A	N/A	N/A	N/A	d__Archaea;p__Aenigmatarchaeota;c__Aenigmatarchaeia;o__CG10238-14;f__;g__;s__	taxonomic novelty determined using RED	N/A	N/A	47.78	11	0.6486528197980113	N/A	Nayfach_et_al_2020_Nat_Biotech	MAG
3300021493_10	13	246232	851927	38.19	231307	0.00	k__Archaea (UID2)	207	149	107	20	127	2	0	0	0	83.33	1.40	0.00	76.33	82.51	family	d__Archaea;p__Aenigmatarchaeota;c__Aenigmatarchaeia;o__GW2011-AR5;f__;g__;s__	N/A	N/A	N/A	N/A	N/A	N/A	N/A	N/A	N/A	N/A	d__Archaea;p__Aenigmatarchaeota;c__Aenigmatarchaeia;o__;f__;g__;s__	taxonomic novelty determined using RED	N/A	N/A	75.47	11	0.512835333531831	N/A	Nayfach_et_al_2020_Nat_Biotech	MAG
GCA_002688965.1	128	88473	1897616	33.71	17833	126.26	-	-	-	-	-	-	-	-	-	-	76.79	3.27	0	60.44	65.33	none	d__Archaea;p__Aenigmatarchaeota;c__Aenigmatarchaeia;o__GW2011-AR5;f__GCA-2688965;g__GCA-2688965;s__GCA-2688965 sp002688965	GCA_002688965.1	95.0	d__Archaea;p__Aenigmatarchaeota;c__Aenigmatarchaeia;o__GW2011-AR5;f__GCA-2688965;g__GCA-2688965;s__GCA-2688965 sp002688965	100.0	95.0	0.99	GCA_002688965.1	d__Archaea;p__Aenigmatarchaeota;c__Aenigmatarchaeia;o__GW2011-AR5;f__GCA-2688965;g__GCA-2688965;s__GCA-2688965 sp002688965	100.0	0.99	d__Archaea;p__Aenigmatarchaeota;c__Aenigmatarchaeia;o__GW2011-AR5;f__;g__;s__	taxonomic classification defined by topology and ANI	topological placement and ANI have congruent species assignments	N/A	64.66	11	N/A	N/A	marRef/marDB	MAG
3300014911_77	107	20557	698649	52.39	6837	0.00	k__Archaea (UID2)	207	149	107	60	89	0	0	0	0	56.39	0.00	0.00	56.39	60.81	none	d__Archaea;p__Aenigmatarchaeota;c__Aenigmatarchaeia;o__QMZP01;f__QMZP01;g__QMZP01;s__QMZP01 sp003663225	GCA_003663225.1	95.0	d__Archaea;p__Aenigmatarchaeota;c__Aenigmatarchaeia;o__QMZP01;f__QMZP01;g__QMZP01;s__QMZP01 sp003663225	100.0	95.0	0.99	GCA_003663225.1	d__Archaea;p__Aenigmatarchaeota;c__Aenigmatarchaeia;o__QMZP01;f__QMZP01;g__QMZP01;s__QMZP01 sp003663225	100.0	0.99	d__Archaea;p__Aenigmatarchaeota;c__Aenigmatarchaeia;o__QMZP01;f__QMZP01;g__;s__	taxonomic classification defined by topology and ANI	topological placement and ANI have congruent species assignments	N/A	54.76	11	N/A	N/A	Nayfach_et_al_2020_Nat_Biotech	MAG
GCA_003663225.1	165	20557	941786	51.92	6402	0.00	-	-	-	-	-	-	-	-	-	-	66.82	0.36	0	65.02	69.40	none	d__Archaea;p__Aenigmatarchaeota;c__Aenigmatarchaeia;o__QMZP01;f__QMZP01;g__QMZP01;s__QMZP01 sp003663225	GCA_003663225.1	95.0	d__Archaea;p__Aenigmatarchaeota;c__Aenigmatarchaeia;o__QMZP01;f__QMZP01;g__QMZP01;s__QMZP01 sp003663225	100.0	95.0	1.0	GCA_003663225.1	d__Archaea;p__Aenigmatarchaeota;c__Aenigmatarchaeia;o__QMZP01;f__QMZP01;g__QMZP01;s__QMZP01 sp003663225	100.0	1.0	d__Archaea;p__Aenigmatarchaeota;c__Aenigmatarchaeia;o__QMZP01;f__QMZP01;g__;s__	taxonomic classification defined by topology and ANI	topological placement and ANI have congruent species assignments	N/A	62.59	11	N/A	N/A	marRef/marDB	MAG
GCA_003663405.1	203	18322	945477	37.69	4901	0.00	-	-	-	-	-	-	-	-	-	-	68.22	1.24	66.67	62.02	66.27	species	d__Archaea;p__Aenigmatarchaeota;c__Aenigmatarchaeia;o__QMZP01;f__QMZP01;g__QMZY01;s__	N/A	N/A	N/A	N/A	95.0	N/A	GCA_003663415.1	d__Archaea;p__Aenigmatarchaeota;c__Aenigmatarchaeia;o__QMZP01;f__QMZP01;g__QMZY01;s__QMZY01 sp003663415	98.01	0.62	d__Archaea;p__Aenigmatarchaeota;c__Aenigmatarchaeia;o__QMZP01;f__QMZP01;g__;s__	taxonomic classification defined by topology and ANI	N/A	N/A	64.91	11	0.9976430958729869	N/A	marRef/marDB	MAG
3300014911_70	103	28654	782136	37.74	8484	0.00	k__Archaea (UID2)	207	149	107	23	124	2	0	0	0	81.46	1.01	50.00	76.41	80.93	none	d__Archaea;p__Aenigmatarchaeota;c__Aenigmatarchaeia;o__QMZP01;f__QMZP01;g__QMZY01;s__QMZY01 sp003663415	GCA_003663415.1	95.0	d__Archaea;p__Aenigmatarchaeota;c__Aenigmatarchaeia;o__QMZP01;f__QMZP01;g__QMZY01;s__QMZY01 sp003663415	98.31	95.0	0.75	GCA_003663415.1	d__Archaea;p__Aenigmatarchaeota;c__Aenigmatarchaeia;o__QMZP01;f__QMZP01;g__QMZY01;s__QMZY01 sp003663415	98.31	0.75	d__Archaea;p__Aenigmatarchaeota;c__Aenigmatarchaeia;o__QMZP01;f__QMZP01;g__;s__	taxonomic classification defined by topology and ANI	topological placement and ANI have congruent species assignments	N/A	73.05	11	N/A	N/A	Nayfach_et_al_2020_Nat_Biotech	MAG
GCA_003663475.1	116	28654	872632	37.70	8725	0.00	-	-	-	-	-	-	-	-	-	-	81.46	1.01	50	76.41	80.95	none	d__Archaea;p__Aenigmatarchaeota;c__Aenigmatarchaeia;o__QMZP01;f__QMZP01;g__QMZY01;s__QMZY01 sp003663415	GCA_003663415.1	95.0	d__Archaea;p__Aenigmatarchaeota;c__Aenigmatarchaeia;o__QMZP01;f__QMZP01;g__QMZY01;s__QMZY01 sp003663415	98.15	95.0	0.74	GCA_003663415.1	d__Archaea;p__Aenigmatarchaeota;c__Aenigmatarchaeia;o__QMZP01;f__QMZP01;g__QMZY01;s__QMZY01 sp003663415	98.15	0.74	d__Archaea;p__Aenigmatarchaeota;c__Aenigmatarchaeia;o__QMZP01;f__QMZP01;g__;s__	taxonomic classification defined by topology and ANI	topological placement and ANI have congruent species assignments	N/A	75.08	11	N/A	N/A	marRef/marDB	MAG
GCA_003663415.1	213	39320	1112198	38.85	6542	0.00	-	-	-	-	-	-	-	-	-	-	85.05	1.87	0	75.70	80.09	none	d__Archaea;p__Aenigmatarchaeota;c__Aenigmatarchaeia;o__QMZP01;f__QMZP01;g__QMZY01;s__QMZY01 sp003663415	GCA_003663415.1	95.0	d__Archaea;p__Aenigmatarchaeota;c__Aenigmatarchaeia;o__QMZP01;f__QMZP01;g__QMZY01;s__QMZY01 sp003663415	100.0	95.0	0.98	GCA_003663415.1	d__Archaea;p__Aenigmatarchaeota;c__Aenigmatarchaeia;o__QMZP01;f__QMZP01;g__QMZY01;s__QMZY01 sp003663415	100.0	0.98	d__Archaea;p__Aenigmatarchaeota;c__Aenigmatarchaeia;o__QMZP01;f__QMZP01;g__;s__	taxonomic classification defined by topology and ANI	topological placement and ANI have congruent species assignments	N/A	75.04	11	N/A	N/A	marRef/marDB	MAG
3300002053_93	67	37405	816244	45.24	13346	0.00	k__Archaea (UID2)	207	149	107	26	122	1	0	0	0	78.59	0.93	100.00	73.94	78.69	genus	d__Archaea;p__Aenigmatarchaeota;c__Aenigmatarchaeia;o__QMZP01;f__QMZT01;g__;s__	N/A	N/A	N/A	N/A	95.0	N/A	GCA_003663325.1	d__Archaea;p__Aenigmatarchaeota;c__Aenigmatarchaeia;o__QMZP01;f__QMZT01;g__QMZT01;s__QMZT01 sp003663325	82.35	0.01	d__Archaea;p__Aenigmatarchaeota;c__Aenigmatarchaeia;o__QMZP01;f__;g__;s__	taxonomic classification defined by topology and ANI	N/A	N/A	72.85	11	0.6532566631294552	N/A	Nayfach_et_al_2020_Nat_Biotech	MAG
3300027901_56	96	28398	763880	45.59	9171	0.00	k__Archaea (UID2)	207	149	107	28	121	0	0	0	0	78.59	0.00	0.00	78.59	83.15	genus	d__Archaea;p__Aenigmatarchaeota;c__Aenigmatarchaeia;o__QMZP01;f__QMZT01;g__;s__	N/A	N/A	N/A	N/A	N/A	N/A	N/A	N/A	N/A	N/A	d__Archaea;p__Aenigmatarchaeota;c__Aenigmatarchaeia;o__QMZP01;f__;g__;s__	taxonomic novelty determined using RED	N/A	N/A	68.97	11	0.6537243078148574	N/A	Nayfach_et_al_2020_Nat_Biotech	MAG
3300013103_108	43	79878	807009	37.44	36548	0.00	k__Archaea (UID2)	207	149	107	47	101	1	0	0	0	67.76	0.93	0.00	63.11	68.36	none	d__Archaea;p__Aenigmatarchaeota;c__Aenigmatarchaeia;o__QMZP01;f__QMZT01;g__QMZT01;s__QMZT01 sp003663325	GCA_003663325.1	95.0	d__Archaea;p__Aenigmatarchaeota;c__Aenigmatarchaeia;o__QMZP01;f__QMZT01;g__QMZT01;s__QMZT01 sp003663325	99.74	95.0	0.91	GCA_003663325.1	d__Archaea;p__Aenigmatarchaeota;c__Aenigmatarchaeia;o__QMZP01;f__QMZT01;g__QMZT01;s__QMZT01 sp003663325	99.74	0.91	d__Archaea;p__Aenigmatarchaeota;c__Aenigmatarchaeia;o__QMZP01;f__;g__;s__	taxonomic classification defined by topology and ANI	topological placement and ANI have congruent species assignments	N/A	60.46	11	N/A	N/A	Nayfach_et_al_2020_Nat_Biotech	MAG
GCA_003663325.1	28	79878	734982	37.44	39399	0.00	-	-	-	-	-	-	-	-	-	-	68.54	0.93	0	63.89	69.18	none	d__Archaea;p__Aenigmatarchaeota;c__Aenigmatarchaeia;o__QMZP01;f__QMZT01;g__QMZT01;s__QMZT01 sp003663325	GCA_003663325.1	95.0	d__Archaea;p__Aenigmatarchaeota;c__Aenigmatarchaeia;o__QMZP01;f__QMZT01;g__QMZT01;s__QMZT01 sp003663325	100.0	95.0	0.99	GCA_003663325.1	d__Archaea;p__Aenigmatarchaeota;c__Aenigmatarchaeia;o__QMZP01;f__QMZT01;g__QMZT01;s__QMZT01 sp003663325	100.0	0.99	d__Archaea;p__Aenigmatarchaeota;c__Aenigmatarchaeia;o__QMZP01;f__;g__;s__	taxonomic classification defined by topology and ANI	topological placement and ANI have congruent species assignments	N/A	65.96	11	N/A	N/A	marRef/marDB	MAG
3300014911_95	73	20720	422891	46.84	5881	0.00	k__Archaea (UID2)	207	149	107	43	105	1	0	0	0	66.52	0.47	0.00	64.17	68.51	none	d__Archaea;p__Aenigmatarchaeota;c__Aenigmatarchaeia;o__QMZP01;f__QMZZ01;g__QMZZ01;s__QMZZ01 sp003663445	GCA_003663445.1	95.0	d__Archaea;p__Aenigmatarchaeota;c__Aenigmatarchaeia;o__QMZP01;f__QMZZ01;g__QMZZ01;s__QMZZ01 sp003663445	100.0	95.0	0.96	GCA_003663445.1	d__Archaea;p__Aenigmatarchaeota;c__Aenigmatarchaeia;o__QMZP01;f__QMZZ01;g__QMZZ01;s__QMZZ01 sp003663445	100.0	0.96	d__Archaea;p__Aenigmatarchaeota;c__Aenigmatarchaeia;o__QMZP01;f__;g__;s__	taxonomic classification defined by topology and ANI	topological placement and ANI have congruent species assignments	N/A	54.94	11	N/A	N/A	Nayfach_et_al_2020_Nat_Biotech	MAG
3300021499_11	86	19748	550398	46.02	6564	0.00	k__Archaea (UID2)	207	149	107	41	105	3	0	0	0	70.26	1.94	100.00	60.56	64.95	none	d__Archaea;p__Aenigmatarchaeota;c__Aenigmatarchaeia;o__QMZP01;f__QMZZ01;g__QMZZ01;s__QMZZ01 sp003663445	GCA_003663445.1	95.0	d__Archaea;p__Aenigmatarchaeota;c__Aenigmatarchaeia;o__QMZP01;f__QMZZ01;g__QMZZ01;s__QMZZ01 sp003663445	97.19	95.0	0.68	GCA_003663445.1	d__Archaea;p__Aenigmatarchaeota;c__Aenigmatarchaeia;o__QMZP01;f__QMZZ01;g__QMZZ01;s__QMZZ01 sp003663445	97.19	0.68	d__Archaea;p__Aenigmatarchaeota;c__Aenigmatarchaeia;o__QMZP01;f__;g__;s__	taxonomic classification defined by topology and ANI	topological placement and ANI have congruent species assignments	N/A	58.31	11	N/A	N/A	Nayfach_et_al_2020_Nat_Biotech	MAG
GCA_003663445.1	111	29562	574541	46.90	5667	0.00	-	-	-	-	-	-	-	-	-	-	76.95	0.47	0	74.60	78.92	none	d__Archaea;p__Aenigmatarchaeota;c__Aenigmatarchaeia;o__QMZP01;f__QMZZ01;g__QMZZ01;s__QMZZ01 sp003663445	GCA_003663445.1	95.0	d__Archaea;p__Aenigmatarchaeota;c__Aenigmatarchaeia;o__QMZP01;f__QMZZ01;g__QMZZ01;s__QMZZ01 sp003663445	100.0	95.0	0.97	GCA_003663445.1	d__Archaea;p__Aenigmatarchaeota;c__Aenigmatarchaeia;o__QMZP01;f__QMZZ01;g__QMZZ01;s__QMZZ01 sp003663445	100.0	0.97	d__Archaea;p__Aenigmatarchaeota;c__Aenigmatarchaeia;o__QMZP01;f__;g__;s__	taxonomic classification defined by topology and ANI	topological placement and ANI have congruent species assignments	N/A	63.8	11	N/A	N/A	marRef/marDB	MAG
3300027742_44	125	34543	959750	54.82	8567	0.00	k__Archaea (UID2)	207	149	107	22	127	0	0	0	0	82.55	0.00	0.00	82.55	87.08	class	d__Archaea;p__Altarchaeota;c__;o__;f__;g__;s__	N/A	N/A	N/A	N/A	N/A	N/A	N/A	N/A	N/A	N/A	d__Archaea;p__;c__;o__;f__;g__;s__	taxonomic novelty determined using RED	N/A	N/A	73.79	11	0.2523319762794253	N/A	Nayfach_et_al_2020_Nat_Biotech	MAG
GCA_003663165.1	207	12429	873974	35.03	4350	0.00	-	-	-	-	-	-	-	-	-	-	59.51	0.58	50	56.61	60.80	genus	d__Archaea;p__Altarchaeota;c__Altarchaeia;o__IMC4;f__EX4484-2;g__;s__	N/A	N/A	N/A	N/A	N/A	N/A	N/A	N/A	N/A	N/A	d__Archaea;p__Altarchaeota;c__Altarchaeia;o__IMC4;f__;g__;s__	taxonomic novelty determined using RED	N/A	N/A	69.36	11	0.7620376776031229	N/A	marRef/marDB	MAG
3300014911_49	156	37598	1181665	39.57	9185	0.00	k__Archaea (UID2)	207	149	107	23	125	1	0	0	0	81.15	0.93	0.00	76.50	81.06	none	d__Archaea;p__Altarchaeota;c__Altarchaeia;o__IMC4;f__QMZM01;g__QMZG01;s__QMZG01 sp003663045	GCA_003663045.1	95.0	d__Archaea;p__Altarchaeota;c__Altarchaeia;o__IMC4;f__QMZM01;g__QMZG01;s__QMZG01 sp003663045	100.0	95.0	0.83	GCA_003663045.1	d__Archaea;p__Altarchaeota;c__Altarchaeia;o__IMC4;f__QMZM01;g__QMZG01;s__QMZG01 sp003663045	100.0	0.83	d__Archaea;p__Altarchaeota;c__Altarchaeia;o__IMC4;f__QMZM01;g__;s__	taxonomic classification defined by topology and ANI	topological placement and ANI have congruent species assignments	N/A	78.12	11	N/A	N/A	Nayfach_et_al_2020_Nat_Biotech	MAG
3300017513_28	147	34773	1185770	39.31	10364	0.00	p__Euryarchaeota (UID4)	45	299	202	58	234	7	0	0	0	75.38	2.97	28.57	60.53	65.15	none	d__Archaea;p__Altarchaeota;c__Altarchaeia;o__IMC4;f__QMZM01;g__QMZG01;s__QMZG01 sp003663045	GCA_003663045.1	95.0	d__Archaea;p__Altarchaeota;c__Altarchaeia;o__IMC4;f__QMZM01;g__QMZG01;s__QMZG01 sp003663045	98.3	95.0	0.71	GCA_003663045.1	d__Archaea;p__Altarchaeota;c__Altarchaeia;o__IMC4;f__QMZM01;g__QMZG01;s__QMZG01 sp003663045	98.3	0.71	d__Archaea;p__Altarchaeota;c__Altarchaeia;o__IMC4;f__QMZM01;g__;s__	taxonomic classification defined by topology and ANI	topological placement and ANI have congruent species assignments	N/A	80.35	11	N/A	N/A	Nayfach_et_al_2020_Nat_Biotech	MAG
GCA_003663045.1	162	37598	1171794	39.17	9246	0.00	-	-	-	-	-	-	-	-	-	-	80.98	2	0	70.98	75.55	none	d__Archaea;p__Altarchaeota;c__Altarchaeia;o__IMC4;f__QMZM01;g__QMZG01;s__QMZG01 sp003663045	GCA_003663045.1	95.0	d__Archaea;p__Altarchaeota;c__Altarchaeia;o__IMC4;f__QMZM01;g__QMZG01;s__QMZG01 sp003663045	100.0	95.0	0.98	GCA_003663045.1	d__Archaea;p__Altarchaeota;c__Altarchaeia;o__IMC4;f__QMZM01;g__QMZG01;s__QMZG01 sp003663045	100.0	0.98	d__Archaea;p__Altarchaeota;c__Altarchaeia;o__IMC4;f__QMZM01;g__;s__	taxonomic classification defined by topology and ANI	topological placement and ANI have congruent species assignments	N/A	85.68	11	N/A	N/A	marRef/marDB	MAG
3300027893_69	119	54453	1770051	40.79	20058	0.00	p__Euryarchaeota (UID4)	45	299	202	56	236	6	1	0	0	79.17	3.63	22.22	61.02	65.97	species	d__Archaea;p__Altarchaeota;c__Altarchaeia;o__IMC4;f__QMZM01;g__QMZJ01;s__	N/A	N/A	N/A	N/A	95.0	N/A	GCA_003663115.1	d__Archaea;p__Altarchaeota;c__Altarchaeia;o__IMC4;f__QMZM01;g__QMZJ01;s__QMZJ01 sp003663115	83.7	0.68	d__Archaea;p__Altarchaeota;c__Altarchaeia;o__IMC4;f__QMZM01;g__;s__	taxonomic classification defined by topology and ANI	N/A	N/A	82.51	11	0.901940115065156	Genome not assigned to closest species as it falls outside its pre-defined ANI radius	Nayfach_et_al_2020_Nat_Biotech	MAG
3300021472_37	107	39800	1107655	43.21	13655	0.00	p__Euryarchaeota (UID4)	45	299	202	117	180	2	0	0	0	66.25	0.99	0.00	61.30	66.06	none	d__Archaea;p__Altarchaeota;c__Altarchaeia;o__IMC4;f__QMZM01;g__QMZJ01;s__QMZJ01 sp003663115	GCA_003663115.1	95.0	d__Archaea;p__Altarchaeota;c__Altarchaeia;o__IMC4;f__QMZM01;g__QMZJ01;s__QMZJ01 sp003663115	95.38	95.0	0.68	GCA_003663115.1	d__Archaea;p__Altarchaeota;c__Altarchaeia;o__IMC4;f__QMZM01;g__QMZJ01;s__QMZJ01 sp003663115	95.38	0.68	d__Archaea;p__Altarchaeota;c__Altarchaeia;o__IMC4;f__QMZM01;g__;s__	taxonomic classification defined by topology and ANI	topological placement and ANI have congruent species assignments	N/A	65.11	11	N/A	N/A	Nayfach_et_al_2020_Nat_Biotech	MAG
GCA_003663115.1	165	24892	1194125	43.55	9223	0.00	-	-	-	-	-	-	-	-	-	-	77.42	2.72	16.67	63.82	68.38	none	d__Archaea;p__Altarchaeota;c__Altarchaeia;o__IMC4;f__QMZM01;g__QMZJ01;s__QMZJ01 sp003663115	GCA_003663115.1	95.0	d__Archaea;p__Altarchaeota;c__Altarchaeia;o__IMC4;f__QMZM01;g__QMZJ01;s__QMZJ01 sp003663115	100.0	95.0	0.99	GCA_003663115.1	d__Archaea;p__Altarchaeota;c__Altarchaeia;o__IMC4;f__QMZM01;g__QMZJ01;s__QMZJ01 sp003663115	100.0	0.99	d__Archaea;p__Altarchaeota;c__Altarchaeia;o__IMC4;f__QMZM01;g__;s__	taxonomic classification defined by topology and ANI	topological placement and ANI have congruent species assignments	N/A	84.47	11	N/A	N/A	marRef/marDB	MAG
3300013103_94	103	29293	1010729	38.30	12471	0.00	p__Euryarchaeota (UID4)	45	299	202	53	241	5	0	0	0	78.74	2.48	0.00	66.34	71.06	none	d__Archaea;p__Altarchaeota;c__Altarchaeia;o__IMC4;f__QMZM01;g__QMZM01;s__QMZM01 sp003663175	GCA_003663175.1	95.0	d__Archaea;p__Altarchaeota;c__Altarchaeia;o__IMC4;f__QMZM01;g__QMZM01;s__QMZM01 sp003663175	99.48	95.0	0.8	GCA_003663175.1	d__Archaea;p__Altarchaeota;c__Altarchaeia;o__IMC4;f__QMZM01;g__QMZM01;s__QMZM01 sp003663175	99.48	0.8	d__Archaea;p__Altarchaeota;c__Altarchaeia;o__IMC4;f__QMZM01;g__;s__	taxonomic classification defined by topology and ANI	topological placement and ANI have congruent species assignments	N/A	91.55	11	N/A	N/A	Nayfach_et_al_2020_Nat_Biotech	MAG
3300017513_29	47	107627	1134881	38.06	34315	0.00	p__Euryarchaeota (UID4)	45	299	202	36	261	2	0	0	0	84.77	0.99	0.00	79.82	85.04	none	d__Archaea;p__Altarchaeota;c__Altarchaeia;o__IMC4;f__QMZM01;g__QMZM01;s__QMZM01 sp003663175	GCA_003663175.1	95.0	d__Archaea;p__Altarchaeota;c__Altarchaeia;o__IMC4;f__QMZM01;g__QMZM01;s__QMZM01 sp003663175	99.74	95.0	0.91	GCA_003663175.1	d__Archaea;p__Altarchaeota;c__Altarchaeia;o__IMC4;f__QMZM01;g__QMZM01;s__QMZM01 sp003663175	99.74	0.91	d__Archaea;p__Altarchaeota;c__Altarchaeia;o__IMC4;f__QMZM01;g__;s__	taxonomic classification defined by topology and ANI	topological placement and ANI have congruent species assignments	N/A	91.61	11	N/A	N/A	Nayfach_et_al_2020_Nat_Biotech	MAG
GCA_003663175.1	95	30632	937638	38.32	14237	0.00	-	-	-	-	-	-	-	-	-	-	77.68	0.99	0	72.73	77.51	none	d__Archaea;p__Altarchaeota;c__Altarchaeia;o__IMC4;f__QMZM01;g__QMZM01;s__QMZM01 sp003663175	GCA_003663175.1	95.0	d__Archaea;p__Altarchaeota;c__Altarchaeia;o__IMC4;f__QMZM01;g__QMZM01;s__QMZM01 sp003663175	100.0	95.0	0.99	GCA_003663175.1	d__Archaea;p__Altarchaeota;c__Altarchaeia;o__IMC4;f__QMZM01;g__QMZM01;s__QMZM01 sp003663175	100.0	0.99	d__Archaea;p__Altarchaeota;c__Altarchaeia;o__IMC4;f__QMZM01;g__;s__	taxonomic classification defined by topology and ANI	topological placement and ANI have congruent species assignments	N/A	82.34	11	N/A	N/A	marRef/marDB	MAG
GCA_003663125.1	135	49420	1218797	38.31	11011	0.00	-	-	-	-	-	-	-	-	-	-	83.94	0.99	0	78.99	83.64	none	d__Archaea;p__Altarchaeota;c__Altarchaeia;o__IMC4;f__QMZM01;g__QMZM01;s__QMZM01 sp003663175	GCA_003663175.1	95.0	d__Archaea;p__Altarchaeota;c__Altarchaeia;o__IMC4;f__QMZM01;g__QMZM01;s__QMZM01 sp003663175	99.43	95.0	0.82	GCA_003663175.1	d__Archaea;p__Altarchaeota;c__Altarchaeia;o__IMC4;f__QMZM01;g__QMZM01;s__QMZM01 sp003663175	99.43	0.82	d__Archaea;p__Altarchaeota;c__Altarchaeia;o__IMC4;f__QMZM01;g__;s__	taxonomic classification defined by topology and ANI	topological placement and ANI have congruent species assignments	N/A	91.37	11	N/A	N/A	marRef/marDB	MAG
GCA_000402775.1	61	104376	1325681	44.76	31965	0.53	-	-	-	-	-	-	-	-	-	-	62.31	0.93	0	57.66	62.85	none	d__Archaea;p__Altarchaeota;c__Altarchaeia;o__IMC4;f__SCGC-AAA252-I15;g__SCGC-AAA252-I15;s__SCGC-AAA252-I15 sp000402775	GCA_000402775.1	95.0	d__Archaea;p__Altarchaeota;c__Altarchaeia;o__IMC4;f__SCGC-AAA252-I15;g__SCGC-AAA252-I15;s__SCGC-AAA252-I15 sp000402775	100.0	95.0	0.99	GCA_000402775.1	d__Archaea;p__Altarchaeota;c__Altarchaeia;o__IMC4;f__SCGC-AAA252-I15;g__SCGC-AAA252-I15;s__SCGC-AAA252-I15 sp000402775	100.0	0.99	d__Archaea;p__Altarchaeota;c__Altarchaeia;o__IMC4;f__;g__;s__	taxonomic classification defined by topology and ANI	topological placement and ANI have congruent species assignments	N/A	62.28	11	N/A	N/A	marRef/marDB	WGS
GCA_001723845.1	300	62700	2549736	37.12	16971	4.43	-	-	-	-	-	-	-	-	-	-	79.06	5.14	22.22	53.36	58.23	none	d__Archaea;p__Altarchaeota;c__Altarchaeia;o__IMC4;f__WOR-SM1-SCG-A;g__WOR-SM1-SCG-A;s__WOR-SM1-SCG-A sp001723845	GCA_001723845.1	95.0	d__Archaea;p__Altarchaeota;c__Altarchaeia;o__IMC4;f__WOR-SM1-SCG-A;g__WOR-SM1-SCG-A;s__WOR-SM1-SCG-A sp001723845	100.0	95.0	0.99	GCA_001723845.1	d__Archaea;p__Altarchaeota;c__Altarchaeia;o__IMC4;f__WOR-SM1-SCG-A;g__WOR-SM1-SCG-A;s__WOR-SM1-SCG-A sp001723845	100.0	0.99	d__Archaea;p__Altarchaeota;c__Altarchaeia;o__IMC4;f__;g__;s__	taxonomic classification defined by topology and ANI	topological placement and ANI have congruent species assignments	N/A	75.0	11	N/A	N/A	marRef/marDB	SAG
GCA_001723835.1	332	93451	3188023	39.76	10683	2.23	-	-	-	-	-	-	-	-	-	-	58.28	0	0	58.28	62.92	none	d__Archaea;p__Altarchaeota;c__Altarchaeia;o__IMC4;f__WOR-SM1-SCG;g__WOR-SM1-SCG;s__WOR-SM1-SCG sp001723835	GCA_001723835.1	95.0	d__Archaea;p__Altarchaeota;c__Altarchaeia;o__IMC4;f__WOR-SM1-SCG;g__WOR-SM1-SCG;s__WOR-SM1-SCG sp001723835	100.0	95.0	0.98	GCA_001723835.1	d__Archaea;p__Altarchaeota;c__Altarchaeia;o__IMC4;f__WOR-SM1-SCG;g__WOR-SM1-SCG;s__WOR-SM1-SCG sp001723835	100.0	0.98	d__Archaea;p__Altarchaeota;c__Altarchaeia;o__IMC4;f__WOR-SM1-SCG;g__WOR-SM1-SCG;s__	taxonomic classification defined by topology and ANI	topological placement and ANI have congruent species assignments	GCA_001723855.1, s__WOR-SM1-SCG sp001723855, 95.0, 98.78, 0.58	54.41	11	N/A	N/A	marRef/marDB	MAG
3300002053_76	93	80876	1238773	42.07	16369	0.00	p__Euryarchaeota (UID3)	148	188	125	75	112	1	0	0	0	61.26	0.40	0.00	59.26	64.11	none	d__Archaea;p__Altarchaeota;c__Altarchaeia;o__IMC4;f__WOR-SM1-SCG;g__WOR-SM1-SCG;s__WOR-SM1-SCG sp001723855	GCA_001723855.1	95.0	d__Archaea;p__Altarchaeota;c__Altarchaeia;o__IMC4;f__WOR-SM1-SCG;g__WOR-SM1-SCG;s__WOR-SM1-SCG sp001723855	99.88	95.0	0.91	GCA_001723855.1	d__Archaea;p__Altarchaeota;c__Altarchaeia;o__IMC4;f__WOR-SM1-SCG;g__WOR-SM1-SCG;s__WOR-SM1-SCG sp001723855	99.88	0.91	d__Archaea;p__Altarchaeota;c__Altarchaeia;o__IMC4;f__WOR-SM1-SCG;g__WOR-SM1-SCG;s__	taxonomic classification defined by topology and ANI	topological placement and ANI have congruent species assignments	GCA_001723835.1, s__WOR-SM1-SCG sp001723835, 95.0, 98.16, 0.59	54.08	11	N/A	N/A	Nayfach_et_al_2020_Nat_Biotech	MAG
GCA_001723855.1	170	80876	2087968	40.83	15808	0.00	-	-	-	-	-	-	-	-	-	-	76.88	3.12	20	61.28	66.11	none	d__Archaea;p__Altarchaeota;c__Altarchaeia;o__IMC4;f__WOR-SM1-SCG;g__WOR-SM1-SCG;s__WOR-SM1-SCG sp001723855	GCA_001723855.1	95.0	d__Archaea;p__Altarchaeota;c__Altarchaeia;o__IMC4;f__WOR-SM1-SCG;g__WOR-SM1-SCG;s__WOR-SM1-SCG sp001723855	100.0	95.0	0.98	GCA_001723855.1	d__Archaea;p__Altarchaeota;c__Altarchaeia;o__IMC4;f__WOR-SM1-SCG;g__WOR-SM1-SCG;s__WOR-SM1-SCG sp001723855	100.0	0.98	d__Archaea;p__Altarchaeota;c__Altarchaeia;o__IMC4;f__WOR-SM1-SCG;g__WOR-SM1-SCG;s__	taxonomic classification defined by topology and ANI	topological placement and ANI have congruent species assignments	GCA_001723835.1, s__WOR-SM1-SCG sp001723835, 95.0, 98.78, 0.58	63.84	11	N/A	N/A	marRef/marDB	MAG
3300014911_44	175	35365	1522047	47.25	11930	0.00	k__Archaea (UID2)	207	149	107	33	114	2	0	0	0	72.83	1.40	0.00	65.83	70.52	class	d__Archaea;p__Asgardarchaeota;c__;o__;f__;g__;s__	N/A	N/A	N/A	N/A	N/A	N/A	N/A	N/A	N/A	N/A	d__Archaea;p__Asgardarchaeota;c__;o__;f__;g__;s__	taxonomic classification fully defined by topology	N/A	N/A	70.14	11	0.2408751465645802	N/A	Nayfach_et_al_2020_Nat_Biotech	MAG
GCA_003662885.1	440	16709	2055492	39.32	4984	0.00	-	-	-	-	-	-	-	-	-	-	64.64	1.87	0	55.29	59.55	order	d__Archaea;p__Asgardarchaeota;c__Heimdallarchaeia;o__;f__;g__;s__	N/A	N/A	N/A	N/A	N/A	N/A	N/A	N/A	N/A	N/A	d__Archaea;p__Asgardarchaeota;c__Heimdallarchaeia;o__;f__;g__;s__	taxonomic classification fully defined by topology	N/A	N/A	59.62	11	0.3650324731737493	N/A	marRef/marDB	MAG
3300026488_20	89	35040	876858	50.30	13472	0.00	k__Archaea (UID2)	207	149	107	42	105	2	0	0	0	69.02	1.40	0.00	62.02	66.77	order	d__Archaea;p__Asgardarchaeota;c__Heimdallarchaeia;o__;f__;g__;s__	N/A	N/A	N/A	N/A	N/A	N/A	N/A	N/A	N/A	N/A	d__Archaea;p__Asgardarchaeota;c__Heimdallarchaeia;o__;f__;g__;s__	taxonomic novelty determined using RED	N/A	N/A	59.6	11	0.3475454012424984	N/A	Nayfach_et_al_2020_Nat_Biotech	MAG
3300021498_7	205	17850	1178704	39.87	6143	0.00	k__Archaea (UID2)	207	149	107	53	96	0	0	0	0	61.24	0.00	0.00	61.24	65.60	order	d__Archaea;p__Asgardarchaeota;c__Heimdallarchaeia;o__;f__;g__;s__	N/A	N/A	N/A	N/A	N/A	N/A	N/A	N/A	N/A	N/A	d__Archaea;p__Asgardarchaeota;c__Heimdallarchaeia;o__;f__;g__;s__	taxonomic novelty determined using RED	N/A	N/A	53.32	11	0.36189954807368924	N/A	Nayfach_et_al_2020_Nat_Biotech	MAG
GCA_002728275.1	76	70478	1406929	30.12	26372	450.34	-	-	-	-	-	-	-	-	-	-	83.18	1.87	50	73.83	78.92	none	d__Archaea;p__Asgardarchaeota;c__Heimdallarchaeia;o__LC-2;f__LC-2;g__GCA-2728275;s__GCA-2728275 sp002728275	GCA_002728275.1	95.0	d__Archaea;p__Asgardarchaeota;c__Heimdallarchaeia;o__LC-2;f__LC-2;g__GCA-2728275;s__GCA-2728275 sp002728275	100.0	95.0	0.99	GCA_002728275.1	d__Archaea;p__Asgardarchaeota;c__Heimdallarchaeia;o__LC-2;f__LC-2;g__GCA-2728275;s__GCA-2728275 sp002728275	100.0	0.99	d__Archaea;p__Asgardarchaeota;c__Heimdallarchaeia;o__LC-2;f__LC-2;g__;s__	taxonomic classification defined by topology and ANI	topological placement and ANI have congruent species assignments	N/A	77.79	11	N/A	N/A	marRef/marDB	MAG
GCA_001940725.1	177	152089	4843591	32.64	38721	10.16	-	-	-	-	-	-	-	-	-	-	72.43	4.21	40	51.38	56.66	none	d__Archaea;p__Asgardarchaeota;c__Heimdallarchaeia;o__LC-2;f__LC-2;g__LC-2;s__LC-2 sp001940725	GCA_001940725.1	95.0	d__Archaea;p__Asgardarchaeota;c__Heimdallarchaeia;o__LC-2;f__LC-2;g__LC-2;s__LC-2 sp001940725	100.0	95.0	0.98	GCA_001940725.1	d__Archaea;p__Asgardarchaeota;c__Heimdallarchaeia;o__LC-2;f__LC-2;g__LC-2;s__LC-2 sp001940725	100.0	0.98	d__Archaea;p__Asgardarchaeota;c__Heimdallarchaeia;o__LC-2;f__LC-2;g__;s__	taxonomic classification defined by topology and ANI	topological placement and ANI have congruent species assignments	N/A	69.79	11	N/A	N/A	marRef/marDB	MAG
GCA_003144275.1	103	193901	3948260	36.14	75254	1.01	-	-	-	-	-	-	-	-	-	-	93.69	1.87	0	84.34	89.95	none	d__Archaea;p__Asgardarchaeota;c__Heimdallarchaeia;o__LC-3;f__B3-JM-08;g__B3-JM-08;s__B3-JM-08 sp003144275	GCA_003144275.1	95.0	d__Archaea;p__Asgardarchaeota;c__Heimdallarchaeia;o__LC-3;f__B3-JM-08;g__B3-JM-08;s__B3-JM-08 sp003144275	100.0	95.0	1.0	GCA_003144275.1	d__Archaea;p__Asgardarchaeota;c__Heimdallarchaeia;o__LC-3;f__B3-JM-08;g__B3-JM-08;s__B3-JM-08 sp003144275	100.0	1.0	d__Archaea;p__Asgardarchaeota;c__Heimdallarchaeia;o__LC-3;f__;g__;s__	taxonomic classification defined by topology and ANI	topological placement and ANI have congruent species assignments	N/A	85.25	11	N/A	N/A	marRef/marDB	MAG
GCA_001940645.1	157	224298	5684038	29.72	59313	0.04	-	-	-	-	-	-	-	-	-	-	91.59	5.61	12.5	63.54	69.04	none	d__Archaea;p__Asgardarchaeota;c__Heimdallarchaeia;o__LC-3;f__LC-3;g__LC-3;s__LC-3 sp001940645	GCA_001940645.1	95.0	d__Archaea;p__Asgardarchaeota;c__Heimdallarchaeia;o__LC-3;f__LC-3;g__LC-3;s__LC-3 sp001940645	100.0	95.0	0.98	GCA_001940645.1	d__Archaea;p__Asgardarchaeota;c__Heimdallarchaeia;o__LC-3;f__LC-3;g__LC-3;s__LC-3 sp001940645	100.0	0.98	d__Archaea;p__Asgardarchaeota;c__Heimdallarchaeia;o__LC-3;f__;g__;s__	taxonomic classification defined by topology and ANI	topological placement and ANI have congruent species assignments	N/A	79.35	11	N/A	N/A	marRef/marDB	MAG
GCA_001940755.1	225	40319	2278690	33.36	10774	0.00	-	-	-	-	-	-	-	-	-	-	79.37	2.34	0	67.67	72.31	none	d__Archaea;p__Asgardarchaeota;c__Heimdallarchaeia;o__UBA460;f__UBA460;g__UBA460;s__UBA460 sp001940755	GCA_001940755.1	95.0	d__Archaea;p__Asgardarchaeota;c__Heimdallarchaeia;o__UBA460;f__UBA460;g__UBA460;s__UBA460 sp001940755	100.0	95.0	0.98	GCA_001940755.1	d__Archaea;p__Asgardarchaeota;c__Heimdallarchaeia;o__UBA460;f__UBA460;g__UBA460;s__UBA460 sp001940755	100.0	0.98	d__Archaea;p__Asgardarchaeota;c__Heimdallarchaeia;o__UBA460;f__UBA460;g__UBA460;s__	taxonomic classification defined by topology and ANI	topological placement and ANI have congruent species assignments	GCA_002505645.1, s__UBA460 sp002505645, 95.0, 80.44, 0.52	70.71	11	N/A	N/A	marRef/marDB	MAG
GCA_002505645.1	219	143669	2834249	33.41	20195	1042.18	-	-	-	-	-	-	-	-	-	-	71.89	3.74	0	53.19	58.15	none	d__Archaea;p__Asgardarchaeota;c__Heimdallarchaeia;o__UBA460;f__UBA460;g__UBA460;s__UBA460 sp002505645	GCA_002505645.1	95.0	d__Archaea;p__Asgardarchaeota;c__Heimdallarchaeia;o__UBA460;f__UBA460;g__UBA460;s__UBA460 sp002505645	100.0	95.0	0.98	GCA_002505645.1	d__Archaea;p__Asgardarchaeota;c__Heimdallarchaeia;o__UBA460;f__UBA460;g__UBA460;s__UBA460 sp002505645	100.0	0.98	d__Archaea;p__Asgardarchaeota;c__Heimdallarchaeia;o__UBA460;f__UBA460;g__UBA460;s__	taxonomic classification defined by topology and ANI	topological placement and ANI have congruent species assignments	GCA_001940755.1, s__UBA460 sp001940755, 95.0, 80.44, 0.52	64.36	11	N/A	N/A	marRef/marDB	MAG
3300017513_15	88	101615	1518486	37.04	27038	0.00	k__Archaea (UID2)	207	149	107	12	132	4	1	0	0	91.52	4.21	0.00	70.47	75.57	order	d__Archaea;p__Asgardarchaeota;c__Lokiarchaeia;o__;f__;g__;s__	N/A	N/A	N/A	N/A	95.0	N/A	GCA_001940665.1	d__Archaea;p__Asgardarchaeota;c__Lokiarchaeia;o__Odinarchaeales;f__LCB-4;g__LCB-4;s__LCB-4 sp001940665	76.01	0.01	d__Archaea;p__Asgardarchaeota;c__Lokiarchaeia;o__;f__;g__;s__	taxonomic classification defined by topology and ANI	N/A	N/A	84.29	11	0.3934488022360709	N/A	Nayfach_et_al_2020_Nat_Biotech	MAG
3300022470_9	132	199101	2199487	45.49	30998	0.00	k__Archaea (UID2)	207	149	107	10	133	6	0	0	0	92.06	3.74	0.00	73.36	78.53	order	d__Archaea;p__Asgardarchaeota;c__Lokiarchaeia;o__;f__;g__;s__	N/A	N/A	N/A	N/A	95.0	N/A	GCA_001940665.1	d__Archaea;p__Asgardarchaeota;c__Lokiarchaeia;o__Odinarchaeales;f__LCB-4;g__LCB-4;s__LCB-4 sp001940665	74.84	0.0	d__Archaea;p__Asgardarchaeota;c__Lokiarchaeia;o__;f__;g__;s__	taxonomic classification defined by topology and ANI	N/A	N/A	87.82	11	0.3769938025254005	N/A	Nayfach_et_al_2020_Nat_Biotech	MAG
3300014914_15	301	25049	1765128	48.12	6152	0.00	k__Archaea (UID2)	207	149	107	52	94	3	0	0	0	61.53	0.69	0.00	58.08	62.44	order	d__Archaea;p__Asgardarchaeota;c__Lokiarchaeia;o__;f__;g__;s__	N/A	N/A	N/A	N/A	95.0	N/A	GCA_001940665.1	d__Archaea;p__Asgardarchaeota;c__Lokiarchaeia;o__Odinarchaeales;f__LCB-4;g__LCB-4;s__LCB-4 sp001940665	83.74	0.01	d__Archaea;p__Asgardarchaeota;c__Lokiarchaeia;o__;f__;g__;s__	taxonomic classification defined by topology and ANI	N/A	N/A	56.05	11	0.40745614709092887	N/A	Nayfach_et_al_2020_Nat_Biotech	MAG
3300021472_17	180	49563	1444354	49.03	9224	0.00	k__Archaea (UID2)	207	149	107	54	92	3	0	0	0	63.35	1.47	0.00	56.00	60.56	order	d__Archaea;p__Asgardarchaeota;c__Lokiarchaeia;o__;f__;g__;s__	N/A	N/A	N/A	N/A	95.0	N/A	GCA_001940665.1	d__Archaea;p__Asgardarchaeota;c__Lokiarchaeia;o__Odinarchaeales;f__LCB-4;g__LCB-4;s__LCB-4 sp001940665	80.35	0.0	d__Archaea;p__Asgardarchaeota;c__Lokiarchaeia;o__;f__;g__;s__	taxonomic classification defined by topology and ANI	N/A	N/A	58.76	11	0.3897250803877891	N/A	Nayfach_et_al_2020_Nat_Biotech	MAG
GCA_004375715.1	320	111287	3073626	32.30	16299	0.00	-	-	-	-	-	-	-	-	-	-	75.7	2.8	33.33	61.70	66.55	none	d__Archaea;p__Asgardarchaeota;c__Lokiarchaeia;o__CR-4;f__SOKP01;g__SOKP01;s__SOKP01 sp004375715	GCA_004375715.1	95.0	d__Archaea;p__Asgardarchaeota;c__Lokiarchaeia;o__CR-4;f__SOKP01;g__SOKP01;s__SOKP01 sp004375715	100.0	95.0	0.99	GCA_004375715.1	d__Archaea;p__Asgardarchaeota;c__Lokiarchaeia;o__CR-4;f__SOKP01;g__SOKP01;s__SOKP01 sp004375715	100.0	0.99	d__Archaea;p__Asgardarchaeota;c__Lokiarchaeia;o__CR-4;f__SOKP01;g__SOKP01;s__	taxonomic classification defined by topology and ANI	topological placement and ANI have congruent species assignments	GCA_005222975.1, s__SOKP01 sp005222975, 95.0, 79.99, 0.32; GCA_005223125.1, s__SOKP01 sp005223125, 95.0, 77.4, 0.09; GCA_004524725.1, s__SOKP01 sp004524725, 95.0, 75.6, 0.05	71.1	11	N/A	N/A	marRef/marDB	MAG
GCA_005222975.1	99	155530	3518981	31.51	51249	0.00	-	-	-	-	-	-	-	-	-	-	77.57	1.4	0	70.57	75.99	none	d__Archaea;p__Asgardarchaeota;c__Lokiarchaeia;o__CR-4;f__SOKP01;g__SOKP01;s__SOKP01 sp005222975	GCA_005222975.1	95.0	d__Archaea;p__Asgardarchaeota;c__Lokiarchaeia;o__CR-4;f__SOKP01;g__SOKP01;s__SOKP01 sp005222975	100.0	95.0	0.99	GCA_005222975.1	d__Archaea;p__Asgardarchaeota;c__Lokiarchaeia;o__CR-4;f__SOKP01;g__SOKP01;s__SOKP01 sp005222975	100.0	0.99	d__Archaea;p__Asgardarchaeota;c__Lokiarchaeia;o__CR-4;f__SOKP01;g__SOKP01;s__	taxonomic classification defined by topology and ANI	topological placement and ANI have congruent species assignments	GCA_004375715.1, s__SOKP01 sp004375715, 95.0, 79.99, 0.32; GCA_005223125.1, s__SOKP01 sp005223125, 95.0, 77.65, 0.1; GCA_004524725.1, s__SOKP01 sp004524725, 95.0, 75.3, 0.06	71.68	11	N/A	N/A	marRef/marDB	MAG
GCA_004376705.1	310	42174	2672110	29.53	13057	0.00	-	-	-	-	-	-	-	-	-	-	84.11	2.34	0	72.41	77.15	none	d__Archaea;p__Asgardarchaeota;c__Lokiarchaeia;o__CR-4;f__SOKP01;g__SOKP01;s__SOKP01 sp005223125	GCA_005223125.1	95.0	d__Archaea;p__Asgardarchaeota;c__Lokiarchaeia;o__CR-4;f__SOKP01;g__SOKP01;s__SOKP01 sp005223125	96.02	95.0	0.83	GCA_005223125.1	d__Archaea;p__Asgardarchaeota;c__Lokiarchaeia;o__CR-4;f__SOKP01;g__SOKP01;s__SOKP01 sp005223125	96.02	0.83	d__Archaea;p__Asgardarchaeota;c__Lokiarchaeia;o__CR-4;f__SOKP01;g__SOKP01;s__	taxonomic classification defined by topology and ANI	topological placement and ANI have congruent species assignments	GCA_004375715.1, s__SOKP01 sp004375715, 95.0, 77.3, 0.05; GCA_005222975.1, s__SOKP01 sp005222975, 95.0, 76.82, 0.09; GCA_004524725.1, s__SOKP01 sp004524725, 95.0, 75.89, 0.06	75.74	11	N/A	N/A	marRef/marDB	MAG
GCA_005223125.1	71	244494	4129784	29.85	97598	0.24	-	-	-	-	-	-	-	-	-	-	89.25	3.27	0	72.90	78.64	none	d__Archaea;p__Asgardarchaeota;c__Lokiarchaeia;o__CR-4;f__SOKP01;g__SOKP01;s__SOKP01 sp005223125	GCA_005223125.1	95.0	d__Archaea;p__Asgardarchaeota;c__Lokiarchaeia;o__CR-4;f__SOKP01;g__SOKP01;s__SOKP01 sp005223125	100.0	95.0	1.0	GCA_005223125.1	d__Archaea;p__Asgardarchaeota;c__Lokiarchaeia;o__CR-4;f__SOKP01;g__SOKP01;s__SOKP01 sp005223125	100.0	1.0	d__Archaea;p__Asgardarchaeota;c__Lokiarchaeia;o__CR-4;f__SOKP01;g__SOKP01;s__	taxonomic classification defined by topology and ANI	topological placement and ANI have congruent species assignments	GCA_005222975.1, s__SOKP01 sp005222975, 95.0, 77.65, 0.1; GCA_004375715.1, s__SOKP01 sp004375715, 95.0, 77.4, 0.09; GCA_004524725.1, s__SOKP01 sp004524725, 95.0, 75.56, 0.07	84.5	11	N/A	N/A	marRef/marDB	MAG
3300027893_58	152	44353	1494188	44.25	13924	0.00	k__Archaea (UID2)	207	149	107	30	118	1	0	0	0	77.57	0.93	0.00	72.92	77.69	order	d__Archaea;p__Asgardarchaeota;c__Thorarchaeia;o__;f__;g__;s__	N/A	N/A	N/A	N/A	N/A	N/A	N/A	N/A	N/A	N/A	d__Archaea;p__Asgardarchaeota;c__;o__;f__;g__;s__	taxonomic novelty determined using RED	N/A	N/A	74.3	11	0.33997709273595633	N/A	Nayfach_et_al_2020_Nat_Biotech	MAG
3300021467_12	197	35877	1127340	53.46	5748	0.00	k__Archaea (UID2)	207	149	107	38	107	4	0	0	0	74.23	2.65	0.00	60.98	65.31	none	d__Archaea;p__Asgardarchaeota;c__Thorarchaeia;o__Thorarchaeales;f__Thorarchaeaceae;g__B65-G9;s__B65-G9 sp003662765	GCA_003662765.1	95.0	d__Archaea;p__Asgardarchaeota;c__Thorarchaeia;o__Thorarchaeales;f__Thorarchaeaceae;g__B65-G9;s__B65-G9 sp003662765	95.84	95.0	0.79	GCA_003662765.1	d__Archaea;p__Asgardarchaeota;c__Thorarchaeia;o__Thorarchaeales;f__Thorarchaeaceae;g__B65-G9;s__B65-G9 sp003662765	95.84	0.79	d__Archaea;p__Asgardarchaeota;c__Thorarchaeia;o__Thorarchaeales;f__Thorarchaeaceae;g__;s__	taxonomic classification defined by topology and ANI	topological placement and ANI have congruent species assignments	N/A	65.98	11	N/A	N/A	Nayfach_et_al_2020_Nat_Biotech	MAG
GCA_003662805.1	559	86325	3024846	51.86	6961	0.00	-	-	-	-	-	-	-	-	-	-	94.86	8.88	0	50.46	54.88	none	d__Archaea;p__Asgardarchaeota;c__Thorarchaeia;o__Thorarchaeales;f__Thorarchaeaceae;g__B65-G9;s__B65-G9 sp003662765	GCA_003662765.1	95.0	d__Archaea;p__Asgardarchaeota;c__Thorarchaeia;o__Thorarchaeales;f__Thorarchaeaceae;g__B65-G9;s__B65-G9 sp003662765	98.88	95.0	0.73	GCA_003662765.1	d__Archaea;p__Asgardarchaeota;c__Thorarchaeia;o__Thorarchaeales;f__Thorarchaeaceae;g__B65-G9;s__B65-G9 sp003662765	98.88	0.73	d__Archaea;p__Asgardarchaeota;c__Thorarchaeia;o__Thorarchaeales;f__Thorarchaeaceae;g__;s__	taxonomic classification defined by topology and ANI	topological placement and ANI have congruent species assignments	N/A	79.41	11	N/A	Genome has more than 11.5% of markers with multiple hits	marRef/marDB	MAG
GCA_003662765.1	205	63079	2322715	53.77	13275	0.00	-	-	-	-	-	-	-	-	-	-	85.05	5.64	38.46	56.85	61.60	none	d__Archaea;p__Asgardarchaeota;c__Thorarchaeia;o__Thorarchaeales;f__Thorarchaeaceae;g__B65-G9;s__B65-G9 sp003662765	GCA_003662765.1	95.0	d__Archaea;p__Asgardarchaeota;c__Thorarchaeia;o__Thorarchaeales;f__Thorarchaeaceae;g__B65-G9;s__B65-G9 sp003662765	100.0	95.0	0.99	GCA_003662765.1	d__Archaea;p__Asgardarchaeota;c__Thorarchaeia;o__Thorarchaeales;f__Thorarchaeaceae;g__B65-G9;s__B65-G9 sp003662765	100.0	0.99	d__Archaea;p__Asgardarchaeota;c__Thorarchaeia;o__Thorarchaeales;f__Thorarchaeaceae;g__;s__	taxonomic classification defined by topology and ANI	topological placement and ANI have congruent species assignments	N/A	71.37	11	N/A	N/A	marRef/marDB	MAG
GCA_004525645.1	1005	25146	4193637	41.54	4567	0.00	-	-	-	-	-	-	-	-	-	-	86.84	5.43	18.18	59.69	63.90	species	d__Archaea;p__Asgardarchaeota;c__Thorarchaeia;o__Thorarchaeales;f__Thorarchaeaceae;g__MP8T-1;s__	N/A	N/A	N/A	N/A	95.0	N/A	GCA_004524565.1	d__Archaea;p__Asgardarchaeota;c__Thorarchaeia;o__Thorarchaeales;f__Thorarchaeaceae;g__MP8T-1;s__MP8T-1 sp004524565	80.78	0.47	d__Archaea;p__Asgardarchaeota;c__Thorarchaeia;o__Thorarchaeales;f__Thorarchaeaceae;g__MP8T-1;s__	taxonomic classification defined by topology and ANI	N/A	GCA_002825465.1, s__MP8T-1 sp002825465, 95.0, 77.81, 0.23; GCA_002825535.1, s__MP8T-1 sp002825535, 95.0, 77.79, 0.22; GCA_004524595.1, s__MP8T-1 sp004524595, 95.0, 76.58, 0.11; GCA_003345545.1, s__MP8T-1 sp003345545, 95.0, 76.56, 0.07	75.49	11	0.9625027491024502	N/A	marRef/marDB	MAG
GCA_002825465.1	148	242305	3511750	41.62	51492	0.00	-	-	-	-	-	-	-	-	-	-	92.06	5.3	11.11	65.56	70.98	none	d__Archaea;p__Asgardarchaeota;c__Thorarchaeia;o__Thorarchaeales;f__Thorarchaeaceae;g__MP8T-1;s__MP8T-1 sp002825465	GCA_002825465.1	95.0	d__Archaea;p__Asgardarchaeota;c__Thorarchaeia;o__Thorarchaeales;f__Thorarchaeaceae;g__MP8T-1;s__MP8T-1 sp002825465	100.0	95.0	0.99	GCA_002825465.1	d__Archaea;p__Asgardarchaeota;c__Thorarchaeia;o__Thorarchaeales;f__Thorarchaeaceae;g__MP8T-1;s__MP8T-1 sp002825465	100.0	0.99	d__Archaea;p__Asgardarchaeota;c__Thorarchaeia;o__Thorarchaeales;f__Thorarchaeaceae;g__MP8T-1;s__	taxonomic classification defined by topology and ANI	topological placement and ANI have congruent species assignments	GCA_002825535.1, s__MP8T-1 sp002825535, 95.0, 99.16, 0.63; GCA_004524565.1, s__MP8T-1 sp004524565, 95.0, 78.14, 0.28; GCA_003345545.1, s__MP8T-1 sp003345545, 95.0, 77.15, 0.11; GCA_004524595.1, s__MP8T-1 sp004524595, 95.0, 76.7, 0.13	77.46	11	N/A	Genome has more than 12.3% of markers with multiple hits	marRef/marDB	MAG
GCA_002825535.1	390	114766	4389059	41.55	12536	0.00	-	-	-	-	-	-	-	-	-	-	84.58	1.01	0	79.53	84.25	none	d__Archaea;p__Asgardarchaeota;c__Thorarchaeia;o__Thorarchaeales;f__Thorarchaeaceae;g__MP8T-1;s__MP8T-1 sp002825535	GCA_002825535.1	95.0	d__Archaea;p__Asgardarchaeota;c__Thorarchaeia;o__Thorarchaeales;f__Thorarchaeaceae;g__MP8T-1;s__MP8T-1 sp002825535	100.0	95.0	0.98	GCA_002825535.1	d__Archaea;p__Asgardarchaeota;c__Thorarchaeia;o__Thorarchaeales;f__Thorarchaeaceae;g__MP8T-1;s__MP8T-1 sp002825535	100.0	0.98	d__Archaea;p__Asgardarchaeota;c__Thorarchaeia;o__Thorarchaeales;f__Thorarchaeaceae;g__MP8T-1;s__	taxonomic classification defined by topology and ANI	topological placement and ANI have congruent species assignments	GCA_002825465.1, s__MP8T-1 sp002825465, 95.0, 99.16, 0.63; GCA_004524565.1, s__MP8T-1 sp004524565, 95.0, 77.82, 0.28; GCA_003345545.1, s__MP8T-1 sp003345545, 95.0, 76.85, 0.12; GCA_004524595.1, s__MP8T-1 sp004524595, 95.0, 76.5, 0.11	73.56	11	N/A	Genome has more than 10.7% of markers with multiple hits	marRef/marDB	MAG
GCA_001563465.1	206	96443	2357191	43.16	11741	0.00	-	-	-	-	-	-	-	-	-	-	87.69	5.14	0	61.99	66.68	species	d__Archaea;p__Asgardarchaeota;c__Thorarchaeia;o__Thorarchaeales;f__Thorarchaeaceae;g__SMTZ1-45;s__	N/A	N/A	N/A	N/A	95.0	N/A	GCA_001563335.1	d__Archaea;p__Asgardarchaeota;c__Thorarchaeia;o__Thorarchaeales;f__Thorarchaeaceae;g__SMTZ1-45;s__SMTZ1-45 sp001563335	99.12	0.54	d__Archaea;p__Asgardarchaeota;c__Thorarchaeia;o__Thorarchaeales;f__Thorarchaeaceae;g__SMTZ1-45;s__	taxonomic classification defined by topology and ANI	N/A	GCA_002825515.1, s__SMTZ1-45 sp002825515, 95.0, 84.25, 0.38; GCA_001940705.1, s__SMTZ1-45 sp001940705, 95.0, 78.64, 0.23; GCA_004376265.1, s__SMTZ1-45 sp004376265, 95.0, 76.73, 0.09	58.33	11	0.9832633034569831	N/A	marRef/marDB	MAG
GCA_001563335.1	119	179128	3544182	42.16	51214	0.00	-	-	-	-	-	-	-	-	-	-	90.19	6.54	14.29	57.49	62.91	none	d__Archaea;p__Asgardarchaeota;c__Thorarchaeia;o__Thorarchaeales;f__Thorarchaeaceae;g__SMTZ1-45;s__SMTZ1-45 sp001563335	GCA_001563335.1	95.0	d__Archaea;p__Asgardarchaeota;c__Thorarchaeia;o__Thorarchaeales;f__Thorarchaeaceae;g__SMTZ1-45;s__SMTZ1-45 sp001563335	100.0	95.0	1.0	GCA_001563335.1	d__Archaea;p__Asgardarchaeota;c__Thorarchaeia;o__Thorarchaeales;f__Thorarchaeaceae;g__SMTZ1-45;s__SMTZ1-45 sp001563335	100.0	1.0	d__Archaea;p__Asgardarchaeota;c__Thorarchaeia;o__Thorarchaeales;f__Thorarchaeaceae;g__SMTZ1-45;s__	taxonomic classification defined by topology and ANI	topological placement and ANI have congruent species assignments	GCA_002825515.1, s__SMTZ1-45 sp002825515, 95.0, 84.24, 0.62; GCA_001940705.1, s__SMTZ1-45 sp001940705, 95.0, 78.33, 0.44; GCA_004376265.1, s__SMTZ1-45 sp004376265, 95.0, 76.72, 0.16	74.0	11	N/A	N/A	marRef/marDB	MAG
GCA_001940705.1	264	89304	2855654	44.58	15359	0.00	-	-	-	-	-	-	-	-	-	-	90.12	3.19	33.33	74.17	78.99	none	d__Archaea;p__Asgardarchaeota;c__Thorarchaeia;o__Thorarchaeales;f__Thorarchaeaceae;g__SMTZ1-45;s__SMTZ1-45 sp001940705	GCA_001940705.1	95.0	d__Archaea;p__Asgardarchaeota;c__Thorarchaeia;o__Thorarchaeales;f__Thorarchaeaceae;g__SMTZ1-45;s__SMTZ1-45 sp001940705	100.0	95.0	0.99	GCA_001940705.1	d__Archaea;p__Asgardarchaeota;c__Thorarchaeia;o__Thorarchaeales;f__Thorarchaeaceae;g__SMTZ1-45;s__SMTZ1-45 sp001940705	100.0	0.99	d__Archaea;p__Asgardarchaeota;c__Thorarchaeia;o__Thorarchaeales;f__Thorarchaeaceae;g__SMTZ1-45;s__	taxonomic classification defined by topology and ANI	topological placement and ANI have congruent species assignments	GCA_002825515.1, s__SMTZ1-45 sp002825515, 95.0, 78.89, 0.38; GCA_004376265.1, s__SMTZ1-45 sp004376265, 95.0, 78.35, 0.25; GCA_001563335.1, s__SMTZ1-45 sp001563335, 95.0, 78.33, 0.44	81.5	11	N/A	N/A	marRef/marDB	MAG
GCA_002825515.1	235	123792	3487971	42.59	18009	0.00	-	-	-	-	-	-	-	-	-	-	90.19	2.34	0	78.49	83.39	none	d__Archaea;p__Asgardarchaeota;c__Thorarchaeia;o__Thorarchaeales;f__Thorarchaeaceae;g__SMTZ1-45;s__SMTZ1-45 sp002825515	GCA_002825515.1	95.0	d__Archaea;p__Asgardarchaeota;c__Thorarchaeia;o__Thorarchaeales;f__Thorarchaeaceae;g__SMTZ1-45;s__SMTZ1-45 sp002825515	100.0	95.0	0.99	GCA_002825515.1	d__Archaea;p__Asgardarchaeota;c__Thorarchaeia;o__Thorarchaeales;f__Thorarchaeaceae;g__SMTZ1-45;s__SMTZ1-45 sp002825515	100.0	0.99	d__Archaea;p__Asgardarchaeota;c__Thorarchaeia;o__Thorarchaeales;f__Thorarchaeaceae;g__SMTZ1-45;s__	taxonomic classification defined by topology and ANI	topological placement and ANI have congruent species assignments	GCA_001563335.1, s__SMTZ1-45 sp001563335, 95.0, 84.24, 0.62; GCA_001940705.1, s__SMTZ1-45 sp001940705, 95.0, 78.89, 0.38; GCA_004376265.1, s__SMTZ1-45 sp004376265, 95.0, 77.34, 0.2	73.77	11	N/A	Genome has more than 11.5% of markers with multiple hits	marRef/marDB	MAG
GCA_004376265.1	393	82247	3037225	43.33	11311	0.00	-	-	-	-	-	-	-	-	-	-	90.65	7.48	11.11	53.25	57.92	none	d__Archaea;p__Asgardarchaeota;c__Thorarchaeia;o__Thorarchaeales;f__Thorarchaeaceae;g__SMTZ1-45;s__SMTZ1-45 sp004376265	GCA_004376265.1	95.0	d__Archaea;p__Asgardarchaeota;c__Thorarchaeia;o__Thorarchaeales;f__Thorarchaeaceae;g__SMTZ1-45;s__SMTZ1-45 sp004376265	100.0	95.0	0.99	GCA_004376265.1	d__Archaea;p__Asgardarchaeota;c__Thorarchaeia;o__Thorarchaeales;f__Thorarchaeaceae;g__SMTZ1-45;s__SMTZ1-45 sp004376265	100.0	0.99	d__Archaea;p__Asgardarchaeota;c__Thorarchaeia;o__Thorarchaeales;f__Thorarchaeaceae;g__SMTZ1-45;s__	taxonomic classification defined by topology and ANI	topological placement and ANI have congruent species assignments	GCA_001940705.1, s__SMTZ1-45 sp001940705, 95.0, 78.35, 0.25; GCA_002825515.1, s__SMTZ1-45 sp002825515, 95.0, 77.34, 0.2; GCA_001563335.1, s__SMTZ1-45 sp001563335, 95.0, 76.72, 0.16	78.96	11	N/A	N/A	marRef/marDB	MAG
3300022470_38	18	119749	549162	31.99	52456	0.00	k__Archaea (UID2)	207	149	107	52	97	0	0	0	0	58.41	0.00	0.00	58.41	63.84	order	d__Archaea;p__EX4484-52;c__EX4484-52;o__;f__;g__;s__	N/A	N/A	N/A	N/A	N/A	N/A	N/A	N/A	N/A	N/A	d__Archaea;p__;c__;o__;f__;g__;s__	taxonomic novelty determined using RED	N/A	N/A	55.37	11	0.46146135824034407	N/A	Nayfach_et_al_2020_Nat_Biotech	MAG
GCA_003660865.1	130	46661	1201421	41.17	9121	0.00	-	-	-	-	-	-	-	-	-	-	66.36	1.87	0	57.01	61.57	none	d__Archaea;p__EX4484-52;c__EX4484-52;o__EX4484-52;f__B79-G9;g__B79-G9;s__B79-G9 sp003660865	GCA_003660865.1	95.0	d__Archaea;p__EX4484-52;c__EX4484-52;o__EX4484-52;f__B79-G9;g__B79-G9;s__B79-G9 sp003660865	100.0	95.0	0.99	GCA_003660865.1	d__Archaea;p__EX4484-52;c__EX4484-52;o__EX4484-52;f__B79-G9;g__B79-G9;s__B79-G9 sp003660865	100.0	0.99	d__Archaea;p__EX4484-52;c__EX4484-52;o__EX4484-52;f__;g__;s__	taxonomic classification defined by topology and ANI	topological placement and ANI have congruent species assignments	N/A	66.33	11	N/A	N/A	marRef/marDB	MAG
GCA_003660905.1	68	51584	832169	36.36	16597	0.00	-	-	-	-	-	-	-	-	-	-	71.96	0.93	0	67.31	72.17	none	d__Archaea;p__EX4484-52;c__EX4484-52;o__EX4484-52;f__EX4484-52;g__EX4484-52;s__EX4484-52 sp003660905	GCA_003660905.1	95.0	d__Archaea;p__EX4484-52;c__EX4484-52;o__EX4484-52;f__EX4484-52;g__EX4484-52;s__EX4484-52 sp003660905	100.0	95.0	0.99	GCA_003660905.1	d__Archaea;p__EX4484-52;c__EX4484-52;o__EX4484-52;f__EX4484-52;g__EX4484-52;s__EX4484-52 sp003660905	100.0	0.99	d__Archaea;p__EX4484-52;c__EX4484-52;o__EX4484-52;f__EX4484-52;g__EX4484-52;s__	taxonomic classification defined by topology and ANI	topological placement and ANI have congruent species assignments	GCA_002254415.1, s__EX4484-52 sp002254415, 95.0, 75.54, 0.08	60.25	11	N/A	N/A	marRef/marDB	MAG
3300014913_40	184	25128	1101453	47.26	5898	0.00	k__Archaea (UID2)	207	149	107	33	113	3	0	0	0	77.10	1.64	0.00	68.90	73.24	order	d__Archaea;p__Hadarchaeota;c__B88-G9;o__;f__;g__;s__	N/A	N/A	N/A	N/A	95.0	N/A	GCA_003660555.1	d__Archaea;p__Hadarchaeota;c__B88-G9;o__B88-G9;f__B88-G9;g__B88-G9;s__B88-G9 sp003660555	74.54	0.0	d__Archaea;p__Hadarchaeota;c__;o__;f__;g__;s__	taxonomic classification defined by topology and ANI	N/A	N/A	73.15	11	0.33552447041470385	N/A	Nayfach_et_al_2020_Nat_Biotech	MAG
GCA_003661645.1	436	25128	1847087	46.71	4687	0.00	-	-	-	-	-	-	-	-	-	-	87.85	6.49	0	55.40	59.63	order	d__Archaea;p__Hadarchaeota;c__B88-G9;o__;f__;g__;s__	N/A	N/A	N/A	N/A	95.0	N/A	GCA_003660555.1	d__Archaea;p__Hadarchaeota;c__B88-G9;o__B88-G9;f__B88-G9;g__B88-G9;s__B88-G9 sp003660555	74.54	0.0	d__Archaea;p__Hadarchaeota;c__;o__;f__;g__;s__	taxonomic classification defined by topology and ANI	N/A	N/A	78.77	11	0.3435181348764847	N/A	marRef/marDB	MAG
3300013103_84	103	55630	1197679	43.48	15846	0.00	p__Euryarchaeota (UID4)	45	299	202	36	255	6	2	0	0	85.55	2.97	0.00	70.70	75.54	none	d__Archaea;p__Hadarchaeota;c__B88-G9;o__B88-G9;f__B88-G9;g__B88-G9;s__B88-G9 sp003660555	GCA_003660555.1	95.0	d__Archaea;p__Hadarchaeota;c__B88-G9;o__B88-G9;f__B88-G9;g__B88-G9;s__B88-G9 sp003660555	100.0	95.0	0.9	GCA_003660555.1	d__Archaea;p__Hadarchaeota;c__B88-G9;o__B88-G9;f__B88-G9;g__B88-G9;s__B88-G9 sp003660555	100.0	0.9	d__Archaea;p__Hadarchaeota;c__;o__;f__;g__;s__	taxonomic classification defined by topology and ANI	topological placement and ANI have congruent species assignments	N/A	90.98	11	N/A	N/A	Nayfach_et_al_2020_Nat_Biotech	MAG
3300017513_23	94	68660	1241185	43.53	17847	0.00	p__Euryarchaeota (UID4)	45	299	202	30	259	8	2	0	0	86.05	3.30	21.43	69.55	74.44	none	d__Archaea;p__Hadarchaeota;c__B88-G9;o__B88-G9;f__B88-G9;g__B88-G9;s__B88-G9 sp003660555	GCA_003660555.1	95.0	d__Archaea;p__Hadarchaeota;c__B88-G9;o__B88-G9;f__B88-G9;g__B88-G9;s__B88-G9 sp003660555	99.21	95.0	0.81	GCA_003660555.1	d__Archaea;p__Hadarchaeota;c__B88-G9;o__B88-G9;f__B88-G9;g__B88-G9;s__B88-G9 sp003660555	99.21	0.81	d__Archaea;p__Hadarchaeota;c__;o__;f__;g__;s__	taxonomic classification defined by topology and ANI	topological placement and ANI have congruent species assignments	N/A	94.09	11	N/A	N/A	Nayfach_et_al_2020_Nat_Biotech	MAG
3300022170_9	153	33832	1073876	43.35	8185	0.00	p__Euryarchaeota (UID4)	45	299	202	71	221	7	0	0	0	76.23	1.94	0.00	66.53	71.04	none	d__Archaea;p__Hadarchaeota;c__B88-G9;o__B88-G9;f__B88-G9;g__B88-G9;s__B88-G9 sp003660555	GCA_003660555.1	95.0	d__Archaea;p__Hadarchaeota;c__B88-G9;o__B88-G9;f__B88-G9;g__B88-G9;s__B88-G9 sp003660555	99.0	95.0	0.81	GCA_003660555.1	d__Archaea;p__Hadarchaeota;c__B88-G9;o__B88-G9;f__B88-G9;g__B88-G9;s__B88-G9 sp003660555	99.0	0.81	d__Archaea;p__Hadarchaeota;c__;o__;f__;g__;s__	taxonomic classification defined by topology and ANI	topological placement and ANI have congruent species assignments	N/A	74.51	11	N/A	N/A	Nayfach_et_al_2020_Nat_Biotech	MAG
3300022470_31	120	38188	1007357	43.48	9442	0.00	p__Euryarchaeota (UID4)	45	299	202	62	228	9	0	0	0	77.10	2.93	22.22	62.45	67.03	none	d__Archaea;p__Hadarchaeota;c__B88-G9;o__B88-G9;f__B88-G9;g__B88-G9;s__B88-G9 sp003660555	GCA_003660555.1	95.0	d__Archaea;p__Hadarchaeota;c__B88-G9;o__B88-G9;f__B88-G9;g__B88-G9;s__B88-G9 sp003660555	99.27	95.0	0.81	GCA_003660555.1	d__Archaea;p__Hadarchaeota;c__B88-G9;o__B88-G9;f__B88-G9;g__B88-G9;s__B88-G9 sp003660555	99.27	0.81	d__Archaea;p__Hadarchaeota;c__;o__;f__;g__;s__	taxonomic classification defined by topology and ANI	topological placement and ANI have congruent species assignments	N/A	86.01	11	N/A	N/A	Nayfach_et_al_2020_Nat_Biotech	MAG
GCA_003660555.1	150	55630	1295439	43.25	12138	0.00	-	-	-	-	-	-	-	-	-	-	80.52	0.5	0	78.02	82.72	none	d__Archaea;p__Hadarchaeota;c__B88-G9;o__B88-G9;f__B88-G9;g__B88-G9;s__B88-G9 sp003660555	GCA_003660555.1	95.0	d__Archaea;p__Hadarchaeota;c__B88-G9;o__B88-G9;f__B88-G9;g__B88-G9;s__B88-G9 sp003660555	100.0	95.0	0.99	GCA_003660555.1	d__Archaea;p__Hadarchaeota;c__B88-G9;o__B88-G9;f__B88-G9;g__B88-G9;s__B88-G9 sp003660555	100.0	0.99	d__Archaea;p__Hadarchaeota;c__;o__;f__;g__;s__	taxonomic classification defined by topology and ANI	topological placement and ANI have congruent species assignments	N/A	88.56	11	N/A	N/A	marRef/marDB	MAG
3300027082_18	115	35840	894014	40.48	9080	0.00	p__Euryarchaeota (UID3)	148	188	125	49	138	1	0	0	0	71.78	0.80	0.00	67.78	72.34	order	d__Archaea;p__Hadarchaeota;c__Hadarchaeia;o__;f__;g__;s__	N/A	N/A	N/A	N/A	N/A	N/A	N/A	N/A	N/A	N/A	d__Archaea;p__Hadarchaeota;c__;o__;f__;g__;s__	taxonomic novelty determined using RED	N/A	N/A	72.29	11	0.3970683068252992	N/A	Nayfach_et_al_2020_Nat_Biotech	MAG
3300024423_22	127	23845	784619	51.69	6259	0.00	k__Archaea (UID2)	207	149	107	36	112	1	0	0	0	72.59	0.93	0.00	67.94	72.31	species	d__Archaea;p__Hadarchaeota;c__Hadarchaeia;o__Hadarchaeales;f__Hadarchaeaceae;g__B75-G9;s__	N/A	N/A	N/A	N/A	95.0	N/A	GCA_003661465.1	d__Archaea;p__Hadarchaeota;c__Hadarchaeia;o__Hadarchaeales;f__Hadarchaeaceae;g__B75-G9;s__B75-G9 sp003661465	89.05	0.57	d__Archaea;p__Hadarchaeota;c__Hadarchaeia;o__Hadarchaeales;f__Hadarchaeaceae;g__;s__	taxonomic classification defined by topology and ANI	N/A	N/A	69.46	11	0.9364715074770267	N/A	Nayfach_et_al_2020_Nat_Biotech	MAG
3300013103_99	113	39771	927711	50.32	9680	0.00	p__Euryarchaeota (UID3)	148	188	125	25	162	1	0	0	0	80.80	0.80	0.00	76.80	81.39	none	d__Archaea;p__Hadarchaeota;c__Hadarchaeia;o__Hadarchaeales;f__Hadarchaeaceae;g__B75-G9;s__B75-G9 sp003661465	GCA_003661465.1	95.0	d__Archaea;p__Hadarchaeota;c__Hadarchaeia;o__Hadarchaeales;f__Hadarchaeaceae;g__B75-G9;s__B75-G9 sp003661465	100.0	95.0	0.93	GCA_003661465.1	d__Archaea;p__Hadarchaeota;c__Hadarchaeia;o__Hadarchaeales;f__Hadarchaeaceae;g__B75-G9;s__B75-G9 sp003661465	100.0	0.93	d__Archaea;p__Hadarchaeota;c__Hadarchaeia;o__Hadarchaeales;f__Hadarchaeaceae;g__;s__	taxonomic classification defined by topology and ANI	topological placement and ANI have congruent species assignments	N/A	85.42	11	N/A	N/A	Nayfach_et_al_2020_Nat_Biotech	MAG
GCA_003661465.1	68	39771	730922	50.10	10632	0.00	-	-	-	-	-	-	-	-	-	-	71.96	0	0	71.96	76.60	none	d__Archaea;p__Hadarchaeota;c__Hadarchaeia;o__Hadarchaeales;f__Hadarchaeaceae;g__B75-G9;s__B75-G9 sp003661465	GCA_003661465.1	95.0	d__Archaea;p__Hadarchaeota;c__Hadarchaeia;o__Hadarchaeales;f__Hadarchaeaceae;g__B75-G9;s__B75-G9 sp003661465	100.0	95.0	0.97	GCA_003661465.1	d__Archaea;p__Hadarchaeota;c__Hadarchaeia;o__Hadarchaeales;f__Hadarchaeaceae;g__B75-G9;s__B75-G9 sp003661465	100.0	0.97	d__Archaea;p__Hadarchaeota;c__Hadarchaeia;o__Hadarchaeales;f__Hadarchaeaceae;g__;s__	taxonomic classification defined by topology and ANI	topological placement and ANI have congruent species assignments	N/A	70.77	11	N/A	N/A	marRef/marDB	MAG
3300024429_35	108	35203	891245	52.89	9254	0.00	k__Archaea (UID2)	207	149	107	38	106	5	0	0	0	70.40	3.27	60.00	54.05	58.62	species	d__Archaea;p__Hadarchaeota;c__Hadarchaeia;o__Hadarchaeales;f__Hadarchaeaceae;g__DG-33;s__	N/A	N/A	N/A	N/A	N/A	N/A	N/A	N/A	N/A	N/A	d__Archaea;p__Hadarchaeota;c__Hadarchaeia;o__Hadarchaeales;f__Hadarchaeaceae;g__;s__	taxonomic novelty determined using RED	N/A	N/A	69.63	11	0.8751667427632182	N/A	Nayfach_et_al_2020_Nat_Biotech	MAG
3300024433_66	97	35521	899331	53.36	11813	0.00	p__Euryarchaeota (UID3)	148	188	125	53	131	2	2	0	0	71.86	4.00	37.50	51.86	56.55	species	d__Archaea;p__Hadarchaeota;c__Hadarchaeia;o__Hadarchaeales;f__Hadarchaeaceae;g__DG-33;s__	N/A	N/A	N/A	N/A	N/A	N/A	N/A	N/A	N/A	N/A	d__Archaea;p__Hadarchaeota;c__Hadarchaeia;o__Hadarchaeales;f__Hadarchaeaceae;g__;s__	taxonomic novelty determined using RED	N/A	N/A	72.38	11	0.8741984328914527	N/A	Nayfach_et_al_2020_Nat_Biotech	MAG
3300001753_19	130	44632	1087326	49.55	9519	19.50	p__Euryarchaeota (UID3)	148	188	125	29	149	10	0	0	0	79.93	4.21	60.00	58.88	63.46	none	d__Archaea;p__Hadarchaeota;c__Hadarchaeia;o__Hadarchaeales;f__Hadarchaeaceae;g__DG-33;s__DG-33 sp001515185	GCA_001515185.1	95.0	d__Archaea;p__Hadarchaeota;c__Hadarchaeia;o__Hadarchaeales;f__Hadarchaeaceae;g__DG-33;s__DG-33 sp001515185	97.74	95.0	0.73	GCA_001515185.1	d__Archaea;p__Hadarchaeota;c__Hadarchaeia;o__Hadarchaeales;f__Hadarchaeaceae;g__DG-33;s__DG-33 sp001515185	97.74	0.73	d__Archaea;p__Hadarchaeota;c__Hadarchaeia;o__Hadarchaeales;f__Hadarchaeaceae;g__DG-33;s__	taxonomic classification defined by topology and ANI	topological placement and ANI have congruent species assignments	GCA_004375695.1, s__DG-33 sp004375695, 95.0, 90.68, 0.61	84.15	11	N/A	N/A	Nayfach_et_al_2020_Nat_Biotech	MAG
GCA_001515185.1	77	36183	786381	50.48	10366	34.46	-	-	-	-	-	-	-	-	-	-	63.87	0.8	0	59.87	64.49	none	d__Archaea;p__Hadarchaeota;c__Hadarchaeia;o__Hadarchaeales;f__Hadarchaeaceae;g__DG-33;s__DG-33 sp001515185	GCA_001515185.1	95.0	d__Archaea;p__Hadarchaeota;c__Hadarchaeia;o__Hadarchaeales;f__Hadarchaeaceae;g__DG-33;s__DG-33 sp001515185	100.0	95.0	0.99	GCA_001515185.1	d__Archaea;p__Hadarchaeota;c__Hadarchaeia;o__Hadarchaeales;f__Hadarchaeaceae;g__DG-33;s__DG-33 sp001515185	100.0	0.99	d__Archaea;p__Hadarchaeota;c__Hadarchaeia;o__Hadarchaeales;f__Hadarchaeaceae;g__DG-33;s__	taxonomic classification defined by topology and ANI	topological placement and ANI have congruent species assignments	GCA_004375695.1, s__DG-33 sp004375695, 95.0, 90.69, 0.54	70.94	11	N/A	N/A	marRef/marDB	MAG
3300022470_32	44	69626	980981	40.95	33372	0.00	p__Euryarchaeota (UID49)	95	228	153	81	147	0	0	0	0	68.79	0.00	0.00	68.79	74.00	genus	d__Archaea;p__Halobacteriota;c__Archaeoglobi;o__Archaeoglobales;f__Archaeoglobaceae;g__;s__	N/A	N/A	N/A	N/A	N/A	N/A	N/A	N/A	N/A	N/A	d__Archaea;p__Halobacteriota;c__Archaeoglobi;o__Archaeoglobales;f__Archaeoglobaceae;g__;s__	taxonomic novelty determined using RED	N/A	N/A	60.46	11	0.8353905523959135	N/A	Nayfach_et_al_2020_Nat_Biotech	MAG
3300028398_44	28	162516	1455839	47.88	90468	0.00	p__Euryarchaeota (UID49)	95	228	153	1	226	1	0	0	0	99.35	0.65	0.00	96.10	101.81	genus	d__Archaea;p__Halobacteriota;c__Archaeoglobi;o__Archaeoglobales;f__Archaeoglobaceae;g__;s__	N/A	N/A	N/A	N/A	N/A	N/A	N/A	N/A	N/A	N/A	d__Archaea;p__Halobacteriota;c__Archaeoglobi;o__Archaeoglobales;f__Archaeoglobaceae;g__;s__	taxonomic novelty determined using RED	N/A	N/A	95.14	11	0.8384119847548088	N/A	Nayfach_et_al_2020_Nat_Biotech	MAG
3300026512_28	28	160928	1255473	44.24	72477	0.00	p__Euryarchaeota (UID49)	95	228	153	57	171	0	0	0	0	69.44	0.00	0.00	69.44	75.04	genus	d__Archaea;p__Halobacteriota;c__Archaeoglobi;o__Archaeoglobales;f__Archaeoglobaceae;g__;s__	N/A	N/A	N/A	N/A	N/A	N/A	N/A	N/A	N/A	N/A	d__Archaea;p__Halobacteriota;c__Archaeoglobi;o__Archaeoglobales;f__Archaeoglobaceae;g__;s__	taxonomic novelty determined using RED	N/A	N/A	72.27	11	0.8371349457848861	N/A	Nayfach_et_al_2020_Nat_Biotech	MAG
GCA_000008665.1	1	2178400	2178400	48.58	2178400	0.00	-	-	-	-	-	-	-	-	-	-	100	0	0	100.00	107.30	none	d__Archaea;p__Halobacteriota;c__Archaeoglobi;o__Archaeoglobales;f__Archaeoglobaceae;g__Archaeoglobus;s__Archaeoglobus fulgidus	GCF_000008665.1	95.0	d__Archaea;p__Halobacteriota;c__Archaeoglobi;o__Archaeoglobales;f__Archaeoglobaceae;g__Archaeoglobus;s__Archaeoglobus fulgidus	100.0	95.0	1.0	GCF_000008665.1	d__Archaea;p__Halobacteriota;c__Archaeoglobi;o__Archaeoglobales;f__Archaeoglobaceae;g__Archaeoglobus;s__Archaeoglobus fulgidus	100.0	1.0	d__Archaea;p__Halobacteriota;c__Archaeoglobi;o__Archaeoglobales;f__Archaeoglobaceae;g__Archaeoglobus;s__	taxonomic classification defined by topology and ANI	topological placement and ANI have congruent species assignments	GCA_002507545.1, s__Archaeoglobus sp002507545, 95.0, 77.17, 0.25	96.99	11	N/A	N/A	marRef/marDB	WGS
GCA_000734035.1	1	2316287	2316287	48.08	2316287	0.00	-	-	-	-	-	-	-	-	-	-	100	0.65	0	96.75	104.08	none	d__Archaea;p__Halobacteriota;c__Archaeoglobi;o__Archaeoglobales;f__Archaeoglobaceae;g__Archaeoglobus;s__Archaeoglobus fulgidus	GCF_000008665.1	95.0	d__Archaea;p__Halobacteriota;c__Archaeoglobi;o__Archaeoglobales;f__Archaeoglobaceae;g__Archaeoglobus;s__Archaeoglobus fulgidus	99.5	95.0	0.95	GCF_000008665.1	d__Archaea;p__Halobacteriota;c__Archaeoglobi;o__Archaeoglobales;f__Archaeoglobaceae;g__Archaeoglobus;s__Archaeoglobus fulgidus	99.5	0.95	d__Archaea;p__Halobacteriota;c__Archaeoglobi;o__Archaeoglobales;f__Archaeoglobaceae;g__Archaeoglobus;s__	taxonomic classification defined by topology and ANI	topological placement and ANI have congruent species assignments	GCA_002507545.1, s__Archaeoglobus sp002507545, 95.0, 77.67, 0.26	95.3	11	N/A	N/A	marRef/marDB	WGS
3300002481_23	60	158919	1770055	44.45	57943	32.88	p__Euryarchaeota (UID49)	95	228	153	69	159	0	0	0	0	83.66	0.00	0.00	83.66	89.14	none	d__Archaea;p__Halobacteriota;c__Archaeoglobi;o__Archaeoglobales;f__Archaeoglobaceae;g__Archaeoglobus;s__Archaeoglobus sp002507545	GCA_002507545.1	95.0	d__Archaea;p__Halobacteriota;c__Archaeoglobi;o__Archaeoglobales;f__Archaeoglobaceae;g__Archaeoglobus;s__Archaeoglobus sp002507545	99.95	95.0	0.96	GCA_002507545.1	d__Archaea;p__Halobacteriota;c__Archaeoglobi;o__Archaeoglobales;f__Archaeoglobaceae;g__Archaeoglobus;s__Archaeoglobus sp002507545	99.95	0.96	d__Archaea;p__Halobacteriota;c__Archaeoglobi;o__Archaeoglobales;f__Archaeoglobaceae;g__Archaeoglobus;s__	taxonomic classification defined by topology and ANI	topological placement and ANI have congruent species assignments	GCF_000008665.1, s__Archaeoglobus fulgidus, 95.0, 76.91, 0.27	68.56	11	N/A	N/A	Nayfach_et_al_2020_Nat_Biotech	MAG
3300027323_40	87	77847	1304680	44.59	23630	0.00	p__Euryarchaeota (UID49)	95	228	153	65	163	0	0	0	0	69.61	0.00	0.00	69.61	74.65	none	d__Archaea;p__Halobacteriota;c__Archaeoglobi;o__Archaeoglobales;f__Archaeoglobaceae;g__Archaeoglobus;s__Archaeoglobus sp002507545	GCA_002507545.1	95.0	d__Archaea;p__Halobacteriota;c__Archaeoglobi;o__Archaeoglobales;f__Archaeoglobaceae;g__Archaeoglobus;s__Archaeoglobus sp002507545	99.94	95.0	0.97	GCA_002507545.1	d__Archaea;p__Halobacteriota;c__Archaeoglobi;o__Archaeoglobales;f__Archaeoglobaceae;g__Archaeoglobus;s__Archaeoglobus sp002507545	99.94	0.97	d__Archaea;p__Halobacteriota;c__Archaeoglobi;o__Archaeoglobales;f__Archaeoglobaceae;g__Archaeoglobus;s__	taxonomic classification defined by topology and ANI	topological placement and ANI have congruent species assignments	GCF_000008665.1, s__Archaeoglobus fulgidus, 95.0, 77.22, 0.3	71.64	11	N/A	N/A	Nayfach_et_al_2020_Nat_Biotech	MAG
GCA_002507545.1	50	186274	2274654	44.31	71297	4.97	-	-	-	-	-	-	-	-	-	-	99.35	0.65	0	96.10	101.69	none	d__Archaea;p__Halobacteriota;c__Archaeoglobi;o__Archaeoglobales;f__Archaeoglobaceae;g__Archaeoglobus;s__Archaeoglobus sp002507545	GCA_002507545.1	95.0	d__Archaea;p__Halobacteriota;c__Archaeoglobi;o__Archaeoglobales;f__Archaeoglobaceae;g__Archaeoglobus;s__Archaeoglobus sp002507545	100.0	95.0	1.0	GCA_002507545.1	d__Archaea;p__Halobacteriota;c__Archaeoglobi;o__Archaeoglobales;f__Archaeoglobaceae;g__Archaeoglobus;s__Archaeoglobus sp002507545	100.0	1.0	d__Archaea;p__Halobacteriota;c__Archaeoglobi;o__Archaeoglobales;f__Archaeoglobaceae;g__Archaeoglobus;s__	taxonomic classification defined by topology and ANI	topological placement and ANI have congruent species assignments	GCF_000008665.1, s__Archaeoglobus fulgidus, 95.0, 77.17, 0.25	96.04	11	N/A	N/A	marRef/marDB	MAG
GCA_002507315.1	45	229535	2176051	44.30	69946	0.00	-	-	-	-	-	-	-	-	-	-	96.73	0.65	0	93.48	99.06	none	d__Archaea;p__Halobacteriota;c__Archaeoglobi;o__Archaeoglobales;f__Archaeoglobaceae;g__Archaeoglobus;s__Archaeoglobus sp002507545	GCA_002507545.1	95.0	d__Archaea;p__Halobacteriota;c__Archaeoglobi;o__Archaeoglobales;f__Archaeoglobaceae;g__Archaeoglobus;s__Archaeoglobus sp002507545	100.0	95.0	0.99	GCA_002507545.1	d__Archaea;p__Halobacteriota;c__Archaeoglobi;o__Archaeoglobales;f__Archaeoglobaceae;g__Archaeoglobus;s__Archaeoglobus sp002507545	100.0	0.99	d__Archaea;p__Halobacteriota;c__Archaeoglobi;o__Archaeoglobales;f__Archaeoglobaceae;g__Archaeoglobus;s__	taxonomic classification defined by topology and ANI	topological placement and ANI have congruent species assignments	GCF_000008665.1, s__Archaeoglobus fulgidus, 95.0, 77.21, 0.26	89.52	11	N/A	N/A	marRef/marDB	MAG
GCA_002494665.1	75	159615	2227330	44.34	50520	1097.59	-	-	-	-	-	-	-	-	-	-	97.06	0.92	66.67	92.46	97.88	none	d__Archaea;p__Halobacteriota;c__Archaeoglobi;o__Archaeoglobales;f__Archaeoglobaceae;g__Archaeoglobus;s__Archaeoglobus sp002507545	GCA_002507545.1	95.0	d__Archaea;p__Halobacteriota;c__Archaeoglobi;o__Archaeoglobales;f__Archaeoglobaceae;g__Archaeoglobus;s__Archaeoglobus sp002507545	99.93	95.0	0.98	GCA_002507545.1	d__Archaea;p__Halobacteriota;c__Archaeoglobi;o__Archaeoglobales;f__Archaeoglobaceae;g__Archaeoglobus;s__Archaeoglobus sp002507545	99.93	0.98	d__Archaea;p__Halobacteriota;c__Archaeoglobi;o__Archaeoglobales;f__Archaeoglobaceae;g__Archaeoglobus;s__	taxonomic classification defined by topology and ANI	topological placement and ANI have congruent species assignments	GCF_000008665.1, s__Archaeoglobus fulgidus, 95.0, 77.11, 0.25	91.47	11	N/A	N/A	marRef/marDB	MAG
3300027323_33	238	25874	1514137	48.00	6688	0.00	p__Euryarchaeota (UID49)	95	228	153	61	166	1	0	0	0	73.05	0.65	0.00	69.80	74.20	species	d__Archaea;p__Halobacteriota;c__Archaeoglobi;o__Archaeoglobales;f__Archaeoglobaceae;g__Archaeoglobus_A;s__	N/A	N/A	N/A	N/A	N/A	N/A	N/A	N/A	N/A	N/A	d__Archaea;p__Halobacteriota;c__Archaeoglobi;o__Archaeoglobales;f__Archaeoglobaceae;g__Archaeoglobus_A;s__	ANI	N/A	GCA_002010195.1, s__Archaeoglobus_A sp002010195, 95.0, 77.64, 0.11; GCA_002011235.1, s__Archaeoglobus_A sp002011235, 95.0, 77.48, 0.23; GCA_003662985.1, s__Archaeoglobus_A sp003662985, 95.0, 76.94, 0.17; GCA_002494625.1, s__Archaeoglobus_A sp002494625, 95.0, 76.62, 0.1; GCF_000385565.1, s__Archaeoglobus_A sulfaticallidus, 95.0, 76.37, 0.09; GCA_002011215.1, s__Archaeoglobus_A sp002011215, 95.0, 7…	66.0	11	0.9253635607336137	N/A	Nayfach_et_al_2020_Nat_Biotech	MAG
3300002481_19	92	95972	1834368	42.45	26483	100.47	p__Euryarchaeota (UID49)	95	228	153	1	227	0	0	0	0	99.35	0.00	0.00	99.35	104.44	none	d__Archaea;p__Halobacteriota;c__Archaeoglobi;o__Archaeoglobales;f__Archaeoglobaceae;g__Archaeoglobus_A;s__Archaeoglobus_A sp002010195	GCA_002010195.1	95.0	d__Archaea;p__Halobacteriota;c__Archaeoglobi;o__Archaeoglobales;f__Archaeoglobaceae;g__Archaeoglobus_A;s__Archaeoglobus_A sp002010195	100.0	95.0	0.99	GCA_002010195.1	d__Archaea;p__Halobacteriota;c__Archaeoglobi;o__Archaeoglobales;f__Archaeoglobaceae;g__Archaeoglobus_A;s__Archaeoglobus_A sp002010195	100.0	0.99	d__Archaea;p__Halobacteriota;c__Archaeoglobi;o__Archaeoglobales;f__Archaeoglobaceae;g__Archaeoglobus_A;s__	taxonomic classification defined by topology and ANI	topological placement and ANI have congruent species assignments	GCA_002011215.1, s__Archaeoglobus_A sp002011215, 95.0, 84.55, 0.13; GCA_002494625.1, s__Archaeoglobus_A sp002494625, 95.0, 77.48, 0.2; GCF_000385565.1, s__Archaeoglobus_A sulfaticallidus, 95.0, 76.88, 0.11; GCA_002011235.1, s__Archaeoglobus_A sp002011235, 95.0, 76.56, 0.12; GCA_003662985.1, s__Archaeoglobus_A sp003662985, 95.0, 75.93, 0.07	96.02	11	N/A	N/A	Nayfach_et_al_2020_Nat_Biotech	MAG
3300027323_20	37	234789	1974133	42.31	77462	0.00	p__Euryarchaeota (UID49)	95	228	153	0	228	0	0	0	0	100.00	0.00	0.00	100.00	105.63	none	d__Archaea;p__Halobacteriota;c__Archaeoglobi;o__Archaeoglobales;f__Archaeoglobaceae;g__Archaeoglobus_A;s__Archaeoglobus_A sp002010195	GCA_002010195.1	95.0	d__Archaea;p__Halobacteriota;c__Archaeoglobi;o__Archaeoglobales;f__Archaeoglobaceae;g__Archaeoglobus_A;s__Archaeoglobus_A sp002010195	99.73	95.0	0.95	GCA_002010195.1	d__Archaea;p__Halobacteriota;c__Archaeoglobi;o__Archaeoglobales;f__Archaeoglobaceae;g__Archaeoglobus_A;s__Archaeoglobus_A sp002010195	99.73	0.95	d__Archaea;p__Halobacteriota;c__Archaeoglobi;o__Archaeoglobales;f__Archaeoglobaceae;g__Archaeoglobus_A;s__	taxonomic classification defined by topology and ANI	topological placement and ANI have congruent species assignments	GCA_002011215.1, s__Archaeoglobus_A sp002011215, 95.0, 85.61, 0.13; GCA_002494625.1, s__Archaeoglobus_A sp002494625, 95.0, 77.69, 0.2; GCF_000385565.1, s__Archaeoglobus_A sulfaticallidus, 95.0, 77.09, 0.11; GCA_002011235.1, s__Archaeoglobus_A sp002011235, 95.0, 76.63, 0.12; GCA_003662985.1, s__Archaeoglobus_A sp003662985, 95.0, 75.92, 0.08	96.0	11	N/A	N/A	Nayfach_et_al_2020_Nat_Biotech	MAG
3300002481_15	46	152354	2035112	40.29	67150	0.88	p__Euryarchaeota (UID49)	95	228	153	1	226	1	0	0	0	99.35	0.65	100.00	96.10	101.66	none	d__Archaea;p__Halobacteriota;c__Archaeoglobi;o__Archaeoglobales;f__Archaeoglobaceae;g__Archaeoglobus_A;s__Archaeoglobus_A sp002011215	GCA_002011215.1	95.0	d__Archaea;p__Halobacteriota;c__Archaeoglobi;o__Archaeoglobales;f__Archaeoglobaceae;g__Archaeoglobus_A;s__Archaeoglobus_A sp002011215	100.0	95.0	0.98	GCA_002011215.1	d__Archaea;p__Halobacteriota;c__Archaeoglobi;o__Archaeoglobales;f__Archaeoglobaceae;g__Archaeoglobus_A;s__Archaeoglobus_A sp002011215	100.0	0.98	d__Archaea;p__Halobacteriota;c__Archaeoglobi;o__Archaeoglobales;f__Archaeoglobaceae;g__Archaeoglobus_A;s__	taxonomic classification defined by topology and ANI	topological placement and ANI have congruent species assignments	GCF_000385565.1, s__Archaeoglobus_A sulfaticallidus, 95.0, 78.37, 0.09; GCA_002494625.1, s__Archaeoglobus_A sp002494625, 95.0, 77.09, 0.13; GCA_002011235.1, s__Archaeoglobus_A sp002011235, 95.0, 76.67, 0.11; GCA_002010195.1, s__Archaeoglobus_A sp002010195, 95.0, 76.44, 0.08; GCA_003662985.1, s__Archaeoglobus_A sp003662985, 95.0, 75.63, 0.07	95.39	11	N/A	N/A	Nayfach_et_al_2020_Nat_Biotech	MAG
3300002481_6	91	190471	2632321	40.22	65531	3.31	p__Euryarchaeota (UID49)	95	228	153	8	220	0	0	0	0	94.77	0.00	0.00	94.77	100.32	none	d__Archaea;p__Halobacteriota;c__Archaeoglobi;o__Archaeoglobales;f__Archaeoglobaceae;g__Archaeoglobus_A;s__Archaeoglobus_A sp002011235	GCA_002011235.1	95.0	d__Archaea;p__Halobacteriota;c__Archaeoglobi;o__Archaeoglobales;f__Archaeoglobaceae;g__Archaeoglobus_A;s__Archaeoglobus_A sp002011235	100.0	95.0	0.95	GCA_002011235.1	d__Archaea;p__Halobacteriota;c__Archaeoglobi;o__Archaeoglobales;f__Archaeoglobaceae;g__Archaeoglobus_A;s__Archaeoglobus_A sp002011235	100.0	0.95	d__Archaea;p__Halobacteriota;c__Archaeoglobi;o__Archaeoglobales;f__Archaeoglobaceae;g__Archaeoglobus_A;s__	taxonomic classification defined by topology and ANI	topological placement and ANI have congruent species assignments	GCA_003662985.1, s__Archaeoglobus_A sp003662985, 95.0, 81.67, 0.53; GCA_002011215.1, s__Archaeoglobus_A sp002011215, 95.0, 80.02, 0.11; GCA_002494625.1, s__Archaeoglobus_A sp002494625, 95.0, 78.94, 0.15; GCF_000385565.1, s__Archaeoglobus_A sulfaticallidus, 95.0, 77.25, 0.09; GCA_002010195.1, s__Archaeoglobus_A sp002010195, 95.0, 77.06, 0.12	96.17	11	N/A	N/A	Nayfach_et_al_2020_Nat_Biotech	MAG
3300027323_9	59	383801	2807200	40.19	206181	0.00	p__Euryarchaeota (UID49)	95	228	153	9	216	3	0	0	0	94.12	1.63	0.00	85.97	92.09	none	d__Archaea;p__Halobacteriota;c__Archaeoglobi;o__Archaeoglobales;f__Archaeoglobaceae;g__Archaeoglobus_A;s__Archaeoglobus_A sp002011235	GCA_002011235.1	95.0	d__Archaea;p__Halobacteriota;c__Archaeoglobi;o__Archaeoglobales;f__Archaeoglobaceae;g__Archaeoglobus_A;s__Archaeoglobus_A sp002011235	99.98	95.0	0.97	GCA_002011235.1	d__Archaea;p__Halobacteriota;c__Archaeoglobi;o__Archaeoglobales;f__Archaeoglobaceae;g__Archaeoglobus_A;s__Archaeoglobus_A sp002011235	99.98	0.97	d__Archaea;p__Halobacteriota;c__Archaeoglobi;o__Archaeoglobales;f__Archaeoglobaceae;g__Archaeoglobus_A;s__	taxonomic classification defined by topology and ANI	topological placement and ANI have congruent species assignments	GCA_002494625.1, s__Archaeoglobus_A sp002494625, 95.0, 82.5, 0.19; GCA_003662985.1, s__Archaeoglobus_A sp003662985, 95.0, 81.66, 0.55; GCA_002010195.1, s__Archaeoglobus_A sp002010195, 95.0, 79.49, 0.14; GCF_000385565.1, s__Archaeoglobus_A sulfaticallidus, 95.0, 77.55, 0.09; GCA_002011215.1, s__Archaeoglobus_A sp002011215, 95.0, 77.32, 0.1	95.36	11	N/A	N/A	Nayfach_et_al_2020_Nat_Biotech	MAG
3300002481_26	147	54758	1650885	41.49	15211	194.50	p__Euryarchaeota (UID49)	95	228	153	17	207	4	0	0	0	89.54	1.96	25.00	79.74	84.55	none	d__Archaea;p__Halobacteriota;c__Archaeoglobi;o__Archaeoglobales;f__Archaeoglobaceae;g__Archaeoglobus_A;s__Archaeoglobus_A sp002494625	GCA_002494625.1	95.0	d__Archaea;p__Halobacteriota;c__Archaeoglobi;o__Archaeoglobales;f__Archaeoglobaceae;g__Archaeoglobus_A;s__Archaeoglobus_A sp002494625	99.59	95.0	0.95	GCA_002494625.1	d__Archaea;p__Halobacteriota;c__Archaeoglobi;o__Archaeoglobales;f__Archaeoglobaceae;g__Archaeoglobus_A;s__Archaeoglobus_A sp002494625	99.59	0.95	d__Archaea;p__Halobacteriota;c__Archaeoglobi;o__Archaeoglobales;f__Archaeoglobaceae;g__Archaeoglobus_A;s__	taxonomic classification defined by topology and ANI	topological placement and ANI have congruent species assignments	GCF_000385565.1, s__Archaeoglobus_A sulfaticallidus, 95.0, 77.63, 0.14; GCA_002010195.1, s__Archaeoglobus_A sp002010195, 95.0, 77.38, 0.19; GCA_002011235.1, s__Archaeoglobus_A sp002011235, 95.0, 76.99, 0.16; GCA_003662985.1, s__Archaeoglobus_A sp003662985, 95.0, 76.88, 0.08; GCA_002011215.1, s__Archaeoglobus_A sp002011215, 95.0, 76.46, 0.15	90.09	11	N/A	N/A	Nayfach_et_al_2020_Nat_Biotech	MAG
3300027323_38	23	306099	1420454	41.26	76982	0.00	p__Euryarchaeota (UID49)	95	228	153	87	141	0	0	0	0	73.86	0.00	0.00	73.86	79.49	none	d__Archaea;p__Halobacteriota;c__Archaeoglobi;o__Archaeoglobales;f__Archaeoglobaceae;g__Archaeoglobus_A;s__Archaeoglobus_A sp002494625	GCA_002494625.1	95.0	d__Archaea;p__Halobacteriota;c__Archaeoglobi;o__Archaeoglobales;f__Archaeoglobaceae;g__Archaeoglobus_A;s__Archaeoglobus_A sp002494625	99.42	95.0	0.92	GCA_002494625.1	d__Archaea;p__Halobacteriota;c__Archaeoglobi;o__Archaeoglobales;f__Archaeoglobaceae;g__Archaeoglobus_A;s__Archaeoglobus_A sp002494625	99.42	0.92	d__Archaea;p__Halobacteriota;c__Archaeoglobi;o__Archaeoglobales;f__Archaeoglobaceae;g__Archaeoglobus_A;s__	taxonomic classification defined by topology and ANI	topological placement and ANI have congruent species assignments	GCF_000385565.1, s__Archaeoglobus_A sulfaticallidus, 95.0, 77.67, 0.14; GCA_002011235.1, s__Archaeoglobus_A sp002011235, 95.0, 77.51, 0.16; GCA_003662985.1, s__Archaeoglobus_A sp003662985, 95.0, 77.29, 0.07; GCA_002010195.1, s__Archaeoglobus_A sp002010195, 95.0, 77.21, 0.19; GCA_002011215.1, s__Archaeoglobus_A sp002011215, 95.0, 77.08, 0.13	59.52	11	N/A	N/A	Nayfach_et_al_2020_Nat_Biotech	MAG
GCA_002494625.1	22	413279	2090826	41.05	127394	37.16	-	-	-	-	-	-	-	-	-	-	98.69	0	0	98.69	104.57	none	d__Archaea;p__Halobacteriota;c__Archaeoglobi;o__Archaeoglobales;f__Archaeoglobaceae;g__Archaeoglobus_A;s__Archaeoglobus_A sp002494625	GCA_002494625.1	95.0	d__Archaea;p__Halobacteriota;c__Archaeoglobi;o__Archaeoglobales;f__Archaeoglobaceae;g__Archaeoglobus_A;s__Archaeoglobus_A sp002494625	100.0	95.0	1.0	GCA_002494625.1	d__Archaea;p__Halobacteriota;c__Archaeoglobi;o__Archaeoglobales;f__Archaeoglobaceae;g__Archaeoglobus_A;s__Archaeoglobus_A sp002494625	100.0	1.0	d__Archaea;p__Halobacteriota;c__Archaeoglobi;o__Archaeoglobales;f__Archaeoglobaceae;g__Archaeoglobus_A;s__	taxonomic classification defined by topology and ANI	topological placement and ANI have congruent species assignments	GCF_000385565.1, s__Archaeoglobus_A sulfaticallidus, 95.0, 78.71, 0.13; GCA_002011235.1, s__Archaeoglobus_A sp002011235, 95.0, 77.83, 0.15; GCA_002010195.1, s__Archaeoglobus_A sp002010195, 95.0, 77.61, 0.19; GCA_003662985.1, s__Archaeoglobus_A sp003662985, 95.0, 77.49, 0.1; GCA_002011215.1, s__Archaeoglobus_A sp002011215, 95.0, 77.09, 0.14	95.98	11	N/A	N/A	marRef/marDB	MAG
GCA_003662985.1	383	25184	2151393	41.64	6408	0.00	-	-	-	-	-	-	-	-	-	-	78.52	1.96	75	68.72	73.10	none	d__Archaea;p__Halobacteriota;c__Archaeoglobi;o__Archaeoglobales;f__Archaeoglobaceae;g__Archaeoglobus_A;s__Archaeoglobus_A sp003662985	GCA_003662985.1	95.0	d__Archaea;p__Halobacteriota;c__Archaeoglobi;o__Archaeoglobales;f__Archaeoglobaceae;g__Archaeoglobus_A;s__Archaeoglobus_A sp003662985	100.0	95.0	0.99	GCA_003662985.1	d__Archaea;p__Halobacteriota;c__Archaeoglobi;o__Archaeoglobales;f__Archaeoglobaceae;g__Archaeoglobus_A;s__Archaeoglobus_A sp003662985	100.0	0.99	d__Archaea;p__Halobacteriota;c__Archaeoglobi;o__Archaeoglobales;f__Archaeoglobaceae;g__Archaeoglobus_A;s__	taxonomic classification defined by topology and ANI	topological placement and ANI have congruent species assignments	GCA_002011235.1, s__Archaeoglobus_A sp002011235, 95.0, 81.72, 0.52; GCA_002494625.1, s__Archaeoglobus_A sp002494625, 95.0, 77.49, 0.1; GCA_002010195.1, s__Archaeoglobus_A sp002010195, 95.0, 76.22, 0.08; GCF_000385565.1, s__Archaeoglobus_A sulfaticallidus, 95.0, 76.1, 0.08; GCA_002011215.1, s__Archaeoglobus_A sp002011215, 95.0, 75.9, 0.08	79.31	11	N/A	N/A	marRef/marDB	MAG
3300022470_21	117	38501	1323396	40.03	15669	0.00	p__Euryarchaeota (UID49)	95	228	153	38	188	2	0	0	0	80.34	1.31	100.00	73.79	78.62	species	d__Archaea;p__Halobacteriota;c__Archaeoglobi;o__Archaeoglobales;f__Archaeoglobaceae;g__Archaeoglobus_B;s__	N/A	N/A	N/A	N/A	95.0	N/A	GCA_003663025.1	d__Archaea;p__Halobacteriota;c__Archaeoglobi;o__Archaeoglobales;f__Archaeoglobaceae;g__Archaeoglobus_B;s__Archaeoglobus_B sp003663025	96.05	0.46	d__Archaea;p__Halobacteriota;c__Archaeoglobi;o__Archaeoglobales;f__Archaeoglobaceae;g__Archaeoglobus_B;s__	taxonomic classification defined by topology and ANI	N/A	GCF_000025285.1, s__Archaeoglobus_B profundus, 95.0, 77.03, 0.18	80.46	11	0.9911642408229133	N/A	Nayfach_et_al_2020_Nat_Biotech	MAG
3300028030_23	131	38100	1346219	45.42	12490	0.00	p__Euryarchaeota (UID49)	95	228	153	18	206	4	0	0	0	93.26	2.61	100.00	80.21	84.93	species	d__Archaea;p__Halobacteriota;c__Archaeoglobi;o__Archaeoglobales;f__Archaeoglobaceae;g__Archaeoglobus_B;s__	N/A	N/A	N/A	N/A	95.0	N/A	GCF_000025285.1	d__Archaea;p__Halobacteriota;c__Archaeoglobi;o__Archaeoglobales;f__Archaeoglobaceae;g__Archaeoglobus_B;s__Archaeoglobus_B profundus	77.54	0.31	d__Archaea;p__Halobacteriota;c__Archaeoglobi;o__Archaeoglobales;f__Archaeoglobaceae;g__Archaeoglobus_B;s__	taxonomic classification defined by topology and ANI	N/A	GCA_003663025.1, s__Archaeoglobus_B sp003663025, 95.0, 76.66, 0.11	87.86	11	0.9273682415010751	N/A	Nayfach_et_al_2020_Nat_Biotech	MAG
3300006083_19	122	24538	796574	43.56	7899	0.00	p__Euryarchaeota (UID49)	95	228	153	75	153	0	0	0	0	66.82	0.00	0.00	66.82	71.31	species	d__Archaea;p__Halobacteriota;c__Archaeoglobi;o__Archaeoglobales;f__Archaeoglobaceae;g__Archaeoglobus_B;s__	N/A	N/A	N/A	N/A	95.0	N/A	GCF_000025285.1	d__Archaea;p__Halobacteriota;c__Archaeoglobi;o__Archaeoglobales;f__Archaeoglobaceae;g__Archaeoglobus_B;s__Archaeoglobus_B profundus	85.04	0.83	d__Archaea;p__Halobacteriota;c__Archaeoglobi;o__Archaeoglobales;f__Archaeoglobaceae;g__Archaeoglobus_B;s__	taxonomic classification defined by topology and ANI	N/A	GCA_003663025.1, s__Archaeoglobus_B sp003663025, 95.0, 76.94, 0.15	60.44	11	0.9628407507816212	Genome not assigned to closest species as it falls outside its pre-defined ANI radius	Nayfach_et_al_2020_Nat_Biotech	MAG
GCA_000025285.1	2	1560622	1563423	42.00	1560622	0.00	-	-	-	-	-	-	-	-	-	-	99.84	0	0	99.84	106.97	none	d__Archaea;p__Halobacteriota;c__Archaeoglobi;o__Archaeoglobales;f__Archaeoglobaceae;g__Archaeoglobus_B;s__Archaeoglobus_B profundus	GCF_000025285.1	95.0	d__Archaea;p__Halobacteriota;c__Archaeoglobi;o__Archaeoglobales;f__Archaeoglobaceae;g__Archaeoglobus_B;s__Archaeoglobus_B profundus	100.0	95.0	1.0	GCF_000025285.1	d__Archaea;p__Halobacteriota;c__Archaeoglobi;o__Archaeoglobales;f__Archaeoglobaceae;g__Archaeoglobus_B;s__Archaeoglobus_B profundus	100.0	1.0	d__Archaea;p__Halobacteriota;c__Archaeoglobi;o__Archaeoglobales;f__Archaeoglobaceae;g__Archaeoglobus_B;s__	taxonomic classification defined by topology and ANI	topological placement and ANI have congruent species assignments	GCA_003663025.1, s__Archaeoglobus_B sp003663025, 95.0, 77.23, 0.11	96.98	11	N/A	N/A	marRef/marDB	WGS
GCA_003663025.1	335	78677	1869676	42.20	5587	0.00	-	-	-	-	-	-	-	-	-	-	71.71	0.98	50	66.81	71.12	none	d__Archaea;p__Halobacteriota;c__Archaeoglobi;o__Archaeoglobales;f__Archaeoglobaceae;g__Archaeoglobus_B;s__Archaeoglobus_B sp003663025	GCA_003663025.1	95.0	d__Archaea;p__Halobacteriota;c__Archaeoglobi;o__Archaeoglobales;f__Archaeoglobaceae;g__Archaeoglobus_B;s__Archaeoglobus_B sp003663025	100.0	95.0	0.98	GCA_003663025.1	d__Archaea;p__Halobacteriota;c__Archaeoglobi;o__Archaeoglobales;f__Archaeoglobaceae;g__Archaeoglobus_B;s__Archaeoglobus_B sp003663025	100.0	0.98	d__Archaea;p__Halobacteriota;c__Archaeoglobi;o__Archaeoglobales;f__Archaeoglobaceae;g__Archaeoglobus_B;s__	taxonomic classification defined by topology and ANI	topological placement and ANI have congruent species assignments	GCF_000025285.1, s__Archaeoglobus_B profundus, 95.0, 77.23, 0.11	72.89	11	N/A	N/A	marRef/marDB	MAG
3300026510_21	33	87010	1229899	34.99	53405	0.00	p__Euryarchaeota (UID49)	95	228	153	35	190	3	0	0	0	81.48	1.47	0.00	74.13	79.57	species	d__Archaea;p__Halobacteriota;c__Archaeoglobi;o__Archaeoglobales;f__Archaeoglobaceae;g__Archaeoglobus_C;s__	N/A	N/A	N/A	N/A	95.0	N/A	GCA_003978865.1	d__Archaea;p__Halobacteriota;c__Archaeoglobi;o__Archaeoglobales;f__Archaeoglobaceae;g__Archaeoglobus_C;s__Archaeoglobus_C sp003978865	76.4	0.12	d__Archaea;p__Halobacteriota;c__Archaeoglobi;o__Archaeoglobales;f__Archaeoglobaceae;g__Archaeoglobus_C;s__	taxonomic classification defined by topology and ANI	N/A	GCF_000194625.1, s__Archaeoglobus_C veneficus, 95.0, 76.65, 0.07; GCA_003663055.1, s__Archaeoglobus_C sp003663055, 95.0, 76.03, 0.04	78.9	11	0.9082395523288628	N/A	Nayfach_et_al_2020_Nat_Biotech	MAG
3300014914_37	214	17640	1211228	44.36	5991	0.00	p__Euryarchaeota (UID49)	95	228	153	73	149	6	0	0	0	64.35	2.20	66.67	53.35	57.70	none	d__Archaea;p__Halobacteriota;c__Archaeoglobi;o__Archaeoglobales;f__Archaeoglobaceae;g__Archaeoglobus_C;s__Archaeoglobus_C sp003663055	GCA_003663055.1	95.0	d__Archaea;p__Halobacteriota;c__Archaeoglobi;o__Archaeoglobales;f__Archaeoglobaceae;g__Archaeoglobus_C;s__Archaeoglobus_C sp003663055	100.0	95.0	0.9	GCA_003663055.1	d__Archaea;p__Halobacteriota;c__Archaeoglobi;o__Archaeoglobales;f__Archaeoglobaceae;g__Archaeoglobus_C;s__Archaeoglobus_C sp003663055	100.0	0.9	d__Archaea;p__Halobacteriota;c__Archaeoglobi;o__Archaeoglobales;f__Archaeoglobaceae;g__Archaeoglobus_C;s__	taxonomic classification defined by topology and ANI	topological placement and ANI have congruent species assignments	GCF_000194625.1, s__Archaeoglobus_C veneficus, 95.0, 78.07, 0.33; GCA_003978865.1, s__Archaeoglobus_C sp003978865, 95.0, 76.36, 0.04	60.56	11	N/A	N/A	Nayfach_et_al_2020_Nat_Biotech	MAG
GCA_003663055.1	294	17640	1448793	43.88	5625	0.00	-	-	-	-	-	-	-	-	-	-	73.5	4.17	62.5	52.65	56.97	none	d__Archaea;p__Halobacteriota;c__Archaeoglobi;o__Archaeoglobales;f__Archaeoglobaceae;g__Archaeoglobus_C;s__Archaeoglobus_C sp003663055	GCA_003663055.1	95.0	d__Archaea;p__Halobacteriota;c__Archaeoglobi;o__Archaeoglobales;f__Archaeoglobaceae;g__Archaeoglobus_C;s__Archaeoglobus_C sp003663055	100.0	95.0	0.99	GCA_003663055.1	d__Archaea;p__Halobacteriota;c__Archaeoglobi;o__Archaeoglobales;f__Archaeoglobaceae;g__Archaeoglobus_C;s__Archaeoglobus_C sp003663055	100.0	0.99	d__Archaea;p__Halobacteriota;c__Archaeoglobi;o__Archaeoglobales;f__Archaeoglobaceae;g__Archaeoglobus_C;s__	taxonomic classification defined by topology and ANI	topological placement and ANI have congruent species assignments	GCF_000194625.1, s__Archaeoglobus_C veneficus, 95.0, 77.98, 0.33; GCA_003978865.1, s__Archaeoglobus_C sp003978865, 95.0, 77.39, 0.05	66.84	11	N/A	N/A	marRef/marDB	MAG
GCA_000194625.1	1	1901943	1901943	47.05	1901943	0.00	-	-	-	-	-	-	-	-	-	-	99.35	0	0	99.35	106.58	none	d__Archaea;p__Halobacteriota;c__Archaeoglobi;o__Archaeoglobales;f__Archaeoglobaceae;g__Archaeoglobus_C;s__Archaeoglobus_C veneficus	GCF_000194625.1	95.0	d__Archaea;p__Halobacteriota;c__Archaeoglobi;o__Archaeoglobales;f__Archaeoglobaceae;g__Archaeoglobus_C;s__Archaeoglobus_C veneficus	100.0	95.0	1.0	GCF_000194625.1	d__Archaea;p__Halobacteriota;c__Archaeoglobi;o__Archaeoglobales;f__Archaeoglobaceae;g__Archaeoglobus_C;s__Archaeoglobus_C veneficus	100.0	1.0	d__Archaea;p__Halobacteriota;c__Archaeoglobi;o__Archaeoglobales;f__Archaeoglobaceae;g__Archaeoglobus_C;s__	taxonomic classification defined by topology and ANI	topological placement and ANI have congruent species assignments	GCA_003663055.1, s__Archaeoglobus_C sp003663055, 95.0, 77.98, 0.33; GCA_003978865.1, s__Archaeoglobus_C sp003978865, 95.0, 77.61, 0.08	97.17	11	N/A	N/A	marRef/marDB	WGS
3300014911_31	119	68495	1795765	38.77	26734	0.00	p__Euryarchaeota (UID49)	95	228	153	21	202	5	0	0	0	88.24	2.61	20.00	75.19	80.29	none	d__Archaea;p__Halobacteriota;c__Archaeoglobi;o__Archaeoglobales;f__Archaeoglobaceae;g__B5-G16;s__B5-G16 sp003662995	GCA_003662995.1	95.0	d__Archaea;p__Halobacteriota;c__Archaeoglobi;o__Archaeoglobales;f__Archaeoglobaceae;g__B5-G16;s__B5-G16 sp003662995	99.91	95.0	0.96	GCA_003662995.1	d__Archaea;p__Halobacteriota;c__Archaeoglobi;o__Archaeoglobales;f__Archaeoglobaceae;g__B5-G16;s__B5-G16 sp003662995	99.91	0.96	d__Archaea;p__Halobacteriota;c__Archaeoglobi;o__Archaeoglobales;f__Archaeoglobaceae;g__;s__	taxonomic classification defined by topology and ANI	topological placement and ANI have congruent species assignments	N/A	87.2	11	N/A	N/A	Nayfach_et_al_2020_Nat_Biotech	MAG
GCA_003662995.1	187	68495	2609224	38.41	21588	0.00	-	-	-	-	-	-	-	-	-	-	96.73	2.61	50	83.68	88.67	none	d__Archaea;p__Halobacteriota;c__Archaeoglobi;o__Archaeoglobales;f__Archaeoglobaceae;g__B5-G16;s__B5-G16 sp003662995	GCA_003662995.1	95.0	d__Archaea;p__Halobacteriota;c__Archaeoglobi;o__Archaeoglobales;f__Archaeoglobaceae;g__B5-G16;s__B5-G16 sp003662995	100.0	95.0	0.99	GCA_003662995.1	d__Archaea;p__Halobacteriota;c__Archaeoglobi;o__Archaeoglobales;f__Archaeoglobaceae;g__B5-G16;s__B5-G16 sp003662995	100.0	0.99	d__Archaea;p__Halobacteriota;c__Archaeoglobi;o__Archaeoglobales;f__Archaeoglobaceae;g__;s__	taxonomic classification defined by topology and ANI	topological placement and ANI have congruent species assignments	N/A	92.31	11	N/A	N/A	marRef/marDB	MAG
GCA_000025505.1	1	2196266	2196266	44.14	2196266	0.00	-	-	-	-	-	-	-	-	-	-	100	0	0	100.00	107.30	none	d__Archaea;p__Halobacteriota;c__Archaeoglobi;o__Archaeoglobales;f__Archaeoglobaceae;g__Ferroglobus;s__Ferroglobus placidus	GCF_000025505.1	95.0	d__Archaea;p__Halobacteriota;c__Archaeoglobi;o__Archaeoglobales;f__Archaeoglobaceae;g__Ferroglobus;s__Ferroglobus placidus	100.0	95.0	1.0	GCF_000025505.1	d__Archaea;p__Halobacteriota;c__Archaeoglobi;o__Archaeoglobales;f__Archaeoglobaceae;g__Ferroglobus;s__Ferroglobus placidus	100.0	1.0	d__Archaea;p__Halobacteriota;c__Archaeoglobi;o__Archaeoglobales;f__Archaeoglobaceae;g__;s__	taxonomic classification defined by topology and ANI	topological placement and ANI have congruent species assignments	N/A	96.82	11	N/A	N/A	marRef/marDB	WGS
GCA_000789255.1	1	1860815	1860815	46.84	1860815	0.00	-	-	-	-	-	-	-	-	-	-	99.84	0	0	99.84	107.06	none	d__Archaea;p__Halobacteriota;c__Archaeoglobi;o__Archaeoglobales;f__Archaeoglobaceae;g__Geoglobus;s__Geoglobus acetivorans	GCF_000789255.1	95.0	d__Archaea;p__Halobacteriota;c__Archaeoglobi;o__Archaeoglobales;f__Archaeoglobaceae;g__Geoglobus;s__Geoglobus acetivorans	100.0	95.0	1.0	GCF_000789255.1	d__Archaea;p__Halobacteriota;c__Archaeoglobi;o__Archaeoglobales;f__Archaeoglobaceae;g__Geoglobus;s__Geoglobus acetivorans	100.0	1.0	d__Archaea;p__Halobacteriota;c__Archaeoglobi;o__Archaeoglobales;f__Archaeoglobaceae;g__Geoglobus;s__	taxonomic classification defined by topology and ANI	topological placement and ANI have congruent species assignments	GCF_001006045.1, s__Geoglobus ahangari, 95.0, 78.62, 0.27; GCA_002494725.1, s__Geoglobus sp002494725, 95.0, 77.68, 0.21	96.6	11	N/A	N/A	marRef/marDB	WGS
GCA_001006045.1	1	1770093	1770093	53.11	1770093	0.00	-	-	-	-	-	-	-	-	-	-	100	0	0	100.00	107.19	none	d__Archaea;p__Halobacteriota;c__Archaeoglobi;o__Archaeoglobales;f__Archaeoglobaceae;g__Geoglobus;s__Geoglobus ahangari	GCF_001006045.1	95.0	d__Archaea;p__Halobacteriota;c__Archaeoglobi;o__Archaeoglobales;f__Archaeoglobaceae;g__Geoglobus;s__Geoglobus ahangari	100.0	95.0	1.0	GCF_001006045.1	d__Archaea;p__Halobacteriota;c__Archaeoglobi;o__Archaeoglobales;f__Archaeoglobaceae;g__Geoglobus;s__Geoglobus ahangari	100.0	1.0	d__Archaea;p__Halobacteriota;c__Archaeoglobi;o__Archaeoglobales;f__Archaeoglobaceae;g__Geoglobus;s__	taxonomic classification defined by topology and ANI	topological placement and ANI have congruent species assignments	GCF_000789255.1, s__Geoglobus acetivorans, 95.0, 78.62, 0.27; GCA_002494725.1, s__Geoglobus sp002494725, 95.0, 77.43, 0.25	96.41	11	N/A	N/A	marRef/marDB	WGS
GCA_002507275.1	70	101454	1521336	44.99	31103	2251.44	-	-	-	-	-	-	-	-	-	-	76.51	0.86	71.43	72.21	77.38	none	d__Archaea;p__Halobacteriota;c__Archaeoglobi;o__Archaeoglobales;f__Archaeoglobaceae;g__Geoglobus;s__Geoglobus sp002494725	GCA_002494725.1	95.0	d__Archaea;p__Halobacteriota;c__Archaeoglobi;o__Archaeoglobales;f__Archaeoglobaceae;g__Geoglobus;s__Geoglobus sp002494725	99.92	95.0	0.96	GCA_002494725.1	d__Archaea;p__Halobacteriota;c__Archaeoglobi;o__Archaeoglobales;f__Archaeoglobaceae;g__Geoglobus;s__Geoglobus sp002494725	99.92	0.96	d__Archaea;p__Halobacteriota;c__Archaeoglobi;o__Archaeoglobales;f__Archaeoglobaceae;g__Geoglobus;s__	taxonomic classification defined by topology and ANI	topological placement and ANI have congruent species assignments	GCF_001006045.1, s__Geoglobus ahangari, 95.0, 77.25, 0.22; GCF_000789255.1, s__Geoglobus acetivorans, 95.0, 76.8, 0.19	73.36	11	N/A	N/A	marRef/marDB	MAG
GCA_002494725.1	32	149509	1849604	44.54	92030	0.00	-	-	-	-	-	-	-	-	-	-	92.16	0.65	0	88.91	94.62	none	d__Archaea;p__Halobacteriota;c__Archaeoglobi;o__Archaeoglobales;f__Archaeoglobaceae;g__Geoglobus;s__Geoglobus sp002494725	GCA_002494725.1	95.0	d__Archaea;p__Halobacteriota;c__Archaeoglobi;o__Archaeoglobales;f__Archaeoglobaceae;g__Geoglobus;s__Geoglobus sp002494725	100.0	95.0	0.99	GCA_002494725.1	d__Archaea;p__Halobacteriota;c__Archaeoglobi;o__Archaeoglobales;f__Archaeoglobaceae;g__Geoglobus;s__Geoglobus sp002494725	100.0	0.99	d__Archaea;p__Halobacteriota;c__Archaeoglobi;o__Archaeoglobales;f__Archaeoglobaceae;g__Geoglobus;s__	taxonomic classification defined by topology and ANI	topological placement and ANI have congruent species assignments	GCF_000789255.1, s__Geoglobus acetivorans, 95.0, 77.68, 0.21; GCF_001006045.1, s__Geoglobus ahangari, 95.0, 77.43, 0.25	93.38	11	N/A	N/A	marRef/marDB	MAG
3300002481_11	141	83507	2193848	39.67	19973	3.42	p__Euryarchaeota (UID49)	95	228	153	5	219	3	1	0	0	97.39	2.61	0.00	84.34	89.29	none	d__Archaea;p__Halobacteriota;c__Archaeoglobi;o__Archaeoglobales;f__Archaeoglobaceae;g__JdFR-22;s__JdFR-22 sp002010045	GCA_002010045.1	95.0	d__Archaea;p__Halobacteriota;c__Archaeoglobi;o__Archaeoglobales;f__Archaeoglobaceae;g__JdFR-22;s__JdFR-22 sp002010045	100.0	95.0	0.97	GCA_002010045.1	d__Archaea;p__Halobacteriota;c__Archaeoglobi;o__Archaeoglobales;f__Archaeoglobaceae;g__JdFR-22;s__JdFR-22 sp002010045	100.0	0.97	d__Archaea;p__Halobacteriota;c__Archaeoglobi;o__Archaeoglobales;f__Archaeoglobaceae;g__;s__	taxonomic classification defined by topology and ANI	topological placement and ANI have congruent species assignments	N/A	94.34	11	N/A	N/A	Nayfach_et_al_2020_Nat_Biotech	MAG
3300002481_8	73	158141	2462385	44.70	47133	3.29	p__Euryarchaeota (UID49)	95	228	153	1	220	7	0	0	0	99.35	2.61	0.00	86.30	91.68	none	d__Archaea;p__Halobacteriota;c__Archaeoglobi;o__Archaeoglobales;f__Archaeoglobaceae;g__JdFR-37;s__JdFR-37 sp002010215	GCA_002010215.1	95.0	d__Archaea;p__Halobacteriota;c__Archaeoglobi;o__Archaeoglobales;f__Archaeoglobaceae;g__JdFR-37;s__JdFR-37 sp002010215	100.0	95.0	0.98	GCA_002010215.1	d__Archaea;p__Halobacteriota;c__Archaeoglobi;o__Archaeoglobales;f__Archaeoglobaceae;g__JdFR-37;s__JdFR-37 sp002010215	100.0	0.98	d__Archaea;p__Halobacteriota;c__Archaeoglobi;o__Archaeoglobales;f__Archaeoglobaceae;g__;s__	taxonomic classification defined by topology and ANI	topological placement and ANI have congruent species assignments	N/A	95.28	11	N/A	N/A	Nayfach_et_al_2020_Nat_Biotech	MAG
3300027323_16	24	301898	2294782	44.43	198619	0.00	p__Euryarchaeota (UID49)	95	228	153	0	227	1	0	0	0	100.00	0.65	0.00	96.75	102.85	none	d__Archaea;p__Halobacteriota;c__Archaeoglobi;o__Archaeoglobales;f__Archaeoglobaceae;g__JdFR-37;s__JdFR-37 sp002010215	GCA_002010215.1	95.0	d__Archaea;p__Halobacteriota;c__Archaeoglobi;o__Archaeoglobales;f__Archaeoglobaceae;g__JdFR-37;s__JdFR-37 sp002010215	99.71	95.0	0.97	GCA_002010215.1	d__Archaea;p__Halobacteriota;c__Archaeoglobi;o__Archaeoglobales;f__Archaeoglobaceae;g__JdFR-37;s__JdFR-37 sp002010215	99.71	0.97	d__Archaea;p__Halobacteriota;c__Archaeoglobi;o__Archaeoglobales;f__Archaeoglobaceae;g__;s__	taxonomic classification defined by topology and ANI	topological placement and ANI have congruent species assignments	N/A	96.12	11	N/A	N/A	Nayfach_et_al_2020_Nat_Biotech	MAG
3300002481_21	108	61171	1830452	42.25	25992	183.23	p__Euryarchaeota (UID49)	95	228	153	12	211	5	0	0	0	95.26	3.27	0.00	78.91	83.99	none	d__Archaea;p__Halobacteriota;c__Archaeoglobi;o__Archaeoglobales;f__Archaeoglobaceae;g__JdFR-41;s__JdFR-41 sp002010285	GCA_002010285.1	95.0	d__Archaea;p__Halobacteriota;c__Archaeoglobi;o__Archaeoglobales;f__Archaeoglobaceae;g__JdFR-41;s__JdFR-41 sp002010285	100.0	95.0	0.98	GCA_002010285.1	d__Archaea;p__Halobacteriota;c__Archaeoglobi;o__Archaeoglobales;f__Archaeoglobaceae;g__JdFR-41;s__JdFR-41 sp002010285	100.0	0.98	d__Archaea;p__Halobacteriota;c__Archaeoglobi;o__Archaeoglobales;f__Archaeoglobaceae;g__;s__	taxonomic classification defined by topology and ANI	topological placement and ANI have congruent species assignments	N/A	88.8	11	N/A	N/A	Nayfach_et_al_2020_Nat_Biotech	MAG
3300002481_12	37	225935	2108073	40.22	70809	0.81	p__Euryarchaeota (UID49)	95	228	153	1	226	0	1	0	0	99.84	1.31	0.00	93.29	98.87	none	d__Archaea;p__Halobacteriota;c__Archaeoglobi;o__Archaeoglobales;f__JdFR-42;g__JdFR-42;s__JdFR-42 sp002010305	GCA_002010305.1	95.0	d__Archaea;p__Halobacteriota;c__Archaeoglobi;o__Archaeoglobales;f__JdFR-42;g__JdFR-42;s__JdFR-42 sp002010305	100.0	95.0	0.97	GCA_002010305.1	d__Archaea;p__Halobacteriota;c__Archaeoglobi;o__Archaeoglobales;f__JdFR-42;g__JdFR-42;s__JdFR-42 sp002010305	100.0	0.97	d__Archaea;p__Halobacteriota;c__Archaeoglobi;o__Archaeoglobales;f__;g__;s__	taxonomic classification defined by topology and ANI	topological placement and ANI have congruent species assignments	N/A	96.58	11	N/A	N/A	Nayfach_et_al_2020_Nat_Biotech	MAG
3300002481_43	93	38907	885548	41.79	11296	1.13	p__Euryarchaeota (UID49)	95	228	153	61	165	2	0	0	0	65.69	1.31	50.00	59.14	63.81	none	d__Archaea;p__Halobacteriota;c__Archaeoglobi;o__JdFR-21;f__JdFR-21;g__JdFR-21;s__JdFR-21 sp002011165	GCA_002011165.1	95.0	d__Archaea;p__Halobacteriota;c__Archaeoglobi;o__JdFR-21;f__JdFR-21;g__JdFR-21;s__JdFR-21 sp002011165	99.92	95.0	0.99	GCA_002011165.1	d__Archaea;p__Halobacteriota;c__Archaeoglobi;o__JdFR-21;f__JdFR-21;g__JdFR-21;s__JdFR-21 sp002011165	99.92	0.99	d__Archaea;p__Halobacteriota;c__Archaeoglobi;o__;f__;g__;s__	taxonomic classification defined by topology and ANI	topological placement and ANI have congruent species assignments	N/A	68.93	11	N/A	N/A	Nayfach_et_al_2020_Nat_Biotech	MAG
3300027323_37	8	636290	1443068	41.20	230803	0.00	p__Euryarchaeota (UID49)	95	228	153	7	220	1	0	0	0	96.08	0.65	0.00	92.83	99.00	none	d__Archaea;p__Halobacteriota;c__Archaeoglobi;o__JdFR-21;f__JdFR-21;g__JdFR-21;s__JdFR-21 sp002011165	GCA_002011165.1	95.0	d__Archaea;p__Halobacteriota;c__Archaeoglobi;o__JdFR-21;f__JdFR-21;g__JdFR-21;s__JdFR-21 sp002011165	100.0	95.0	1.0	GCA_002011165.1	d__Archaea;p__Halobacteriota;c__Archaeoglobi;o__JdFR-21;f__JdFR-21;g__JdFR-21;s__JdFR-21 sp002011165	100.0	1.0	d__Archaea;p__Halobacteriota;c__Archaeoglobi;o__;f__;g__;s__	taxonomic classification defined by topology and ANI	topological placement and ANI have congruent species assignments	N/A	95.28	11	N/A	N/A	Nayfach_et_al_2020_Nat_Biotech	MAG
3300027082_11	231	33877	1662878	60.47	8214	0.00	p__Euryarchaeota (UID54)	90	234	153	27	201	6	0	0	0	86.11	2.45	0.00	73.86	78.37	family	d__Archaea;p__Halobacteriota;c__Halobacteria;o__Halobacteriales;f__;g__;s__	N/A	N/A	N/A	N/A	N/A	N/A	N/A	N/A	N/A	N/A	d__Archaea;p__Halobacteriota;c__;o__;f__;g__;s__	taxonomic novelty determined using RED	N/A	N/A	81.56	11	0.5479179357788843	N/A	Nayfach_et_al_2020_Nat_Biotech	MAG
3300027580_39	75	67782	1186884	61.08	22032	0.00	p__Euryarchaeota (UID54)	90	234	153	47	187	0	0	0	0	73.37	0.00	0.00	73.37	78.37	family	d__Archaea;p__Halobacteriota;c__Halobacteria;o__Halobacteriales;f__;g__;s__	N/A	N/A	N/A	N/A	N/A	N/A	N/A	N/A	N/A	N/A	d__Archaea;p__Halobacteriota;c__;o__;f__;g__;s__	taxonomic novelty determined using RED	N/A	N/A	77.52	11	0.5489327289377489	N/A	Nayfach_et_al_2020_Nat_Biotech	MAG
3300027580_21	217	44846	2148393	56.62	12666	0.00	p__Euryarchaeota (UID54)	90	234	153	22	208	4	0	0	0	88.73	2.61	75.00	75.68	80.40	family	d__Archaea;p__Halobacteriota;c__Halobacteria;o__Halobacteriales;f__;g__;s__	N/A	N/A	N/A	N/A	N/A	N/A	N/A	N/A	N/A	N/A	d__Archaea;p__Halobacteriota;c__;o__;f__;g__;s__	taxonomic novelty determined using RED	N/A	N/A	83.51	11	0.5429397031831381	N/A	Nayfach_et_al_2020_Nat_Biotech	MAG
GCA_001723155.1	420	100583	5192569	60.32	25785	0.00	-	-	-	-	-	-	-	-	-	-	98.05	6.75	86.36	64.30	69.38	none	d__Archaea;p__Halobacteriota;c__Halobacteria;o__Halobacteriales;f__Haladaptataceae;g__Haladaptatus;s__Haladaptatus paucihalophilus	GCF_000376445.1	95.0	d__Archaea;p__Halobacteriota;c__Halobacteria;o__Halobacteriales;f__Haladaptataceae;g__Haladaptatus;s__Haladaptatus paucihalophilus	96.52	95.0	0.76	GCF_000376445.1	d__Archaea;p__Halobacteriota;c__Halobacteria;o__Halobacteriales;f__Haladaptataceae;g__Haladaptatus;s__Haladaptatus paucihalophilus	96.52	0.76	d__Archaea;p__Halobacteriota;c__Halobacteria;o__Halobacteriales;f__Haladaptataceae;g__Haladaptatus;s__	taxonomic classification defined by topology and ANI	topological placement and ANI have congruent species assignments	GCF_001625445.1, s__Haladaptatus sp001625445, 95.0, 84.34, 0.65; GCF_900156425.1, s__Haladaptatus litoreus, 95.0, 81.35, 0.52; GCF_000710615.1, s__Haladaptatus cibarius, 95.0, 81.04, 0.55; GCF_003298465.1, s__Haladaptatus sp003298465, 95.0, 79.32, 0.39	88.99	11	N/A	N/A	marRef/marDB	WGS
GCA_003369835.1	7	1713681	4372177	68.07	1580738	0.00	-	-	-	-	-	-	-	-	-	-	99.5	2.55	0	86.75	93.89	none	d__Archaea;p__Halobacteriota;c__Halobacteria;o__Halobacteriales;f__Haladaptataceae;g__Halorussus;s__Halorussus rarus	GCF_003369835.1	95.0	d__Archaea;p__Halobacteriota;c__Halobacteria;o__Halobacteriales;f__Haladaptataceae;g__Halorussus;s__Halorussus rarus	100.0	95.0	1.0	GCF_003369835.1	d__Archaea;p__Halobacteriota;c__Halobacteria;o__Halobacteriales;f__Haladaptataceae;g__Halorussus;s__Halorussus rarus	100.0	1.0	d__Archaea;p__Halobacteriota;c__Halobacteria;o__Halobacteriales;f__Haladaptataceae;g__Halorussus;s__	taxonomic classification defined by topology and ANI	topological placement and ANI have congruent species assignments	GCF_005239435.1, s__Halorussus sp005239435, 95.0, 83.91, 0.68; GCF_004765805.1, s__Halorussus sp004765805, 95.0, 83.46, 0.63; GCF_004765785.1, s__Halorussus ruber, 95.0, 83.32, 0.66; GCF_003382685.1, s__Halorussus sp003382685, 95.0, 83.23, 0.66; GCF_004765795.1, s__Halorussus sp004765795, 95.0, 82.77, 0.65; GCF_004087835.1, s__Halorussus sp004087835, 95.0, 82.76, 0.71; GCA_003023465.1, s__Halorus…	95.1	11	N/A	N/A	marRef/marDB	WGS
GCA_004765805.1	17	1337886	3933954	67.27	1042075	0.25	-	-	-	-	-	-	-	-	-	-	98.23	2.55	100	85.48	92.41	none	d__Archaea;p__Halobacteriota;c__Halobacteria;o__Halobacteriales;f__Haladaptataceae;g__Halorussus;s__Halorussus sp004765805	GCF_004765805.1	95.0	d__Archaea;p__Halobacteriota;c__Halobacteria;o__Halobacteriales;f__Haladaptataceae;g__Halorussus;s__Halorussus sp004765805	100.0	95.0	0.98	GCF_004765805.1	d__Archaea;p__Halobacteriota;c__Halobacteria;o__Halobacteriales;f__Haladaptataceae;g__Halorussus;s__Halorussus sp004765805	100.0	0.98	d__Archaea;p__Halobacteriota;c__Halobacteria;o__Halobacteriales;f__Haladaptataceae;g__Halorussus;s__	taxonomic classification defined by topology and ANI	topological placement and ANI have congruent species assignments	GCF_003382685.1, s__Halorussus sp003382685, 95.0, 84.85, 0.67; GCF_003369835.1, s__Halorussus rarus, 95.0, 83.46, 0.63; GCF_004765795.1, s__Halorussus sp004765795, 95.0, 83.34, 0.61; GCF_005239435.1, s__Halorussus sp005239435, 95.0, 81.99, 0.6; GCA_003023465.1, s__Halorussus sp003023465, 95.0, 81.98, 0.68; GCF_004765785.1, s__Halorussus ruber, 95.0, 81.87, 0.6; GCF_004143485.1, s__Halorussus amyl…	96.66	11	N/A	N/A	marRef/marDB	WGS
GCA_001950595.1	2	2442322	2574365	65.36	2442322	0.00	-	-	-	-	-	-	-	-	-	-	98.8	0.4	0	96.80	104.15	none	d__Archaea;p__Halobacteriota;c__Halobacteria;o__Halobacteriales;f__Haloarculaceae;g__CBA1134;s__CBA1134 sp001950595	GCF_001950595.1	95.0	d__Archaea;p__Halobacteriota;c__Halobacteria;o__Halobacteriales;f__Haloarculaceae;g__CBA1134;s__CBA1134 sp001950595	100.0	95.0	1.0	GCF_001950595.1	d__Archaea;p__Halobacteriota;c__Halobacteria;o__Halobacteriales;f__Haloarculaceae;g__CBA1134;s__CBA1134 sp001950595	100.0	1.0	d__Archaea;p__Halobacteriota;c__Halobacteria;o__Halobacteriales;f__Haloarculaceae;g__CBA1134;s__	taxonomic classification defined by topology and ANI	topological placement and ANI have congruent species assignments	GCA_003021785.1, s__CBA1134 sp003021785, 95.0, 84.45, 0.78; GCA_003021175.1, s__CBA1134 sp003021175, 95.0, 80.52, 0.55; GCA_003023185.1, s__CBA1134 sp003023185, 95.0, 80.34, 0.58	97.81	11	N/A	N/A	marRef/marDB	WGS
GCA_003722095.1	3	2349252	2661022	65.21	2349252	0.00	-	-	-	-	-	-	-	-	-	-	97.4	0.53	0	94.75	102.08	none	d__Archaea;p__Halobacteriota;c__Halobacteria;o__Halobacteriales;f__Haloarculaceae;g__CBA1134;s__CBA1134 sp001950595	GCF_001950595.1	95.0	d__Archaea;p__Halobacteriota;c__Halobacteria;o__Halobacteriales;f__Haloarculaceae;g__CBA1134;s__CBA1134 sp001950595	98.86	95.0	0.89	GCF_001950595.1	d__Archaea;p__Halobacteriota;c__Halobacteria;o__Halobacteriales;f__Haloarculaceae;g__CBA1134;s__CBA1134 sp001950595	98.86	0.89	d__Archaea;p__Halobacteriota;c__Halobacteria;o__Halobacteriales;f__Haloarculaceae;g__CBA1134;s__	taxonomic classification defined by topology and ANI	topological placement and ANI have congruent species assignments	GCA_003021785.1, s__CBA1134 sp003021785, 95.0, 84.31, 0.79; GCA_003021175.1, s__CBA1134 sp003021175, 95.0, 80.54, 0.54; GCA_003023185.1, s__CBA1134 sp003023185, 95.0, 80.23, 0.57	94.93	11	N/A	N/A	marRef/marDB	WGS
GCA_000827835.1	6	3423144	4225046	61.95	3423144	0.00	-	-	-	-	-	-	-	-	-	-	99.93	0.1	0	99.43	106.95	none	d__Archaea;p__Halobacteriota;c__Halobacteria;o__Halobacteriales;f__Haloarculaceae;g__Haloarcula;s__Haloarcula hispanica	GCF_000223905.1	95.3	d__Archaea;p__Halobacteriota;c__Halobacteria;o__Halobacteriales;f__Haloarculaceae;g__Haloarcula;s__Haloarcula hispanica	98.54	95.3	0.95	GCF_000223905.1	d__Archaea;p__Halobacteriota;c__Halobacteria;o__Halobacteriales;f__Haloarculaceae;g__Haloarcula;s__Haloarcula hispanica	98.54	0.95	d__Archaea;p__Halobacteriota;c__Halobacteria;o__Halobacteriales;f__Haloarculaceae;g__Haloarcula;s__	taxonomic classification defined by topology and ANI	topological placement and ANI have congruent species assignments	GCF_000336615.1, s__Haloarcula amylolytica, 95.3, 95.38, 0.86; GCF_001485575.1, s__Haloarcula sp001485575, 95.0, 91.59, 0.86; GCF_000011085.1, s__Haloarcula marismortui, 95.0, 90.94, 0.78; GCF_000336635.1, s__Haloarcula japonica, 95.0, 90.48, 0.76; GCF_000336895.1, s__Haloarcula argentinensis, 95.0, 90.43, 0.82; GCF_002844335.1, s__Haloarcula taiwanensis, 95.0, 89.8, 0.86; GCF_001280425.1, s__Hal…	97.78	11	N/A	N/A	marRef/marDB	WGS
GCA_000223905.1	3	2995271	3890005	62.45	2995271	0.00	-	-	-	-	-	-	-	-	-	-	99.93	0.4	0	97.93	105.39	none	d__Archaea;p__Halobacteriota;c__Halobacteria;o__Halobacteriales;f__Haloarculaceae;g__Haloarcula;s__Haloarcula hispanica	GCF_000223905.1	95.3	d__Archaea;p__Halobacteriota;c__Halobacteria;o__Halobacteriales;f__Haloarculaceae;g__Haloarcula;s__Haloarcula hispanica	100.0	95.3	1.0	GCF_000223905.1	d__Archaea;p__Halobacteriota;c__Halobacteria;o__Halobacteriales;f__Haloarculaceae;g__Haloarcula;s__Haloarcula hispanica	100.0	1.0	d__Archaea;p__Halobacteriota;c__Halobacteria;o__Halobacteriales;f__Haloarculaceae;g__Haloarcula;s__	taxonomic classification defined by topology and ANI	topological placement and ANI have congruent species assignments	GCF_000336615.1, s__Haloarcula amylolytica, 95.3, 95.3, 0.9; GCF_001485575.1, s__Haloarcula sp001485575, 95.0, 91.34, 0.89; GCF_000011085.1, s__Haloarcula marismortui, 95.0, 91.03, 0.84; GCF_000336635.1, s__Haloarcula japonica, 95.0, 90.51, 0.83; GCF_000336895.1, s__Haloarcula argentinensis, 95.0, 90.46, 0.86; GCF_002844335.1, s__Haloarcula taiwanensis, 95.0, 89.84, 0.85; GCF_000337775.1, s__Halo…	97.89	11	N/A	N/A	marRef/marDB	WGS
GCA_000337275.1	84	472379	4405164	60.77	203070	0.00	-	-	-	-	-	-	-	-	-	-	99.53	0.4	0	97.53	103.64	none	d__Archaea;p__Halobacteriota;c__Halobacteria;o__Halobacteriales;f__Haloarculaceae;g__Haloarcula;s__Haloarcula marismortui	GCF_000011085.1	95.0	d__Archaea;p__Halobacteriota;c__Halobacteria;o__Halobacteriales;f__Haloarculaceae;g__Haloarcula;s__Haloarcula marismortui	98.15	95.0	0.86	GCF_000011085.1	d__Archaea;p__Halobacteriota;c__Halobacteria;o__Halobacteriales;f__Haloarculaceae;g__Haloarcula;s__Haloarcula marismortui	98.15	0.86	d__Archaea;p__Halobacteriota;c__Halobacteria;o__Halobacteriales;f__Haloarculaceae;g__Haloarcula;s__	taxonomic classification defined by topology and ANI	topological placement and ANI have congruent species assignments	GCF_001485575.1, s__Haloarcula sp001485575, 95.0, 92.4, 0.77; GCF_000223905.1, s__Haloarcula hispanica, 95.3, 90.88, 0.84; GCF_000336895.1, s__Haloarcula argentinensis, 95.0, 90.4, 0.81; GCF_000336615.1, s__Haloarcula amylolytica, 95.3, 89.98, 0.79; GCF_000336635.1, s__Haloarcula japonica, 95.0, 89.68, 0.75; GCF_002844335.1, s__Haloarcula taiwanensis, 95.0, 89.34, 0.88; GCF_001280425.1, s__Haloar…	97.95	11	N/A	N/A	marRef/marDB	WGS
GCA_003992425.1	12	1580573	4111827	61.38	1184577	0.00	-	-	-	-	-	-	-	-	-	-	99.53	0.4	0	97.53	104.52	none	d__Archaea;p__Halobacteriota;c__Halobacteria;o__Halobacteriales;f__Haloarculaceae;g__Haloarcula;s__Haloarcula marismortui	GCF_000011085.1	95.0	d__Archaea;p__Halobacteriota;c__Halobacteria;o__Halobacteriales;f__Haloarculaceae;g__Haloarcula;s__Haloarcula marismortui	98.2	95.0	0.88	GCF_000011085.1	d__Archaea;p__Halobacteriota;c__Halobacteria;o__Halobacteriales;f__Haloarculaceae;g__Haloarcula;s__Haloarcula marismortui	98.2	0.88	d__Archaea;p__Halobacteriota;c__Halobacteria;o__Halobacteriales;f__Haloarculaceae;g__Haloarcula;s__	taxonomic classification defined by topology and ANI	topological placement and ANI have congruent species assignments	GCF_001485575.1, s__Haloarcula sp001485575, 95.0, 92.47, 0.81; GCF_000223905.1, s__Haloarcula hispanica, 95.3, 90.95, 0.85; GCF_000336895.1, s__Haloarcula argentinensis, 95.0, 90.51, 0.81; GCF_000336615.1, s__Haloarcula amylolytica, 95.3, 90.0, 0.81; GCF_000336635.1, s__Haloarcula japonica, 95.0, 89.65, 0.78; GCF_002844335.1, s__Haloarcula taiwanensis, 95.0, 89.32, 0.87; GCF_001280425.1, s__Haloa…	97.95	11	N/A	N/A	marRef/marDB	WGS
GCA_003665885.1	63	1394187	4161464	62.00	885072	0.00	-	-	-	-	-	-	-	-	-	-	99.93	0	0	99.93	106.78	none	d__Archaea;p__Halobacteriota;c__Halobacteria;o__Halobacteriales;f__Haloarculaceae;g__Haloarcula;s__Haloarcula taiwanensis	GCF_002844335.1	95.0	d__Archaea;p__Halobacteriota;c__Halobacteria;o__Halobacteriales;f__Haloarculaceae;g__Haloarcula;s__Haloarcula taiwanensis	99.27	95.0	0.95	GCF_002844335.1	d__Archaea;p__Halobacteriota;c__Halobacteria;o__Halobacteriales;f__Haloarculaceae;g__Haloarcula;s__Haloarcula taiwanensis	99.27	0.95	d__Archaea;p__Halobacteriota;c__Halobacteria;o__Halobacteriales;f__Haloarculaceae;g__Haloarcula;s__	taxonomic classification defined by topology and ANI	topological placement and ANI have congruent species assignments	GCF_001280425.1, s__Haloarcula rubripromontorii, 95.0, 92.83, 0.85; GCF_000223905.1, s__Haloarcula hispanica, 95.3, 89.72, 0.82; GCF_000336615.1, s__Haloarcula amylolytica, 95.3, 89.57, 0.78; GCF_000337775.1, s__Haloarcula vallismortis, 95.0, 89.39, 0.82; GCF_000011085.1, s__Haloarcula marismortui, 95.0, 89.12, 0.82; GCF_000336895.1, s__Haloarcula argentinensis, 95.0, 88.98, 0.78; GCF_001485575.1…	97.79	11	N/A	N/A	marRef/marDB	WGS
GCA_003665985.1	47	1462394	4102959	61.90	890643	0.00	-	-	-	-	-	-	-	-	-	-	99.93	0.83	0	95.78	102.63	none	d__Archaea;p__Halobacteriota;c__Halobacteria;o__Halobacteriales;f__Haloarculaceae;g__Haloarcula;s__Haloarcula taiwanensis	GCF_002844335.1	95.0	d__Archaea;p__Halobacteriota;c__Halobacteria;o__Halobacteriales;f__Haloarculaceae;g__Haloarcula;s__Haloarcula taiwanensis	99.28	95.0	0.95	GCF_002844335.1	d__Archaea;p__Halobacteriota;c__Halobacteria;o__Halobacteriales;f__Haloarculaceae;g__Haloarcula;s__Haloarcula taiwanensis	99.28	0.95	d__Archaea;p__Halobacteriota;c__Halobacteria;o__Halobacteriales;f__Haloarculaceae;g__Haloarcula;s__	taxonomic classification defined by topology and ANI	topological placement and ANI have congruent species assignments	GCF_001280425.1, s__Haloarcula rubripromontorii, 95.0, 92.82, 0.84; GCF_000223905.1, s__Haloarcula hispanica, 95.3, 89.78, 0.82; GCF_000336615.1, s__Haloarcula amylolytica, 95.3, 89.56, 0.78; GCF_000337775.1, s__Haloarcula vallismortis, 95.0, 89.36, 0.84; GCF_000011085.1, s__Haloarcula marismortui, 95.0, 89.11, 0.81; GCF_001485575.1, s__Haloarcula sp001485575, 95.0, 89.07, 0.79; GCF_000336895.1, …	97.01	11	N/A	N/A	marRef/marDB	WGS
GCA_003666065.1	76	753103	4517881	61.25	343423	0.00	-	-	-	-	-	-	-	-	-	-	99.93	0.83	0	95.78	102.15	none	d__Archaea;p__Halobacteriota;c__Halobacteria;o__Halobacteriales;f__Haloarculaceae;g__Haloarcula;s__Haloarcula taiwanensis	GCF_002844335.1	95.0	d__Archaea;p__Halobacteriota;c__Halobacteria;o__Halobacteriales;f__Haloarculaceae;g__Haloarcula;s__Haloarcula taiwanensis	98.44	95.0	0.92	GCF_002844335.1	d__Archaea;p__Halobacteriota;c__Halobacteria;o__Halobacteriales;f__Haloarculaceae;g__Haloarcula;s__Haloarcula taiwanensis	98.44	0.92	d__Archaea;p__Halobacteriota;c__Halobacteria;o__Halobacteriales;f__Haloarculaceae;g__Haloarcula;s__	taxonomic classification defined by topology and ANI	topological placement and ANI have congruent species assignments	GCF_001280425.1, s__Haloarcula rubripromontorii, 95.0, 92.72, 0.83; GCF_000223905.1, s__Haloarcula hispanica, 95.3, 89.57, 0.82; GCF_000337775.1, s__Haloarcula vallismortis, 95.0, 89.29, 0.82; GCF_000336615.1, s__Haloarcula amylolytica, 95.3, 89.29, 0.77; GCF_000011085.1, s__Haloarcula marismortui, 95.0, 89.2, 0.78; GCF_000336895.1, s__Haloarcula argentinensis, 95.0, 89.03, 0.77; GCF_001485575.1,…	97.85	11	N/A	N/A	marRef/marDB	WGS
GCA_003862495.1	61	467095	3654689	57.12	116484	0.00	-	-	-	-	-	-	-	-	-	-	99.47	1.63	7.69	91.32	97.15	none	d__Archaea;p__Halobacteriota;c__Halobacteria;o__Halobacteriales;f__Haloarculaceae;g__Halomarina;s__Halomarina oriensis	GCF_003862495.1	95.0	d__Archaea;p__Halobacteriota;c__Halobacteria;o__Halobacteriales;f__Haloarculaceae;g__Halomarina;s__Halomarina oriensis	100.0	95.0	1.0	GCF_003862495.1	d__Archaea;p__Halobacteriota;c__Halobacteria;o__Halobacteriales;f__Haloarculaceae;g__Halomarina;s__Halomarina oriensis	100.0	1.0	d__Archaea;p__Halobacteriota;c__Halobacteria;o__Halobacteriales;f__Haloarculaceae;g__Halomarina;s__	taxonomic classification defined by topology and ANI	topological placement and ANI have congruent species assignments	GCA_003021975.1, s__Halomarina sp003021975, 95.0, 76.22, 0.12	95.82	11	N/A	N/A	marRef/marDB	WGS
GCA_003992375.1	25	1115539	3316667	65.56	319607	0.00	-	-	-	-	-	-	-	-	-	-	99.93	0	0	99.93	106.27	none	d__Archaea;p__Halobacteriota;c__Halobacteria;o__Halobacteriales;f__Haloarculaceae;g__Halomicrobium;s__Halomicrobium mukohataei	GCF_000023965.1	96.81	d__Archaea;p__Halobacteriota;c__Halobacteria;o__Halobacteriales;f__Haloarculaceae;g__Halomicrobium;s__Halomicrobium mukohataei	100.0	96.81	1.0	GCF_000023965.1	d__Archaea;p__Halobacteriota;c__Halobacteria;o__Halobacteriales;f__Haloarculaceae;g__Halomicrobium;s__Halomicrobium mukohataei	100.0	1.0	d__Archaea;p__Halobacteriota;c__Halobacteria;o__Halobacteriales;f__Haloarculaceae;g__Halomicrobium;s__	taxonomic classification defined by topology and ANI	topological placement and ANI have congruent species assignments	GCF_000379085.1, s__Halomicrobium katesii, 96.81, 96.88, 0.89; GCA_003021685.1, s__Halomicrobium sp003021685, 95.0, 80.76, 0.58; GCF_900114435.1, s__Halomicrobium zhouii, 95.0, 79.54, 0.52	98.61	11	N/A	N/A	marRef/marDB	WGS
GCA_900114435.1	6	1619644	4250330	66.22	1303888	27.67	-	-	-	-	-	-	-	-	-	-	99.93	1.06	0	94.63	101.67	none	d__Archaea;p__Halobacteriota;c__Halobacteria;o__Halobacteriales;f__Haloarculaceae;g__Halomicrobium;s__Halomicrobium zhouii	GCF_900114435.1	95.0	d__Archaea;p__Halobacteriota;c__Halobacteria;o__Halobacteriales;f__Haloarculaceae;g__Halomicrobium;s__Halomicrobium zhouii	100.0	95.0	1.0	GCF_900114435.1	d__Archaea;p__Halobacteriota;c__Halobacteria;o__Halobacteriales;f__Haloarculaceae;g__Halomicrobium;s__Halomicrobium zhouii	100.0	1.0	d__Archaea;p__Halobacteriota;c__Halobacteria;o__Halobacteriales;f__Haloarculaceae;g__Halomicrobium;s__	taxonomic classification defined by topology and ANI	topological placement and ANI have congruent species assignments	GCF_000379085.1, s__Halomicrobium katesii, 96.81, 79.6, 0.47; GCF_000023965.1, s__Halomicrobium mukohataei, 96.81, 79.54, 0.52; GCA_003021685.1, s__Halomicrobium sp003021685, 95.0, 78.68, 0.46	97.01	11	N/A	N/A	marRef/marDB	WGS
GCA_000470655.1	2	2815791	3146160	62.74	2815791	0.00	-	-	-	-	-	-	-	-	-	-	97.13	0.8	0	93.13	100.56	none	d__Archaea;p__Halobacteriota;c__Halobacteria;o__Halobacteriales;f__Haloarculaceae;g__Halorhabdus;s__Halorhabdus tiamatea	GCF_000470655.1	95.0	d__Archaea;p__Halobacteriota;c__Halobacteria;o__Halobacteriales;f__Haloarculaceae;g__Halorhabdus;s__Halorhabdus tiamatea	100.0	95.0	1.0	GCF_000470655.1	d__Archaea;p__Halobacteriota;c__Halobacteria;o__Halobacteriales;f__Haloarculaceae;g__Halorhabdus;s__Halorhabdus tiamatea	100.0	1.0	d__Archaea;p__Halobacteriota;c__Halobacteria;o__Halobacteriales;f__Haloarculaceae;g__Halorhabdus;s__	taxonomic classification defined by topology and ANI	topological placement and ANI have congruent species assignments	GCF_000023945.1, s__Halorhabdus utahensis, 95.0, 86.2, 0.68; GCF_004944975.1, s__Halorhabdus sp004944975, 95.0, 81.76, 0.56; GCF_900880625.1, s__Halorhabdus rudnickae, 95.0, 81.41, 0.54	98.24	11	N/A	N/A	marRef/marDB	WGS
GCA_000215915.3	72	174271	3146564	62.51	58136	0.00	-	-	-	-	-	-	-	-	-	-	92.93	1.47	20	85.58	91.07	none	d__Archaea;p__Halobacteriota;c__Halobacteria;o__Halobacteriales;f__Haloarculaceae;g__Halorhabdus;s__Halorhabdus tiamatea	GCF_000470655.1	95.0	d__Archaea;p__Halobacteriota;c__Halobacteria;o__Halobacteriales;f__Haloarculaceae;g__Halorhabdus;s__Halorhabdus tiamatea	99.99	95.0	0.94	GCF_000470655.1	d__Archaea;p__Halobacteriota;c__Halobacteria;o__Halobacteriales;f__Haloarculaceae;g__Halorhabdus;s__Halorhabdus tiamatea	99.99	0.94	d__Archaea;p__Halobacteriota;c__Halobacteria;o__Halobacteriales;f__Haloarculaceae;g__Halorhabdus;s__	taxonomic classification defined by topology and ANI	topological placement and ANI have congruent species assignments	GCF_000023945.1, s__Halorhabdus utahensis, 95.0, 86.28, 0.67; GCF_004944975.1, s__Halorhabdus sp004944975, 95.0, 82.11, 0.53; GCF_900880625.1, s__Halorhabdus rudnickae, 95.0, 81.49, 0.52	95.63	11	N/A	N/A	marRef/marDB	WGS
3300027082_6	211	95514	3203038	63.45	28278	0.00	f__Halobacteriaceae (UID84)	60	359	235	5	340	14	0	0	0	97.87	3.57	7.14	80.02	85.14	species	d__Archaea;p__Halobacteriota;c__Halobacteria;o__Halobacteriales;f__Haloarculaceae;g__Natronomonas;s__	N/A	N/A	N/A	N/A	95.0	N/A	GCF_000591055.1	d__Archaea;p__Halobacteriota;c__Halobacteria;o__Halobacteriales;f__Haloarculaceae;g__Natronomonas;s__Natronomonas moolapensis	86.64	0.69	d__Archaea;p__Halobacteriota;c__Halobacteria;o__Halobacteriales;f__Haloarculaceae;g__Natronomonas;s__	taxonomic classification defined by topology and ANI	N/A	GCF_005239135.1, s__Natronomonas sp005239135, 95.0, 80.3, 0.47; GCF_000026045.1, s__Natronomonas pharaonis, 95.0, 78.44, 0.37; GCA_003023535.1, s__Natronomonas sp003023535, 95.0, 78.08, 0.41; GCA_003020965.1, s__Natronomonas sp003020965, 95.0, 78.01, 0.36; GCA_003022905.1, s__Natronomonas sp003022905, 95.0, 77.87, 0.38; GCA_003022815.1, s__Natronomonas sp003022815, 95.0, 77.82, 0.4; GCA_003022945…	93.03	11	0.9737893937272697	Genome not assigned to closest species as it falls outside its pre-defined ANI radius	Nayfach_et_al_2020_Nat_Biotech	MAG
3300027580_13	166	63364	2611445	64.30	22239	0.00	f__Halobacteriaceae (UID84)	60	359	235	27	324	8	0	0	0	95.25	2.98	12.50	80.35	85.35	species	d__Archaea;p__Halobacteriota;c__Halobacteria;o__Halobacteriales;f__Haloarculaceae;g__Natronomonas;s__	N/A	N/A	N/A	N/A	95.0	N/A	GCF_000591055.1	d__Archaea;p__Halobacteriota;c__Halobacteria;o__Halobacteriales;f__Haloarculaceae;g__Natronomonas;s__Natronomonas moolapensis	86.79	0.78	d__Archaea;p__Halobacteriota;c__Halobacteria;o__Halobacteriales;f__Haloarculaceae;g__Natronomonas;s__	taxonomic classification defined by topology and ANI	N/A	GCF_005239135.1, s__Natronomonas sp005239135, 95.0, 80.19, 0.53; GCF_000026045.1, s__Natronomonas pharaonis, 95.0, 78.23, 0.36; GCA_003020965.1, s__Natronomonas sp003020965, 95.0, 77.96, 0.41; GCA_003023535.1, s__Natronomonas sp003023535, 95.0, 77.88, 0.39; GCA_003022945.1, s__Natronomonas sp003022945, 95.0, 77.83, 0.34; GCA_007135435.1, s__Natronomonas sp007135435, 95.0, 77.72, 0.27; GCA_0030210…	82.79	11	0.9735460136549678	Genome not assigned to closest species as it falls outside its pre-defined ANI radius	Nayfach_et_al_2020_Nat_Biotech	MAG
GCA_001305655.1	2	2129244	2253500	62.76	2129244	0.00	-	-	-	-	-	-	-	-	-	-	98.23	1.06	0	92.93	100.22	none	d__Archaea;p__Halobacteriota;c__Halobacteria;o__Halobacteriales;f__Halobacteriaceae;g__Halanaeroarchaeum;s__Halanaeroarchaeum sulfurireducens	GCF_001011115.1	95.0	d__Archaea;p__Halobacteriota;c__Halobacteria;o__Halobacteriales;f__Halobacteriaceae;g__Halanaeroarchaeum;s__Halanaeroarchaeum sulfurireducens	99.92	95.0	1.0	GCF_001011115.1	d__Archaea;p__Halobacteriota;c__Halobacteria;o__Halobacteriales;f__Halobacteriaceae;g__Halanaeroarchaeum;s__Halanaeroarchaeum sulfurireducens	99.92	1.0	d__Archaea;p__Halobacteriota;c__Halobacteria;o__Halobacteriales;f__Halobacteriaceae;g__;s__	taxonomic classification defined by topology and ANI	topological placement and ANI have congruent species assignments	N/A	97.46	11	N/A	N/A	marRef/marDB	WGS
GCA_003721175.1	6	1981902	3216012	68.12	1981902	0.00	-	-	-	-	-	-	-	-	-	-	99.06	0.43	0	96.91	104.16	none	d__Archaea;p__Halobacteriota;c__Halobacteria;o__Halobacteriales;f__Halobacteriaceae;g__Halarchaeum;s__Halarchaeum sp003721175	GCF_003721175.1	95.0	d__Archaea;p__Halobacteriota;c__Halobacteria;o__Halobacteriales;f__Halobacteriaceae;g__Halarchaeum;s__Halarchaeum sp003721175	100.0	95.0	0.99	GCF_003721175.1	d__Archaea;p__Halobacteriota;c__Halobacteria;o__Halobacteriales;f__Halobacteriaceae;g__Halarchaeum;s__Halarchaeum sp003721175	100.0	0.99	d__Archaea;p__Halobacteriota;c__Halobacteria;o__Halobacteriales;f__Halobacteriaceae;g__Halarchaeum;s__	taxonomic classification defined by topology and ANI	topological placement and ANI have congruent species assignments	GCF_000474235.1, s__Halarchaeum acidiphilum, 95.0, 84.82, 0.72	96.99	11	N/A	N/A	marRef/marDB	WGS
GCA_000259215.1	350	105929	3342080	65.53	18162	0.00	-	-	-	-	-	-	-	-	-	-	97.23	1.29	0	90.78	95.68	none	d__Archaea;p__Halobacteriota;c__Halobacteria;o__Halobacteriales;f__Halococcaceae;g__Halococcus;s__Halococcus hamelinensis	GCF_000336675.1	95.0	d__Archaea;p__Halobacteriota;c__Halobacteria;o__Halobacteriales;f__Halococcaceae;g__Halococcus;s__Halococcus hamelinensis	99.96	95.0	0.98	GCF_000336675.1	d__Archaea;p__Halobacteriota;c__Halobacteria;o__Halobacteriales;f__Halococcaceae;g__Halococcus;s__Halococcus hamelinensis	99.96	0.98	d__Archaea;p__Halobacteriota;c__Halobacteria;o__Halobacteriales;f__Halococcaceae;g__Halococcus;s__	taxonomic classification defined by topology and ANI	topological placement and ANI have congruent species assignments	GCF_003602035.1, s__Halococcus sp003602035, 95.0, 92.25, 0.82; GCF_000336715.1, s__Halococcus thailandensis, 95.0, 80.51, 0.5; GCF_000334895.1, s__Halococcus agarilyticus, 95.0, 80.5, 0.54; GCF_000336695.1, s__Halococcus morrhuae, 95.0, 80.24, 0.48; GCF_000755245.1, s__Halococcus sediminicola, 95.0, 80.2, 0.52; GCA_003022685.1, s__Halococcus sp003022685, 95.0, 79.94, 0.58; GCF_000336915.1, s__Hal…	94.69	11	N/A	N/A	marRef/marDB	WGS
GCA_000336675.1	45	233807	3418708	65.40	135803	3.39	-	-	-	-	-	-	-	-	-	-	99.08	0.88	0	94.68	100.59	none	d__Archaea;p__Halobacteriota;c__Halobacteria;o__Halobacteriales;f__Halococcaceae;g__Halococcus;s__Halococcus hamelinensis	GCF_000336675.1	95.0	d__Archaea;p__Halobacteriota;c__Halobacteria;o__Halobacteriales;f__Halococcaceae;g__Halococcus;s__Halococcus hamelinensis	100.0	95.0	1.0	GCF_000336675.1	d__Archaea;p__Halobacteriota;c__Halobacteria;o__Halobacteriales;f__Halococcaceae;g__Halococcus;s__Halococcus hamelinensis	100.0	1.0	d__Archaea;p__Halobacteriota;c__Halobacteria;o__Halobacteriales;f__Halococcaceae;g__Halococcus;s__	taxonomic classification defined by topology and ANI	topological placement and ANI have congruent species assignments	GCF_003602035.1, s__Halococcus sp003602035, 95.0, 92.31, 0.79; GCF_000334895.1, s__Halococcus agarilyticus, 95.0, 80.65, 0.5; GCF_000336715.1, s__Halococcus thailandensis, 95.0, 80.46, 0.47; GCF_000336695.1, s__Halococcus morrhuae, 95.0, 80.16, 0.54; GCF_000755245.1, s__Halococcus sediminicola, 95.0, 80.14, 0.5; GCA_003022685.1, s__Halococcus sp003022685, 95.0, 79.92, 0.62; GCF_000336915.1, s__Ha…	97.7	11	N/A	N/A	marRef/marDB	WGS
GCA_000336695.1	145	200468	2985120	63.86	70502	9.01	-	-	-	-	-	-	-	-	-	-	97.8	0	0	97.80	103.38	none	d__Archaea;p__Halobacteriota;c__Halobacteria;o__Halobacteriales;f__Halococcaceae;g__Halococcus;s__Halococcus morrhuae	GCF_000336695.1	95.0	d__Archaea;p__Halobacteriota;c__Halobacteria;o__Halobacteriales;f__Halococcaceae;g__Halococcus;s__Halococcus morrhuae	100.0	95.0	0.99	GCF_000336695.1	d__Archaea;p__Halobacteriota;c__Halobacteria;o__Halobacteriales;f__Halococcaceae;g__Halococcus;s__Halococcus morrhuae	100.0	0.99	d__Archaea;p__Halobacteriota;c__Halobacteria;o__Halobacteriales;f__Halococcaceae;g__Halococcus;s__	taxonomic classification defined by topology and ANI	topological placement and ANI have congruent species assignments	GCF_000336715.1, s__Halococcus thailandensis, 95.0, 92.81, 0.86; GCF_000755245.1, s__Halococcus sediminicola, 95.0, 85.91, 0.76; GCF_000336935.1, s__Halococcus salifodinae, 95.0, 80.78, 0.61; GCF_000334895.1, s__Halococcus agarilyticus, 95.0, 80.57, 0.59; GCF_000336675.1, s__Halococcus hamelinensis, 95.0, 80.16, 0.54; GCF_000336915.1, s__Halococcus saccharolyticus, 95.0, 80.14, 0.57; GCA_00302268…	96.72	11	N/A	N/A	marRef/marDB	WGS
GCA_900107195.1	30	709283	3754978	64.11	259562	0.00	-	-	-	-	-	-	-	-	-	-	98.92	0.38	0	97.02	103.25	none	d__Archaea;p__Halobacteriota;c__Halobacteria;o__Halobacteriales;f__Haloferacaceae;g__Halobellus;s__Halobellus clavatus	GCF_900107195.1	95.0	d__Archaea;p__Halobacteriota;c__Halobacteria;o__Halobacteriales;f__Haloferacaceae;g__Halobellus;s__Halobellus clavatus	100.0	95.0	1.0	GCF_900107195.1	d__Archaea;p__Halobacteriota;c__Halobacteria;o__Halobacteriales;f__Haloferacaceae;g__Halobellus;s__Halobellus clavatus	100.0	1.0	d__Archaea;p__Halobacteriota;c__Halobacteria;o__Halobacteriales;f__Haloferacaceae;g__Halobellus;s__	taxonomic classification defined by topology and ANI	topological placement and ANI have congruent species assignments	GCF_000739575.1, s__Halobellus rufus, 95.0, 83.15, 0.57; GCF_004799685.1, s__Halobellus limi, 95.0, 82.96, 0.58; GCF_003665925.1, s__Halobellus sp003665925, 95.0, 82.34, 0.54; GCF_003665935.1, s__Halobellus sp003665935, 95.0, 82.29, 0.61	97.87	11	N/A	N/A	marRef/marDB	WGS
GCA_900108165.1	11	1499897	3735964	65.88	707509	0.27	-	-	-	-	-	-	-	-	-	-	99.55	0.95	0	94.80	101.53	none	d__Archaea;p__Halobacteriota;c__Halobacteria;o__Halobacteriales;f__Haloferacaceae;g__Halobellus;s__Halobellus limi	GCF_004799685.1	95.0	d__Archaea;p__Halobacteriota;c__Halobacteria;o__Halobacteriales;f__Haloferacaceae;g__Halobellus;s__Halobellus limi	99.99	95.0	1.0	GCF_004799685.1	d__Archaea;p__Halobacteriota;c__Halobacteria;o__Halobacteriales;f__Haloferacaceae;g__Halobellus;s__Halobellus limi	99.99	1.0	d__Archaea;p__Halobacteriota;c__Halobacteria;o__Halobacteriales;f__Haloferacaceae;g__Halobellus;s__	taxonomic classification defined by topology and ANI	topological placement and ANI have congruent species assignments	GCF_000739575.1, s__Halobellus rufus, 95.0, 85.93, 0.62; GCF_003665925.1, s__Halobellus sp003665925, 95.0, 84.21, 0.61; GCF_003665935.1, s__Halobellus sp003665935, 95.0, 83.98, 0.66; GCF_900107195.1, s__Halobellus clavatus, 95.0, 82.95, 0.58	97.7	11	N/A	N/A	marRef/marDB	WGS
GCA_003665925.1	232	496229	3779326	63.55	294952	0.00	-	-	-	-	-	-	-	-	-	-	99.49	5.91	8.33	69.94	76.24	none	d__Archaea;p__Halobacteriota;c__Halobacteria;o__Halobacteriales;f__Haloferacaceae;g__Halobellus;s__Halobellus sp003665925	GCF_003665925.1	95.0	d__Archaea;p__Halobacteriota;c__Halobacteria;o__Halobacteriales;f__Haloferacaceae;g__Halobellus;s__Halobellus sp003665925	100.0	95.0	1.0	GCF_003665925.1	d__Archaea;p__Halobacteriota;c__Halobacteria;o__Halobacteriales;f__Haloferacaceae;g__Halobellus;s__Halobellus sp003665925	100.0	1.0	d__Archaea;p__Halobacteriota;c__Halobacteria;o__Halobacteriales;f__Haloferacaceae;g__Halobellus;s__	taxonomic classification defined by topology and ANI	topological placement and ANI have congruent species assignments	GCF_003665935.1, s__Halobellus sp003665935, 95.0, 86.34, 0.76; GCF_004799685.1, s__Halobellus limi, 95.0, 84.3, 0.61; GCF_000739575.1, s__Halobellus rufus, 95.0, 83.71, 0.59; GCF_900107195.1, s__Halobellus clavatus, 95.0, 82.34, 0.54	93.74	11	N/A	N/A	marRef/marDB	WGS
GCA_003665935.1	437	764768	3387390	66.43	519666	0.00	-	-	-	-	-	-	-	-	-	-	98.73	5.48	0	71.33	77.91	none	d__Archaea;p__Halobacteriota;c__Halobacteria;o__Halobacteriales;f__Haloferacaceae;g__Halobellus;s__Halobellus sp003665935	GCF_003665935.1	95.0	d__Archaea;p__Halobacteriota;c__Halobacteria;o__Halobacteriales;f__Haloferacaceae;g__Halobellus;s__Halobellus sp003665935	100.0	95.0	1.0	GCF_003665935.1	d__Archaea;p__Halobacteriota;c__Halobacteria;o__Halobacteriales;f__Haloferacaceae;g__Halobellus;s__Halobellus sp003665935	100.0	1.0	d__Archaea;p__Halobacteriota;c__Halobacteria;o__Halobacteriales;f__Haloferacaceae;g__Halobellus;s__	taxonomic classification defined by topology and ANI	topological placement and ANI have congruent species assignments	GCF_003665925.1, s__Halobellus sp003665925, 95.0, 86.34, 0.76; GCF_004799685.1, s__Halobellus limi, 95.0, 83.99, 0.66; GCF_000739575.1, s__Halobellus rufus, 95.0, 83.58, 0.62; GCF_900107195.1, s__Halobellus clavatus, 95.0, 82.29, 0.61	95.37	11	N/A	N/A	marRef/marDB	WGS
GCA_000336755.1	26	667521	3951883	61.15	341465	1.34	-	-	-	-	-	-	-	-	-	-	99.57	0	0	99.57	105.94	none	d__Archaea;p__Halobacteriota;c__Halobacteria;o__Halobacteriales;f__Haloferacaceae;g__Haloferax;s__Haloferax elongans	GCF_000336755.1	95.0	d__Archaea;p__Halobacteriota;c__Halobacteria;o__Halobacteriales;f__Haloferacaceae;g__Haloferax;s__Haloferax elongans	100.0	95.0	1.0	GCF_000336755.1	d__Archaea;p__Halobacteriota;c__Halobacteria;o__Halobacteriales;f__Haloferacaceae;g__Haloferax;s__Haloferax elongans	100.0	1.0	d__Archaea;p__Halobacteriota;c__Halobacteria;o__Halobacteriales;f__Haloferacaceae;g__Haloferax;s__	taxonomic classification defined by topology and ANI	topological placement and ANI have congruent species assignments	GCF_000336955.1, s__Haloferax larsenii, 95.0, 93.93, 0.88; GCF_000337795.1, s__Haloferax denitrificans, 96.93, 83.77, 0.62; GCF_001469875.2, s__Haloferax sp001469875, 95.0, 83.67, 0.6; GCF_000336775.1, s__Haloferax gibbonsii, 96.83, 83.64, 0.6; GCF_000337835.1, s__Haloferax sulfurifontis, 96.93, 83.52, 0.6; GCF_000336815.1, s__Haloferax prahovense, 96.83, 83.52, 0.6; GCF_000025685.1, s__Haloferax…	97.68	11	N/A	N/A	marRef/marDB	WGS
GCA_001190965.1	5	2945391	3918454	66.20	2945391	0.00	-	-	-	-	-	-	-	-	-	-	99.44	0	0	99.44	106.89	none	d__Archaea;p__Halobacteriota;c__Halobacteria;o__Halobacteriales;f__Haloferacaceae;g__Haloferax;s__Haloferax gibbonsii	GCF_000336775.1	96.83	d__Archaea;p__Halobacteriota;c__Halobacteria;o__Halobacteriales;f__Haloferacaceae;g__Haloferax;s__Haloferax gibbonsii	99.06	96.83	0.91	GCF_000336775.1	d__Archaea;p__Halobacteriota;c__Halobacteria;o__Halobacteriales;f__Haloferacaceae;g__Haloferax;s__Haloferax gibbonsii	99.06	0.91	d__Archaea;p__Halobacteriota;c__Halobacteria;o__Halobacteriales;f__Haloferacaceae;g__Haloferax;s__	taxonomic classification defined by topology and ANI	topological placement and ANI have congruent species assignments	GCF_000336815.1, s__Haloferax prahovense, 96.83, 96.83, 0.9; GCF_001482285.1, s__Haloferax sp001482285, 95.0, 94.92, 0.84; GCF_001469875.2, s__Haloferax sp001469875, 95.0, 94.33, 0.84; GCF_000337835.1, s__Haloferax sulfurifontis, 96.93, 93.71, 0.8; GCF_001368915.1, s__Haloferax massiliensis, 95.28, 93.58, 0.83; GCF_000337795.1, s__Haloferax denitrificans, 96.93, 93.52, 0.8; GCF_000025685.1, s__Ha…	97.85	11	N/A	N/A	marRef/marDB	WGS
GCA_003383025.1	62	1756632	4139886	65.47	1263734	0.24	-	-	-	-	-	-	-	-	-	-	99.44	0.55	0	96.69	103.71	none	d__Archaea;p__Halobacteriota;c__Halobacteria;o__Halobacteriales;f__Haloferacaceae;g__Haloferax;s__Haloferax gibbonsii	GCF_000336775.1	96.83	d__Archaea;p__Halobacteriota;c__Halobacteria;o__Halobacteriales;f__Haloferacaceae;g__Haloferax;s__Haloferax gibbonsii	98.82	96.83	0.89	GCF_000336775.1	d__Archaea;p__Halobacteriota;c__Halobacteria;o__Halobacteriales;f__Haloferacaceae;g__Haloferax;s__Haloferax gibbonsii	98.82	0.89	d__Archaea;p__Halobacteriota;c__Halobacteria;o__Halobacteriales;f__Haloferacaceae;g__Haloferax;s__	taxonomic classification defined by topology and ANI	topological placement and ANI have congruent species assignments	GCF_000336815.1, s__Haloferax prahovense, 96.83, 96.9, 0.87; GCF_001482285.1, s__Haloferax sp001482285, 95.0, 94.74, 0.84; GCF_001469875.2, s__Haloferax sp001469875, 95.0, 94.26, 0.85; GCF_000337835.1, s__Haloferax sulfurifontis, 96.93, 93.55, 0.81; GCF_000337795.1, s__Haloferax denitrificans, 96.93, 93.42, 0.82; GCF_001368915.1, s__Haloferax massiliensis, 95.28, 93.33, 0.81; GCF_000025685.1, s__…	97.07	11	N/A	N/A	marRef/marDB	WGS
GCA_003383195.1	217	1748187	4261454	65.57	621313	0.00	-	-	-	-	-	-	-	-	-	-	99.44	4.13	7.14	78.79	85.46	none	d__Archaea;p__Halobacteriota;c__Halobacteria;o__Halobacteriales;f__Haloferacaceae;g__Haloferax;s__Haloferax gibbonsii	GCF_000336775.1	96.83	d__Archaea;p__Halobacteriota;c__Halobacteria;o__Halobacteriales;f__Haloferacaceae;g__Haloferax;s__Haloferax gibbonsii	98.77	96.83	0.9	GCF_000336775.1	d__Archaea;p__Halobacteriota;c__Halobacteria;o__Halobacteriales;f__Haloferacaceae;g__Haloferax;s__Haloferax gibbonsii	98.77	0.9	d__Archaea;p__Halobacteriota;c__Halobacteria;o__Halobacteriales;f__Haloferacaceae;g__Haloferax;s__	taxonomic classification defined by topology and ANI	topological placement and ANI have congruent species assignments	GCF_000336815.1, s__Haloferax prahovense, 96.83, 96.84, 0.89; GCF_001482285.1, s__Haloferax sp001482285, 95.0, 94.83, 0.86; GCF_001469875.2, s__Haloferax sp001469875, 95.0, 94.24, 0.85; GCF_000337835.1, s__Haloferax sulfurifontis, 96.93, 93.56, 0.82; GCF_000337795.1, s__Haloferax denitrificans, 96.93, 93.51, 0.85; GCF_001368915.1, s__Haloferax massiliensis, 95.28, 93.45, 0.82; GCF_000025685.1, s_…	94.59	11	N/A	N/A	marRef/marDB	WGS
GCA_900109695.1	24	1160127	3894077	61.63	389822	123.11	-	-	-	-	-	-	-	-	-	-	99.19	0	0	99.19	105.63	none	d__Archaea;p__Halobacteriota;c__Halobacteria;o__Halobacteriales;f__Haloferacaceae;g__Haloferax;s__Haloferax larsenii	GCF_000336955.1	95.0	d__Archaea;p__Halobacteriota;c__Halobacteria;o__Halobacteriales;f__Haloferacaceae;g__Haloferax;s__Haloferax larsenii	96.49	95.0	0.91	GCF_000336955.1	d__Archaea;p__Halobacteriota;c__Halobacteria;o__Halobacteriales;f__Haloferacaceae;g__Haloferax;s__Haloferax larsenii	96.49	0.91	d__Archaea;p__Halobacteriota;c__Halobacteria;o__Halobacteriales;f__Haloferacaceae;g__Haloferax;s__	taxonomic classification defined by topology and ANI	topological placement and ANI have congruent species assignments	GCF_000336755.1, s__Haloferax elongans, 95.0, 93.84, 0.86; GCF_001469875.2, s__Haloferax sp001469875, 95.0, 84.01, 0.62; GCF_000337795.1, s__Haloferax denitrificans, 96.93, 84.01, 0.63; GCF_000336775.1, s__Haloferax gibbonsii, 96.83, 83.97, 0.62; GCF_000337835.1, s__Haloferax sulfurifontis, 96.93, 83.97, 0.6; GCF_001482285.1, s__Haloferax sp001482285, 95.0, 83.85, 0.63; GCF_001368915.1, s__Halofe…	98.54	11	N/A	N/A	marRef/marDB	WGS
GCA_000306765.2	4	2948884	3904707	60.27	2948884	0.00	-	-	-	-	-	-	-	-	-	-	99.25	0	0	99.25	106.70	none	d__Archaea;p__Halobacteriota;c__Halobacteria;o__Halobacteriales;f__Haloferacaceae;g__Haloferax;s__Haloferax mediterranei	GCF_000306765.2	95.0	d__Archaea;p__Halobacteriota;c__Halobacteria;o__Halobacteriales;f__Haloferacaceae;g__Haloferax;s__Haloferax mediterranei	100.0	95.0	1.0	GCF_000306765.2	d__Archaea;p__Halobacteriota;c__Halobacteria;o__Halobacteriales;f__Haloferacaceae;g__Haloferax;s__Haloferax mediterranei	100.0	1.0	d__Archaea;p__Halobacteriota;c__Halobacteria;o__Halobacteriales;f__Haloferacaceae;g__Haloferax;s__	taxonomic classification defined by topology and ANI	topological placement and ANI have congruent species assignments	GCF_000337815.1, s__Haloferax mucosum, 95.0, 86.15, 0.81; GCF_001469875.2, s__Haloferax sp001469875, 95.0, 84.75, 0.63; GCF_000336775.1, s__Haloferax gibbonsii, 96.83, 84.65, 0.64; GCF_000337835.1, s__Haloferax sulfurifontis, 96.93, 84.5, 0.63; GCF_000337795.1, s__Haloferax denitrificans, 96.93, 84.45, 0.63; GCF_001368915.1, s__Haloferax massiliensis, 95.28, 84.43, 0.63; GCF_001482285.1, s__Halof…	96.99	11	N/A	N/A	marRef/marDB	WGS
GCA_000337815.1	20	788535	3368982	61.85	364210	0.00	-	-	-	-	-	-	-	-	-	-	99.36	0.19	0	98.41	104.81	none	d__Archaea;p__Halobacteriota;c__Halobacteria;o__Halobacteriales;f__Haloferacaceae;g__Haloferax;s__Haloferax mucosum	GCF_000337815.1	95.0	d__Archaea;p__Halobacteriota;c__Halobacteria;o__Halobacteriales;f__Haloferacaceae;g__Haloferax;s__Haloferax mucosum	100.0	95.0	1.0	GCF_000337815.1	d__Archaea;p__Halobacteriota;c__Halobacteria;o__Halobacteriales;f__Haloferacaceae;g__Haloferax;s__Haloferax mucosum	100.0	1.0	d__Archaea;p__Halobacteriota;c__Halobacteria;o__Halobacteriales;f__Haloferacaceae;g__Haloferax;s__	taxonomic classification defined by topology and ANI	topological placement and ANI have congruent species assignments	GCF_000306765.2, s__Haloferax mediterranei, 95.0, 86.15, 0.81; GCF_000337795.1, s__Haloferax denitrificans, 96.93, 84.63, 0.71; GCF_000337835.1, s__Haloferax sulfurifontis, 96.93, 84.62, 0.67; GCF_001469875.2, s__Haloferax sp001469875, 95.0, 84.55, 0.72; GCF_000336775.1, s__Haloferax gibbonsii, 96.83, 84.43, 0.72; GCF_001368915.1, s__Haloferax massiliensis, 95.28, 84.42, 0.69; GCF_000336815.1, s_…	98.36	11	N/A	N/A	marRef/marDB	WGS
GCA_003586325.1	127	1374607	4226340	65.35	442787	0.24	-	-	-	-	-	-	-	-	-	-	99.44	1.24	16.67	93.24	99.74	none	d__Archaea;p__Halobacteriota;c__Halobacteria;o__Halobacteriales;f__Haloferacaceae;g__Haloferax;s__Haloferax prahovense	GCF_000336815.1	96.83	d__Archaea;p__Halobacteriota;c__Halobacteria;o__Halobacteriales;f__Haloferacaceae;g__Haloferax;s__Haloferax prahovense	99.25	96.83	0.91	GCF_000336815.1	d__Archaea;p__Halobacteriota;c__Halobacteria;o__Halobacteriales;f__Haloferacaceae;g__Haloferax;s__Haloferax prahovense	99.25	0.91	d__Archaea;p__Halobacteriota;c__Halobacteria;o__Halobacteriales;f__Haloferacaceae;g__Haloferax;s__	taxonomic classification defined by topology and ANI	topological placement and ANI have congruent species assignments	GCF_000336775.1, s__Haloferax gibbonsii, 96.83, 96.85, 0.88; GCF_001482285.1, s__Haloferax sp001482285, 95.0, 94.62, 0.85; GCF_001469875.2, s__Haloferax sp001469875, 95.0, 94.1, 0.85; GCF_000025685.1, s__Haloferax volcanii, 95.0, 93.42, 0.78; GCF_000337835.1, s__Haloferax sulfurifontis, 96.93, 93.28, 0.8; GCF_001368915.1, s__Haloferax massiliensis, 95.28, 93.27, 0.81; GCF_000337795.1, s__Halofera…	97.78	11	N/A	N/A	marRef/marDB	WGS
GCA_003383085.1	18	1371869	3924132	66.01	1343055	0.00	-	-	-	-	-	-	-	-	-	-	99.44	0.38	50	97.54	104.60	none	d__Archaea;p__Halobacteriota;c__Halobacteria;o__Halobacteriales;f__Haloferacaceae;g__Haloferax;s__Haloferax prahovense	GCF_000336815.1	96.83	d__Archaea;p__Halobacteriota;c__Halobacteria;o__Halobacteriales;f__Haloferacaceae;g__Haloferax;s__Haloferax prahovense	99.22	96.83	0.91	GCF_000336815.1	d__Archaea;p__Halobacteriota;c__Halobacteria;o__Halobacteriales;f__Haloferacaceae;g__Haloferax;s__Haloferax prahovense	99.22	0.91	d__Archaea;p__Halobacteriota;c__Halobacteria;o__Halobacteriales;f__Haloferacaceae;g__Haloferax;s__	taxonomic classification defined by topology and ANI	topological placement and ANI have congruent species assignments	GCF_000336775.1, s__Haloferax gibbonsii, 96.83, 96.91, 0.89; GCF_001482285.1, s__Haloferax sp001482285, 95.0, 94.64, 0.85; GCF_001469875.2, s__Haloferax sp001469875, 95.0, 94.19, 0.85; GCF_000025685.1, s__Haloferax volcanii, 95.0, 93.5, 0.8; GCF_000337835.1, s__Haloferax sulfurifontis, 96.93, 93.35, 0.8; GCF_001368915.1, s__Haloferax massiliensis, 95.28, 93.34, 0.83; GCF_000337795.1, s__Haloferax…	98.59	11	N/A	N/A	marRef/marDB	WGS
GCA_003382985.1	88	1194168	3983735	65.64	604493	0.00	-	-	-	-	-	-	-	-	-	-	99.44	1.58	16.67	91.54	98.20	none	d__Archaea;p__Halobacteriota;c__Halobacteria;o__Halobacteriales;f__Haloferacaceae;g__Haloferax;s__Haloferax prahovense	GCF_000336815.1	96.83	d__Archaea;p__Halobacteriota;c__Halobacteria;o__Halobacteriales;f__Haloferacaceae;g__Haloferax;s__Haloferax prahovense	99.28	96.83	0.91	GCF_000336815.1	d__Archaea;p__Halobacteriota;c__Halobacteria;o__Halobacteriales;f__Haloferacaceae;g__Haloferax;s__Haloferax prahovense	99.28	0.91	d__Archaea;p__Halobacteriota;c__Halobacteria;o__Halobacteriales;f__Haloferacaceae;g__Haloferax;s__	taxonomic classification defined by topology and ANI	topological placement and ANI have congruent species assignments	GCF_000336775.1, s__Haloferax gibbonsii, 96.83, 96.86, 0.91; GCF_001482285.1, s__Haloferax sp001482285, 95.0, 94.74, 0.85; GCF_001469875.2, s__Haloferax sp001469875, 95.0, 94.23, 0.85; GCF_000025685.1, s__Haloferax volcanii, 95.0, 93.46, 0.8; GCF_000337795.1, s__Haloferax denitrificans, 96.93, 93.36, 0.82; GCF_000337835.1, s__Haloferax sulfurifontis, 96.93, 93.31, 0.8; GCF_001368915.1, s__Halofer…	96.99	11	N/A	N/A	marRef/marDB	WGS
GCA_001469865.1	556	68196	3777629	60.93	17319	0.00	-	-	-	-	-	-	-	-	-	-	98.6	2.09	0	88.15	93.03	none	d__Archaea;p__Halobacteriota;c__Halobacteria;o__Halobacteriales;f__Haloferacaceae;g__Haloferax;s__Haloferax sp001469865	GCF_001469865.1	95.0	d__Archaea;p__Halobacteriota;c__Halobacteria;o__Halobacteriales;f__Haloferacaceae;g__Haloferax;s__Haloferax sp001469865	100.0	95.0	0.99	GCF_001469865.1	d__Archaea;p__Halobacteriota;c__Halobacteria;o__Halobacteriales;f__Haloferacaceae;g__Haloferax;s__Haloferax sp001469865	100.0	0.99	d__Archaea;p__Halobacteriota;c__Halobacteria;o__Halobacteriales;f__Haloferacaceae;g__Haloferax;s__	taxonomic classification defined by topology and ANI	topological placement and ANI have congruent species assignments	GCF_000336775.1, s__Haloferax gibbonsii, 96.83, 84.07, 0.73; GCF_001469875.2, s__Haloferax sp001469875, 95.0, 84.06, 0.73; GCF_000336815.1, s__Haloferax prahovense, 96.83, 84.02, 0.73; GCF_000337795.1, s__Haloferax denitrificans, 96.93, 83.91, 0.7; GCF_001482285.1, s__Haloferax sp001482285, 95.0, 83.87, 0.72; GCF_000337835.1, s__Haloferax sulfurifontis, 96.93, 83.86, 0.69; GCF_001368915.1, s__Hal…	95.67	11	N/A	N/A	marRef/marDB	WGS
GCA_001469875.2	14	856547	3901106	65.66	544837	85.74	-	-	-	-	-	-	-	-	-	-	99.44	0	0	99.44	106.04	none	d__Archaea;p__Halobacteriota;c__Halobacteria;o__Halobacteriales;f__Haloferacaceae;g__Haloferax;s__Haloferax sp001469875	GCF_001469875.2	95.0	d__Archaea;p__Halobacteriota;c__Halobacteria;o__Halobacteriales;f__Haloferacaceae;g__Haloferax;s__Haloferax sp001469875	100.0	95.0	1.0	GCF_001469875.2	d__Archaea;p__Halobacteriota;c__Halobacteria;o__Halobacteriales;f__Haloferacaceae;g__Haloferax;s__Haloferax sp001469875	100.0	1.0	d__Archaea;p__Halobacteriota;c__Halobacteria;o__Halobacteriales;f__Haloferacaceae;g__Haloferax;s__	taxonomic classification defined by topology and ANI	topological placement and ANI have congruent species assignments	GCF_001482285.1, s__Haloferax sp001482285, 95.0, 94.63, 0.81; GCF_000336775.1, s__Haloferax gibbonsii, 96.83, 94.35, 0.84; GCF_000336815.1, s__Haloferax prahovense, 96.83, 94.2, 0.83; GCF_000337795.1, s__Haloferax denitrificans, 96.93, 94.06, 0.81; GCF_000337835.1, s__Haloferax sulfurifontis, 96.93, 93.8, 0.8; GCF_000025685.1, s__Haloferax volcanii, 95.0, 93.74, 0.78; GCF_001368915.1, s__Halofera…	98.63	11	N/A	N/A	marRef/marDB	WGS
GCA_003383095.1	72	1554043	3997410	65.48	1233440	0.00	-	-	-	-	-	-	-	-	-	-	99.44	0.19	0	98.49	105.50	none	d__Archaea;p__Halobacteriota;c__Halobacteria;o__Halobacteriales;f__Haloferacaceae;g__Haloferax;s__Haloferax sp001469875	GCF_001469875.2	95.0	d__Archaea;p__Halobacteriota;c__Halobacteria;o__Halobacteriales;f__Haloferacaceae;g__Haloferax;s__Haloferax sp001469875	95.85	N/A	0.83	N/A	N/A	N/A	N/A	d__Archaea;p__Halobacteriota;c__Halobacteria;o__Halobacteriales;f__Haloferacaceae;g__Haloferax;s__	ANI	topological placement and ANI have incongruent species assignments	GCF_001469875.2, s__Haloferax sp001469875, 95.0, 95.85, 0.83; GCF_001482285.1, s__Haloferax sp001482285, 95.0, 95.56, 0.83; GCF_000336775.1, s__Haloferax gibbonsii, 96.83, 94.88, 0.88; GCF_000336815.1, s__Haloferax prahovense, 96.83, 94.74, 0.87; GCF_000337795.1, s__Haloferax denitrificans, 96.93, 93.58, 0.8; GCF_000025685.1, s__Haloferax volcanii, 95.0, 93.36, 0.79; GCF_000337835.1, s__Haloferax…	97.83	11	N/A	N/A	marRef/marDB	WGS
GCA_000337315.1	96	329667	3859970	65.78	109813	2.95	-	-	-	-	-	-	-	-	-	-	99.19	0	0	99.19	104.99	none	d__Archaea;p__Halobacteriota;c__Halobacteria;o__Halobacteriales;f__Haloferacaceae;g__Haloferax;s__Haloferax volcanii	GCF_000025685.1	95.0	d__Archaea;p__Halobacteriota;c__Halobacteria;o__Halobacteriales;f__Haloferacaceae;g__Haloferax;s__Haloferax volcanii	99.99	95.0	1.0	GCF_000025685.1	d__Archaea;p__Halobacteriota;c__Halobacteria;o__Halobacteriales;f__Haloferacaceae;g__Haloferax;s__Haloferax volcanii	99.99	1.0	d__Archaea;p__Halobacteriota;c__Halobacteria;o__Halobacteriales;f__Haloferacaceae;g__Haloferax;s__	taxonomic classification defined by topology and ANI	topological placement and ANI have congruent species assignments	GCF_000337795.1, s__Haloferax denitrificans, 96.93, 94.02, 0.82; GCF_000337835.1, s__Haloferax sulfurifontis, 96.93, 93.91, 0.8; GCF_001469875.2, s__Haloferax sp001469875, 95.0, 93.74, 0.8; GCF_001368915.1, s__Haloferax massiliensis, 95.28, 93.73, 0.85; GCF_000336815.1, s__Haloferax prahovense, 96.83, 93.44, 0.82; GCF_000336775.1, s__Haloferax gibbonsii, 96.83, 93.43, 0.83; GCF_001482285.1, s__Ha…	97.78	11	N/A	N/A	marRef/marDB	WGS
GCA_000336835.1	33	746499	3595948	66.65	213905	1.28	-	-	-	-	-	-	-	-	-	-	99.06	0	0	99.06	105.20	none	d__Archaea;p__Halobacteriota;c__Halobacteria;o__Halobacteriales;f__Haloferacaceae;g__Haloferax;s__Haloferax volcanii	GCF_000025685.1	95.0	d__Archaea;p__Halobacteriota;c__Halobacteria;o__Halobacteriales;f__Haloferacaceae;g__Haloferax;s__Haloferax volcanii	96.63	95.0	0.92	GCF_000025685.1	d__Archaea;p__Halobacteriota;c__Halobacteria;o__Halobacteriales;f__Haloferacaceae;g__Haloferax;s__Haloferax volcanii	96.63	0.92	d__Archaea;p__Halobacteriota;c__Halobacteria;o__Halobacteriales;f__Haloferacaceae;g__Haloferax;s__	taxonomic classification defined by topology and ANI	topological placement and ANI have congruent species assignments	GCF_000337835.1, s__Haloferax sulfurifontis, 96.93, 94.07, 0.84; GCF_001368915.1, s__Haloferax massiliensis, 95.28, 94.0, 0.9; GCF_000337795.1, s__Haloferax denitrificans, 96.93, 93.99, 0.88; GCF_001469875.2, s__Haloferax sp001469875, 95.0, 93.77, 0.84; GCF_000336775.1, s__Haloferax gibbonsii, 96.83, 93.39, 0.87; GCF_000336815.1, s__Haloferax prahovense, 96.83, 93.2, 0.85; GCF_001482285.1, s__Hal…	97.62	11	N/A	N/A	marRef/marDB	WGS
GCA_000336855.1	42	379458	3607880	66.64	151167	2.99	-	-	-	-	-	-	-	-	-	-	99.44	0	0	99.44	105.40	none	d__Archaea;p__Halobacteriota;c__Halobacteria;o__Halobacteriales;f__Haloferacaceae;g__Haloferax;s__Haloferax volcanii	GCF_000025685.1	95.0	d__Archaea;p__Halobacteriota;c__Halobacteria;o__Halobacteriales;f__Haloferacaceae;g__Haloferax;s__Haloferax volcanii	96.62	95.0	0.92	GCF_000025685.1	d__Archaea;p__Halobacteriota;c__Halobacteria;o__Halobacteriales;f__Haloferacaceae;g__Haloferax;s__Haloferax volcanii	96.62	0.92	d__Archaea;p__Halobacteriota;c__Halobacteria;o__Halobacteriales;f__Haloferacaceae;g__Haloferax;s__	taxonomic classification defined by topology and ANI	topological placement and ANI have congruent species assignments	GCF_000337835.1, s__Haloferax sulfurifontis, 96.93, 94.1, 0.83; GCF_000337795.1, s__Haloferax denitrificans, 96.93, 94.07, 0.87; GCF_001368915.1, s__Haloferax massiliensis, 95.28, 93.97, 0.9; GCF_001469875.2, s__Haloferax sp001469875, 95.0, 93.69, 0.84; GCF_000336775.1, s__Haloferax gibbonsii, 96.83, 93.35, 0.85; GCF_000336815.1, s__Haloferax prahovense, 96.83, 93.19, 0.86; GCF_001482285.1, s__Ha…	96.27	11	N/A	N/A	marRef/marDB	WGS
GCA_000336975.1	35	630009	3586201	66.67	192908	2.18	-	-	-	-	-	-	-	-	-	-	98.68	0	0	98.68	104.76	none	d__Archaea;p__Halobacteriota;c__Halobacteria;o__Halobacteriales;f__Haloferacaceae;g__Haloferax;s__Haloferax volcanii	GCF_000025685.1	95.0	d__Archaea;p__Halobacteriota;c__Halobacteria;o__Halobacteriales;f__Haloferacaceae;g__Haloferax;s__Haloferax volcanii	96.62	95.0	0.92	GCF_000025685.1	d__Archaea;p__Halobacteriota;c__Halobacteria;o__Halobacteriales;f__Haloferacaceae;g__Haloferax;s__Haloferax volcanii	96.62	0.92	d__Archaea;p__Halobacteriota;c__Halobacteria;o__Halobacteriales;f__Haloferacaceae;g__Haloferax;s__	taxonomic classification defined by topology and ANI	topological placement and ANI have congruent species assignments	GCF_000337795.1, s__Haloferax denitrificans, 96.93, 94.08, 0.87; GCF_000337835.1, s__Haloferax sulfurifontis, 96.93, 94.06, 0.83; GCF_001368915.1, s__Haloferax massiliensis, 95.28, 94.02, 0.9; GCF_001469875.2, s__Haloferax sp001469875, 95.0, 93.71, 0.84; GCF_000336775.1, s__Haloferax gibbonsii, 96.83, 93.42, 0.86; GCF_000336815.1, s__Haloferax prahovense, 96.83, 93.18, 0.86; GCF_001482285.1, s__H…	96.7	11	N/A	N/A	marRef/marDB	WGS
GCA_003665905.1	22	1645323	3867648	66.02	1113134	0.00	-	-	-	-	-	-	-	-	-	-	99.57	0.15	0	98.82	105.78	none	d__Archaea;p__Halobacteriota;c__Halobacteria;o__Halobacteriales;f__Haloferacaceae;g__Haloferax;s__Haloferax volcanii	GCF_000025685.1	95.0	d__Archaea;p__Halobacteriota;c__Halobacteria;o__Halobacteriales;f__Haloferacaceae;g__Haloferax;s__Haloferax volcanii	98.07	95.0	0.9	GCF_000025685.1	d__Archaea;p__Halobacteriota;c__Halobacteria;o__Halobacteriales;f__Haloferacaceae;g__Haloferax;s__Haloferax volcanii	98.07	0.9	d__Archaea;p__Halobacteriota;c__Halobacteria;o__Halobacteriales;f__Haloferacaceae;g__Haloferax;s__	taxonomic classification defined by topology and ANI	topological placement and ANI have congruent species assignments	GCF_000337795.1, s__Haloferax denitrificans, 96.93, 94.17, 0.84; GCF_000337835.1, s__Haloferax sulfurifontis, 96.93, 93.93, 0.81; GCF_001368915.1, s__Haloferax massiliensis, 95.28, 93.85, 0.85; GCF_001469875.2, s__Haloferax sp001469875, 95.0, 93.85, 0.8; GCF_000336775.1, s__Haloferax gibbonsii, 96.83, 93.25, 0.82; GCF_001482285.1, s__Haloferax sp001482285, 95.0, 93.17, 0.78; GCF_000336815.1, s__H…	97.74	11	N/A	N/A	marRef/marDB	WGS
GCA_003665865.1	13	1645323	3863278	66.02	1594290	0.00	-	-	-	-	-	-	-	-	-	-	99.57	0.13	0	98.92	106.06	none	d__Archaea;p__Halobacteriota;c__Halobacteria;o__Halobacteriales;f__Haloferacaceae;g__Haloferax;s__Haloferax volcanii	GCF_000025685.1	95.0	d__Archaea;p__Halobacteriota;c__Halobacteria;o__Halobacteriales;f__Haloferacaceae;g__Haloferax;s__Haloferax volcanii	98.11	95.0	0.9	GCF_000025685.1	d__Archaea;p__Halobacteriota;c__Halobacteria;o__Halobacteriales;f__Haloferacaceae;g__Haloferax;s__Haloferax volcanii	98.11	0.9	d__Archaea;p__Halobacteriota;c__Halobacteria;o__Halobacteriales;f__Haloferacaceae;g__Haloferax;s__	taxonomic classification defined by topology and ANI	topological placement and ANI have congruent species assignments	GCF_000337795.1, s__Haloferax denitrificans, 96.93, 94.2, 0.84; GCF_000337835.1, s__Haloferax sulfurifontis, 96.93, 93.91, 0.81; GCF_001469875.2, s__Haloferax sp001469875, 95.0, 93.88, 0.8; GCF_001368915.1, s__Haloferax massiliensis, 95.28, 93.85, 0.85; GCF_000336775.1, s__Haloferax gibbonsii, 96.83, 93.23, 0.82; GCF_001482285.1, s__Haloferax sp001482285, 95.0, 93.14, 0.78; GCF_000336815.1, s__Ha…	97.74	11	N/A	N/A	marRef/marDB	WGS
GCA_003383005.1	26	1645323	3869924	66.01	1113134	0.00	-	-	-	-	-	-	-	-	-	-	99.57	0.13	0	98.92	105.88	none	d__Archaea;p__Halobacteriota;c__Halobacteria;o__Halobacteriales;f__Haloferacaceae;g__Haloferax;s__Haloferax volcanii	GCF_000025685.1	95.0	d__Archaea;p__Halobacteriota;c__Halobacteria;o__Halobacteriales;f__Haloferacaceae;g__Haloferax;s__Haloferax volcanii	98.09	95.0	0.89	GCF_000025685.1	d__Archaea;p__Halobacteriota;c__Halobacteria;o__Halobacteriales;f__Haloferacaceae;g__Haloferax;s__Haloferax volcanii	98.09	0.89	d__Archaea;p__Halobacteriota;c__Halobacteria;o__Halobacteriales;f__Haloferacaceae;g__Haloferax;s__	taxonomic classification defined by topology and ANI	topological placement and ANI have congruent species assignments	GCF_000337795.1, s__Haloferax denitrificans, 96.93, 94.15, 0.83; GCF_000337835.1, s__Haloferax sulfurifontis, 96.93, 93.97, 0.81; GCF_001368915.1, s__Haloferax massiliensis, 95.28, 93.87, 0.85; GCF_001469875.2, s__Haloferax sp001469875, 95.0, 93.85, 0.8; GCF_000336775.1, s__Haloferax gibbonsii, 96.83, 93.2, 0.82; GCF_001482285.1, s__Haloferax sp001482285, 95.0, 93.19, 0.78; GCF_000336815.1, s__Ha…	97.74	11	N/A	N/A	marRef/marDB	WGS
GCA_003383065.1	48	1663678	3782819	66.14	729330	0.00	-	-	-	-	-	-	-	-	-	-	99.57	0.28	33.33	98.17	104.92	none	d__Archaea;p__Halobacteriota;c__Halobacteria;o__Halobacteriales;f__Haloferacaceae;g__Haloferax;s__Haloferax volcanii	GCF_000025685.1	95.0	d__Archaea;p__Halobacteriota;c__Halobacteria;o__Halobacteriales;f__Haloferacaceae;g__Haloferax;s__Haloferax volcanii	98.09	95.0	0.9	GCF_000025685.1	d__Archaea;p__Halobacteriota;c__Halobacteria;o__Halobacteriales;f__Haloferacaceae;g__Haloferax;s__Haloferax volcanii	98.09	0.9	d__Archaea;p__Halobacteriota;c__Halobacteria;o__Halobacteriales;f__Haloferacaceae;g__Haloferax;s__	taxonomic classification defined by topology and ANI	topological placement and ANI have congruent species assignments	GCF_000337795.1, s__Haloferax denitrificans, 96.93, 94.18, 0.86; GCF_000337835.1, s__Haloferax sulfurifontis, 96.93, 94.03, 0.82; GCF_001469875.2, s__Haloferax sp001469875, 95.0, 93.99, 0.84; GCF_001368915.1, s__Haloferax massiliensis, 95.28, 93.84, 0.87; GCF_000336775.1, s__Haloferax gibbonsii, 96.83, 93.35, 0.85; GCF_000336815.1, s__Haloferax prahovense, 96.83, 93.21, 0.83; GCF_001482285.1, s__…	96.25	11	N/A	N/A	marRef/marDB	WGS
GCA_003383015.1	17	1336808	3610531	65.88	814938	0.00	-	-	-	-	-	-	-	-	-	-	90.57	0.38	0	88.67	95.48	none	d__Archaea;p__Halobacteriota;c__Halobacteria;o__Halobacteriales;f__Haloferacaceae;g__Haloferax;s__Haloferax volcanii	GCF_000025685.1	95.0	d__Archaea;p__Halobacteriota;c__Halobacteria;o__Halobacteriales;f__Haloferacaceae;g__Haloferax;s__Haloferax volcanii	97.99	95.0	0.9	GCF_000025685.1	d__Archaea;p__Halobacteriota;c__Halobacteria;o__Halobacteriales;f__Haloferacaceae;g__Haloferax;s__Haloferax volcanii	97.99	0.9	d__Archaea;p__Halobacteriota;c__Halobacteria;o__Halobacteriales;f__Haloferacaceae;g__Haloferax;s__	taxonomic classification defined by topology and ANI	topological placement and ANI have congruent species assignments	GCF_000337795.1, s__Haloferax denitrificans, 96.93, 94.18, 0.82; GCF_000337835.1, s__Haloferax sulfurifontis, 96.93, 93.98, 0.79; GCF_001469875.2, s__Haloferax sp001469875, 95.0, 93.95, 0.8; GCF_001368915.1, s__Haloferax massiliensis, 95.28, 93.87, 0.84; GCF_000336775.1, s__Haloferax gibbonsii, 96.83, 93.35, 0.81; GCF_000336815.1, s__Haloferax prahovense, 96.83, 93.08, 0.8; GCF_001482285.1, s__Ha…	87.2	11	N/A	N/A	marRef/marDB	WGS
GCA_000172995.2	6	2820544	3944467	59.94	2820544	0.00	-	-	-	-	-	-	-	-	-	-	99.92	0.05	0	99.67	107.10	none	d__Archaea;p__Halobacteriota;c__Halobacteria;o__Halobacteriales;f__Haloferacaceae;g__Halogeometricum;s__Halogeometricum borinquense	GCF_000172995.2	95.0	d__Archaea;p__Halobacteriota;c__Halobacteria;o__Halobacteriales;f__Haloferacaceae;g__Halogeometricum;s__Halogeometricum borinquense	100.0	95.0	1.0	GCF_000172995.2	d__Archaea;p__Halobacteriota;c__Halobacteria;o__Halobacteriales;f__Haloferacaceae;g__Halogeometricum;s__Halogeometricum borinquense	100.0	1.0	d__Archaea;p__Halobacteriota;c__Halobacteria;o__Halobacteriales;f__Haloferacaceae;g__Halogeometricum;s__	taxonomic classification defined by topology and ANI	topological placement and ANI have congruent species assignments	GCF_900112175.1, s__Halogeometricum rufum, 95.0, 83.15, 0.63; GCF_900115785.1, s__Halogeometricum limi, 95.0, 82.41, 0.62; GCF_000337095.1, s__Halogeometricum pallidum, 95.0, 81.49, 0.53	97.01	11	N/A	N/A	marRef/marDB	WGS
GCA_900115785.1	8	939581	3616269	65.85	615789	0.83	-	-	-	-	-	-	-	-	-	-	99.57	0.38	0	97.67	104.34	none	d__Archaea;p__Halobacteriota;c__Halobacteria;o__Halobacteriales;f__Haloferacaceae;g__Halogeometricum;s__Halogeometricum limi	GCF_900115785.1	95.0	d__Archaea;p__Halobacteriota;c__Halobacteria;o__Halobacteriales;f__Haloferacaceae;g__Halogeometricum;s__Halogeometricum limi	100.0	95.0	1.0	GCF_900115785.1	d__Archaea;p__Halobacteriota;c__Halobacteria;o__Halobacteriales;f__Haloferacaceae;g__Halogeometricum;s__Halogeometricum limi	100.0	1.0	d__Archaea;p__Halobacteriota;c__Halobacteria;o__Halobacteriales;f__Haloferacaceae;g__Halogeometricum;s__	taxonomic classification defined by topology and ANI	topological placement and ANI have congruent species assignments	GCF_900112175.1, s__Halogeometricum rufum, 95.0, 85.3, 0.77; GCF_000337095.1, s__Halogeometricum pallidum, 95.0, 84.29, 0.7; GCF_000172995.2, s__Halogeometricum borinquense, 95.0, 82.41, 0.62	98.69	11	N/A	N/A	marRef/marDB	WGS
GCA_900112175.1	7	1866272	4187125	67.65	1062005	0.00	-	-	-	-	-	-	-	-	-	-	99.36	2.47	0	87.01	93.95	none	d__Archaea;p__Halobacteriota;c__Halobacteria;o__Halobacteriales;f__Haloferacaceae;g__Halogeometricum;s__Halogeometricum rufum	GCF_900112175.1	95.0	d__Archaea;p__Halobacteriota;c__Halobacteria;o__Halobacteriales;f__Haloferacaceae;g__Halogeometricum;s__Halogeometricum rufum	100.0	95.0	1.0	GCF_900112175.1	d__Archaea;p__Halobacteriota;c__Halobacteria;o__Halobacteriales;f__Haloferacaceae;g__Halogeometricum;s__Halogeometricum rufum	100.0	1.0	d__Archaea;p__Halobacteriota;c__Halobacteria;o__Halobacteriales;f__Haloferacaceae;g__Halogeometricum;s__	taxonomic classification defined by topology and ANI	topological placement and ANI have congruent species assignments	GCF_900115785.1, s__Halogeometricum limi, 95.0, 85.3, 0.77; GCF_000337095.1, s__Halogeometricum pallidum, 95.0, 85.12, 0.64; GCF_000172995.2, s__Halogeometricum borinquense, 95.0, 83.15, 0.63	97.01	11	N/A	N/A	marRef/marDB	WGS
GCA_900110465.1	61	623196	5185690	62.92	192062	95.36	-	-	-	-	-	-	-	-	-	-	99.38	1.77	0	90.53	96.61	none	d__Archaea;p__Halobacteriota;c__Halobacteria;o__Halobacteriales;f__Haloferacaceae;g__Halogranum;s__Halogranum amylolyticum	GCF_900110465.1	95.0	d__Archaea;p__Halobacteriota;c__Halobacteria;o__Halobacteriales;f__Haloferacaceae;g__Halogranum;s__Halogranum amylolyticum	100.0	95.0	0.99	GCF_900110465.1	d__Archaea;p__Halobacteriota;c__Halobacteria;o__Halobacteriales;f__Haloferacaceae;g__Halogranum;s__Halogranum amylolyticum	100.0	0.99	d__Archaea;p__Halobacteriota;c__Halobacteria;o__Halobacteriales;f__Haloferacaceae;g__Halogranum;s__	taxonomic classification defined by topology and ANI	topological placement and ANI have congruent species assignments	GCF_900114455.1, s__Halogranum rubrum, 95.0, 84.49, 0.68; GCF_900103715.1, s__Halogranum gelatinilyticum, 95.0, 83.5, 0.66; GCF_002844195.1, s__Halogranum sp002844195, 95.0, 79.88, 0.46; GCF_004116405.1, s__Halogranum sp004116405, 95.0, 79.52, 0.43	97.58	11	N/A	N/A	marRef/marDB	WGS
GCA_900103715.1	11	1251795	3770187	65.14	946809	0.00	-	-	-	-	-	-	-	-	-	-	99.57	0.76	0	95.77	102.65	none	d__Archaea;p__Halobacteriota;c__Halobacteria;o__Halobacteriales;f__Haloferacaceae;g__Halogranum;s__Halogranum gelatinilyticum	GCF_900103715.1	95.0	d__Archaea;p__Halobacteriota;c__Halobacteria;o__Halobacteriales;f__Haloferacaceae;g__Halogranum;s__Halogranum gelatinilyticum	100.0	95.0	1.0	GCF_900103715.1	d__Archaea;p__Halobacteriota;c__Halobacteria;o__Halobacteriales;f__Haloferacaceae;g__Halogranum;s__Halogranum gelatinilyticum	100.0	1.0	d__Archaea;p__Halobacteriota;c__Halobacteria;o__Halobacteriales;f__Haloferacaceae;g__Halogranum;s__	taxonomic classification defined by topology and ANI	topological placement and ANI have congruent species assignments	GCF_900110465.1, s__Halogranum amylolyticum, 95.0, 83.5, 0.66; GCF_900114455.1, s__Halogranum rubrum, 95.0, 83.36, 0.69; GCF_002844195.1, s__Halogranum sp002844195, 95.0, 79.37, 0.5; GCF_004116405.1, s__Halogranum sp004116405, 95.0, 79.27, 0.48	98.44	11	N/A	N/A	marRef/marDB	WGS
GCA_900114455.1	17	1656961	4566676	62.20	1072765	8.10	-	-	-	-	-	-	-	-	-	-	99.38	1.14	0	93.68	100.62	none	d__Archaea;p__Halobacteriota;c__Halobacteria;o__Halobacteriales;f__Haloferacaceae;g__Halogranum;s__Halogranum rubrum	GCF_900114455.1	95.0	d__Archaea;p__Halobacteriota;c__Halobacteria;o__Halobacteriales;f__Haloferacaceae;g__Halogranum;s__Halogranum rubrum	100.0	95.0	1.0	GCF_900114455.1	d__Archaea;p__Halobacteriota;c__Halobacteria;o__Halobacteriales;f__Haloferacaceae;g__Halogranum;s__Halogranum rubrum	100.0	1.0	d__Archaea;p__Halobacteriota;c__Halobacteria;o__Halobacteriales;f__Haloferacaceae;g__Halogranum;s__	taxonomic classification defined by topology and ANI	topological placement and ANI have congruent species assignments	GCF_900110465.1, s__Halogranum amylolyticum, 95.0, 84.49, 0.68; GCF_900103715.1, s__Halogranum gelatinilyticum, 95.0, 83.36, 0.69; GCF_004116405.1, s__Halogranum sp004116405, 95.0, 78.66, 0.38; GCF_002844195.1, s__Halogranum sp002844195, 95.0, 78.65, 0.4	97.68	11	N/A	N/A	marRef/marDB	WGS
GCA_900115675.1	37	523073	3160633	67.09	302032	0.00	-	-	-	-	-	-	-	-	-	-	97.21	0.76	0	93.41	99.72	none	d__Archaea;p__Halobacteriota;c__Halobacteria;o__Halobacteriales;f__Haloferacaceae;g__Halolamina;s__Halolamina pelagica	GCF_900115675.1	95.0	d__Archaea;p__Halobacteriota;c__Halobacteria;o__Halobacteriales;f__Haloferacaceae;g__Halolamina;s__Halolamina pelagica	100.0	95.0	1.0	GCF_900115675.1	d__Archaea;p__Halobacteriota;c__Halobacteria;o__Halobacteriales;f__Haloferacaceae;g__Halolamina;s__Halolamina pelagica	100.0	1.0	d__Archaea;p__Halobacteriota;c__Halobacteria;o__Halobacteriales;f__Haloferacaceae;g__Halolamina;s__	taxonomic classification defined by topology and ANI	topological placement and ANI have congruent species assignments	GCF_000739555.1, s__Halolamina rubra, 95.0, 90.75, 0.78; GCF_001307315.1, s__Halolamina pelagica_B, 95.0, 90.08, 0.75; GCF_001282785.1, s__Halolamina sediminis, 95.0, 87.26, 0.76; GCF_002025255.1, s__Halolamina sp002025255, 95.0, 87.09, 0.75; GCF_000224475.1, s__Halolamina sp000224475, 95.0, 80.79, 0.55	96.14	11	N/A	N/A	marRef/marDB	WGS
GCA_001282785.1	1	2835858	2835858	67.94	2835858	0.00	-	-	-	-	-	-	-	-	-	-	96.58	0.38	0	94.68	102.11	none	d__Archaea;p__Halobacteriota;c__Halobacteria;o__Halobacteriales;f__Haloferacaceae;g__Halolamina;s__Halolamina sediminis	GCF_001282785.1	95.0	d__Archaea;p__Halobacteriota;c__Halobacteria;o__Halobacteriales;f__Haloferacaceae;g__Halolamina;s__Halolamina sediminis	100.0	95.0	1.0	GCF_001282785.1	d__Archaea;p__Halobacteriota;c__Halobacteria;o__Halobacteriales;f__Haloferacaceae;g__Halolamina;s__Halolamina sediminis	100.0	1.0	d__Archaea;p__Halobacteriota;c__Halobacteria;o__Halobacteriales;f__Haloferacaceae;g__Halolamina;s__	taxonomic classification defined by topology and ANI	topological placement and ANI have congruent species assignments	GCF_002025255.1, s__Halolamina sp002025255, 95.0, 88.5, 0.8; GCF_000739555.1, s__Halolamina rubra, 95.0, 87.38, 0.74; GCF_900115675.1, s__Halolamina pelagica, 95.0, 87.26, 0.76; GCF_001307315.1, s__Halolamina pelagica_B, 95.0, 86.73, 0.77; GCF_000224475.1, s__Halolamina sp000224475, 95.0, 80.25, 0.56	97.01	11	N/A	N/A	marRef/marDB	WGS
GCA_003605635.1	115	283971	3009688	59.71	110919	0.00	-	-	-	-	-	-	-	-	-	-	99.63	4.09	5.88	79.18	84.99	none	d__Archaea;p__Halobacteriota;c__Halobacteria;o__Halobacteriales;f__Haloferacaceae;g__Halonotius;s__Halonotius pteroides	GCF_003605635.1	95.0	d__Archaea;p__Halobacteriota;c__Halobacteria;o__Halobacteriales;f__Haloferacaceae;g__Halonotius;s__Halonotius pteroides	100.0	95.0	0.99	GCF_003605635.1	d__Archaea;p__Halobacteriota;c__Halobacteria;o__Halobacteriales;f__Haloferacaceae;g__Halonotius;s__Halonotius pteroides	100.0	0.99	d__Archaea;p__Halobacteriota;c__Halobacteria;o__Halobacteriales;f__Haloferacaceae;g__Halonotius;s__	taxonomic classification defined by topology and ANI	topological placement and ANI have congruent species assignments	GCF_003605575.1, s__Halonotius sp003605575, 95.0, 89.37, 0.78; GCF_006861655.1, s__Halonotius sp006861655, 95.0, 85.86, 0.71; GCF_006861665.1, s__Halonotius sp006861665, 95.0, 82.25, 0.53; GCA_000496215.1, s__Halonotius sp000496215, 95.0, 81.77, 0.6	93.77	11	N/A	N/A	marRef/marDB	WGS
GCA_003605575.1	18	620636	2468392	61.22	196849	0.41	-	-	-	-	-	-	-	-	-	-	99.3	0.89	0	94.85	100.95	none	d__Archaea;p__Halobacteriota;c__Halobacteria;o__Halobacteriales;f__Haloferacaceae;g__Halonotius;s__Halonotius sp003605575	GCF_003605575.1	95.0	d__Archaea;p__Halobacteriota;c__Halobacteria;o__Halobacteriales;f__Haloferacaceae;g__Halonotius;s__Halonotius sp003605575	100.0	95.0	1.0	GCF_003605575.1	d__Archaea;p__Halobacteriota;c__Halobacteria;o__Halobacteriales;f__Haloferacaceae;g__Halonotius;s__Halonotius sp003605575	100.0	1.0	d__Archaea;p__Halobacteriota;c__Halobacteria;o__Halobacteriales;f__Haloferacaceae;g__Halonotius;s__	taxonomic classification defined by topology and ANI	topological placement and ANI have congruent species assignments	GCF_003605635.1, s__Halonotius pteroides, 95.0, 89.37, 0.78; GCF_006861655.1, s__Halonotius sp006861655, 95.0, 87.45, 0.78; GCF_006861665.1, s__Halonotius sp006861665, 95.0, 83.55, 0.66; GCA_000496215.1, s__Halonotius sp000496215, 95.0, 82.02, 0.59	97.6	11	N/A	N/A	marRef/marDB	WGS
GCA_900113245.1	14	1482769	3529311	65.02	943443	0.00	-	-	-	-	-	-	-	-	-	-	99.57	0.38	0	97.67	104.55	none	d__Archaea;p__Halobacteriota;c__Halobacteria;o__Halobacteriales;f__Haloferacaceae;g__Halopelagius;s__Halopelagius inordinatus	GCF_900113245.1	95.0	d__Archaea;p__Halobacteriota;c__Halobacteria;o__Halobacteriales;f__Haloferacaceae;g__Halopelagius;s__Halopelagius inordinatus	100.0	95.0	1.0	GCF_900113245.1	d__Archaea;p__Halobacteriota;c__Halobacteria;o__Halobacteriales;f__Haloferacaceae;g__Halopelagius;s__Halopelagius inordinatus	100.0	1.0	d__Archaea;p__Halobacteriota;c__Halobacteria;o__Halobacteriales;f__Haloferacaceae;g__Halopelagius;s__	taxonomic classification defined by topology and ANI	topological placement and ANI have congruent species assignments	GCF_900100875.1, s__Halopelagius longus, 95.0, 87.2, 0.77	97.7	11	N/A	N/A	marRef/marDB	WGS
GCA_002355635.1	2	2967917	3105937	65.97	2967917	0.00	-	-	-	-	-	-	-	-	-	-	98.22	0.13	0	97.57	105.02	none	d__Archaea;p__Halobacteriota;c__Halobacteria;o__Halobacteriales;f__Haloferacaceae;g__Halopenitus;s__Halopenitus persicus_A	GCF_002355635.1	95.0	d__Archaea;p__Halobacteriota;c__Halobacteria;o__Halobacteriales;f__Haloferacaceae;g__Halopenitus;s__Halopenitus persicus_A	100.0	95.0	1.0	GCF_002355635.1	d__Archaea;p__Halobacteriota;c__Halobacteria;o__Halobacteriales;f__Haloferacaceae;g__Halopenitus;s__Halopenitus persicus_A	100.0	1.0	d__Archaea;p__Halobacteriota;c__Halobacteria;o__Halobacteriales;f__Haloferacaceae;g__Halopenitus;s__	taxonomic classification defined by topology and ANI	topological placement and ANI have congruent species assignments	GCF_900107205.1, s__Halopenitus persicus, 95.0, 91.94, 0.79; GCF_900108505.1, s__Halopenitus malekzadehii, 95.0, 87.96, 0.71	97.68	11	N/A	N/A	marRef/marDB	WGS
GCA_003856835.1	2	3461954	3503092	65.68	3461954	0.00	-	-	-	-	-	-	-	-	-	-	99.19	0.82	0	95.09	102.62	none	d__Archaea;p__Halobacteriota;c__Halobacteria;o__Halobacteriales;f__Haloferacaceae;g__Haloplanus;s__Haloplanus aerogenes	GCF_003856835.1	95.0	d__Archaea;p__Halobacteriota;c__Halobacteria;o__Halobacteriales;f__Haloferacaceae;g__Haloplanus;s__Haloplanus aerogenes	100.0	95.0	1.0	GCF_003856835.1	d__Archaea;p__Halobacteriota;c__Halobacteria;o__Halobacteriales;f__Haloferacaceae;g__Haloplanus;s__Haloplanus aerogenes	100.0	1.0	d__Archaea;p__Halobacteriota;c__Halobacteria;o__Halobacteriales;f__Haloferacaceae;g__Haloplanus;s__	taxonomic classification defined by topology and ANI	topological placement and ANI have congruent species assignments	GCF_003342695.1, s__Haloplanus sp003342695, 95.0, 86.76, 0.72; GCF_000427685.1, s__Haloplanus natans, 95.0, 85.71, 0.67; GCF_003336245.1, s__Haloplanus salinus, 95.0, 85.56, 0.67; GCF_900107665.1, s__Haloplanus vescus, 95.0, 84.6, 0.7	96.84	11	N/A	N/A	marRef/marDB	WGS
GCA_003688715.1	16	729044	3507307	65.68	460999	40.12	-	-	-	-	-	-	-	-	-	-	99.19	1.2	20	93.19	99.71	none	d__Archaea;p__Halobacteriota;c__Halobacteria;o__Halobacteriales;f__Haloferacaceae;g__Haloplanus;s__Haloplanus aerogenes	GCF_003856835.1	95.0	d__Archaea;p__Halobacteriota;c__Halobacteria;o__Halobacteriales;f__Haloferacaceae;g__Haloplanus;s__Haloplanus aerogenes	100.0	95.0	1.0	GCF_003856835.1	d__Archaea;p__Halobacteriota;c__Halobacteria;o__Halobacteriales;f__Haloferacaceae;g__Haloplanus;s__Haloplanus aerogenes	100.0	1.0	d__Archaea;p__Halobacteriota;c__Halobacteria;o__Halobacteriales;f__Haloferacaceae;g__Haloplanus;s__	taxonomic classification defined by topology and ANI	topological placement and ANI have congruent species assignments	GCF_003342695.1, s__Haloplanus sp003342695, 95.0, 86.72, 0.73; GCF_000427685.1, s__Haloplanus natans, 95.0, 85.74, 0.68; GCF_003336245.1, s__Haloplanus salinus, 95.0, 85.43, 0.68; GCF_900107665.1, s__Haloplanus vescus, 95.0, 84.56, 0.7	96.84	11	N/A	N/A	marRef/marDB	WGS
GCA_003336245.1	4	2969394	3549098	66.22	2969394	0.00	-	-	-	-	-	-	-	-	-	-	99.36	1.24	0	93.16	100.61	none	d__Archaea;p__Halobacteriota;c__Halobacteria;o__Halobacteriales;f__Haloferacaceae;g__Haloplanus;s__Haloplanus salinus	GCF_003336245.1	95.0	d__Archaea;p__Halobacteriota;c__Halobacteria;o__Halobacteriales;f__Haloferacaceae;g__Haloplanus;s__Haloplanus salinus	100.0	95.0	1.0	GCF_003336245.1	d__Archaea;p__Halobacteriota;c__Halobacteria;o__Halobacteriales;f__Haloferacaceae;g__Haloplanus;s__Haloplanus salinus	100.0	1.0	d__Archaea;p__Halobacteriota;c__Halobacteria;o__Halobacteriales;f__Haloferacaceae;g__Haloplanus;s__	taxonomic classification defined by topology and ANI	topological placement and ANI have congruent species assignments	GCF_003342695.1, s__Haloplanus sp003342695, 95.0, 90.22, 0.73; GCF_000427685.1, s__Haloplanus natans, 95.0, 86.61, 0.69; GCF_003856835.1, s__Haloplanus aerogenes, 95.0, 85.56, 0.67; GCF_900107665.1, s__Haloplanus vescus, 95.0, 83.65, 0.66	95.22	11	N/A	N/A	marRef/marDB	WGS
GCA_003342675.1	3	3401387	3773640	66.01	3401387	0.00	-	-	-	-	-	-	-	-	-	-	98.68	2.28	0	87.28	94.80	none	d__Archaea;p__Halobacteriota;c__Halobacteria;o__Halobacteriales;f__Haloferacaceae;g__Haloplanus;s__Haloplanus sp003342695	GCF_003342695.1	95.0	d__Archaea;p__Halobacteriota;c__Halobacteria;o__Halobacteriales;f__Haloferacaceae;g__Haloplanus;s__Haloplanus sp003342695	98.71	95.0	0.88	GCF_003342695.1	d__Archaea;p__Halobacteriota;c__Halobacteria;o__Halobacteriales;f__Haloferacaceae;g__Haloplanus;s__Haloplanus sp003342695	98.71	0.88	d__Archaea;p__Halobacteriota;c__Halobacteria;o__Halobacteriales;f__Haloferacaceae;g__Haloplanus;s__	taxonomic classification defined by topology and ANI	topological placement and ANI have congruent species assignments	GCF_003336245.1, s__Haloplanus salinus, 95.0, 90.24, 0.75; GCF_000427685.1, s__Haloplanus natans, 95.0, 87.76, 0.68; GCF_003856835.1, s__Haloplanus aerogenes, 95.0, 86.82, 0.74; GCF_900107665.1, s__Haloplanus vescus, 95.0, 84.45, 0.72	96.99	11	N/A	N/A	marRef/marDB	WGS
GCA_003342695.1	3	3325235	3529327	66.52	3325235	0.00	-	-	-	-	-	-	-	-	-	-	98.68	1.11	0	93.13	100.64	none	d__Archaea;p__Halobacteriota;c__Halobacteria;o__Halobacteriales;f__Haloferacaceae;g__Haloplanus;s__Haloplanus sp003342695	GCF_003342695.1	95.0	d__Archaea;p__Halobacteriota;c__Halobacteria;o__Halobacteriales;f__Haloferacaceae;g__Haloplanus;s__Haloplanus sp003342695	100.0	95.0	1.0	GCF_003342695.1	d__Archaea;p__Halobacteriota;c__Halobacteria;o__Halobacteriales;f__Haloferacaceae;g__Haloplanus;s__Haloplanus sp003342695	100.0	1.0	d__Archaea;p__Halobacteriota;c__Halobacteria;o__Halobacteriales;f__Haloferacaceae;g__Haloplanus;s__	taxonomic classification defined by topology and ANI	topological placement and ANI have congruent species assignments	GCF_003336245.1, s__Haloplanus salinus, 95.0, 90.22, 0.73; GCF_000427685.1, s__Haloplanus natans, 95.0, 87.56, 0.73; GCF_003856835.1, s__Haloplanus aerogenes, 95.0, 86.76, 0.72; GCF_900107665.1, s__Haloplanus vescus, 95.0, 84.5, 0.71	96.99	11	N/A	N/A	marRef/marDB	WGS
GCA_900107665.1	10	1435269	2776859	65.11	1435269	12.78	-	-	-	-	-	-	-	-	-	-	98.8	0.19	0	97.85	104.94	none	d__Archaea;p__Halobacteriota;c__Halobacteria;o__Halobacteriales;f__Haloferacaceae;g__Haloplanus;s__Haloplanus vescus	GCF_900107665.1	95.0	d__Archaea;p__Halobacteriota;c__Halobacteria;o__Halobacteriales;f__Haloferacaceae;g__Haloplanus;s__Haloplanus vescus	100.0	95.0	0.96	GCF_900107665.1	d__Archaea;p__Halobacteriota;c__Halobacteria;o__Halobacteriales;f__Haloferacaceae;g__Haloplanus;s__Haloplanus vescus	100.0	0.96	d__Archaea;p__Halobacteriota;c__Halobacteria;o__Halobacteriales;f__Haloferacaceae;g__Haloplanus;s__	taxonomic classification defined by topology and ANI	topological placement and ANI have congruent species assignments	GCF_003856835.1, s__Haloplanus aerogenes, 95.0, 84.6, 0.7; GCF_003342695.1, s__Haloplanus sp003342695, 95.0, 84.5, 0.71; GCF_000427685.1, s__Haloplanus natans, 95.0, 83.8, 0.68; GCF_003336245.1, s__Haloplanus salinus, 95.0, 83.65, 0.66	97.56	11	N/A	N/A	marRef/marDB	WGS
GCA_001469955.1	29	901870	3926364	62.54	415684	0.00	-	-	-	-	-	-	-	-	-	-	99.24	0.1	0	98.74	105.21	none	d__Archaea;p__Halobacteriota;c__Halobacteria;o__Halobacteriales;f__Haloferacaceae;g__Haloprofundus;s__Haloprofundus marisrubri	GCF_001469955.1	95.0	d__Archaea;p__Halobacteriota;c__Halobacteria;o__Halobacteriales;f__Haloferacaceae;g__Haloprofundus;s__Haloprofundus marisrubri	100.0	95.0	1.0	GCF_001469955.1	d__Archaea;p__Halobacteriota;c__Halobacteria;o__Halobacteriales;f__Haloferacaceae;g__Haloprofundus;s__Haloprofundus marisrubri	100.0	1.0	d__Archaea;p__Halobacteriota;c__Halobacteria;o__Halobacteriales;f__Haloferacaceae;g__Haloprofundus;s__	taxonomic classification defined by topology and ANI	topological placement and ANI have congruent species assignments	GCF_005155585.1, s__Haloprofundus sp005155585, 95.0, 87.58, 0.83	97.76	11	N/A	N/A	marRef/marDB	WGS
3300000385_21	119	29230	929986	63.67	9939	22.04	f__Halobacteriaceae (UID96)	40	417	263	150	258	8	1	0	0	65.59	2.70	81.82	52.09	56.69	species	d__Archaea;p__Halobacteriota;c__Halobacteria;o__Halobacteriales;f__Haloferacaceae;g__Haloquadratum;s__	N/A	N/A	N/A	N/A	95.0	N/A	GCA_000416005.1	d__Archaea;p__Halobacteriota;c__Halobacteria;o__Halobacteriales;f__Haloferacaceae;g__Haloquadratum;s__Haloquadratum sp000416005	75.01	0.02	d__Archaea;p__Halobacteriota;c__Halobacteria;o__Halobacteriales;f__Haloferacaceae;g__Haloquadratum;s__	taxonomic classification defined by topology and ANI	N/A	GCA_000415965.1, s__Haloquadratum walsbyi_A, 95.0, 76.92, 0.02; GCF_000237865.1, s__Haloquadratum walsbyi, 95.0, 76.21, 0.04; GCA_000415985.1, s__Haloquadratum walsbyi_B, 95.0, 76.04, 0.03	59.31	11	0.9504755318976779	N/A	Nayfach_et_al_2020_Nat_Biotech	MAG
GCA_000009185.1	2	3132494	3179361	47.86	3132494	0.00	-	-	-	-	-	-	-	-	-	-	99.3	0	0	99.30	106.78	none	d__Archaea;p__Halobacteriota;c__Halobacteria;o__Halobacteriales;f__Haloferacaceae;g__Haloquadratum;s__Haloquadratum walsbyi	GCF_000237865.1	95.0	d__Archaea;p__Halobacteriota;c__Halobacteria;o__Halobacteriales;f__Haloferacaceae;g__Haloquadratum;s__Haloquadratum walsbyi	97.91	95.0	0.86	GCF_000237865.1	d__Archaea;p__Halobacteriota;c__Halobacteria;o__Halobacteriales;f__Haloferacaceae;g__Haloquadratum;s__Haloquadratum walsbyi	97.91	0.86	d__Archaea;p__Halobacteriota;c__Halobacteria;o__Halobacteriales;f__Haloferacaceae;g__Haloquadratum;s__	taxonomic classification defined by topology and ANI	topological placement and ANI have congruent species assignments	GCA_000415965.1, s__Haloquadratum walsbyi_A, 95.0, 84.67, 0.72; GCA_000415985.1, s__Haloquadratum walsbyi_B, 95.0, 81.28, 0.63; GCA_000416005.1, s__Haloquadratum sp000416005, 95.0, 77.45, 0.1	95.78	11	N/A	N/A	marRef/marDB	WGS
GCA_000237865.1	4	3148033	3260476	47.68	3148033	0.00	-	-	-	-	-	-	-	-	-	-	99.3	0.38	0	97.40	104.88	none	d__Archaea;p__Halobacteriota;c__Halobacteria;o__Halobacteriales;f__Haloferacaceae;g__Haloquadratum;s__Haloquadratum walsbyi	GCF_000237865.1	95.0	d__Archaea;p__Halobacteriota;c__Halobacteria;o__Halobacteriales;f__Haloferacaceae;g__Haloquadratum;s__Haloquadratum walsbyi	100.0	95.0	1.0	GCF_000237865.1	d__Archaea;p__Halobacteriota;c__Halobacteria;o__Halobacteriales;f__Haloferacaceae;g__Haloquadratum;s__Haloquadratum walsbyi	100.0	1.0	d__Archaea;p__Halobacteriota;c__Halobacteria;o__Halobacteriales;f__Haloferacaceae;g__Haloquadratum;s__	taxonomic classification defined by topology and ANI	topological placement and ANI have congruent species assignments	GCA_000415965.1, s__Haloquadratum walsbyi_A, 95.0, 84.56, 0.72; GCA_000415985.1, s__Haloquadratum walsbyi_B, 95.0, 81.34, 0.62; GCA_000416005.1, s__Haloquadratum sp000416005, 95.0, 77.01, 0.1	95.78	11	N/A	N/A	marRef/marDB	WGS
GCA_000337395.1	54	336544	3135038	68.91	111876	3.67	-	-	-	-	-	-	-	-	-	-	99.49	0	0	99.49	105.30	none	d__Archaea;p__Halobacteriota;c__Halobacteria;o__Halobacteriales;f__Haloferacaceae;g__Halorubrum;s__Halorubrum distributum	GCF_000337335.1	95.0	d__Archaea;p__Halobacteriota;c__Halobacteria;o__Halobacteriales;f__Haloferacaceae;g__Halorubrum;s__Halorubrum distributum	98.32	95.0	0.88	GCF_000337335.1	d__Archaea;p__Halobacteriota;c__Halobacteria;o__Halobacteriales;f__Haloferacaceae;g__Halorubrum;s__Halorubrum distributum	98.32	0.88	d__Archaea;p__Halobacteriota;c__Halobacteria;o__Halobacteriales;f__Haloferacaceae;g__Halorubrum;s__	taxonomic classification defined by topology and ANI	topological placement and ANI have congruent species assignments	GCF_000296615.1, s__Halorubrum sp000296615, 95.0, 93.35, 0.84; GCF_003666015.1, s__Halorubrum sp003666015, 95.0, 93.06, 0.84; GCF_002355655.1, s__Halorubrum trapanicum, 95.0, 92.65, 0.84; GCF_000336875.1, s__Halorubrum californiense, 95.0, 91.27, 0.79; GCF_001280455.1, s__Halorubrum tropicale, 95.0, 90.79, 0.82; GCF_900111935.1, s__Halorubrum sodomense, 95.0, 90.78, 0.79; GCF_005435165.1, s__Halo…	97.72	11	N/A	N/A	marRef/marDB	WGS
GCA_003666015.1	422	511950	4071655	66.57	181151	0.00	-	-	-	-	-	-	-	-	-	-	99.57	1.79	16.67	90.62	96.67	none	d__Archaea;p__Halobacteriota;c__Halobacteria;o__Halobacteriales;f__Haloferacaceae;g__Halorubrum;s__Halorubrum sp003666015	GCF_003666015.1	95.0	d__Archaea;p__Halobacteriota;c__Halobacteria;o__Halobacteriales;f__Haloferacaceae;g__Halorubrum;s__Halorubrum sp003666015	100.0	95.0	1.0	GCF_003666015.1	d__Archaea;p__Halobacteriota;c__Halobacteria;o__Halobacteriales;f__Haloferacaceae;g__Halorubrum;s__Halorubrum sp003666015	100.0	1.0	d__Archaea;p__Halobacteriota;c__Halobacteria;o__Halobacteriales;f__Haloferacaceae;g__Halorubrum;s__	taxonomic classification defined by topology and ANI	topological placement and ANI have congruent species assignments	GCF_000296615.1, s__Halorubrum sp000296615, 95.0, 94.23, 0.84; GCF_000337335.1, s__Halorubrum distributum, 95.0, 93.16, 0.82; GCF_002355655.1, s__Halorubrum trapanicum, 95.0, 92.68, 0.84; GCF_001280455.1, s__Halorubrum tropicale, 95.0, 90.88, 0.72; GCF_000336875.1, s__Halorubrum californiense, 95.0, 90.76, 0.69; GCF_900111935.1, s__Halorubrum sodomense, 95.0, 90.69, 0.8; GCF_005435165.1, s__Halor…	94.2	11	N/A	N/A	marRef/marDB	WGS
GCA_003721435.1	6	3251966	3674964	67.44	3251966	0.00	-	-	-	-	-	-	-	-	-	-	99.38	0.63	0	96.23	103.73	none	d__Archaea;p__Halobacteriota;c__Halobacteria;o__Halobacteriales;f__Haloferacaceae;g__Halorubrum;s__Halorubrum sp003721435	GCF_003721435.1	95.0	d__Archaea;p__Halobacteriota;c__Halobacteria;o__Halobacteriales;f__Haloferacaceae;g__Halorubrum;s__Halorubrum sp003721435	100.0	95.0	0.98	GCF_003721435.1	d__Archaea;p__Halobacteriota;c__Halobacteria;o__Halobacteriales;f__Haloferacaceae;g__Halorubrum;s__Halorubrum sp003721435	100.0	0.98	d__Archaea;p__Halobacteriota;c__Halobacteria;o__Halobacteriales;f__Haloferacaceae;g__Halorubrum;s__	taxonomic classification defined by topology and ANI	topological placement and ANI have congruent species assignments	GCF_002252755.1, s__Halorubrum sp002252755, 95.0, 90.6, 0.7; GCF_001261915.1, s__Halorubrum sp001261915, 95.0, 89.82, 0.73; GCF_000337375.1, s__Halorubrum lipolyticum, 95.0, 87.75, 0.69; GCF_000337355.1, s__Halorubrum kocurii, 95.0, 87.64, 0.68; GCF_000337915.1, s__Halorubrum saccharovorum, 95.0, 87.38, 0.7; GCF_003781945.1, s__Halorubrum sp003781945, 95.0, 87.37, 0.66; GCF_002286985.1, s__Haloru…	96.6	11	N/A	N/A	marRef/marDB	WGS
GCA_003781945.1	24	593834	3715460	66.47	342485	1.96	-	-	-	-	-	-	-	-	-	-	99.49	0.38	0	97.59	103.96	none	d__Archaea;p__Halobacteriota;c__Halobacteria;o__Halobacteriales;f__Haloferacaceae;g__Halorubrum;s__Halorubrum sp003781945	GCF_003781945.1	95.0	d__Archaea;p__Halobacteriota;c__Halobacteria;o__Halobacteriales;f__Haloferacaceae;g__Halorubrum;s__Halorubrum sp003781945	100.0	95.0	1.0	GCF_003781945.1	d__Archaea;p__Halobacteriota;c__Halobacteria;o__Halobacteriales;f__Haloferacaceae;g__Halorubrum;s__Halorubrum sp003781945	100.0	1.0	d__Archaea;p__Halobacteriota;c__Halobacteria;o__Halobacteriales;f__Haloferacaceae;g__Halorubrum;s__	taxonomic classification defined by topology and ANI	topological placement and ANI have congruent species assignments	GCF_002286985.1, s__Halorubrum sp002286985, 95.0, 91.12, 0.74; GCF_000739595.1, s__Halorubrum halophilum, 95.0, 90.81, 0.72; GCF_004114995.1, s__Halorubrum sp004114995, 95.0, 90.54, 0.7; GCF_000337375.1, s__Halorubrum lipolyticum, 95.0, 90.48, 0.71; GCF_000337915.1, s__Halorubrum saccharovorum, 95.0, 90.45, 0.74; GCF_002727125.1, s__Halorubrum persicum, 95.0, 89.65, 0.7; GCF_000337355.1, s__Halor…	96.92	11	N/A	N/A	marRef/marDB	WGS
GCA_003990725.1	1	2743692	2743692	67.69	2743692	0.00	-	-	-	-	-	-	-	-	-	-	99.49	0.38	0	97.59	105.00	none	d__Archaea;p__Halobacteriota;c__Halobacteria;o__Halobacteriales;f__Haloferacaceae;g__Halorubrum;s__Halorubrum sp003990725	GCF_003990725.1	95.0	d__Archaea;p__Halobacteriota;c__Halobacteria;o__Halobacteriales;f__Haloferacaceae;g__Halorubrum;s__Halorubrum sp003990725	100.0	95.0	1.0	GCF_003990725.1	d__Archaea;p__Halobacteriota;c__Halobacteria;o__Halobacteriales;f__Haloferacaceae;g__Halorubrum;s__Halorubrum sp003990725	100.0	1.0	d__Archaea;p__Halobacteriota;c__Halobacteria;o__Halobacteriales;f__Haloferacaceae;g__Halorubrum;s__	taxonomic classification defined by topology and ANI	topological placement and ANI have congruent species assignments	GCF_000337375.1, s__Halorubrum lipolyticum, 95.0, 87.13, 0.79; GCF_000337355.1, s__Halorubrum kocurii, 95.0, 87.01, 0.79; GCF_000337915.1, s__Halorubrum saccharovorum, 95.0, 86.98, 0.75; GCF_004114995.1, s__Halorubrum sp004114995, 95.0, 86.96, 0.75; GCF_003781945.1, s__Halorubrum sp003781945, 95.0, 86.89, 0.76; GCF_002286985.1, s__Halorubrum sp002286985, 95.0, 86.84, 0.77; GCF_002727125.1, s__Hal…	97.46	11	N/A	N/A	marRef/marDB	WGS
GCA_002355655.1	3	2835595	3080199	68.63	2835595	0.00	-	-	-	-	-	-	-	-	-	-	99.38	0.51	0	96.83	104.26	none	d__Archaea;p__Halobacteriota;c__Halobacteria;o__Halobacteriales;f__Haloferacaceae;g__Halorubrum;s__Halorubrum trapanicum	GCF_002355655.1	95.0	d__Archaea;p__Halobacteriota;c__Halobacteria;o__Halobacteriales;f__Haloferacaceae;g__Halorubrum;s__Halorubrum trapanicum	100.0	95.0	1.0	GCF_002355655.1	d__Archaea;p__Halobacteriota;c__Halobacteria;o__Halobacteriales;f__Haloferacaceae;g__Halorubrum;s__Halorubrum trapanicum	100.0	1.0	d__Archaea;p__Halobacteriota;c__Halobacteria;o__Halobacteriales;f__Haloferacaceae;g__Halorubrum;s__	taxonomic classification defined by topology and ANI	topological placement and ANI have congruent species assignments	GCF_000296615.1, s__Halorubrum sp000296615, 95.0, 92.98, 0.84; GCF_003666015.1, s__Halorubrum sp003666015, 95.0, 92.68, 0.84; GCF_000337335.1, s__Halorubrum distributum, 95.0, 92.53, 0.81; GCF_900111935.1, s__Halorubrum sodomense, 95.0, 91.73, 0.82; GCF_000336875.1, s__Halorubrum californiense, 95.0, 91.01, 0.8; GCF_001280455.1, s__Halorubrum tropicale, 95.0, 90.83, 0.8; GCF_005435165.1, s__Halor…	96.88	11	N/A	N/A	marRef/marDB	WGS
GCA_003665955.1	156	678886	3430821	67.70	330128	0.00	-	-	-	-	-	-	-	-	-	-	99.19	1.94	0	89.49	95.84	none	d__Archaea;p__Halobacteriota;c__Halobacteria;o__Halobacteriales;f__Haloferacaceae;g__Halorubrum;s__Halorubrum tropicale	GCF_001280455.1	95.0	d__Archaea;p__Halobacteriota;c__Halobacteria;o__Halobacteriales;f__Haloferacaceae;g__Halorubrum;s__Halorubrum tropicale	98.11	95.0	0.83	GCF_001280455.1	d__Archaea;p__Halobacteriota;c__Halobacteria;o__Halobacteriales;f__Haloferacaceae;g__Halorubrum;s__Halorubrum tropicale	98.11	0.83	d__Archaea;p__Halobacteriota;c__Halobacteria;o__Halobacteriales;f__Haloferacaceae;g__Halorubrum;s__	taxonomic classification defined by topology and ANI	topological placement and ANI have congruent species assignments	GCF_003666015.1, s__Halorubrum sp003666015, 95.0, 91.07, 0.74; GCF_000337335.1, s__Halorubrum distributum, 95.0, 90.87, 0.77; GCF_002355655.1, s__Halorubrum trapanicum, 95.0, 90.78, 0.77; GCF_000296615.1, s__Halorubrum sp000296615, 95.0, 90.75, 0.76; GCF_900111935.1, s__Halorubrum sodomense, 95.0, 90.07, 0.78; GCF_005435165.1, s__Halorubrum sp005435165, 95.0, 90.06, 0.74; GCF_000336875.1, s__Halo…	95.88	11	N/A	N/A	marRef/marDB	WGS
GCA_003666025.1	43	1173186	3285791	68.86	541462	0.00	-	-	-	-	-	-	-	-	-	-	99.57	0.38	0	97.67	104.27	none	d__Archaea;p__Halobacteriota;c__Halobacteria;o__Halobacteriales;f__Haloferacaceae;g__Halorubrum;s__Halorubrum tropicale	GCF_001280455.1	95.0	d__Archaea;p__Halobacteriota;c__Halobacteria;o__Halobacteriales;f__Haloferacaceae;g__Halorubrum;s__Halorubrum tropicale	95.51	95.0	0.78	GCF_001280455.1	d__Archaea;p__Halobacteriota;c__Halobacteria;o__Halobacteriales;f__Haloferacaceae;g__Halorubrum;s__Halorubrum tropicale	95.51	0.78	d__Archaea;p__Halobacteriota;c__Halobacteria;o__Halobacteriales;f__Haloferacaceae;g__Halorubrum;s__	taxonomic classification defined by topology and ANI	topological placement and ANI have congruent species assignments	GCF_003666015.1, s__Halorubrum sp003666015, 95.0, 91.25, 0.81; GCF_000337335.1, s__Halorubrum distributum, 95.0, 91.24, 0.77; GCF_002355655.1, s__Halorubrum trapanicum, 95.0, 91.11, 0.8; GCF_000296615.1, s__Halorubrum sp000296615, 95.0, 91.05, 0.79; GCF_005435165.1, s__Halorubrum sp005435165, 95.0, 90.49, 0.77; GCF_900111935.1, s__Halorubrum sodomense, 95.0, 90.39, 0.81; GCF_000336875.1, s__Halor…	97.52	11	N/A	N/A	marRef/marDB	WGS
GCA_005435115.1	39	615408	3310784	68.42	158435	0.00	-	-	-	-	-	-	-	-	-	-	99.57	0.38	0	97.67	103.66	none	d__Archaea;p__Halobacteriota;c__Halobacteria;o__Halobacteriales;f__Haloferacaceae;g__Halorubrum;s__Halorubrum tropicale	GCF_001280455.1	95.0	d__Archaea;p__Halobacteriota;c__Halobacteria;o__Halobacteriales;f__Haloferacaceae;g__Halorubrum;s__Halorubrum tropicale	98.88	95.0	0.9	GCF_001280455.1	d__Archaea;p__Halobacteriota;c__Halobacteria;o__Halobacteriales;f__Haloferacaceae;g__Halorubrum;s__Halorubrum tropicale	98.88	0.9	d__Archaea;p__Halobacteriota;c__Halobacteria;o__Halobacteriales;f__Haloferacaceae;g__Halorubrum;s__	taxonomic classification defined by topology and ANI	topological placement and ANI have congruent species assignments	GCF_003666015.1, s__Halorubrum sp003666015, 95.0, 90.95, 0.76; GCF_000337335.1, s__Halorubrum distributum, 95.0, 90.85, 0.77; GCF_002355655.1, s__Halorubrum trapanicum, 95.0, 90.84, 0.79; GCF_000296615.1, s__Halorubrum sp000296615, 95.0, 90.61, 0.79; GCF_005435165.1, s__Halorubrum sp005435165, 95.0, 90.01, 0.75; GCF_900111935.1, s__Halorubrum sodomense, 95.0, 89.96, 0.79; GCF_000336875.1, s__Halo…	96.74	11	N/A	N/A	marRef/marDB	WGS
GCA_005435225.1	85	343327	3350548	68.07	142149	0.00	-	-	-	-	-	-	-	-	-	-	99.57	0.81	0	95.52	101.45	none	d__Archaea;p__Halobacteriota;c__Halobacteria;o__Halobacteriales;f__Haloferacaceae;g__Halorubrum;s__Halorubrum tropicale	GCF_001280455.1	95.0	d__Archaea;p__Halobacteriota;c__Halobacteria;o__Halobacteriales;f__Haloferacaceae;g__Halorubrum;s__Halorubrum tropicale	98.72	95.0	0.89	GCF_001280455.1	d__Archaea;p__Halobacteriota;c__Halobacteria;o__Halobacteriales;f__Haloferacaceae;g__Halorubrum;s__Halorubrum tropicale	98.72	0.89	d__Archaea;p__Halobacteriota;c__Halobacteria;o__Halobacteriales;f__Haloferacaceae;g__Halorubrum;s__	taxonomic classification defined by topology and ANI	topological placement and ANI have congruent species assignments	GCF_003666015.1, s__Halorubrum sp003666015, 95.0, 90.91, 0.77; GCF_000337335.1, s__Halorubrum distributum, 95.0, 90.89, 0.77; GCF_002355655.1, s__Halorubrum trapanicum, 95.0, 90.85, 0.78; GCF_000296615.1, s__Halorubrum sp000296615, 95.0, 90.66, 0.78; GCF_005435165.1, s__Halorubrum sp005435165, 95.0, 90.0, 0.76; GCF_900111935.1, s__Halorubrum sodomense, 95.0, 89.89, 0.79; GCF_000336875.1, s__Halor…	96.74	11	N/A	N/A	marRef/marDB	WGS
GCA_002906575.1	6	4250563	4973118	65.67	4250563	0.00	-	-	-	-	-	-	-	-	-	-	98.42	1.05	0	93.17	100.80	none	d__Archaea;p__Halobacteriota;c__Halobacteria;o__Halobacteriales;f__Haloferacaceae;g__Salinigranum;s__Salinigranum rubrum	GCF_002906575.1	95.0	d__Archaea;p__Halobacteriota;c__Halobacteria;o__Halobacteriales;f__Haloferacaceae;g__Salinigranum;s__Salinigranum rubrum	100.0	95.0	1.0	GCF_002906575.1	d__Archaea;p__Halobacteriota;c__Halobacteria;o__Halobacteriales;f__Haloferacaceae;g__Salinigranum;s__Salinigranum rubrum	100.0	1.0	d__Archaea;p__Halobacteriota;c__Halobacteria;o__Halobacteriales;f__Haloferacaceae;g__Salinigranum;s__	taxonomic classification defined by topology and ANI	topological placement and ANI have congruent species assignments	GCF_004916945.1, s__Salinigranum sp004916945, 95.0, 86.53, 0.66	91.32	11	N/A	N/A	marRef/marDB	WGS
GCA_900116205.1	16	1498774	4108147	61.45	1202185	0.00	-	-	-	-	-	-	-	-	-	-	99.2	0.4	0	97.20	104.20	none	d__Archaea;p__Halobacteriota;c__Halobacteria;o__Halobacteriales;f__Natrialbaceae;g__Halostagnicola;s__Halostagnicola kamekurae	GCF_900116205.1	95.0	d__Archaea;p__Halobacteriota;c__Halobacteria;o__Halobacteriales;f__Natrialbaceae;g__Halostagnicola;s__Halostagnicola kamekurae	100.0	95.0	1.0	GCF_900116205.1	d__Archaea;p__Halobacteriota;c__Halobacteria;o__Halobacteriales;f__Natrialbaceae;g__Halostagnicola;s__Halostagnicola kamekurae	100.0	1.0	d__Archaea;p__Halobacteriota;c__Halobacteria;o__Halobacteriales;f__Natrialbaceae;g__Halostagnicola;s__	taxonomic classification defined by topology and ANI	topological placement and ANI have congruent species assignments	GCF_000691505.1, s__Halostagnicola sp000691505, 95.0, 92.24, 0.77; GCF_000517625.1, s__Halostagnicola larsenii, 95.0, 87.57, 0.71	97.37	11	N/A	N/A	marRef/marDB	WGS
GCA_000691505.2	24	712144	3177976	60.78	262614	1.26	-	-	-	-	-	-	-	-	-	-	87.74	1.1	80	82.24	88.48	none	d__Archaea;p__Halobacteriota;c__Halobacteria;o__Halobacteriales;f__Natrialbaceae;g__Halostagnicola;s__Halostagnicola sp000691505	GCF_000691505.1	95.0	d__Archaea;p__Halobacteriota;c__Halobacteria;o__Halobacteriales;f__Natrialbaceae;g__Halostagnicola;s__Halostagnicola sp000691505	100.0	95.0	1.0	GCF_000691505.1	d__Archaea;p__Halobacteriota;c__Halobacteria;o__Halobacteriales;f__Natrialbaceae;g__Halostagnicola;s__Halostagnicola sp000691505	100.0	1.0	d__Archaea;p__Halobacteriota;c__Halobacteria;o__Halobacteriales;f__Natrialbaceae;g__Halostagnicola;s__	taxonomic classification defined by topology and ANI	topological placement and ANI have congruent species assignments	GCF_900116205.1, s__Halostagnicola kamekurae, 95.0, 92.24, 0.77; GCF_000517625.1, s__Halostagnicola larsenii, 95.0, 87.7, 0.69	88.47	11	N/A	N/A	marRef/marDB	WGS
GCA_000337555.1	46	408357	4403302	62.39	174934	2.07	-	-	-	-	-	-	-	-	-	-	99.11	1.57	0	91.26	97.30	none	d__Archaea;p__Halobacteriota;c__Halobacteria;o__Halobacteriales;f__Natrialbaceae;g__Natrialba;s__Natrialba asiatica	GCF_000337555.1	95.0	d__Archaea;p__Halobacteriota;c__Halobacteria;o__Halobacteriales;f__Natrialbaceae;g__Natrialba;s__Natrialba asiatica	100.0	95.0	1.0	GCF_000337555.1	d__Archaea;p__Halobacteriota;c__Halobacteria;o__Halobacteriales;f__Natrialbaceae;g__Natrialba;s__Natrialba asiatica	100.0	1.0	d__Archaea;p__Halobacteriota;c__Halobacteria;o__Halobacteriales;f__Natrialbaceae;g__Natrialba;s__	taxonomic classification defined by topology and ANI	topological placement and ANI have congruent species assignments	GCF_000337595.1, s__Natrialba taiwanensis, 95.42, 93.98, 0.82; GCF_000337535.1, s__Natrialba aegyptia, 95.42, 93.96, 0.84; GCF_000337575.1, s__Natrialba hulunbeirensis, 95.0, 82.03, 0.58; GCF_001861355.1, s__Natrialba sp001861355, 95.0, 81.96, 0.57; GCF_000025625.1, s__Natrialba magadii, 95.0, 81.75, 0.53; GCF_000337135.1, s__Natrialba chahannaoensis, 95.0, 81.43, 0.54	95.75	11	N/A	N/A	marRef/marDB	WGS
GCA_900110865.1	11	1104701	4857017	64.98	865606	90.34	-	-	-	-	-	-	-	-	-	-	99.87	0.79	33.33	95.92	102.76	none	d__Archaea;p__Halobacteriota;c__Halobacteria;o__Halobacteriales;f__Natrialbaceae;g__Natrinema;s__Natrinema salaciae	GCF_900110865.1	95.0	d__Archaea;p__Halobacteriota;c__Halobacteria;o__Halobacteriales;f__Natrialbaceae;g__Natrinema;s__Natrinema salaciae	100.0	95.0	1.0	GCF_900110865.1	d__Archaea;p__Halobacteriota;c__Halobacteria;o__Halobacteriales;f__Natrialbaceae;g__Natrinema;s__Natrinema salaciae	100.0	1.0	d__Archaea;p__Halobacteriota;c__Halobacteria;o__Halobacteriales;f__Natrialbaceae;g__Natrinema;s__	taxonomic classification defined by topology and ANI	topological placement and ANI have congruent species assignments	GCF_005576615.1, s__Natrinema versiforme_A, 95.0, 85.36, 0.65; GCF_000337195.1, s__Natrinema versiforme, 95.0, 85.08, 0.71; GCF_002494345.1, s__Natrinema ejinorense, 95.0, 84.87, 0.7; GCF_000731985.1, s__Natrinema altunense, 95.0, 84.67, 0.77; GCF_002572525.1, s__Natrinema sp002572525, 95.0, 84.5, 0.63; GCF_000337615.1, s__Natrinema pallidum, 95.0, 84.42, 0.71; GCF_000690595.1, s__Natrinema mahii…	97.68	11	N/A	N/A	marRef/marDB	WGS
GCA_002572525.1	9	4087412	5058058	62.27	4087412	0.00	-	-	-	-	-	-	-	-	-	-	99.35	0.6	0	96.35	103.96	none	d__Archaea;p__Halobacteriota;c__Halobacteria;o__Halobacteriales;f__Natrialbaceae;g__Natrinema;s__Natrinema sp002572525	GCF_002572525.1	95.0	d__Archaea;p__Halobacteriota;c__Halobacteria;o__Halobacteriales;f__Natrialbaceae;g__Natrinema;s__Natrinema sp002572525	100.0	95.0	0.99	GCF_002572525.1	d__Archaea;p__Halobacteriota;c__Halobacteria;o__Halobacteriales;f__Natrialbaceae;g__Natrinema;s__Natrinema sp002572525	100.0	0.99	d__Archaea;p__Halobacteriota;c__Halobacteria;o__Halobacteriales;f__Natrialbaceae;g__Natrinema;s__	taxonomic classification defined by topology and ANI	topological placement and ANI have congruent species assignments	GCF_005576615.1, s__Natrinema versiforme_A, 95.0, 84.97, 0.65; GCF_000337195.1, s__Natrinema versiforme, 95.0, 84.61, 0.7; GCF_900110865.1, s__Natrinema salaciae, 95.0, 84.5, 0.63; GCF_001953745.1, s__Natrinema saccharevitans, 95.0, 84.0, 0.69; GCF_000731985.1, s__Natrinema altunense, 95.0, 83.96, 0.69; GCF_000690595.1, s__Natrinema mahii, 95.0, 83.95, 0.72; GCF_002494345.1, s__Natrinema ejinoren…	97.76	11	N/A	N/A	marRef/marDB	WGS
GCA_003675855.1	17	655689	3735525	67.23	375332	0.00	-	-	-	-	-	-	-	-	-	-	99.07	0.2	0	98.07	104.49	none	d__Archaea;p__Halobacteriota;c__Halobacteria;o__Halobacteriales;f__QS-9-68-17;g__Halostella;s__Halostella salina	GCF_003675855.1	95.0	d__Archaea;p__Halobacteriota;c__Halobacteria;o__Halobacteriales;f__QS-9-68-17;g__Halostella;s__Halostella salina	100.0	95.0	1.0	GCF_003675855.1	d__Archaea;p__Halobacteriota;c__Halobacteria;o__Halobacteriales;f__QS-9-68-17;g__Halostella;s__Halostella salina	100.0	1.0	d__Archaea;p__Halobacteriota;c__Halobacteria;o__Halobacteriales;f__QS-9-68-17;g__Halostella;s__	taxonomic classification defined by topology and ANI	topological placement and ANI have congruent species assignments	GCF_004785955.1, s__Halostella sp004785955, 95.0, 88.49, 0.73; GCF_003675875.1, s__Halostella sp003675875, 95.0, 83.67, 0.62; GCA_003023565.1, s__Halostella sp003023565, 95.0, 83.06, 0.67; GCF_005954745.1, s__Halostella sp005954745, 95.0, 81.45, 0.56	97.72	11	N/A	N/A	marRef/marDB	WGS
3300027580_27	78	95825	1862197	62.05	44962	0.00	f__Halobacteriaceae (UID85)	51	395	250	45	345	5	0	0	0	87.59	1.60	0.00	79.59	84.95	species	d__Archaea;p__Halobacteriota;c__Halobacteria;o__Halobacteriales;f__Salinarchaeaceae;g__Salinarchaeum;s__	N/A	N/A	N/A	N/A	95.0	N/A	GCF_000403645.1	d__Archaea;p__Halobacteriota;c__Halobacteria;o__Halobacteriales;f__Salinarchaeaceae;g__Salinarchaeum;s__Salinarchaeum sp000403645	76.92	0.18	d__Archaea;p__Halobacteriota;c__Halobacteria;o__Halobacteriales;f__;g__;s__	taxonomic classification defined by topology and ANI	N/A	N/A	90.28	11	0.8952663148691328	N/A	Nayfach_et_al_2020_Nat_Biotech	MAG
TARA_RED_MAG_00018	22	191797	1103886	40.26	86016	0.00	p__Euryarchaeota (UID54)	90	234	153	18	216	0	0	0	0	89.05	0.00	0.00	89.05	94.73	species	d__Archaea;p__Halobacteriota;c__Halobacteria;o__Halobacteriales;f__UBA12382;g__UBA12382;s__	N/A	N/A	N/A	N/A	95.0	N/A	GCA_002503845.1	d__Archaea;p__Halobacteriota;c__Halobacteria;o__Halobacteriales;f__UBA12382;g__UBA12382;s__UBA12382 sp002503845	79.84	0.63	d__Archaea;p__Halobacteriota;c__Halobacteria;o__Halobacteriales;f__;g__;s__	taxonomic classification defined by topology and ANI	N/A	N/A	93.95	11	0.9230793020012156	N/A	Delmont_et_al_2018_Nat_Micro	MAG
3300009703_96	117	24078	690123	41.54	6165	0.00	p__Euryarchaeota (UID54)	90	234	153	94	139	1	0	0	0	56.73	0.05	0.00	56.48	60.84	species	d__Archaea;p__Halobacteriota;c__Halobacteria;o__Halobacteriales;f__UBA12382;g__UBA12382;s__	N/A	N/A	N/A	N/A	95.0	N/A	GCA_002503845.1	d__Archaea;p__Halobacteriota;c__Halobacteria;o__Halobacteriales;f__UBA12382;g__UBA12382;s__UBA12382 sp002503845	91.92	0.96	d__Archaea;p__Halobacteriota;c__Halobacteria;o__Halobacteriales;f__;g__;s__	taxonomic classification defined by topology and ANI	N/A	N/A	58.53	11	0.9825466207467208	Genome not assigned to closest species as it falls outside its pre-defined ANI radius	Nayfach_et_al_2020_Nat_Biotech	MAG
3300024344_58	121	20534	815254	41.79	7535	0.00	p__Euryarchaeota (UID54)	90	234	153	88	146	0	0	0	0	62.54	0.00	0.00	62.54	67.00	species	d__Archaea;p__Halobacteriota;c__Halobacteria;o__Halobacteriales;f__UBA12382;g__UBA12382;s__	N/A	N/A	N/A	N/A	95.0	N/A	GCA_002503845.1	d__Archaea;p__Halobacteriota;c__Halobacteria;o__Halobacteriales;f__UBA12382;g__UBA12382;s__UBA12382 sp002503845	92.1	0.93	d__Archaea;p__Halobacteriota;c__Halobacteria;o__Halobacteriales;f__;g__;s__	taxonomic classification defined by topology and ANI	N/A	N/A	71.29	11	0.9851538235645256	Genome not assigned to closest species as it falls outside its pre-defined ANI radius	Nayfach_et_al_2020_Nat_Biotech	MAG
3300027838_72	100	73842	1089901	38.12	13410	0.00	p__Euryarchaeota (UID54)	90	234	153	56	177	1	0	0	0	83.93	0.05	100.00	83.68	88.43	species	d__Archaea;p__Halobacteriota;c__Halobacteria;o__Halobacteriales;f__UBA12382;g__UBA12382;s__	N/A	N/A	N/A	N/A	95.0	N/A	GCA_002503845.1	d__Archaea;p__Halobacteriota;c__Halobacteria;o__Halobacteriales;f__UBA12382;g__UBA12382;s__UBA12382 sp002503845	77.22	0.2	d__Archaea;p__Halobacteriota;c__Halobacteria;o__Halobacteriales;f__;g__;s__	taxonomic classification defined by topology and ANI	N/A	N/A	69.48	11	0.8450198997611437	N/A	Nayfach_et_al_2020_Nat_Biotech	MAG
3300027839_94	21	197663	1112894	38.36	108441	0.00	p__Euryarchaeota (UID54)	90	234	153	28	206	0	0	0	0	84.31	0.00	0.00	84.31	90.11	species	d__Archaea;p__Halobacteriota;c__Halobacteria;o__Halobacteriales;f__UBA12382;g__UBA12382;s__	N/A	N/A	N/A	N/A	95.0	N/A	GCA_002503845.1	d__Archaea;p__Halobacteriota;c__Halobacteria;o__Halobacteriales;f__UBA12382;g__UBA12382;s__UBA12382 sp002503845	77.82	0.24	d__Archaea;p__Halobacteriota;c__Halobacteria;o__Halobacteriales;f__;g__;s__	taxonomic classification defined by topology and ANI	N/A	N/A	89.36	11	0.8509051315984728	N/A	Nayfach_et_al_2020_Nat_Biotech	MAG
3300027844_92	29	182426	1128721	38.36	111118	0.00	p__Euryarchaeota (UID54)	90	234	153	22	208	4	0	0	0	88.89	0.62	50.00	85.79	91.60	species	d__Archaea;p__Halobacteriota;c__Halobacteria;o__Halobacteriales;f__UBA12382;g__UBA12382;s__	N/A	N/A	N/A	N/A	95.0	N/A	GCA_002503845.1	d__Archaea;p__Halobacteriota;c__Halobacteria;o__Halobacteriales;f__UBA12382;g__UBA12382;s__UBA12382 sp002503845	77.58	0.24	d__Archaea;p__Halobacteriota;c__Halobacteria;o__Halobacteriales;f__;g__;s__	taxonomic classification defined by topology and ANI	N/A	N/A	87.02	11	0.8504711418411027	N/A	Nayfach_et_al_2020_Nat_Biotech	MAG
3300027847_106	21	127156	771591	38.46	79500	0.00	p__Euryarchaeota (UID54)	90	234	153	71	163	0	0	0	0	62.09	0.00	0.00	62.09	67.73	species	d__Archaea;p__Halobacteriota;c__Halobacteria;o__Halobacteriales;f__UBA12382;g__UBA12382;s__	N/A	N/A	N/A	N/A	95.0	N/A	GCA_002503845.1	d__Archaea;p__Halobacteriota;c__Halobacteria;o__Halobacteriales;f__UBA12382;g__UBA12382;s__UBA12382 sp002503845	77.48	0.22	d__Archaea;p__Halobacteriota;c__Halobacteria;o__Halobacteriales;f__;g__;s__	taxonomic classification defined by topology and ANI	N/A	N/A	66.14	11	0.8496118079970113	N/A	Nayfach_et_al_2020_Nat_Biotech	MAG
TARA_RED_MAG_00021	68	103915	1185789	41.64	33596	0.00	p__Euryarchaeota (UID54)	90	234	153	8	224	2	0	0	0	95.59	1.31	50.00	89.04	94.25	none	d__Archaea;p__Halobacteriota;c__Halobacteria;o__Halobacteriales;f__UBA12382;g__UBA12382;s__UBA12382 sp002503845	GCA_002503845.1	95.0	d__Archaea;p__Halobacteriota;c__Halobacteria;o__Halobacteriales;f__UBA12382;g__UBA12382;s__UBA12382 sp002503845	97.1	95.0	0.89	GCA_002503845.1	d__Archaea;p__Halobacteriota;c__Halobacteria;o__Halobacteriales;f__UBA12382;g__UBA12382;s__UBA12382 sp002503845	97.1	0.89	d__Archaea;p__Halobacteriota;c__Halobacteria;o__Halobacteriales;f__;g__;s__	taxonomic classification defined by topology and ANI	topological placement and ANI have congruent species assignments	N/A	92.74	11	N/A	N/A	Delmont_et_al_2018_Nat_Micro	MAG
3300020473_48	17	191133	1132860	41.57	86701	0.00	p__Euryarchaeota (UID54)	90	234	153	16	218	0	0	0	0	90.36	0.00	0.00	90.36	96.05	none	d__Archaea;p__Halobacteriota;c__Halobacteria;o__Halobacteriales;f__UBA12382;g__UBA12382;s__UBA12382 sp002503845	GCA_002503845.1	95.0	d__Archaea;p__Halobacteriota;c__Halobacteria;o__Halobacteriales;f__UBA12382;g__UBA12382;s__UBA12382 sp002503845	99.97	95.0	0.98	GCA_002503845.1	d__Archaea;p__Halobacteriota;c__Halobacteria;o__Halobacteriales;f__UBA12382;g__UBA12382;s__UBA12382 sp002503845	99.97	0.98	d__Archaea;p__Halobacteriota;c__Halobacteria;o__Halobacteriales;f__;g__;s__	taxonomic classification defined by topology and ANI	topological placement and ANI have congruent species assignments	N/A	95.28	11	N/A	N/A	Nayfach_et_al_2020_Nat_Biotech	MAG
GCA_002496825.1	16	193884	1123545	41.55	87615	365.90	-	-	-	-	-	-	-	-	-	-	88.11	0	0	88.11	93.80	none	d__Archaea;p__Halobacteriota;c__Halobacteria;o__Halobacteriales;f__UBA12382;g__UBA12382;s__UBA12382 sp002503845	GCA_002503845.1	95.0	d__Archaea;p__Halobacteriota;c__Halobacteria;o__Halobacteriales;f__UBA12382;g__UBA12382;s__UBA12382 sp002503845	99.98	95.0	0.97	GCA_002503845.1	d__Archaea;p__Halobacteriota;c__Halobacteria;o__Halobacteriales;f__UBA12382;g__UBA12382;s__UBA12382 sp002503845	99.98	0.97	d__Archaea;p__Halobacteriota;c__Halobacteria;o__Halobacteriales;f__;g__;s__	taxonomic classification defined by topology and ANI	topological placement and ANI have congruent species assignments	N/A	87.96	11	N/A	N/A	marRef/marDB	MAG
GCA_002503845.1	16	258239	1130095	41.54	98342	375.54	-	-	-	-	-	-	-	-	-	-	89.24	0	0	89.24	94.99	none	d__Archaea;p__Halobacteriota;c__Halobacteria;o__Halobacteriales;f__UBA12382;g__UBA12382;s__UBA12382 sp002503845	GCA_002503845.1	95.0	d__Archaea;p__Halobacteriota;c__Halobacteria;o__Halobacteriales;f__UBA12382;g__UBA12382;s__UBA12382 sp002503845	100.0	95.0	1.0	GCA_002503845.1	d__Archaea;p__Halobacteriota;c__Halobacteria;o__Halobacteriales;f__UBA12382;g__UBA12382;s__UBA12382 sp002503845	100.0	1.0	d__Archaea;p__Halobacteriota;c__Halobacteria;o__Halobacteriales;f__;g__;s__	taxonomic classification defined by topology and ANI	topological placement and ANI have congruent species assignments	N/A	93.66	11	N/A	N/A	marRef/marDB	MAG
GCA_002496675.1	29	167186	1141234	41.50	64486	520.84	-	-	-	-	-	-	-	-	-	-	88.76	0	0	88.76	94.30	none	d__Archaea;p__Halobacteriota;c__Halobacteria;o__Halobacteriales;f__UBA12382;g__UBA12382;s__UBA12382 sp002503845	GCA_002503845.1	95.0	d__Archaea;p__Halobacteriota;c__Halobacteria;o__Halobacteriales;f__UBA12382;g__UBA12382;s__UBA12382 sp002503845	99.96	95.0	0.97	GCA_002503845.1	d__Archaea;p__Halobacteriota;c__Halobacteria;o__Halobacteriales;f__UBA12382;g__UBA12382;s__UBA12382 sp002503845	99.96	0.97	d__Archaea;p__Halobacteriota;c__Halobacteria;o__Halobacteriales;f__;g__;s__	taxonomic classification defined by topology and ANI	topological placement and ANI have congruent species assignments	N/A	88.23	11	N/A	N/A	marRef/marDB	MAG
3300027852_63	240	29084	1640357	43.53	7541	0.00	p__Euryarchaeota (UID49)	95	228	153	32	191	5	0	0	0	84.29	2.31	20.00	72.74	77.20	order	d__Archaea;p__Halobacteriota;c__Methanocellia;o__;f__;g__;s__	N/A	N/A	N/A	N/A	N/A	N/A	N/A	N/A	N/A	N/A	d__Archaea;p__Halobacteriota;c__;o__;f__;g__;s__	taxonomic novelty determined using RED	N/A	N/A	83.7	11	0.3798861622304161	N/A	Nayfach_et_al_2020_Nat_Biotech	MAG
2077657014_1	142	17119	756755	43.68	5492	0.13	p__Euryarchaeota (UID49)	95	228	153	85	141	2	0	0	0	58.37	0.98	50.00	53.47	57.78	none	d__Archaea;p__Halobacteriota;c__Methanoliparia;o__Methanoliparales;f__Methanoliparaceae;g__Methanolliviera;s__Methanolliviera hydrocarbonicum	GCA_004212085.1	95.0	d__Archaea;p__Halobacteriota;c__Methanoliparia;o__Methanoliparales;f__Methanoliparaceae;g__Methanolliviera;s__Methanolliviera hydrocarbonicum	98.49	95.0	0.93	GCA_004212085.1	d__Archaea;p__Halobacteriota;c__Methanoliparia;o__Methanoliparales;f__Methanoliparaceae;g__Methanolliviera;s__Methanolliviera hydrocarbonicum	98.49	0.93	d__Archaea;p__Halobacteriota;c__Methanoliparia;o__Methanoliparales;f__Methanoliparaceae;g__;s__	taxonomic classification defined by topology and ANI	topological placement and ANI have congruent species assignments	N/A	52.09	11	N/A	N/A	Nayfach_et_al_2020_Nat_Biotech	MAG
2084038021_3	182	14700	879935	43.95	5050	0.11	p__Euryarchaeota (UID49)	95	228	153	88	138	2	0	0	0	62.26	1.31	50.00	55.71	59.97	none	d__Archaea;p__Halobacteriota;c__Methanoliparia;o__Methanoliparales;f__Methanoliparaceae;g__Methanolliviera;s__Methanolliviera hydrocarbonicum	GCA_004212085.1	95.0	d__Archaea;p__Halobacteriota;c__Methanoliparia;o__Methanoliparales;f__Methanoliparaceae;g__Methanolliviera;s__Methanolliviera hydrocarbonicum	98.03	95.0	0.88	GCA_004212085.1	d__Archaea;p__Halobacteriota;c__Methanoliparia;o__Methanoliparales;f__Methanoliparaceae;g__Methanolliviera;s__Methanolliviera hydrocarbonicum	98.03	0.88	d__Archaea;p__Halobacteriota;c__Methanoliparia;o__Methanoliparales;f__Methanoliparaceae;g__;s__	taxonomic classification defined by topology and ANI	topological placement and ANI have congruent species assignments	N/A	59.29	11	N/A	N/A	Nayfach_et_al_2020_Nat_Biotech	MAG
3300027742_39	184	43476	1308239	43.76	8096	0.00	p__Euryarchaeota (UID49)	95	228	153	32	195	1	0	0	0	83.23	0.65	0.00	79.98	84.48	none	d__Archaea;p__Halobacteriota;c__Methanoliparia;o__Methanoliparales;f__Methanoliparaceae;g__Methanolliviera;s__Methanolliviera hydrocarbonicum	GCA_004212085.1	95.0	d__Archaea;p__Halobacteriota;c__Methanoliparia;o__Methanoliparales;f__Methanoliparaceae;g__Methanolliviera;s__Methanolliviera hydrocarbonicum	99.06	95.0	0.87	GCA_004212085.1	d__Archaea;p__Halobacteriota;c__Methanoliparia;o__Methanoliparales;f__Methanoliparaceae;g__Methanolliviera;s__Methanolliviera hydrocarbonicum	99.06	0.87	d__Archaea;p__Halobacteriota;c__Methanoliparia;o__Methanoliparales;f__Methanoliparaceae;g__;s__	taxonomic classification defined by topology and ANI	topological placement and ANI have congruent species assignments	N/A	81.3	11	N/A	N/A	Nayfach_et_al_2020_Nat_Biotech	MAG
3300027852_113	127	23243	732606	43.77	5869	0.00	p__Euryarchaeota (UID49)	95	228	153	55	172	1	0	0	0	68.50	0.65	0.00	65.25	69.59	none	d__Archaea;p__Halobacteriota;c__Methanoliparia;o__Methanoliparales;f__Methanoliparaceae;g__Methanolliviera;s__Methanolliviera hydrocarbonicum	GCA_004212085.1	95.0	d__Archaea;p__Halobacteriota;c__Methanoliparia;o__Methanoliparales;f__Methanoliparaceae;g__Methanolliviera;s__Methanolliviera hydrocarbonicum	98.27	95.0	0.92	GCA_004212085.1	d__Archaea;p__Halobacteriota;c__Methanoliparia;o__Methanoliparales;f__Methanoliparaceae;g__Methanolliviera;s__Methanolliviera hydrocarbonicum	98.27	0.92	d__Archaea;p__Halobacteriota;c__Methanoliparia;o__Methanoliparales;f__Methanoliparaceae;g__;s__	taxonomic classification defined by topology and ANI	topological placement and ANI have congruent species assignments	N/A	72.4	11	N/A	N/A	Nayfach_et_al_2020_Nat_Biotech	MAG
3300027858_83	122	12330	582485	43.08	4731	0.00	p__Euryarchaeota (UID49)	95	228	153	106	121	1	0	0	0	53.49	0.65	0.00	50.24	54.47	none	d__Archaea;p__Halobacteriota;c__Methanoliparia;o__Methanoliparales;f__Methanoliparaceae;g__Methanolliviera;s__Methanolliviera hydrocarbonicum	GCA_004212085.1	95.0	d__Archaea;p__Halobacteriota;c__Methanoliparia;o__Methanoliparales;f__Methanoliparaceae;g__Methanolliviera;s__Methanolliviera hydrocarbonicum	98.22	95.0	0.96	GCA_004212085.1	d__Archaea;p__Halobacteriota;c__Methanoliparia;o__Methanoliparales;f__Methanoliparaceae;g__Methanolliviera;s__Methanolliviera hydrocarbonicum	98.22	0.96	d__Archaea;p__Halobacteriota;c__Methanoliparia;o__Methanoliparales;f__Methanoliparaceae;g__;s__	taxonomic classification defined by topology and ANI	topological placement and ANI have congruent species assignments	N/A	55.41	11	N/A	N/A	Nayfach_et_al_2020_Nat_Biotech	MAG
GCA_000015825.1	1	2478101	2478101	62.06	2478101	0.24	-	-	-	-	-	-	-	-	-	-	99.35	1.31	92.86	92.80	100.16	none	d__Archaea;p__Halobacteriota;c__Methanomicrobia;o__Methanomicrobiales;f__Methanoculleaceae;g__Methanoculleus;s__Methanoculleus marisnigri	GCF_000015825.1	95.0	d__Archaea;p__Halobacteriota;c__Methanomicrobia;o__Methanomicrobiales;f__Methanoculleaceae;g__Methanoculleus;s__Methanoculleus marisnigri	100.0	95.0	1.0	GCF_000015825.1	d__Archaea;p__Halobacteriota;c__Methanomicrobia;o__Methanomicrobiales;f__Methanoculleaceae;g__Methanoculleus;s__Methanoculleus marisnigri	100.0	1.0	d__Archaea;p__Halobacteriota;c__Methanomicrobia;o__Methanomicrobiales;f__Methanoculleaceae;g__Methanoculleus;s__	taxonomic classification defined by topology and ANI	topological placement and ANI have congruent species assignments	GCF_000691865.1, s__Methanoculleus sp000691865, 95.0, 94.64, 0.9; GCF_001017125.1, s__Methanoculleus sediminis, 95.0, 93.12, 0.88; GCF_001602375.1, s__Methanoculleus horonobensis, 95.0, 92.6, 0.86; GCF_900095385.1, s__Methanoculleus chikugoensis_A, 95.0, 90.46, 0.83; GCA_001315965.1, s__Methanoculleus chikugoensis, 95.0, 89.7, 0.78; GCA_002498065.1, s__Methanoculleus sp002498065, 95.0, 89.28, 0.8…	95.26	11	N/A	N/A	marRef/marDB	WGS
GCA_001017125.1	11	944906	2488474	62.33	565325	53.97	-	-	-	-	-	-	-	-	-	-	99.02	0.65	0	95.77	102.39	none	d__Archaea;p__Halobacteriota;c__Methanomicrobia;o__Methanomicrobiales;f__Methanoculleaceae;g__Methanoculleus;s__Methanoculleus sediminis	GCF_001017125.1	95.0	d__Archaea;p__Halobacteriota;c__Methanomicrobia;o__Methanomicrobiales;f__Methanoculleaceae;g__Methanoculleus;s__Methanoculleus sediminis	100.0	95.0	1.0	GCF_001017125.1	d__Archaea;p__Halobacteriota;c__Methanomicrobia;o__Methanomicrobiales;f__Methanoculleaceae;g__Methanoculleus;s__Methanoculleus sediminis	100.0	1.0	d__Archaea;p__Halobacteriota;c__Methanomicrobia;o__Methanomicrobiales;f__Methanoculleaceae;g__Methanoculleus;s__	taxonomic classification defined by topology and ANI	topological placement and ANI have congruent species assignments	GCF_000015825.1, s__Methanoculleus marisnigri, 95.0, 93.12, 0.88; GCF_000691865.1, s__Methanoculleus sp000691865, 95.0, 92.94, 0.88; GCF_001602375.1, s__Methanoculleus horonobensis, 95.0, 91.65, 0.86; GCF_900095385.1, s__Methanoculleus chikugoensis_A, 95.0, 90.7, 0.83; GCA_001315965.1, s__Methanoculleus chikugoensis, 95.0, 89.86, 0.78; GCA_002498065.1, s__Methanoculleus sp002498065, 95.0, 89.02, …	96.64	11	N/A	N/A	marRef/marDB	WGS
GCA_000691865.1	304	135061	2541499	61.44	27533	0.47	-	-	-	-	-	-	-	-	-	-	98.47	2.88	88.89	84.07	89.18	none	d__Archaea;p__Halobacteriota;c__Methanomicrobia;o__Methanomicrobiales;f__Methanoculleaceae;g__Methanoculleus;s__Methanoculleus sp000691865	GCF_000691865.1	95.0	d__Archaea;p__Halobacteriota;c__Methanomicrobia;o__Methanomicrobiales;f__Methanoculleaceae;g__Methanoculleus;s__Methanoculleus sp000691865	100.0	95.0	0.99	GCF_000691865.1	d__Archaea;p__Halobacteriota;c__Methanomicrobia;o__Methanomicrobiales;f__Methanoculleaceae;g__Methanoculleus;s__Methanoculleus sp000691865	100.0	0.99	d__Archaea;p__Halobacteriota;c__Methanomicrobia;o__Methanomicrobiales;f__Methanoculleaceae;g__Methanoculleus;s__	taxonomic classification defined by topology and ANI	topological placement and ANI have congruent species assignments	GCF_000015825.1, s__Methanoculleus marisnigri, 95.0, 94.64, 0.9; GCF_001017125.1, s__Methanoculleus sediminis, 95.0, 92.94, 0.88; GCF_001602375.1, s__Methanoculleus horonobensis, 95.0, 91.64, 0.88; GCF_900095385.1, s__Methanoculleus chikugoensis_A, 95.0, 90.54, 0.86; GCA_001315965.1, s__Methanoculleus chikugoensis, 95.0, 89.67, 0.74; GCA_002498065.1, s__Methanoculleus sp002498065, 95.0, 89.59, 0.…	92.33	11	N/A	N/A	marRef/marDB	WGS
GCA_002498065.1	121	91087	2408700	62.35	29614	800.22	-	-	-	-	-	-	-	-	-	-	97.58	0.65	0	94.33	99.48	none	d__Archaea;p__Halobacteriota;c__Methanomicrobia;o__Methanomicrobiales;f__Methanoculleaceae;g__Methanoculleus;s__Methanoculleus sp002498065	GCA_002498065.1	95.0	d__Archaea;p__Halobacteriota;c__Methanomicrobia;o__Methanomicrobiales;f__Methanoculleaceae;g__Methanoculleus;s__Methanoculleus sp002498065	100.0	95.0	0.99	GCA_002498065.1	d__Archaea;p__Halobacteriota;c__Methanomicrobia;o__Methanomicrobiales;f__Methanoculleaceae;g__Methanoculleus;s__Methanoculleus sp002498065	100.0	0.99	d__Archaea;p__Halobacteriota;c__Methanomicrobia;o__Methanomicrobiales;f__Methanoculleaceae;g__Methanoculleus;s__	taxonomic classification defined by topology and ANI	topological placement and ANI have congruent species assignments	GCF_000691865.1, s__Methanoculleus sp000691865, 95.0, 89.59, 0.79; GCA_002839575.1, s__Methanoculleus sp002839575, 95.0, 89.51, 0.72; GCF_000015825.1, s__Methanoculleus marisnigri, 95.0, 89.28, 0.84; GCF_001017125.1, s__Methanoculleus sediminis, 95.0, 89.02, 0.83; GCF_001602375.1, s__Methanoculleus horonobensis, 95.0, 88.14, 0.81; GCF_900095385.1, s__Methanoculleus chikugoensis_A, 95.0, 87.93, 0.…	94.95	11	N/A	N/A	marRef/marDB	MAG
GCA_004102725.1	10	1210448	2750030	59.97	939805	12.65	-	-	-	-	-	-	-	-	-	-	99.02	0.65	0	95.77	102.65	none	d__Archaea;p__Halobacteriota;c__Methanomicrobia;o__Methanomicrobiales;f__Methanoculleaceae;g__Methanoculleus_A;s__Methanoculleus_A taiwanensis	GCF_004102725.1	95.0	d__Archaea;p__Halobacteriota;c__Methanomicrobia;o__Methanomicrobiales;f__Methanoculleaceae;g__Methanoculleus_A;s__Methanoculleus_A taiwanensis	100.0	95.0	1.0	GCF_004102725.1	d__Archaea;p__Halobacteriota;c__Methanomicrobia;o__Methanomicrobiales;f__Methanoculleaceae;g__Methanoculleus_A;s__Methanoculleus_A taiwanensis	100.0	1.0	d__Archaea;p__Halobacteriota;c__Methanomicrobia;o__Methanomicrobiales;f__Methanoculleaceae;g__;s__	taxonomic classification defined by topology and ANI	topological placement and ANI have congruent species assignments	N/A	94.73	11	N/A	N/A	marRef/marDB	WGS
GCA_002503105.1	98	91156	1617645	63.00	22843	828.74	-	-	-	-	-	-	-	-	-	-	94.12	0.65	0	90.87	95.89	none	d__Archaea;p__Halobacteriota;c__Methanomicrobia;o__Methanomicrobiales;f__Methanoculleaceae;g__UBA206;s__UBA206 sp002503105	GCA_002503105.1	95.0	d__Archaea;p__Halobacteriota;c__Methanomicrobia;o__Methanomicrobiales;f__Methanoculleaceae;g__UBA206;s__UBA206 sp002503105	100.0	95.0	0.99	GCA_002503105.1	d__Archaea;p__Halobacteriota;c__Methanomicrobia;o__Methanomicrobiales;f__Methanoculleaceae;g__UBA206;s__UBA206 sp002503105	100.0	0.99	d__Archaea;p__Halobacteriota;c__Methanomicrobia;o__Methanomicrobiales;f__Methanoculleaceae;g__;s__	taxonomic classification defined by topology and ANI	topological placement and ANI have congruent species assignments	N/A	96.6	11	N/A	N/A	marRef/marDB	MAG
GCA_002502815.1	93	42278	1203300	54.56	17531	19.45	-	-	-	-	-	-	-	-	-	-	89.22	0	0	89.22	94.11	none	d__Archaea;p__Halobacteriota;c__Methanomicrobia;o__Methanomicrobiales;f__Methanoculleaceae;g__UBA207;s__UBA207 sp002503135	GCA_002503135.1	95.0	d__Archaea;p__Halobacteriota;c__Methanomicrobia;o__Methanomicrobiales;f__Methanoculleaceae;g__UBA207;s__UBA207 sp002503135	99.81	95.0	0.93	GCA_002503135.1	d__Archaea;p__Halobacteriota;c__Methanomicrobia;o__Methanomicrobiales;f__Methanoculleaceae;g__UBA207;s__UBA207 sp002503135	99.81	0.93	d__Archaea;p__Halobacteriota;c__Methanomicrobia;o__Methanomicrobiales;f__Methanoculleaceae;g__;s__	taxonomic classification defined by topology and ANI	topological placement and ANI have congruent species assignments	N/A	88.35	11	N/A	N/A	marRef/marDB	MAG
GCA_002503135.1	77	51342	1289766	54.55	24451	1125.17	-	-	-	-	-	-	-	-	-	-	93.14	0	0	93.14	98.19	none	d__Archaea;p__Halobacteriota;c__Methanomicrobia;o__Methanomicrobiales;f__Methanoculleaceae;g__UBA207;s__UBA207 sp002503135	GCA_002503135.1	95.0	d__Archaea;p__Halobacteriota;c__Methanomicrobia;o__Methanomicrobiales;f__Methanoculleaceae;g__UBA207;s__UBA207 sp002503135	100.0	95.0	0.98	GCA_002503135.1	d__Archaea;p__Halobacteriota;c__Methanomicrobia;o__Methanomicrobiales;f__Methanoculleaceae;g__UBA207;s__UBA207 sp002503135	100.0	0.98	d__Archaea;p__Halobacteriota;c__Methanomicrobia;o__Methanomicrobiales;f__Methanoculleaceae;g__;s__	taxonomic classification defined by topology and ANI	topological placement and ANI have congruent species assignments	N/A	91.57	11	N/A	N/A	marRef/marDB	MAG
GCA_001412355.1	109	91488	2085722	56.59	39717	0.00	-	-	-	-	-	-	-	-	-	-	98.37	1.31	0	91.82	97.11	none	d__Archaea;p__Halobacteriota;c__Methanomicrobia;o__Methanomicrobiales;f__Methanomicrobiaceae;g__LKUD01;s__LKUD01 sp001412355	GCA_001412355.1	95.0	d__Archaea;p__Halobacteriota;c__Methanomicrobia;o__Methanomicrobiales;f__Methanomicrobiaceae;g__LKUD01;s__LKUD01 sp001412355	100.0	95.0	0.99	GCA_001412355.1	d__Archaea;p__Halobacteriota;c__Methanomicrobia;o__Methanomicrobiales;f__Methanomicrobiaceae;g__LKUD01;s__LKUD01 sp001412355	100.0	0.99	d__Archaea;p__Halobacteriota;c__Methanomicrobia;o__Methanomicrobiales;f__Methanomicrobiaceae;g__;s__	taxonomic classification defined by topology and ANI	topological placement and ANI have congruent species assignments	N/A	94.46	11	N/A	N/A	marRef/marDB	MAG
GCA_001315945.1	52	354735	2686643	52.06	103086	0.00	-	-	-	-	-	-	-	-	-	-	85.25	0	0	85.25	91.02	none	d__Archaea;p__Halobacteriota;c__Methanomicrobia;o__Methanomicrobiales;f__Methanomicrobiaceae;g__Methanogenium;s__Methanogenium cariaci	GCF_001315945.1	95.0	d__Archaea;p__Halobacteriota;c__Methanomicrobia;o__Methanomicrobiales;f__Methanomicrobiaceae;g__Methanogenium;s__Methanogenium cariaci	100.0	95.0	0.99	GCF_001315945.1	d__Archaea;p__Halobacteriota;c__Methanomicrobia;o__Methanomicrobiales;f__Methanomicrobiaceae;g__Methanogenium;s__Methanogenium cariaci	100.0	0.99	d__Archaea;p__Halobacteriota;c__Methanomicrobia;o__Methanomicrobiales;f__Methanomicrobiaceae;g__;s__	taxonomic classification defined by topology and ANI	topological placement and ANI have congruent species assignments	N/A	62.74	11	N/A	N/A	marRef/marDB	WGS
3300029797_29	165	20239	881106	48.68	5265	271.93	p__Euryarchaeota (UID54)	90	234	153	111	122	1	0	0	0	57.46	0.65	0.00	54.21	58.49	species	d__Archaea;p__Halobacteriota;c__Methanomicrobia;o__Methanomicrobiales;f__Methanomicrobiaceae;g__Methanolacinia;s__	N/A	N/A	N/A	N/A	N/A	N/A	N/A	N/A	N/A	N/A	d__Archaea;p__Halobacteriota;c__Methanomicrobia;o__Methanomicrobiales;f__Methanomicrobiaceae;g__;s__	taxonomic novelty determined using RED	N/A	N/A	47.15	11	0.9555704867942164	N/A	Nayfach_et_al_2020_Nat_Biotech	MAG
GCA_000784355.1	41	432776	2790171	47.54	149310	220.49	-	-	-	-	-	-	-	-	-	-	98.37	0.65	0	95.12	101.08	none	d__Archaea;p__Halobacteriota;c__Methanomicrobia;o__Methanomicrobiales;f__Methanomicrobiaceae;g__Methanolacinia;s__Methanolacinia paynteri	GCF_000784355.1	95.0	d__Archaea;p__Halobacteriota;c__Methanomicrobia;o__Methanomicrobiales;f__Methanomicrobiaceae;g__Methanolacinia;s__Methanolacinia paynteri	100.0	95.0	0.99	GCF_000784355.1	d__Archaea;p__Halobacteriota;c__Methanomicrobia;o__Methanomicrobiales;f__Methanomicrobiaceae;g__Methanolacinia;s__Methanolacinia paynteri	100.0	0.99	d__Archaea;p__Halobacteriota;c__Methanomicrobia;o__Methanomicrobiales;f__Methanomicrobiaceae;g__Methanolacinia;s__	taxonomic classification defined by topology and ANI	topological placement and ANI have congruent species assignments	GCF_000147875.1, s__Methanolacinia petrolearia, 95.0, 92.82, 0.85	95.12	11	N/A	N/A	marRef/marDB	WGS
GCA_000147875.1	1	2843290	2843290	47.40	2843290	0.00	-	-	-	-	-	-	-	-	-	-	99.67	1.31	0	93.12	100.55	none	d__Archaea;p__Halobacteriota;c__Methanomicrobia;o__Methanomicrobiales;f__Methanomicrobiaceae;g__Methanolacinia;s__Methanolacinia petrolearia	GCF_000147875.1	95.0	d__Archaea;p__Halobacteriota;c__Methanomicrobia;o__Methanomicrobiales;f__Methanomicrobiaceae;g__Methanolacinia;s__Methanolacinia petrolearia	100.0	95.0	1.0	GCF_000147875.1	d__Archaea;p__Halobacteriota;c__Methanomicrobia;o__Methanomicrobiales;f__Methanomicrobiaceae;g__Methanolacinia;s__Methanolacinia petrolearia	100.0	1.0	d__Archaea;p__Halobacteriota;c__Methanomicrobia;o__Methanomicrobiales;f__Methanomicrobiaceae;g__Methanolacinia;s__	taxonomic classification defined by topology and ANI	topological placement and ANI have congruent species assignments	GCF_000784355.1, s__Methanolacinia paynteri, 95.0, 92.82, 0.85	95.12	11	N/A	N/A	marRef/marDB	WGS
3300000318_14	42	200379	1821739	56.87	90586	0.44	p__Euryarchaeota (UID54)	90	234	153	57	173	4	0	0	0	71.44	2.61	75.00	58.39	64.10	none	d__Archaea;p__Halobacteriota;c__Methanomicrobia;o__Methanomicrobiales;f__Methanoregulaceae;g__Methanoregula;s__Methanoregula sp002502735	GCA_002502735.1	95.0	d__Archaea;p__Halobacteriota;c__Methanomicrobia;o__Methanomicrobiales;f__Methanoregulaceae;g__Methanoregula;s__Methanoregula sp002502735	99.99	95.0	0.99	GCA_002502735.1	d__Archaea;p__Halobacteriota;c__Methanomicrobia;o__Methanomicrobiales;f__Methanoregulaceae;g__Methanoregula;s__Methanoregula sp002502735	99.99	0.99	d__Archaea;p__Halobacteriota;c__Methanomicrobia;o__Methanomicrobiales;f__Methanoregulaceae;g__Methanoregula;s__	taxonomic classification defined by topology and ANI	topological placement and ANI have congruent species assignments	GCA_003170075.1, s__Methanoregula sp003170075, 95.0, 80.91, 0.48; GCF_000017625.1, s__Methanoregula boonei, 95.0, 80.56, 0.51; GCA_002508495.1, s__Methanoregula sp002508495, 95.0, 78.48, 0.18; GCA_002839605.1, s__Methanoregula sp002839605, 95.0, 78.43, 0.3; GCF_000327485.1, s__Methanoregula formicica, 95.0, 78.41, 0.33; GCA_002835825.1, s__Methanoregula sp002835825, 95.0, 78.35, 0.25; GCA_0020670…	65.93	11	N/A	N/A	Nayfach_et_al_2020_Nat_Biotech	MAG
GCA_001412335.1	509	33849	2165812	54.23	6467	0.00	-	-	-	-	-	-	-	-	-	-	97.53	2.83	60	83.38	87.77	none	d__Archaea;p__Halobacteriota;c__Methanomicrobia;o__Methanomicrobiales;f__Methanoregulaceae;g__SD8;s__SD8 sp001412335	GCA_001412335.1	95.0	d__Archaea;p__Halobacteriota;c__Methanomicrobia;o__Methanomicrobiales;f__Methanoregulaceae;g__SD8;s__SD8 sp001412335	100.0	95.0	0.99	GCA_001412335.1	d__Archaea;p__Halobacteriota;c__Methanomicrobia;o__Methanomicrobiales;f__Methanoregulaceae;g__SD8;s__SD8 sp001412335	100.0	0.99	d__Archaea;p__Halobacteriota;c__Methanomicrobia;o__Methanomicrobiales;f__Methanoregulaceae;g__SD8;s__	taxonomic classification defined by topology and ANI	topological placement and ANI have congruent species assignments	GCA_002509485.1, s__SD8 sp002509485, 95.0, 91.85, 0.61	89.23	11	N/A	N/A	marRef/marDB	MAG
GCA_003251955.1	316	19303	1642397	47.48	5538	0.00	-	-	-	-	-	-	-	-	-	-	75.44	1.47	100	68.09	72.40	none	d__Archaea;p__Halobacteriota;c__Methanomicrobia;o__Methanomicrobiales;f__Methanospirillaceae;g__Methanospirillum;s__Methanospirillum hungatei_A	GCA_003251955.1	95.0	d__Archaea;p__Halobacteriota;c__Methanomicrobia;o__Methanomicrobiales;f__Methanospirillaceae;g__Methanospirillum;s__Methanospirillum hungatei_A	100.0	95.0	0.99	GCA_003251955.1	d__Archaea;p__Halobacteriota;c__Methanomicrobia;o__Methanomicrobiales;f__Methanospirillaceae;g__Methanospirillum;s__Methanospirillum hungatei_A	100.0	0.99	d__Archaea;p__Halobacteriota;c__Methanomicrobia;o__Methanomicrobiales;f__Methanospirillaceae;g__Methanospirillum;s__	taxonomic classification defined by topology and ANI	topological placement and ANI have congruent species assignments	GCF_003173355.1, s__Methanospirillum lacunae, 95.0, 81.46, 0.73; GCF_000013445.1, s__Methanospirillum hungatei, 95.0, 77.23, 0.16; GCF_003173335.1, s__Methanospirillum stamsii, 95.0, 77.12, 0.15	76.17	11	N/A	N/A	marRef/marDB	MAG
GCA_003173355.1	25	981388	3743701	43.13	451884	0.00	-	-	-	-	-	-	-	-	-	-	99.54	1.31	0	92.99	99.50	none	d__Archaea;p__Halobacteriota;c__Methanomicrobia;o__Methanomicrobiales;f__Methanospirillaceae;g__Methanospirillum;s__Methanospirillum lacunae	GCF_003173355.1	95.0	d__Archaea;p__Halobacteriota;c__Methanomicrobia;o__Methanomicrobiales;f__Methanospirillaceae;g__Methanospirillum;s__Methanospirillum lacunae	100.0	95.0	1.0	GCF_003173355.1	d__Archaea;p__Halobacteriota;c__Methanomicrobia;o__Methanomicrobiales;f__Methanospirillaceae;g__Methanospirillum;s__Methanospirillum lacunae	100.0	1.0	d__Archaea;p__Halobacteriota;c__Methanomicrobia;o__Methanomicrobiales;f__Methanospirillaceae;g__Methanospirillum;s__	taxonomic classification defined by topology and ANI	topological placement and ANI have congruent species assignments	GCA_003251955.1, s__Methanospirillum hungatei_A, 95.0, 81.46, 0.73; GCF_000013445.1, s__Methanospirillum hungatei, 95.0, 77.33, 0.09; GCF_003173335.1, s__Methanospirillum stamsii, 95.0, 77.14, 0.09	95.2	11	N/A	N/A	marRef/marDB	WGS
GCA_003034855.1	132	215537	1422753	35.52	63582	0.00	-	-	-	-	-	-	-	-	-	-	94.58	4.58	0	71.68	77.21	none	d__Archaea;p__Halobacteriota;c__Methanonatronarchaeia;o__Methanonatronarchaeales;f__PZKD01;g__PZKD01;s__PZKD01 sp003034855	GCA_003034855.1	95.0	d__Archaea;p__Halobacteriota;c__Methanonatronarchaeia;o__Methanonatronarchaeales;f__PZKD01;g__PZKD01;s__PZKD01 sp003034855	100.0	95.0	0.99	GCA_003034855.1	d__Archaea;p__Halobacteriota;c__Methanonatronarchaeia;o__Methanonatronarchaeales;f__PZKD01;g__PZKD01;s__PZKD01 sp003034855	100.0	0.99	d__Archaea;p__Halobacteriota;c__Methanonatronarchaeia;o__Methanonatronarchaeales;f__;g__;s__	taxonomic classification defined by topology and ANI	topological placement and ANI have congruent species assignments	N/A	91.12	11	N/A	N/A	marRef/marDB	SAG
3300021513_9	186	52033	1841182	52.19	13395	0.00	p__Euryarchaeota (UID49)	95	228	153	18	206	4	0	0	0	89.87	2.61	0.00	76.82	81.57	species	d__Archaea;p__Halobacteriota;c__Methanosarcinia;o__Methanosarcinales;f__ANME-2c;g__UBA203;s__	N/A	N/A	N/A	N/A	95.0	N/A	GCA_002506015.1	d__Archaea;p__Halobacteriota;c__Methanosarcinia;o__Methanosarcinales;f__ANME-2c;g__UBA203;s__UBA203 sp002506015	80.08	0.46	d__Archaea;p__Halobacteriota;c__Methanosarcinia;o__Methanosarcinales;f__ANME-2c;g__UBA203;s__	taxonomic classification defined by topology and ANI	N/A	GCA_002503595.1, s__UBA203 sp002503595, 95.0, 80.62, 0.42; GCA_003194445.1, s__UBA203 sp003194445, 95.0, 80.35, 0.47; GCA_003601535.1, s__UBA203 sp003601535, 95.0, 80.28, 0.34; GCA_003661105.1, s__UBA203 sp003661105, 95.0, 80.15, 0.34; GCA_004211975.1, s__UBA203 sp004211975, 95.0, 79.22, 0.31	91.18	11	0.8604341847088057	N/A	Nayfach_et_al_2020_Nat_Biotech	MAG
3300027742_27	298	28861	2294820	50.39	8780	0.00	p__Euryarchaeota (UID49)	95	228	153	26	199	3	0	0	0	88.89	1.96	0.00	79.09	83.63	none	d__Archaea;p__Halobacteriota;c__Methanosarcinia;o__Methanosarcinales;f__ANME-2c;g__UBA203;s__UBA203 sp002503595	GCA_002503595.1	95.0	d__Archaea;p__Halobacteriota;c__Methanosarcinia;o__Methanosarcinales;f__ANME-2c;g__UBA203;s__UBA203 sp002503595	99.52	95.0	0.81	GCA_002503595.1	d__Archaea;p__Halobacteriota;c__Methanosarcinia;o__Methanosarcinales;f__ANME-2c;g__UBA203;s__UBA203 sp002503595	99.52	0.81	d__Archaea;p__Halobacteriota;c__Methanosarcinia;o__Methanosarcinales;f__ANME-2c;g__UBA203;s__	taxonomic classification defined by topology and ANI	topological placement and ANI have congruent species assignments	GCA_003194445.1, s__UBA203 sp003194445, 95.0, 88.94, 0.72; GCA_003661105.1, s__UBA203 sp003661105, 95.0, 88.61, 0.56; GCA_002506015.1, s__UBA203 sp002506015, 95.0, 81.44, 0.41; GCA_004211975.1, s__UBA203 sp004211975, 95.0, 80.2, 0.31; GCA_003601535.1, s__UBA203 sp003601535, 95.0, 79.78, 0.51	92.43	11	N/A	N/A	Nayfach_et_al_2020_Nat_Biotech	MAG
GCA_002503595.1	223	67451	2390467	50.20	13840	292.24	-	-	-	-	-	-	-	-	-	-	89.49	3.27	16.67	73.14	77.91	none	d__Archaea;p__Halobacteriota;c__Methanosarcinia;o__Methanosarcinales;f__ANME-2c;g__UBA203;s__UBA203 sp002503595	GCA_002503595.1	95.0	d__Archaea;p__Halobacteriota;c__Methanosarcinia;o__Methanosarcinales;f__ANME-2c;g__UBA203;s__UBA203 sp002503595	100.0	95.0	0.99	GCA_002503595.1	d__Archaea;p__Halobacteriota;c__Methanosarcinia;o__Methanosarcinales;f__ANME-2c;g__UBA203;s__UBA203 sp002503595	100.0	0.99	d__Archaea;p__Halobacteriota;c__Methanosarcinia;o__Methanosarcinales;f__ANME-2c;g__UBA203;s__	taxonomic classification defined by topology and ANI	topological placement and ANI have congruent species assignments	GCA_003194445.1, s__UBA203 sp003194445, 95.0, 88.74, 0.73; GCA_003661105.1, s__UBA203 sp003661105, 95.0, 88.28, 0.64; GCA_002506015.1, s__UBA203 sp002506015, 95.0, 81.2, 0.41; GCA_004211975.1, s__UBA203 sp004211975, 95.0, 80.0, 0.34; GCA_003601535.1, s__UBA203 sp003601535, 95.0, 79.81, 0.52	88.99	11	N/A	N/A	marRef/marDB	MAG
3300027858_38	205	49237	2400040	50.43	15973	0.00	p__Euryarchaeota (UID49)	95	228	153	15	211	1	1	0	0	91.83	1.96	25.00	82.03	86.87	none	d__Archaea;p__Halobacteriota;c__Methanosarcinia;o__Methanosarcinales;f__ANME-2c;g__UBA203;s__UBA203 sp002506015	GCA_002506015.1	95.0	d__Archaea;p__Halobacteriota;c__Methanosarcinia;o__Methanosarcinales;f__ANME-2c;g__UBA203;s__UBA203 sp002506015	99.51	95.0	0.85	GCA_002506015.1	d__Archaea;p__Halobacteriota;c__Methanosarcinia;o__Methanosarcinales;f__ANME-2c;g__UBA203;s__UBA203 sp002506015	99.51	0.85	d__Archaea;p__Halobacteriota;c__Methanosarcinia;o__Methanosarcinales;f__ANME-2c;g__UBA203;s__	taxonomic classification defined by topology and ANI	topological placement and ANI have congruent species assignments	GCA_002503595.1, s__UBA203 sp002503595, 95.0, 81.48, 0.4; GCA_003194445.1, s__UBA203 sp003194445, 95.0, 81.0, 0.45; GCA_004211975.1, s__UBA203 sp004211975, 95.0, 80.96, 0.41; GCA_003661105.1, s__UBA203 sp003661105, 95.0, 80.36, 0.37; GCA_003601535.1, s__UBA203 sp003601535, 95.0, 79.03, 0.41	94.93	11	N/A	N/A	Nayfach_et_al_2020_Nat_Biotech	MAG
GCA_002506015.1	224	43513	2368347	50.34	13523	483.63	-	-	-	-	-	-	-	-	-	-	87.25	3.27	16.67	70.90	75.66	none	d__Archaea;p__Halobacteriota;c__Methanosarcinia;o__Methanosarcinales;f__ANME-2c;g__UBA203;s__UBA203 sp002506015	GCA_002506015.1	95.0	d__Archaea;p__Halobacteriota;c__Methanosarcinia;o__Methanosarcinales;f__ANME-2c;g__UBA203;s__UBA203 sp002506015	100.0	95.0	0.98	GCA_002506015.1	d__Archaea;p__Halobacteriota;c__Methanosarcinia;o__Methanosarcinales;f__ANME-2c;g__UBA203;s__UBA203 sp002506015	100.0	0.98	d__Archaea;p__Halobacteriota;c__Methanosarcinia;o__Methanosarcinales;f__ANME-2c;g__UBA203;s__	taxonomic classification defined by topology and ANI	topological placement and ANI have congruent species assignments	GCA_002503595.1, s__UBA203 sp002503595, 95.0, 81.2, 0.41; GCA_003194445.1, s__UBA203 sp003194445, 95.0, 80.87, 0.44; GCA_004211975.1, s__UBA203 sp004211975, 95.0, 80.78, 0.41; GCA_003661105.1, s__UBA203 sp003661105, 95.0, 80.28, 0.38; GCA_003601535.1, s__UBA203 sp003601535, 95.0, 78.67, 0.39	94.44	11	N/A	N/A	marRef/marDB	MAG
GCA_003194445.1	169	244164	3609340	48.68	72683	2654.34	-	-	-	-	-	-	-	-	-	-	95.92	5.23	18.18	69.77	75.37	none	d__Archaea;p__Halobacteriota;c__Methanosarcinia;o__Methanosarcinales;f__ANME-2c;g__UBA203;s__UBA203 sp003194445	GCA_003194445.1	95.0	d__Archaea;p__Halobacteriota;c__Methanosarcinia;o__Methanosarcinales;f__ANME-2c;g__UBA203;s__UBA203 sp003194445	99.99	95.0	0.98	GCA_003194445.1	d__Archaea;p__Halobacteriota;c__Methanosarcinia;o__Methanosarcinales;f__ANME-2c;g__UBA203;s__UBA203 sp003194445	99.99	0.98	d__Archaea;p__Halobacteriota;c__Methanosarcinia;o__Methanosarcinales;f__ANME-2c;g__UBA203;s__	taxonomic classification defined by topology and ANI	topological placement and ANI have congruent species assignments	GCA_003661105.1, s__UBA203 sp003661105, 95.0, 91.74, 0.8; GCA_002503595.1, s__UBA203 sp002503595, 95.0, 88.74, 0.73; GCA_002506015.1, s__UBA203 sp002506015, 95.0, 80.87, 0.44; GCA_004211975.1, s__UBA203 sp004211975, 95.0, 80.16, 0.35; GCA_003601535.1, s__UBA203 sp003601535, 95.0, 79.05, 0.51	96.7	11	N/A	N/A	marRef/marDB	MAG
3300014913_46	199	11524	987311	48.75	5096	0.00	p__Euryarchaeota (UID49)	95	228	153	84	141	3	0	0	0	59.43	1.63	100.00	51.28	55.55	none	d__Archaea;p__Halobacteriota;c__Methanosarcinia;o__Methanosarcinales;f__ANME-2c;g__UBA203;s__UBA203 sp003601535	GCA_003601535.1	95.0	d__Archaea;p__Halobacteriota;c__Methanosarcinia;o__Methanosarcinales;f__ANME-2c;g__UBA203;s__UBA203 sp003601535	98.43	95.0	0.78	GCA_003601535.1	d__Archaea;p__Halobacteriota;c__Methanosarcinia;o__Methanosarcinales;f__ANME-2c;g__UBA203;s__UBA203 sp003601535	98.43	0.78	d__Archaea;p__Halobacteriota;c__Methanosarcinia;o__Methanosarcinales;f__ANME-2c;g__UBA203;s__	taxonomic classification defined by topology and ANI	topological placement and ANI have congruent species assignments	GCA_002503595.1, s__UBA203 sp002503595, 95.0, 79.53, 0.61; GCA_003194445.1, s__UBA203 sp003194445, 95.0, 78.97, 0.52; GCA_003661105.1, s__UBA203 sp003661105, 95.0, 78.41, 0.41; GCA_004211975.1, s__UBA203 sp004211975, 95.0, 78.18, 0.32; GCA_002506015.1, s__UBA203 sp002506015, 95.0, 77.79, 0.41	59.48	11	N/A	N/A	Nayfach_et_al_2020_Nat_Biotech	MAG
3300017513_36	185	23960	985036	48.67	5430	0.00	p__Euryarchaeota (UID49)	95	228	153	67	160	1	0	0	0	68.19	0.65	100.00	64.94	69.24	none	d__Archaea;p__Halobacteriota;c__Methanosarcinia;o__Methanosarcinales;f__ANME-2c;g__UBA203;s__UBA203 sp003601535	GCA_003601535.1	95.0	d__Archaea;p__Halobacteriota;c__Methanosarcinia;o__Methanosarcinales;f__ANME-2c;g__UBA203;s__UBA203 sp003601535	98.36	95.0	0.82	GCA_003601535.1	d__Archaea;p__Halobacteriota;c__Methanosarcinia;o__Methanosarcinales;f__ANME-2c;g__UBA203;s__UBA203 sp003601535	98.36	0.82	d__Archaea;p__Halobacteriota;c__Methanosarcinia;o__Methanosarcinales;f__ANME-2c;g__UBA203;s__	taxonomic classification defined by topology and ANI	topological placement and ANI have congruent species assignments	GCA_002503595.1, s__UBA203 sp002503595, 95.0, 79.16, 0.62; GCA_003194445.1, s__UBA203 sp003194445, 95.0, 78.23, 0.55; GCA_003661105.1, s__UBA203 sp003661105, 95.0, 78.1, 0.47; GCA_002506015.1, s__UBA203 sp002506015, 95.0, 77.78, 0.49; GCA_004211975.1, s__UBA203 sp004211975, 95.0, 77.41, 0.31	68.23	11	N/A	N/A	Nayfach_et_al_2020_Nat_Biotech	MAG
3300017533_41	167	19527	978587	49.22	6302	0.00	p__Euryarchaeota (UID49)	95	228	153	57	170	1	0	0	0	70.18	0.65	0.00	66.93	71.30	none	d__Archaea;p__Halobacteriota;c__Methanosarcinia;o__Methanosarcinales;f__ANME-2c;g__UBA203;s__UBA203 sp003601535	GCA_003601535.1	95.0	d__Archaea;p__Halobacteriota;c__Methanosarcinia;o__Methanosarcinales;f__ANME-2c;g__UBA203;s__UBA203 sp003601535	98.54	95.0	0.89	GCA_003601535.1	d__Archaea;p__Halobacteriota;c__Methanosarcinia;o__Methanosarcinales;f__ANME-2c;g__UBA203;s__UBA203 sp003601535	98.54	0.89	d__Archaea;p__Halobacteriota;c__Methanosarcinia;o__Methanosarcinales;f__ANME-2c;g__UBA203;s__	taxonomic classification defined by topology and ANI	topological placement and ANI have congruent species assignments	GCA_002503595.1, s__UBA203 sp002503595, 95.0, 79.39, 0.59; GCA_003661105.1, s__UBA203 sp003661105, 95.0, 78.72, 0.46; GCA_003194445.1, s__UBA203 sp003194445, 95.0, 78.43, 0.62; GCA_002506015.1, s__UBA203 sp002506015, 95.0, 77.71, 0.51; GCA_004211975.1, s__UBA203 sp004211975, 95.0, 77.22, 0.3	73.03	11	N/A	N/A	Nayfach_et_al_2020_Nat_Biotech	MAG
3300021503_9	201	22093	1042512	48.25	5390	0.00	p__Euryarchaeota (UID49)	95	228	153	104	124	0	0	0	0	52.10	0.00	0.00	52.10	56.40	none	d__Archaea;p__Halobacteriota;c__Methanosarcinia;o__Methanosarcinales;f__ANME-2c;g__UBA203;s__UBA203 sp003601535	GCA_003601535.1	95.0	d__Archaea;p__Halobacteriota;c__Methanosarcinia;o__Methanosarcinales;f__ANME-2c;g__UBA203;s__UBA203 sp003601535	97.87	95.0	0.69	GCA_003601535.1	d__Archaea;p__Halobacteriota;c__Methanosarcinia;o__Methanosarcinales;f__ANME-2c;g__UBA203;s__UBA203 sp003601535	97.87	0.69	d__Archaea;p__Halobacteriota;c__Methanosarcinia;o__Methanosarcinales;f__ANME-2c;g__UBA203;s__	taxonomic classification defined by topology and ANI	topological placement and ANI have congruent species assignments	GCA_003661105.1, s__UBA203 sp003661105, 95.0, 79.4, 0.33; GCA_002503595.1, s__UBA203 sp002503595, 95.0, 79.38, 0.46; GCA_003194445.1, s__UBA203 sp003194445, 95.0, 79.03, 0.43; GCA_004211975.1, s__UBA203 sp004211975, 95.0, 78.67, 0.29; GCA_002506015.1, s__UBA203 sp002506015, 95.0, 78.59, 0.38	51.6	11	N/A	N/A	Nayfach_et_al_2020_Nat_Biotech	MAG
3300021512_14	254	19948	1466853	48.53	5912	0.00	p__Euryarchaeota (UID49)	95	228	153	49	176	3	0	0	0	76.61	1.63	0.00	68.46	72.80	none	d__Archaea;p__Halobacteriota;c__Methanosarcinia;o__Methanosarcinales;f__ANME-2c;g__UBA203;s__UBA203 sp003601535	GCA_003601535.1	95.0	d__Archaea;p__Halobacteriota;c__Methanosarcinia;o__Methanosarcinales;f__ANME-2c;g__UBA203;s__UBA203 sp003601535	97.97	95.0	0.71	GCA_003601535.1	d__Archaea;p__Halobacteriota;c__Methanosarcinia;o__Methanosarcinales;f__ANME-2c;g__UBA203;s__UBA203 sp003601535	97.97	0.71	d__Archaea;p__Halobacteriota;c__Methanosarcinia;o__Methanosarcinales;f__ANME-2c;g__UBA203;s__	taxonomic classification defined by topology and ANI	topological placement and ANI have congruent species assignments	GCA_002503595.1, s__UBA203 sp002503595, 95.0, 80.08, 0.54; GCA_003194445.1, s__UBA203 sp003194445, 95.0, 79.36, 0.56; GCA_003661105.1, s__UBA203 sp003661105, 95.0, 79.29, 0.44; GCA_002506015.1, s__UBA203 sp002506015, 95.0, 78.81, 0.43; GCA_004211975.1, s__UBA203 sp004211975, 95.0, 78.16, 0.31	76.7	11	N/A	N/A	Nayfach_et_al_2020_Nat_Biotech	MAG
GCA_003661005.1	402	11524	1510546	48.38	4014	0.00	-	-	-	-	-	-	-	-	-	-	79.31	1.63	100	71.16	75.31	none	d__Archaea;p__Halobacteriota;c__Methanosarcinia;o__Methanosarcinales;f__ANME-2c;g__UBA203;s__UBA203 sp003601535	GCA_003601535.1	95.0	d__Archaea;p__Halobacteriota;c__Methanosarcinia;o__Methanosarcinales;f__ANME-2c;g__UBA203;s__UBA203 sp003601535	98.17	95.0	0.77	GCA_003601535.1	d__Archaea;p__Halobacteriota;c__Methanosarcinia;o__Methanosarcinales;f__ANME-2c;g__UBA203;s__UBA203 sp003601535	98.17	0.77	d__Archaea;p__Halobacteriota;c__Methanosarcinia;o__Methanosarcinales;f__ANME-2c;g__UBA203;s__	taxonomic classification defined by topology and ANI	topological placement and ANI have congruent species assignments	GCA_002503595.1, s__UBA203 sp002503595, 95.0, 79.59, 0.58; GCA_003194445.1, s__UBA203 sp003194445, 95.0, 79.06, 0.5; GCA_003661105.1, s__UBA203 sp003661105, 95.0, 78.71, 0.41; GCA_004211975.1, s__UBA203 sp004211975, 95.0, 78.28, 0.32; GCA_002506015.1, s__UBA203 sp002506015, 95.0, 78.09, 0.4	80.76	11	N/A	N/A	marRef/marDB	MAG
GCA_003601535.1	263	23607	1670603	48.69	6958	0.00	-	-	-	-	-	-	-	-	-	-	88.29	1.31	50	81.74	86.16	none	d__Archaea;p__Halobacteriota;c__Methanosarcinia;o__Methanosarcinales;f__ANME-2c;g__UBA203;s__UBA203 sp003601535	GCA_003601535.1	95.0	d__Archaea;p__Halobacteriota;c__Methanosarcinia;o__Methanosarcinales;f__ANME-2c;g__UBA203;s__UBA203 sp003601535	100.0	95.0	0.96	GCA_003601535.1	d__Archaea;p__Halobacteriota;c__Methanosarcinia;o__Methanosarcinales;f__ANME-2c;g__UBA203;s__UBA203 sp003601535	100.0	0.96	d__Archaea;p__Halobacteriota;c__Methanosarcinia;o__Methanosarcinales;f__ANME-2c;g__UBA203;s__	taxonomic classification defined by topology and ANI	topological placement and ANI have congruent species assignments	GCA_002503595.1, s__UBA203 sp002503595, 95.0, 79.81, 0.52; GCA_003661105.1, s__UBA203 sp003661105, 95.0, 79.26, 0.38; GCA_003194445.1, s__UBA203 sp003194445, 95.0, 79.05, 0.51; GCA_002506015.1, s__UBA203 sp002506015, 95.0, 78.67, 0.39; GCA_004211975.1, s__UBA203 sp004211975, 95.0, 78.5, 0.3	82.01	11	N/A	N/A	marRef/marDB	MAG
GCA_003661105.1	345	32058	2253386	48.97	7864	0.00	-	-	-	-	-	-	-	-	-	-	84.59	3.49	0	67.14	71.63	none	d__Archaea;p__Halobacteriota;c__Methanosarcinia;o__Methanosarcinales;f__ANME-2c;g__UBA203;s__UBA203 sp003661105	GCA_003661105.1	95.0	d__Archaea;p__Halobacteriota;c__Methanosarcinia;o__Methanosarcinales;f__ANME-2c;g__UBA203;s__UBA203 sp003661105	100.0	95.0	0.98	GCA_003661105.1	d__Archaea;p__Halobacteriota;c__Methanosarcinia;o__Methanosarcinales;f__ANME-2c;g__UBA203;s__UBA203 sp003661105	100.0	0.98	d__Archaea;p__Halobacteriota;c__Methanosarcinia;o__Methanosarcinales;f__ANME-2c;g__UBA203;s__	taxonomic classification defined by topology and ANI	topological placement and ANI have congruent species assignments	GCA_003194445.1, s__UBA203 sp003194445, 95.0, 91.74, 0.8; GCA_002503595.1, s__UBA203 sp002503595, 95.0, 88.28, 0.64; GCA_002506015.1, s__UBA203 sp002506015, 95.0, 80.28, 0.38; GCA_004211975.1, s__UBA203 sp004211975, 95.0, 79.58, 0.33; GCA_003601535.1, s__UBA203 sp003601535, 95.0, 79.26, 0.38	89.25	11	N/A	N/A	marRef/marDB	MAG
3300027858_72	158	14794	914344	44.00	6468	0.00	p__Euryarchaeota (UID49)	95	228	153	115	112	1	0	0	0	56.24	0.16	0.00	55.44	59.83	species	d__Archaea;p__Halobacteriota;c__Methanosarcinia;o__Methanosarcinales;f__EX4572-44;g__EX4572-44;s__	N/A	N/A	N/A	N/A	N/A	N/A	N/A	N/A	N/A	N/A	d__Archaea;p__Halobacteriota;c__Methanosarcinia;o__Methanosarcinales;f__EX4572-44;g__;s__	taxonomic novelty determined using RED	N/A	N/A	43.81	11	0.9356278116958292	N/A	Nayfach_et_al_2020_Nat_Biotech	MAG
GCA_003661045.1	306	40178	2086145	45.28	9094	0.00	-	-	-	-	-	-	-	-	-	-	89.84	4.84	8.33	65.64	70.20	species	d__Archaea;p__Halobacteriota;c__Methanosarcinia;o__Methanosarcinales;f__EX4572-44;g__EX4572-44;s__	N/A	N/A	N/A	N/A	N/A	N/A	N/A	N/A	N/A	N/A	d__Archaea;p__Halobacteriota;c__Methanosarcinia;o__Methanosarcinales;f__EX4572-44;g__;s__	taxonomic novelty determined using RED	N/A	N/A	89.21	11	0.9964787291021315	N/A	marRef/marDB	MAG
GCA_002254825.2	76	35312	1069777	46.29	16970	8.97	-	-	-	-	-	-	-	-	-	-	75.82	0	0	75.82	80.69	none	d__Archaea;p__Halobacteriota;c__Methanosarcinia;o__Methanosarcinales;f__EX4572-44;g__EX4572-44;s__EX4572-44 sp002254825	GCA_002254825.2	95.0	d__Archaea;p__Halobacteriota;c__Methanosarcinia;o__Methanosarcinales;f__EX4572-44;g__EX4572-44;s__EX4572-44 sp002254825	100.0	95.0	0.97	GCA_002254825.2	d__Archaea;p__Halobacteriota;c__Methanosarcinia;o__Methanosarcinales;f__EX4572-44;g__EX4572-44;s__EX4572-44 sp002254825	100.0	0.97	d__Archaea;p__Halobacteriota;c__Methanosarcinia;o__Methanosarcinales;f__EX4572-44;g__EX4572-44;s__	taxonomic classification defined by topology and ANI	topological placement and ANI have congruent species assignments	GCA_002255135.1, s__EX4572-44 sp002255135, 95.0, 99.25, 0.64	73.28	11	N/A	N/A	marRef/marDB	MAG
GCA_003661065.1	135	16033	700887	47.12	5338	0.00	-	-	-	-	-	-	-	-	-	-	54.44	0.65	0	51.19	55.48	none	d__Archaea;p__Halobacteriota;c__Methanosarcinia;o__Methanosarcinales;f__EX4572-44;g__EX4572-44;s__EX4572-44 sp002254825	GCA_002254825.2	95.0	d__Archaea;p__Halobacteriota;c__Methanosarcinia;o__Methanosarcinales;f__EX4572-44;g__EX4572-44;s__EX4572-44 sp002254825	98.72	95.0	0.74	GCA_002254825.2	d__Archaea;p__Halobacteriota;c__Methanosarcinia;o__Methanosarcinales;f__EX4572-44;g__EX4572-44;s__EX4572-44 sp002254825	98.72	0.74	d__Archaea;p__Halobacteriota;c__Methanosarcinia;o__Methanosarcinales;f__EX4572-44;g__EX4572-44;s__	taxonomic classification defined by topology and ANI	topological placement and ANI have congruent species assignments	GCA_002255135.1, s__EX4572-44 sp002255135, 95.0, 98.57, 0.68	45.0	11	N/A	N/A	marRef/marDB	MAG
3300013103_111	142	39630	779084	42.00	5596	0.00	p__Euryarchaeota (UID49)	95	228	153	89	139	0	0	0	0	51.47	0.00	0.00	51.47	55.78	species	d__Archaea;p__Halobacteriota;c__Methanosarcinia;o__Methanosarcinales;f__EX4572-44;g__RPGO01;s__	N/A	N/A	N/A	N/A	N/A	N/A	N/A	N/A	N/A	N/A	d__Archaea;p__Halobacteriota;c__Methanosarcinia;o__Methanosarcinales;f__EX4572-44;g__;s__	taxonomic novelty determined using RED	N/A	N/A	62.61	11	0.9490065759882843	N/A	Nayfach_et_al_2020_Nat_Biotech	MAG
GCA_003661075.1	236	18191	1083412	41.89	4776	0.00	-	-	-	-	-	-	-	-	-	-	60.95	0	0	60.95	65.19	species	d__Archaea;p__Halobacteriota;c__Methanosarcinia;o__Methanosarcinales;f__EX4572-44;g__RPGO01;s__	N/A	N/A	N/A	N/A	N/A	N/A	N/A	N/A	N/A	N/A	d__Archaea;p__Halobacteriota;c__Methanosarcinia;o__Methanosarcinales;f__EX4572-44;g__;s__	taxonomic novelty determined using RED	N/A	N/A	70.39	11	0.9542446783070062	N/A	marRef/marDB	MAG
GCA_002926195.1	335	48038	2195459	38.96	12353	1169.60	-	-	-	-	-	-	-	-	-	-	95.42	0.7	50	91.92	96.63	none	d__Archaea;p__Halobacteriota;c__Methanosarcinia;o__Methanosarcinales;f__HR1;g__HR1;s__HR1 sp002926195	GCA_002926195.1	95.0	d__Archaea;p__Halobacteriota;c__Methanosarcinia;o__Methanosarcinales;f__HR1;g__HR1;s__HR1 sp002926195	100.0	95.0	0.98	GCA_002926195.1	d__Archaea;p__Halobacteriota;c__Methanosarcinia;o__Methanosarcinales;f__HR1;g__HR1;s__HR1 sp002926195	100.0	0.98	d__Archaea;p__Halobacteriota;c__Methanosarcinia;o__Methanosarcinales;f__HR1;g__;s__	taxonomic classification defined by topology and ANI	topological placement and ANI have congruent species assignments	N/A	93.25	11	N/A	N/A	marRef/marDB	MAG
GCA_005504395.1	266	23594	1417276	38.94	5838	17.78	-	-	-	-	-	-	-	-	-	-	56.54	0	0	56.54	60.88	none	d__Archaea;p__Halobacteriota;c__Methanosarcinia;o__Methanosarcinales;f__HR1;g__HR1;s__HR1 sp002926195	GCA_002926195.1	95.0	d__Archaea;p__Halobacteriota;c__Methanosarcinia;o__Methanosarcinales;f__HR1;g__HR1;s__HR1 sp002926195	97.85	95.0	0.76	GCA_002926195.1	d__Archaea;p__Halobacteriota;c__Methanosarcinia;o__Methanosarcinales;f__HR1;g__HR1;s__HR1 sp002926195	97.85	0.76	d__Archaea;p__Halobacteriota;c__Methanosarcinia;o__Methanosarcinales;f__HR1;g__;s__	taxonomic classification defined by topology and ANI	topological placement and ANI have congruent species assignments	N/A	48.34	11	N/A	N/A	marRef/marDB	MAG
3300024353_30	334	32913	2944751	41.17	10578	0.00	p__Euryarchaeota (UID49)	95	228	153	15	208	4	1	0	0	90.85	3.92	0.00	71.25	75.88	species	d__Archaea;p__Halobacteriota;c__Methanosarcinia;o__Methanosarcinales;f__HR1;g__UBA7939;s__	N/A	N/A	N/A	N/A	95.0	N/A	GCA_013330355.1	d__Archaea;p__Halobacteriota;c__Methanosarcinia;o__Methanosarcinales;f__HR1;g__UBA7939;s__UBA7939 sp7939u	77.71	0.21	d__Archaea;p__Halobacteriota;c__Methanosarcinia;o__Methanosarcinales;f__HR1;g__;s__	taxonomic classification defined by topology and ANI	N/A	N/A	91.92	11	0.8135379402250474	N/A	Nayfach_et_al_2020_Nat_Biotech	MAG
3300029797_12	313	22143	1716681	47.40	5405	52.19	p__Euryarchaeota (UID49)	95	228	153	69	159	0	0	0	0	61.60	0.00	0.00	61.60	65.90	species	d__Archaea;p__Halobacteriota;c__Methanosarcinia;o__Methanosarcinales;f__Methanosarcinaceae;g__MTP4;s__	N/A	N/A	N/A	N/A	95.0	N/A	GCF_000970045.1	d__Archaea;p__Halobacteriota;c__Methanosarcinia;o__Methanosarcinales;f__Methanosarcinaceae;g__MTP4;s__MTP4 sp000970045	92.43	0.96	d__Archaea;p__Halobacteriota;c__Methanosarcinia;o__Methanosarcinales;f__Methanosarcinaceae;g__MTP4;s__	taxonomic classification defined by topology and ANI	N/A	GCA_013329415.1, s__MTP4 sp9310u, 95.0, 93.24, 0.91	63.82	11	0.9763297305549332	Genome not assigned to closest species as it falls outside its pre-defined ANI radius	Nayfach_et_al_2020_Nat_Biotech	MAG
GCA_000970045.1	1	4211468	4211468	45.93	4211468	0.00	-	-	-	-	-	-	-	-	-	-	99.84	0	0	99.84	107.47	none	d__Archaea;p__Halobacteriota;c__Methanosarcinia;o__Methanosarcinales;f__Methanosarcinaceae;g__MTP4;s__MTP4 sp000970045	GCF_000970045.1	95.0	d__Archaea;p__Halobacteriota;c__Methanosarcinia;o__Methanosarcinales;f__Methanosarcinaceae;g__MTP4;s__MTP4 sp000970045	100.0	95.0	1.0	GCF_000970045.1	d__Archaea;p__Halobacteriota;c__Methanosarcinia;o__Methanosarcinales;f__Methanosarcinaceae;g__MTP4;s__MTP4 sp000970045	100.0	1.0	d__Archaea;p__Halobacteriota;c__Methanosarcinia;o__Methanosarcinales;f__Methanosarcinaceae;g__MTP4;s__	taxonomic classification defined by topology and ANI	topological placement and ANI have congruent species assignments	GCA_013329415.1, s__MTP4 sp9310u, 95.0, 92.42, 0.83	98.38	11	N/A	N/A	marRef/marDB	WGS
GCA_000765475.1	15	1003006	2508511	42.50	532292	0.00	-	-	-	-	-	-	-	-	-	-	100	0	0	100.00	106.59	none	d__Archaea;p__Halobacteriota;c__Methanosarcinia;o__Methanosarcinales;f__Methanosarcinaceae;g__Methanococcoides;s__Methanococcoides methylutens	GCF_000765475.1	95.0	d__Archaea;p__Halobacteriota;c__Methanosarcinia;o__Methanosarcinales;f__Methanosarcinaceae;g__Methanococcoides;s__Methanococcoides methylutens	100.0	95.0	1.0	GCF_000765475.1	d__Archaea;p__Halobacteriota;c__Methanosarcinia;o__Methanosarcinales;f__Methanosarcinaceae;g__Methanococcoides;s__Methanococcoides methylutens	100.0	1.0	d__Archaea;p__Halobacteriota;c__Methanosarcinia;o__Methanosarcinales;f__Methanosarcinaceae;g__Methanococcoides;s__	taxonomic classification defined by topology and ANI	topological placement and ANI have congruent species assignments	GCF_900774055.1, s__Methanococcoides sp900774055, 95.0, 89.91, 0.81; GCF_900111645.1, s__Methanococcoides vulcani, 95.0, 89.49, 0.8; GCF_000970325.1, s__Methanococcoides methylutens_A, 95.0, 84.46, 0.75; GCF_000013725.1, s__Methanococcoides burtonii, 95.0, 79.76, 0.43	97.38	11	N/A	N/A	marRef/marDB	WGS
GCA_900773915.1	16	680533	2495258	42.51	294690	0.00	-	-	-	-	-	-	-	-	-	-	100	0	0	100.00	106.30	none	d__Archaea;p__Halobacteriota;c__Methanosarcinia;o__Methanosarcinales;f__Methanosarcinaceae;g__Methanococcoides;s__Methanococcoides methylutens	GCF_000765475.1	95.0	d__Archaea;p__Halobacteriota;c__Methanosarcinia;o__Methanosarcinales;f__Methanosarcinaceae;g__Methanococcoides;s__Methanococcoides methylutens	99.99	95.0	1.0	GCF_000765475.1	d__Archaea;p__Halobacteriota;c__Methanosarcinia;o__Methanosarcinales;f__Methanosarcinaceae;g__Methanococcoides;s__Methanococcoides methylutens	99.99	1.0	d__Archaea;p__Halobacteriota;c__Methanosarcinia;o__Methanosarcinales;f__Methanosarcinaceae;g__Methanococcoides;s__	taxonomic classification defined by topology and ANI	topological placement and ANI have congruent species assignments	GCF_900774055.1, s__Methanococcoides sp900774055, 95.0, 89.93, 0.81; GCF_900111645.1, s__Methanococcoides vulcani, 95.0, 89.42, 0.81; GCF_000970325.1, s__Methanococcoides methylutens_A, 95.0, 84.45, 0.77; GCF_000013725.1, s__Methanococcoides burtonii, 95.0, 79.78, 0.41	97.38	11	N/A	N/A	marRef/marDB	WGS
GCA_000970325.1	1	2394636	2394636	44.02	2394636	0.00	-	-	-	-	-	-	-	-	-	-	100	0	0	100.00	107.34	none	d__Archaea;p__Halobacteriota;c__Methanosarcinia;o__Methanosarcinales;f__Methanosarcinaceae;g__Methanococcoides;s__Methanococcoides methylutens_A	GCF_000970325.1	95.0	d__Archaea;p__Halobacteriota;c__Methanosarcinia;o__Methanosarcinales;f__Methanosarcinaceae;g__Methanococcoides;s__Methanococcoides methylutens_A	100.0	95.0	1.0	GCF_000970325.1	d__Archaea;p__Halobacteriota;c__Methanosarcinia;o__Methanosarcinales;f__Methanosarcinaceae;g__Methanococcoides;s__Methanococcoides methylutens_A	100.0	1.0	d__Archaea;p__Halobacteriota;c__Methanosarcinia;o__Methanosarcinales;f__Methanosarcinaceae;g__Methanococcoides;s__	taxonomic classification defined by topology and ANI	topological placement and ANI have congruent species assignments	GCF_000765475.1, s__Methanococcoides methylutens, 95.0, 84.46, 0.75; GCF_900111645.1, s__Methanococcoides vulcani, 95.0, 84.08, 0.75; GCF_900774055.1, s__Methanococcoides sp900774055, 95.0, 83.99, 0.74; GCF_000013725.1, s__Methanococcoides burtonii, 95.0, 79.36, 0.37	97.5	11	N/A	N/A	marRef/marDB	WGS
GCA_900774055.1	11	540686	2472333	42.66	433016	0.00	-	-	-	-	-	-	-	-	-	-	99.84	0	0	99.84	106.33	none	d__Archaea;p__Halobacteriota;c__Methanosarcinia;o__Methanosarcinales;f__Methanosarcinaceae;g__Methanococcoides;s__Methanococcoides sp900774055	GCF_900774055.1	95.0	d__Archaea;p__Halobacteriota;c__Methanosarcinia;o__Methanosarcinales;f__Methanosarcinaceae;g__Methanococcoides;s__Methanococcoides sp900774055	100.0	95.0	1.0	GCF_900774055.1	d__Archaea;p__Halobacteriota;c__Methanosarcinia;o__Methanosarcinales;f__Methanosarcinaceae;g__Methanococcoides;s__Methanococcoides sp900774055	100.0	1.0	d__Archaea;p__Halobacteriota;c__Methanosarcinia;o__Methanosarcinales;f__Methanosarcinaceae;g__Methanococcoides;s__	taxonomic classification defined by topology and ANI	topological placement and ANI have congruent species assignments	GCF_900111645.1, s__Methanococcoides vulcani, 95.0, 90.33, 0.82; GCF_000765475.1, s__Methanococcoides methylutens, 95.0, 89.91, 0.81; GCF_000970325.1, s__Methanococcoides methylutens_A, 95.0, 83.99, 0.74; GCF_000013725.1, s__Methanococcoides burtonii, 95.0, 80.14, 0.42	97.46	11	N/A	N/A	marRef/marDB	WGS
GCA_900774285.1	32	382087	2337421	43.19	241508	0.00	-	-	-	-	-	-	-	-	-	-	99.84	0	0	99.84	106.04	none	d__Archaea;p__Halobacteriota;c__Methanosarcinia;o__Methanosarcinales;f__Methanosarcinaceae;g__Methanococcoides;s__Methanococcoides vulcani	GCF_900111645.1	95.0	d__Archaea;p__Halobacteriota;c__Methanosarcinia;o__Methanosarcinales;f__Methanosarcinaceae;g__Methanococcoides;s__Methanococcoides vulcani	95.89	95.0	0.84	GCF_900111645.1	d__Archaea;p__Halobacteriota;c__Methanosarcinia;o__Methanosarcinales;f__Methanosarcinaceae;g__Methanococcoides;s__Methanococcoides vulcani	95.89	0.84	d__Archaea;p__Halobacteriota;c__Methanosarcinia;o__Methanosarcinales;f__Methanosarcinaceae;g__Methanococcoides;s__	taxonomic classification defined by topology and ANI	topological placement and ANI have congruent species assignments	GCF_900774055.1, s__Methanococcoides sp900774055, 95.0, 90.08, 0.81; GCF_000765475.1, s__Methanococcoides methylutens, 95.0, 89.5, 0.78; GCF_000970325.1, s__Methanococcoides methylutens_A, 95.0, 84.1, 0.73; GCF_000013725.1, s__Methanococcoides burtonii, 95.0, 80.14, 0.44	97.42	11	N/A	N/A	marRef/marDB	WGS
GCA_900773955.1	17	402465	2319788	43.44	318907	0.00	-	-	-	-	-	-	-	-	-	-	100	0.33	0	98.35	104.69	none	d__Archaea;p__Halobacteriota;c__Methanosarcinia;o__Methanosarcinales;f__Methanosarcinaceae;g__Methanococcoides;s__Methanococcoides vulcani	GCF_900111645.1	95.0	d__Archaea;p__Halobacteriota;c__Methanosarcinia;o__Methanosarcinales;f__Methanosarcinaceae;g__Methanococcoides;s__Methanococcoides vulcani	99.99	95.0	1.0	GCF_900111645.1	d__Archaea;p__Halobacteriota;c__Methanosarcinia;o__Methanosarcinales;f__Methanosarcinaceae;g__Methanococcoides;s__Methanococcoides vulcani	99.99	1.0	d__Archaea;p__Halobacteriota;c__Methanosarcinia;o__Methanosarcinales;f__Methanosarcinaceae;g__Methanococcoides;s__	taxonomic classification defined by topology and ANI	topological placement and ANI have congruent species assignments	GCF_900774055.1, s__Methanococcoides sp900774055, 95.0, 90.43, 0.81; GCF_000765475.1, s__Methanococcoides methylutens, 95.0, 89.51, 0.81; GCF_000970325.1, s__Methanococcoides methylutens_A, 95.0, 84.13, 0.75; GCF_000013725.1, s__Methanococcoides burtonii, 95.0, 80.04, 0.44	97.37	11	N/A	N/A	marRef/marDB	WGS
GCA_000196655.1	2	2242317	2406232	36.42	2242317	0.00	-	-	-	-	-	-	-	-	-	-	100	1.96	0	90.20	97.51	none	d__Archaea;p__Halobacteriota;c__Methanosarcinia;o__Methanosarcinales;f__Methanosarcinaceae;g__Methanohalobium;s__Methanohalobium evestigatum	GCF_000196655.1	95.0	d__Archaea;p__Halobacteriota;c__Methanosarcinia;o__Methanosarcinales;f__Methanosarcinaceae;g__Methanohalobium;s__Methanohalobium evestigatum	100.0	95.0	1.0	GCF_000196655.1	d__Archaea;p__Halobacteriota;c__Methanosarcinia;o__Methanosarcinales;f__Methanosarcinaceae;g__Methanohalobium;s__Methanohalobium evestigatum	100.0	1.0	d__Archaea;p__Halobacteriota;c__Methanosarcinia;o__Methanosarcinales;f__Methanosarcinaceae;g__;s__	taxonomic classification defined by topology and ANI	topological placement and ANI have congruent species assignments	N/A	97.48	11	N/A	N/A	marRef/marDB	WGS
GCA_003722155.1	21	256853	1870534	42.38	171522	0.00	-	-	-	-	-	-	-	-	-	-	99.51	0	0	99.51	105.54	none	d__Archaea;p__Halobacteriota;c__Methanosarcinia;o__Methanosarcinales;f__Methanosarcinaceae;g__Methanohalophilus;s__Methanohalophilus euhalobius	GCF_900215215.1	95.0	d__Archaea;p__Halobacteriota;c__Methanosarcinia;o__Methanosarcinales;f__Methanosarcinaceae;g__Methanohalophilus;s__Methanohalophilus euhalobius	98.4	95.0	0.92	GCF_900215215.1	d__Archaea;p__Halobacteriota;c__Methanosarcinia;o__Methanosarcinales;f__Methanosarcinaceae;g__Methanohalophilus;s__Methanohalophilus euhalobius	98.4	0.92	d__Archaea;p__Halobacteriota;c__Methanosarcinia;o__Methanosarcinales;f__Methanosarcinaceae;g__Methanohalophilus;s__	taxonomic classification defined by topology and ANI	topological placement and ANI have congruent species assignments	GCF_002761295.1, s__Methanohalophilus portucalensis, 95.0, 93.81, 0.86; GCF_004137855.1, s__Methanohalophilus sp004137855, 95.0, 93.5, 0.83; GCF_003722075.1, s__Methanohalophilus sp003722075, 95.0, 93.01, 0.83; GCF_001889405.1, s__Methanohalophilus halophilus, 95.0, 92.36, 0.84; GCF_000025865.1, s__Methanohalophilus mahii, 95.0, 91.1, 0.84	96.6	11	N/A	N/A	marRef/marDB	WGS
GCA_001889405.1	1	2022959	2022959	42.40	2022959	0.00	-	-	-	-	-	-	-	-	-	-	99.51	0	0	99.51	106.77	none	d__Archaea;p__Halobacteriota;c__Methanosarcinia;o__Methanosarcinales;f__Methanosarcinaceae;g__Methanohalophilus;s__Methanohalophilus halophilus	GCF_001889405.1	95.0	d__Archaea;p__Halobacteriota;c__Methanosarcinia;o__Methanosarcinales;f__Methanosarcinaceae;g__Methanohalophilus;s__Methanohalophilus halophilus	100.0	95.0	1.0	GCF_001889405.1	d__Archaea;p__Halobacteriota;c__Methanosarcinia;o__Methanosarcinales;f__Methanosarcinaceae;g__Methanohalophilus;s__Methanohalophilus halophilus	100.0	1.0	d__Archaea;p__Halobacteriota;c__Methanosarcinia;o__Methanosarcinales;f__Methanosarcinaceae;g__Methanohalophilus;s__	taxonomic classification defined by topology and ANI	topological placement and ANI have congruent species assignments	GCF_002761295.1, s__Methanohalophilus portucalensis, 95.0, 92.79, 0.88; GCF_004137855.1, s__Methanohalophilus sp004137855, 95.0, 92.73, 0.86; GCF_900215215.1, s__Methanohalophilus euhalobius, 95.0, 92.23, 0.84; GCF_003722075.1, s__Methanohalophilus sp003722075, 95.0, 92.06, 0.84; GCF_000025865.1, s__Methanohalophilus mahii, 95.0, 91.59, 0.87	97.42	11	N/A	N/A	marRef/marDB	WGS
GCA_900106905.1	10	561047	2026562	42.44	286521	0.00	-	-	-	-	-	-	-	-	-	-	99.51	0	0	99.51	105.79	none	d__Archaea;p__Halobacteriota;c__Methanosarcinia;o__Methanosarcinales;f__Methanosarcinaceae;g__Methanohalophilus;s__Methanohalophilus halophilus	GCF_001889405.1	95.0	d__Archaea;p__Halobacteriota;c__Methanosarcinia;o__Methanosarcinales;f__Methanosarcinaceae;g__Methanohalophilus;s__Methanohalophilus halophilus	100.0	95.0	1.0	GCF_001889405.1	d__Archaea;p__Halobacteriota;c__Methanosarcinia;o__Methanosarcinales;f__Methanosarcinaceae;g__Methanohalophilus;s__Methanohalophilus halophilus	100.0	1.0	d__Archaea;p__Halobacteriota;c__Methanosarcinia;o__Methanosarcinales;f__Methanosarcinaceae;g__Methanohalophilus;s__	taxonomic classification defined by topology and ANI	topological placement and ANI have congruent species assignments	GCF_002761295.1, s__Methanohalophilus portucalensis, 95.0, 92.87, 0.88; GCF_004137855.1, s__Methanohalophilus sp004137855, 95.0, 92.67, 0.86; GCF_900215215.1, s__Methanohalophilus euhalobius, 95.0, 92.19, 0.83; GCF_003722075.1, s__Methanohalophilus sp003722075, 95.0, 92.06, 0.84; GCF_000025865.1, s__Methanohalophilus mahii, 95.0, 91.67, 0.87	97.42	11	N/A	N/A	marRef/marDB	WGS
GCA_003722055.1	10	497059	2021537	42.39	396220	0.00	-	-	-	-	-	-	-	-	-	-	99.51	0	0	99.51	105.95	none	d__Archaea;p__Halobacteriota;c__Methanosarcinia;o__Methanosarcinales;f__Methanosarcinaceae;g__Methanohalophilus;s__Methanohalophilus halophilus	GCF_001889405.1	95.0	d__Archaea;p__Halobacteriota;c__Methanosarcinia;o__Methanosarcinales;f__Methanosarcinaceae;g__Methanohalophilus;s__Methanohalophilus halophilus	100.0	95.0	1.0	GCF_001889405.1	d__Archaea;p__Halobacteriota;c__Methanosarcinia;o__Methanosarcinales;f__Methanosarcinaceae;g__Methanohalophilus;s__Methanohalophilus halophilus	100.0	1.0	d__Archaea;p__Halobacteriota;c__Methanosarcinia;o__Methanosarcinales;f__Methanosarcinaceae;g__Methanohalophilus;s__	taxonomic classification defined by topology and ANI	topological placement and ANI have congruent species assignments	GCF_002761295.1, s__Methanohalophilus portucalensis, 95.0, 92.76, 0.88; GCF_004137855.1, s__Methanohalophilus sp004137855, 95.0, 92.7, 0.86; GCF_900215215.1, s__Methanohalophilus euhalobius, 95.0, 92.14, 0.83; GCF_003722075.1, s__Methanohalophilus sp003722075, 95.0, 92.09, 0.83; GCF_000025865.1, s__Methanohalophilus mahii, 95.0, 91.59, 0.88	97.42	11	N/A	N/A	marRef/marDB	WGS
GCA_003722075.1	18	313119	1969036	42.56	206832	0.00	-	-	-	-	-	-	-	-	-	-	99.51	0	0	99.51	105.63	none	d__Archaea;p__Halobacteriota;c__Methanosarcinia;o__Methanosarcinales;f__Methanosarcinaceae;g__Methanohalophilus;s__Methanohalophilus sp003722075	GCF_003722075.1	95.0	d__Archaea;p__Halobacteriota;c__Methanosarcinia;o__Methanosarcinales;f__Methanosarcinaceae;g__Methanohalophilus;s__Methanohalophilus sp003722075	100.0	95.0	1.0	GCF_003722075.1	d__Archaea;p__Halobacteriota;c__Methanosarcinia;o__Methanosarcinales;f__Methanosarcinaceae;g__Methanohalophilus;s__Methanohalophilus sp003722075	100.0	1.0	d__Archaea;p__Halobacteriota;c__Methanosarcinia;o__Methanosarcinales;f__Methanosarcinaceae;g__Methanohalophilus;s__	taxonomic classification defined by topology and ANI	topological placement and ANI have congruent species assignments	GCF_002761295.1, s__Methanohalophilus portucalensis, 95.0, 93.63, 0.85; GCF_004137855.1, s__Methanohalophilus sp004137855, 95.0, 93.43, 0.85; GCF_900215215.1, s__Methanohalophilus euhalobius, 95.0, 92.75, 0.82; GCF_001889405.1, s__Methanohalophilus halophilus, 95.0, 92.06, 0.84; GCF_000025865.1, s__Methanohalophilus mahii, 95.0, 91.05, 0.84	97.46	11	N/A	N/A	marRef/marDB	WGS
GCA_900100715.1	20	548185	2947907	40.27	321454	86.03	-	-	-	-	-	-	-	-	-	-	99.51	0	0	99.51	105.85	none	d__Archaea;p__Halobacteriota;c__Methanosarcinia;o__Methanosarcinales;f__Methanosarcinaceae;g__Methanolobus;s__Methanolobus vulcani	GCA_900100715.1	95.0	d__Archaea;p__Halobacteriota;c__Methanosarcinia;o__Methanosarcinales;f__Methanosarcinaceae;g__Methanolobus;s__Methanolobus vulcani	100.0	95.0	1.0	GCA_900100715.1	d__Archaea;p__Halobacteriota;c__Methanosarcinia;o__Methanosarcinales;f__Methanosarcinaceae;g__Methanolobus;s__Methanolobus vulcani	100.0	1.0	d__Archaea;p__Halobacteriota;c__Methanosarcinia;o__Methanosarcinales;f__Methanosarcinaceae;g__Methanolobus;s__	taxonomic classification defined by topology and ANI	topological placement and ANI have congruent species assignments	GCA_006546655.1, s__Methanolobus vulcani_A, 95.0, 86.75, 0.77; GCF_000504205.1, s__Methanolobus tindarius, 95.0, 86.34, 0.81; GCF_900114835.1, s__Methanolobus profundi, 95.0, 80.96, 0.54; GCA_002507205.1, s__Methanolobus sp002507205, 95.0, 80.11, 0.53; GCF_002243045.1, s__Methanolobus psychrotolerans, 95.0, 79.77, 0.46; GCA_002508635.1, s__Methanolobus sp002508635, 95.0, 78.79, 0.24; GCA_00157756…	97.44	11	N/A	N/A	marRef/marDB	WGS
GCA_000007345.1	1	5751492	5751492	42.68	5751492	0.00	-	-	-	-	-	-	-	-	-	-	99.84	0.03	0	99.69	107.47	none	d__Archaea;p__Halobacteriota;c__Methanosarcinia;o__Methanosarcinales;f__Methanosarcinaceae;g__Methanosarcina;s__Methanosarcina acetivorans	GCA_000007345.1	95.0	d__Archaea;p__Halobacteriota;c__Methanosarcinia;o__Methanosarcinales;f__Methanosarcinaceae;g__Methanosarcina;s__Methanosarcina acetivorans	100.0	95.0	1.0	GCA_000007345.1	d__Archaea;p__Halobacteriota;c__Methanosarcinia;o__Methanosarcinales;f__Methanosarcinaceae;g__Methanosarcina;s__Methanosarcina acetivorans	100.0	1.0	d__Archaea;p__Halobacteriota;c__Methanosarcinia;o__Methanosarcinales;f__Methanosarcinaceae;g__Methanosarcina;s__	taxonomic classification defined by topology and ANI	topological placement and ANI have congruent species assignments	GCF_000970085.1, s__Methanosarcina siciliae, 95.0, 91.64, 0.82; GCF_000979455.1, s__Methanosarcina sp000979455, 95.0, 84.58, 0.75; GCF_000969965.1, s__Methanosarcina sp000969965, 95.0, 84.57, 0.74; GCF_000970265.1, s__Methanosarcina lacustris, 95.0, 83.67, 0.68; GCF_000970285.1, s__Methanosarcina horonobensis, 95.0, 82.46, 0.64; GCA_013331265.1, s__Methanosarcina sp10923u, 95.0, 81.62, 0.72; GCF_…	97.56	11	N/A	N/A	marRef/marDB	WGS
GCA_000979105.1	124	274406	4049464	41.54	77131	13.06	-	-	-	-	-	-	-	-	-	-	100	0.65	0	96.75	102.38	none	d__Archaea;p__Halobacteriota;c__Methanosarcinia;o__Methanosarcinales;f__Methanosarcinaceae;g__Methanosarcina;s__Methanosarcina mazei	GCF_000970205.1	95.0	d__Archaea;p__Halobacteriota;c__Methanosarcinia;o__Methanosarcinales;f__Methanosarcinaceae;g__Methanosarcina;s__Methanosarcina mazei	98.61	95.0	0.91	GCF_000970205.1	d__Archaea;p__Halobacteriota;c__Methanosarcinia;o__Methanosarcinales;f__Methanosarcinaceae;g__Methanosarcina;s__Methanosarcina mazei	98.61	0.91	d__Archaea;p__Halobacteriota;c__Methanosarcinia;o__Methanosarcinales;f__Methanosarcinaceae;g__Methanosarcina;s__	taxonomic classification defined by topology and ANI	topological placement and ANI have congruent species assignments	GCA_013331265.1, s__Methanosarcina sp10923u, 95.0, 83.6, 0.69; GCF_000970285.1, s__Methanosarcina horonobensis, 95.0, 83.25, 0.72; GCA_013330315.1, s__Methanosarcina sp8098u, 95.0, 82.08, 0.68; GCF_000979455.1, s__Methanosarcina sp000979455, 95.0, 81.69, 0.64; GCA_000007345.1, s__Methanosarcina acetivorans, 95.0, 81.4, 0.65; GCF_000969965.1, s__Methanosarcina sp000969965, 95.0, 81.38, 0.61; GCF_0…	97.56	11	N/A	N/A	marRef/marDB	WGS
GCA_000979845.1	144	179941	4034156	41.55	49810	11.03	-	-	-	-	-	-	-	-	-	-	100	0.65	0	96.75	102.16	none	d__Archaea;p__Halobacteriota;c__Methanosarcinia;o__Methanosarcinales;f__Methanosarcinaceae;g__Methanosarcina;s__Methanosarcina mazei	GCF_000970205.1	95.0	d__Archaea;p__Halobacteriota;c__Methanosarcinia;o__Methanosarcinales;f__Methanosarcinaceae;g__Methanosarcina;s__Methanosarcina mazei	98.6	95.0	0.92	GCF_000970205.1	d__Archaea;p__Halobacteriota;c__Methanosarcinia;o__Methanosarcinales;f__Methanosarcinaceae;g__Methanosarcina;s__Methanosarcina mazei	98.6	0.92	d__Archaea;p__Halobacteriota;c__Methanosarcinia;o__Methanosarcinales;f__Methanosarcinaceae;g__Methanosarcina;s__	taxonomic classification defined by topology and ANI	topological placement and ANI have congruent species assignments	GCA_013331265.1, s__Methanosarcina sp10923u, 95.0, 83.58, 0.69; GCF_000970285.1, s__Methanosarcina horonobensis, 95.0, 83.25, 0.73; GCA_013330315.1, s__Methanosarcina sp8098u, 95.0, 82.06, 0.67; GCF_000979455.1, s__Methanosarcina sp000979455, 95.0, 81.68, 0.65; GCF_000969965.1, s__Methanosarcina sp000969965, 95.0, 81.44, 0.62; GCA_000007345.1, s__Methanosarcina acetivorans, 95.0, 81.38, 0.65; GCF…	97.56	11	N/A	N/A	marRef/marDB	WGS
GCA_000979895.1	157	172212	3968247	41.73	44832	15.35	-	-	-	-	-	-	-	-	-	-	100	0.65	0	96.75	102.11	none	d__Archaea;p__Halobacteriota;c__Methanosarcinia;o__Methanosarcinales;f__Methanosarcinaceae;g__Methanosarcina;s__Methanosarcina mazei	GCF_000970205.1	95.0	d__Archaea;p__Halobacteriota;c__Methanosarcinia;o__Methanosarcinales;f__Methanosarcinaceae;g__Methanosarcina;s__Methanosarcina mazei	98.65	95.0	0.93	GCF_000970205.1	d__Archaea;p__Halobacteriota;c__Methanosarcinia;o__Methanosarcinales;f__Methanosarcinaceae;g__Methanosarcina;s__Methanosarcina mazei	98.65	0.93	d__Archaea;p__Halobacteriota;c__Methanosarcinia;o__Methanosarcinales;f__Methanosarcinaceae;g__Methanosarcina;s__	taxonomic classification defined by topology and ANI	topological placement and ANI have congruent species assignments	GCA_013331265.1, s__Methanosarcina sp10923u, 95.0, 83.65, 0.7; GCF_000970285.1, s__Methanosarcina horonobensis, 95.0, 83.25, 0.73; GCA_013330315.1, s__Methanosarcina sp8098u, 95.0, 82.15, 0.66; GCF_000979455.1, s__Methanosarcina sp000979455, 95.0, 81.76, 0.65; GCF_000969965.1, s__Methanosarcina sp000969965, 95.0, 81.57, 0.62; GCA_000007345.1, s__Methanosarcina acetivorans, 95.0, 81.52, 0.66; GCF_…	97.56	11	N/A	N/A	marRef/marDB	WGS
GCA_000979185.1	123	433240	3989219	41.58	67853	27.00	-	-	-	-	-	-	-	-	-	-	100	0.65	0	96.75	102.31	none	d__Archaea;p__Halobacteriota;c__Methanosarcinia;o__Methanosarcinales;f__Methanosarcinaceae;g__Methanosarcina;s__Methanosarcina mazei	GCF_000970205.1	95.0	d__Archaea;p__Halobacteriota;c__Methanosarcinia;o__Methanosarcinales;f__Methanosarcinaceae;g__Methanosarcina;s__Methanosarcina mazei	98.64	95.0	0.93	GCF_000970205.1	d__Archaea;p__Halobacteriota;c__Methanosarcinia;o__Methanosarcinales;f__Methanosarcinaceae;g__Methanosarcina;s__Methanosarcina mazei	98.64	0.93	d__Archaea;p__Halobacteriota;c__Methanosarcinia;o__Methanosarcinales;f__Methanosarcinaceae;g__Methanosarcina;s__	taxonomic classification defined by topology and ANI	topological placement and ANI have congruent species assignments	GCA_013331265.1, s__Methanosarcina sp10923u, 95.0, 83.62, 0.69; GCF_000970285.1, s__Methanosarcina horonobensis, 95.0, 83.29, 0.73; GCA_013330315.1, s__Methanosarcina sp8098u, 95.0, 82.05, 0.68; GCF_000979455.1, s__Methanosarcina sp000979455, 95.0, 81.77, 0.66; GCF_000969965.1, s__Methanosarcina sp000969965, 95.0, 81.5, 0.59; GCA_000007345.1, s__Methanosarcina acetivorans, 95.0, 81.44, 0.66; GCF_…	97.56	11	N/A	N/A	marRef/marDB	WGS
GCA_000979195.1	171	125175	4091699	41.61	42899	15.93	-	-	-	-	-	-	-	-	-	-	100	0.65	0	96.75	102.08	none	d__Archaea;p__Halobacteriota;c__Methanosarcinia;o__Methanosarcinales;f__Methanosarcinaceae;g__Methanosarcina;s__Methanosarcina mazei	GCF_000970205.1	95.0	d__Archaea;p__Halobacteriota;c__Methanosarcinia;o__Methanosarcinales;f__Methanosarcinaceae;g__Methanosarcina;s__Methanosarcina mazei	98.43	95.0	0.91	GCF_000970205.1	d__Archaea;p__Halobacteriota;c__Methanosarcinia;o__Methanosarcinales;f__Methanosarcinaceae;g__Methanosarcina;s__Methanosarcina mazei	98.43	0.91	d__Archaea;p__Halobacteriota;c__Methanosarcinia;o__Methanosarcinales;f__Methanosarcinaceae;g__Methanosarcina;s__	taxonomic classification defined by topology and ANI	topological placement and ANI have congruent species assignments	GCA_013331265.1, s__Methanosarcina sp10923u, 95.0, 83.71, 0.69; GCF_000970285.1, s__Methanosarcina horonobensis, 95.0, 83.17, 0.73; GCA_013330315.1, s__Methanosarcina sp8098u, 95.0, 82.05, 0.67; GCF_000979455.1, s__Methanosarcina sp000979455, 95.0, 81.77, 0.65; GCF_000969965.1, s__Methanosarcina sp000969965, 95.0, 81.57, 0.62; GCA_000007345.1, s__Methanosarcina acetivorans, 95.0, 81.34, 0.66; GCF…	97.56	11	N/A	N/A	marRef/marDB	WGS
GCA_000979205.1	370	130098	4232176	41.36	42470	41.07	-	-	-	-	-	-	-	-	-	-	100	2.61	0	86.95	92.28	none	d__Archaea;p__Halobacteriota;c__Methanosarcinia;o__Methanosarcinales;f__Methanosarcinaceae;g__Methanosarcina;s__Methanosarcina mazei	GCF_000970205.1	95.0	d__Archaea;p__Halobacteriota;c__Methanosarcinia;o__Methanosarcinales;f__Methanosarcinaceae;g__Methanosarcina;s__Methanosarcina mazei	98.47	95.0	0.91	GCF_000970205.1	d__Archaea;p__Halobacteriota;c__Methanosarcinia;o__Methanosarcinales;f__Methanosarcinaceae;g__Methanosarcina;s__Methanosarcina mazei	98.47	0.91	d__Archaea;p__Halobacteriota;c__Methanosarcinia;o__Methanosarcinales;f__Methanosarcinaceae;g__Methanosarcina;s__	taxonomic classification defined by topology and ANI	topological placement and ANI have congruent species assignments	GCA_013331265.1, s__Methanosarcina sp10923u, 95.0, 83.71, 0.69; GCF_000970285.1, s__Methanosarcina horonobensis, 95.0, 83.2, 0.74; GCA_013330315.1, s__Methanosarcina sp8098u, 95.0, 82.08, 0.66; GCF_000979455.1, s__Methanosarcina sp000979455, 95.0, 81.75, 0.64; GCF_000969965.1, s__Methanosarcina sp000969965, 95.0, 81.64, 0.62; GCA_000007345.1, s__Methanosarcina acetivorans, 95.0, 81.42, 0.65; GCF_…	97.56	11	N/A	N/A	marRef/marDB	WGS
GCA_000979255.1	155	176586	4081225	41.57	51373	11.74	-	-	-	-	-	-	-	-	-	-	100	0.65	0	96.75	102.17	none	d__Archaea;p__Halobacteriota;c__Methanosarcinia;o__Methanosarcinales;f__Methanosarcinaceae;g__Methanosarcina;s__Methanosarcina mazei	GCF_000970205.1	95.0	d__Archaea;p__Halobacteriota;c__Methanosarcinia;o__Methanosarcinales;f__Methanosarcinaceae;g__Methanosarcina;s__Methanosarcina mazei	98.5	95.0	0.91	GCF_000970205.1	d__Archaea;p__Halobacteriota;c__Methanosarcinia;o__Methanosarcinales;f__Methanosarcinaceae;g__Methanosarcina;s__Methanosarcina mazei	98.5	0.91	d__Archaea;p__Halobacteriota;c__Methanosarcinia;o__Methanosarcinales;f__Methanosarcinaceae;g__Methanosarcina;s__	taxonomic classification defined by topology and ANI	topological placement and ANI have congruent species assignments	GCA_013331265.1, s__Methanosarcina sp10923u, 95.0, 83.75, 0.69; GCF_000970285.1, s__Methanosarcina horonobensis, 95.0, 83.23, 0.73; GCA_013330315.1, s__Methanosarcina sp8098u, 95.0, 82.1, 0.67; GCF_000979455.1, s__Methanosarcina sp000979455, 95.0, 81.73, 0.64; GCF_000969965.1, s__Methanosarcina sp000969965, 95.0, 81.71, 0.62; GCA_000007345.1, s__Methanosarcina acetivorans, 95.0, 81.42, 0.65; GCF_…	97.56	11	N/A	N/A	marRef/marDB	WGS
GCA_000979275.1	154	216821	4082602	41.57	44369	22.71	-	-	-	-	-	-	-	-	-	-	100	0.65	0	96.75	102.10	none	d__Archaea;p__Halobacteriota;c__Methanosarcinia;o__Methanosarcinales;f__Methanosarcinaceae;g__Methanosarcina;s__Methanosarcina mazei	GCF_000970205.1	95.0	d__Archaea;p__Halobacteriota;c__Methanosarcinia;o__Methanosarcinales;f__Methanosarcinaceae;g__Methanosarcina;s__Methanosarcina mazei	98.42	95.0	0.92	GCF_000970205.1	d__Archaea;p__Halobacteriota;c__Methanosarcinia;o__Methanosarcinales;f__Methanosarcinaceae;g__Methanosarcina;s__Methanosarcina mazei	98.42	0.92	d__Archaea;p__Halobacteriota;c__Methanosarcinia;o__Methanosarcinales;f__Methanosarcinaceae;g__Methanosarcina;s__	taxonomic classification defined by topology and ANI	topological placement and ANI have congruent species assignments	GCA_013331265.1, s__Methanosarcina sp10923u, 95.0, 83.68, 0.69; GCF_000970285.1, s__Methanosarcina horonobensis, 95.0, 83.18, 0.73; GCA_013330315.1, s__Methanosarcina sp8098u, 95.0, 82.09, 0.67; GCF_000979455.1, s__Methanosarcina sp000979455, 95.0, 81.68, 0.64; GCF_000969965.1, s__Methanosarcina sp000969965, 95.0, 81.58, 0.62; GCA_000007345.1, s__Methanosarcina acetivorans, 95.0, 81.4, 0.65; GCF_…	97.56	11	N/A	N/A	marRef/marDB	WGS
GCA_000980075.1	142	166334	3978804	41.63	47314	29.96	-	-	-	-	-	-	-	-	-	-	100	0.65	0	96.75	102.13	none	d__Archaea;p__Halobacteriota;c__Methanosarcinia;o__Methanosarcinales;f__Methanosarcinaceae;g__Methanosarcina;s__Methanosarcina mazei	GCF_000970205.1	95.0	d__Archaea;p__Halobacteriota;c__Methanosarcinia;o__Methanosarcinales;f__Methanosarcinaceae;g__Methanosarcina;s__Methanosarcina mazei	98.46	95.0	0.91	GCF_000970205.1	d__Archaea;p__Halobacteriota;c__Methanosarcinia;o__Methanosarcinales;f__Methanosarcinaceae;g__Methanosarcina;s__Methanosarcina mazei	98.46	0.91	d__Archaea;p__Halobacteriota;c__Methanosarcinia;o__Methanosarcinales;f__Methanosarcinaceae;g__Methanosarcina;s__	taxonomic classification defined by topology and ANI	topological placement and ANI have congruent species assignments	GCA_013331265.1, s__Methanosarcina sp10923u, 95.0, 83.81, 0.67; GCF_000970285.1, s__Methanosarcina horonobensis, 95.0, 83.32, 0.73; GCA_013330315.1, s__Methanosarcina sp8098u, 95.0, 82.12, 0.66; GCF_000979455.1, s__Methanosarcina sp000979455, 95.0, 81.72, 0.65; GCF_000969965.1, s__Methanosarcina sp000969965, 95.0, 81.71, 0.63; GCA_000007345.1, s__Methanosarcina acetivorans, 95.0, 81.41, 0.65; GCF…	97.56	11	N/A	N/A	marRef/marDB	WGS
GCA_000980155.1	148	176434	3972119	41.62	44866	11.63	-	-	-	-	-	-	-	-	-	-	100	0.65	0	96.75	102.11	none	d__Archaea;p__Halobacteriota;c__Methanosarcinia;o__Methanosarcinales;f__Methanosarcinaceae;g__Methanosarcina;s__Methanosarcina mazei	GCF_000970205.1	95.0	d__Archaea;p__Halobacteriota;c__Methanosarcinia;o__Methanosarcinales;f__Methanosarcinaceae;g__Methanosarcina;s__Methanosarcina mazei	98.45	95.0	0.92	GCF_000970205.1	d__Archaea;p__Halobacteriota;c__Methanosarcinia;o__Methanosarcinales;f__Methanosarcinaceae;g__Methanosarcina;s__Methanosarcina mazei	98.45	0.92	d__Archaea;p__Halobacteriota;c__Methanosarcinia;o__Methanosarcinales;f__Methanosarcinaceae;g__Methanosarcina;s__	taxonomic classification defined by topology and ANI	topological placement and ANI have congruent species assignments	GCA_013331265.1, s__Methanosarcina sp10923u, 95.0, 83.69, 0.68; GCF_000970285.1, s__Methanosarcina horonobensis, 95.0, 83.28, 0.73; GCA_013330315.1, s__Methanosarcina sp8098u, 95.0, 82.17, 0.65; GCF_000979455.1, s__Methanosarcina sp000979455, 95.0, 81.77, 0.65; GCF_000969965.1, s__Methanosarcina sp000969965, 95.0, 81.65, 0.62; GCA_000007345.1, s__Methanosarcina acetivorans, 95.0, 81.39, 0.64; GCF…	97.56	11	N/A	N/A	marRef/marDB	WGS
GCA_000980175.1	142	162429	4085981	41.57	49449	21.10	-	-	-	-	-	-	-	-	-	-	100	0.65	0	96.75	102.15	none	d__Archaea;p__Halobacteriota;c__Methanosarcinia;o__Methanosarcinales;f__Methanosarcinaceae;g__Methanosarcina;s__Methanosarcina mazei	GCF_000970205.1	95.0	d__Archaea;p__Halobacteriota;c__Methanosarcinia;o__Methanosarcinales;f__Methanosarcinaceae;g__Methanosarcina;s__Methanosarcina mazei	98.48	95.0	0.91	GCF_000970205.1	d__Archaea;p__Halobacteriota;c__Methanosarcinia;o__Methanosarcinales;f__Methanosarcinaceae;g__Methanosarcina;s__Methanosarcina mazei	98.48	0.91	d__Archaea;p__Halobacteriota;c__Methanosarcinia;o__Methanosarcinales;f__Methanosarcinaceae;g__Methanosarcina;s__	taxonomic classification defined by topology and ANI	topological placement and ANI have congruent species assignments	GCA_013331265.1, s__Methanosarcina sp10923u, 95.0, 83.71, 0.69; GCF_000970285.1, s__Methanosarcina horonobensis, 95.0, 83.17, 0.73; GCA_013330315.1, s__Methanosarcina sp8098u, 95.0, 82.05, 0.68; GCF_000969965.1, s__Methanosarcina sp000969965, 95.0, 81.69, 0.63; GCF_000979455.1, s__Methanosarcina sp000979455, 95.0, 81.68, 0.65; GCF_000970085.1, s__Methanosarcina siciliae, 95.0, 81.34, 0.63; GCA_00…	97.56	11	N/A	N/A	marRef/marDB	WGS
GCA_000979375.1	136	276710	4092300	41.53	50618	20.70	-	-	-	-	-	-	-	-	-	-	100	0.65	0	96.75	102.17	none	d__Archaea;p__Halobacteriota;c__Methanosarcinia;o__Methanosarcinales;f__Methanosarcinaceae;g__Methanosarcina;s__Methanosarcina mazei	GCF_000970205.1	95.0	d__Archaea;p__Halobacteriota;c__Methanosarcinia;o__Methanosarcinales;f__Methanosarcinaceae;g__Methanosarcina;s__Methanosarcina mazei	98.37	95.0	0.9	GCF_000970205.1	d__Archaea;p__Halobacteriota;c__Methanosarcinia;o__Methanosarcinales;f__Methanosarcinaceae;g__Methanosarcina;s__Methanosarcina mazei	98.37	0.9	d__Archaea;p__Halobacteriota;c__Methanosarcinia;o__Methanosarcinales;f__Methanosarcinaceae;g__Methanosarcina;s__	taxonomic classification defined by topology and ANI	topological placement and ANI have congruent species assignments	GCA_013331265.1, s__Methanosarcina sp10923u, 95.0, 83.73, 0.7; GCF_000970285.1, s__Methanosarcina horonobensis, 95.0, 83.27, 0.73; GCA_013330315.1, s__Methanosarcina sp8098u, 95.0, 82.11, 0.66; GCF_000979455.1, s__Methanosarcina sp000979455, 95.0, 81.78, 0.63; GCF_000969965.1, s__Methanosarcina sp000969965, 95.0, 81.62, 0.62; GCA_000007345.1, s__Methanosarcina acetivorans, 95.0, 81.45, 0.67; GCF_…	97.56	11	N/A	N/A	marRef/marDB	WGS
GCA_000978945.1	147	162700	4073967	41.64	46474	32.20	-	-	-	-	-	-	-	-	-	-	100	0.65	0	96.75	102.12	none	d__Archaea;p__Halobacteriota;c__Methanosarcinia;o__Methanosarcinales;f__Methanosarcinaceae;g__Methanosarcina;s__Methanosarcina mazei	GCF_000970205.1	95.0	d__Archaea;p__Halobacteriota;c__Methanosarcinia;o__Methanosarcinales;f__Methanosarcinaceae;g__Methanosarcina;s__Methanosarcina mazei	98.56	95.0	0.92	GCF_000970205.1	d__Archaea;p__Halobacteriota;c__Methanosarcinia;o__Methanosarcinales;f__Methanosarcinaceae;g__Methanosarcina;s__Methanosarcina mazei	98.56	0.92	d__Archaea;p__Halobacteriota;c__Methanosarcinia;o__Methanosarcinales;f__Methanosarcinaceae;g__Methanosarcina;s__	taxonomic classification defined by topology and ANI	topological placement and ANI have congruent species assignments	GCA_013331265.1, s__Methanosarcina sp10923u, 95.0, 83.73, 0.7; GCF_000970285.1, s__Methanosarcina horonobensis, 95.0, 83.39, 0.71; GCA_013330315.1, s__Methanosarcina sp8098u, 95.0, 82.02, 0.68; GCF_000979455.1, s__Methanosarcina sp000979455, 95.0, 81.73, 0.65; GCA_000007345.1, s__Methanosarcina acetivorans, 95.0, 81.46, 0.65; GCF_000969965.1, s__Methanosarcina sp000969965, 95.0, 81.45, 0.61; GCF_…	97.54	11	N/A	N/A	marRef/marDB	WGS
GCA_000978935.1	146	159024	4068199	41.64	46460	11.48	-	-	-	-	-	-	-	-	-	-	100	0.65	0	96.75	102.12	none	d__Archaea;p__Halobacteriota;c__Methanosarcinia;o__Methanosarcinales;f__Methanosarcinaceae;g__Methanosarcina;s__Methanosarcina mazei	GCF_000970205.1	95.0	d__Archaea;p__Halobacteriota;c__Methanosarcinia;o__Methanosarcinales;f__Methanosarcinaceae;g__Methanosarcina;s__Methanosarcina mazei	98.58	95.0	0.92	GCF_000970205.1	d__Archaea;p__Halobacteriota;c__Methanosarcinia;o__Methanosarcinales;f__Methanosarcinaceae;g__Methanosarcina;s__Methanosarcina mazei	98.58	0.92	d__Archaea;p__Halobacteriota;c__Methanosarcinia;o__Methanosarcinales;f__Methanosarcinaceae;g__Methanosarcina;s__	taxonomic classification defined by topology and ANI	topological placement and ANI have congruent species assignments	GCA_013331265.1, s__Methanosarcina sp10923u, 95.0, 83.68, 0.7; GCF_000970285.1, s__Methanosarcina horonobensis, 95.0, 83.33, 0.71; GCA_013330315.1, s__Methanosarcina sp8098u, 95.0, 82.01, 0.68; GCF_000979455.1, s__Methanosarcina sp000979455, 95.0, 81.67, 0.64; GCF_000969965.1, s__Methanosarcina sp000969965, 95.0, 81.43, 0.61; GCA_000007345.1, s__Methanosarcina acetivorans, 95.0, 81.41, 0.65; GCF_…	97.54	11	N/A	N/A	marRef/marDB	WGS
GCA_000979575.1	160	212468	4043214	41.64	41652	21.25	-	-	-	-	-	-	-	-	-	-	99.35	0.65	0	96.10	101.42	none	d__Archaea;p__Halobacteriota;c__Methanosarcinia;o__Methanosarcinales;f__Methanosarcinaceae;g__Methanosarcina;s__Methanosarcina mazei	GCF_000970205.1	95.0	d__Archaea;p__Halobacteriota;c__Methanosarcinia;o__Methanosarcinales;f__Methanosarcinaceae;g__Methanosarcina;s__Methanosarcina mazei	98.58	95.0	0.92	GCF_000970205.1	d__Archaea;p__Halobacteriota;c__Methanosarcinia;o__Methanosarcinales;f__Methanosarcinaceae;g__Methanosarcina;s__Methanosarcina mazei	98.58	0.92	d__Archaea;p__Halobacteriota;c__Methanosarcinia;o__Methanosarcinales;f__Methanosarcinaceae;g__Methanosarcina;s__	taxonomic classification defined by topology and ANI	topological placement and ANI have congruent species assignments	GCA_013331265.1, s__Methanosarcina sp10923u, 95.0, 83.68, 0.7; GCF_000970285.1, s__Methanosarcina horonobensis, 95.0, 83.31, 0.71; GCA_013330315.1, s__Methanosarcina sp8098u, 95.0, 81.98, 0.68; GCF_000979455.1, s__Methanosarcina sp000979455, 95.0, 81.64, 0.64; GCF_000969965.1, s__Methanosarcina sp000969965, 95.0, 81.44, 0.61; GCF_000970085.1, s__Methanosarcina siciliae, 95.0, 81.35, 0.62; GCA_000…	97.54	11	N/A	N/A	marRef/marDB	WGS
GCA_000979585.1	142	173109	4028869	41.63	44169	14.82	-	-	-	-	-	-	-	-	-	-	98.69	0.65	0	95.44	100.79	none	d__Archaea;p__Halobacteriota;c__Methanosarcinia;o__Methanosarcinales;f__Methanosarcinaceae;g__Methanosarcina;s__Methanosarcina mazei	GCF_000970205.1	95.0	d__Archaea;p__Halobacteriota;c__Methanosarcinia;o__Methanosarcinales;f__Methanosarcinaceae;g__Methanosarcina;s__Methanosarcina mazei	98.6	95.0	0.92	GCF_000970205.1	d__Archaea;p__Halobacteriota;c__Methanosarcinia;o__Methanosarcinales;f__Methanosarcinaceae;g__Methanosarcina;s__Methanosarcina mazei	98.6	0.92	d__Archaea;p__Halobacteriota;c__Methanosarcinia;o__Methanosarcinales;f__Methanosarcinaceae;g__Methanosarcina;s__	taxonomic classification defined by topology and ANI	topological placement and ANI have congruent species assignments	GCA_013331265.1, s__Methanosarcina sp10923u, 95.0, 83.67, 0.68; GCF_000970285.1, s__Methanosarcina horonobensis, 95.0, 83.35, 0.71; GCA_013330315.1, s__Methanosarcina sp8098u, 95.0, 81.97, 0.67; GCF_000979455.1, s__Methanosarcina sp000979455, 95.0, 81.67, 0.65; GCF_000969965.1, s__Methanosarcina sp000969965, 95.0, 81.46, 0.62; GCA_000007345.1, s__Methanosarcina acetivorans, 95.0, 81.44, 0.66; GCF…	96.72	11	N/A	N/A	marRef/marDB	WGS
GCA_000979595.1	163	114908	4157971	41.50	43793	14.17	-	-	-	-	-	-	-	-	-	-	100	0.65	0	96.75	102.09	none	d__Archaea;p__Halobacteriota;c__Methanosarcinia;o__Methanosarcinales;f__Methanosarcinaceae;g__Methanosarcina;s__Methanosarcina mazei	GCF_000970205.1	95.0	d__Archaea;p__Halobacteriota;c__Methanosarcinia;o__Methanosarcinales;f__Methanosarcinaceae;g__Methanosarcina;s__Methanosarcina mazei	98.44	95.0	0.9	GCF_000970205.1	d__Archaea;p__Halobacteriota;c__Methanosarcinia;o__Methanosarcinales;f__Methanosarcinaceae;g__Methanosarcina;s__Methanosarcina mazei	98.44	0.9	d__Archaea;p__Halobacteriota;c__Methanosarcinia;o__Methanosarcinales;f__Methanosarcinaceae;g__Methanosarcina;s__	taxonomic classification defined by topology and ANI	topological placement and ANI have congruent species assignments	GCA_013331265.1, s__Methanosarcina sp10923u, 95.0, 83.68, 0.71; GCF_000970285.1, s__Methanosarcina horonobensis, 95.0, 83.27, 0.72; GCA_013330315.1, s__Methanosarcina sp8098u, 95.0, 82.19, 0.66; GCF_000979455.1, s__Methanosarcina sp000979455, 95.0, 81.78, 0.63; GCF_000969965.1, s__Methanosarcina sp000969965, 95.0, 81.66, 0.62; GCA_000007345.1, s__Methanosarcina acetivorans, 95.0, 81.45, 0.64; GCF…	97.54	11	N/A	N/A	marRef/marDB	WGS
GCA_000979635.1	139	391059	4160506	41.47	51028	14.59	-	-	-	-	-	-	-	-	-	-	100	0.65	0	96.75	102.17	none	d__Archaea;p__Halobacteriota;c__Methanosarcinia;o__Methanosarcinales;f__Methanosarcinaceae;g__Methanosarcina;s__Methanosarcina mazei	GCF_000970205.1	95.0	d__Archaea;p__Halobacteriota;c__Methanosarcinia;o__Methanosarcinales;f__Methanosarcinaceae;g__Methanosarcina;s__Methanosarcina mazei	98.4	95.0	0.9	GCF_000970205.1	d__Archaea;p__Halobacteriota;c__Methanosarcinia;o__Methanosarcinales;f__Methanosarcinaceae;g__Methanosarcina;s__Methanosarcina mazei	98.4	0.9	d__Archaea;p__Halobacteriota;c__Methanosarcinia;o__Methanosarcinales;f__Methanosarcinaceae;g__Methanosarcina;s__	taxonomic classification defined by topology and ANI	topological placement and ANI have congruent species assignments	GCA_013331265.1, s__Methanosarcina sp10923u, 95.0, 83.69, 0.72; GCF_000970285.1, s__Methanosarcina horonobensis, 95.0, 83.28, 0.71; GCA_013330315.1, s__Methanosarcina sp8098u, 95.0, 82.14, 0.66; GCF_000979455.1, s__Methanosarcina sp000979455, 95.0, 81.8, 0.62; GCF_000969965.1, s__Methanosarcina sp000969965, 95.0, 81.67, 0.62; GCA_000007345.1, s__Methanosarcina acetivorans, 95.0, 81.47, 0.64; GCF_…	97.54	11	N/A	N/A	marRef/marDB	WGS
GCA_000979735.1	186	108734	4094146	41.57	42679	25.84	-	-	-	-	-	-	-	-	-	-	100	0.65	0	96.75	102.08	none	d__Archaea;p__Halobacteriota;c__Methanosarcinia;o__Methanosarcinales;f__Methanosarcinaceae;g__Methanosarcina;s__Methanosarcina mazei	GCF_000970205.1	95.0	d__Archaea;p__Halobacteriota;c__Methanosarcinia;o__Methanosarcinales;f__Methanosarcinaceae;g__Methanosarcina;s__Methanosarcina mazei	98.52	95.0	0.92	GCF_000970205.1	d__Archaea;p__Halobacteriota;c__Methanosarcinia;o__Methanosarcinales;f__Methanosarcinaceae;g__Methanosarcina;s__Methanosarcina mazei	98.52	0.92	d__Archaea;p__Halobacteriota;c__Methanosarcinia;o__Methanosarcinales;f__Methanosarcinaceae;g__Methanosarcina;s__	taxonomic classification defined by topology and ANI	topological placement and ANI have congruent species assignments	GCA_013331265.1, s__Methanosarcina sp10923u, 95.0, 83.74, 0.69; GCF_000970285.1, s__Methanosarcina horonobensis, 95.0, 83.33, 0.72; GCA_013330315.1, s__Methanosarcina sp8098u, 95.0, 82.02, 0.69; GCF_000979455.1, s__Methanosarcina sp000979455, 95.0, 81.8, 0.63; GCF_000969965.1, s__Methanosarcina sp000969965, 95.0, 81.46, 0.61; GCA_000007345.1, s__Methanosarcina acetivorans, 95.0, 81.39, 0.65; GCF_…	97.54	11	N/A	N/A	marRef/marDB	WGS
GCA_000979025.1	167	117069	4014381	41.69	42927	17.01	-	-	-	-	-	-	-	-	-	-	100	0.65	0	96.75	102.08	none	d__Archaea;p__Halobacteriota;c__Methanosarcinia;o__Methanosarcinales;f__Methanosarcinaceae;g__Methanosarcina;s__Methanosarcina mazei	GCF_000970205.1	95.0	d__Archaea;p__Halobacteriota;c__Methanosarcinia;o__Methanosarcinales;f__Methanosarcinaceae;g__Methanosarcina;s__Methanosarcina mazei	98.71	95.0	0.94	GCF_000970205.1	d__Archaea;p__Halobacteriota;c__Methanosarcinia;o__Methanosarcinales;f__Methanosarcinaceae;g__Methanosarcina;s__Methanosarcina mazei	98.71	0.94	d__Archaea;p__Halobacteriota;c__Methanosarcinia;o__Methanosarcinales;f__Methanosarcinaceae;g__Methanosarcina;s__	taxonomic classification defined by topology and ANI	topological placement and ANI have congruent species assignments	GCA_013331265.1, s__Methanosarcina sp10923u, 95.0, 83.59, 0.71; GCF_000970285.1, s__Methanosarcina horonobensis, 95.0, 83.27, 0.74; GCA_013330315.1, s__Methanosarcina sp8098u, 95.0, 82.09, 0.69; GCF_000979455.1, s__Methanosarcina sp000979455, 95.0, 81.75, 0.65; GCA_000007345.1, s__Methanosarcina acetivorans, 95.0, 81.47, 0.67; GCF_000969965.1, s__Methanosarcina sp000969965, 95.0, 81.4, 0.63; GCF_…	97.56	11	N/A	N/A	marRef/marDB	WGS
GCA_000979755.1	167	305594	4121503	41.43	47520	23.70	-	-	-	-	-	-	-	-	-	-	100	0.65	0	96.75	102.13	none	d__Archaea;p__Halobacteriota;c__Methanosarcinia;o__Methanosarcinales;f__Methanosarcinaceae;g__Methanosarcina;s__Methanosarcina mazei	GCF_000970205.1	95.0	d__Archaea;p__Halobacteriota;c__Methanosarcinia;o__Methanosarcinales;f__Methanosarcinaceae;g__Methanosarcina;s__Methanosarcina mazei	98.36	95.0	0.91	GCF_000970205.1	d__Archaea;p__Halobacteriota;c__Methanosarcinia;o__Methanosarcinales;f__Methanosarcinaceae;g__Methanosarcina;s__Methanosarcina mazei	98.36	0.91	d__Archaea;p__Halobacteriota;c__Methanosarcinia;o__Methanosarcinales;f__Methanosarcinaceae;g__Methanosarcina;s__	taxonomic classification defined by topology and ANI	topological placement and ANI have congruent species assignments	GCA_013331265.1, s__Methanosarcina sp10923u, 95.0, 83.76, 0.69; GCF_000970285.1, s__Methanosarcina horonobensis, 95.0, 83.27, 0.73; GCA_013330315.1, s__Methanosarcina sp8098u, 95.0, 82.12, 0.67; GCF_000979455.1, s__Methanosarcina sp000979455, 95.0, 81.76, 0.64; GCF_000969965.1, s__Methanosarcina sp000969965, 95.0, 81.64, 0.62; GCA_000007345.1, s__Methanosarcina acetivorans, 95.0, 81.46, 0.65; GCF…	97.56	11	N/A	N/A	marRef/marDB	WGS
GCA_000979765.1	136	229421	4126043	41.47	53229	18.01	-	-	-	-	-	-	-	-	-	-	100	0.65	0	96.75	102.19	none	d__Archaea;p__Halobacteriota;c__Methanosarcinia;o__Methanosarcinales;f__Methanosarcinaceae;g__Methanosarcina;s__Methanosarcina mazei	GCF_000970205.1	95.0	d__Archaea;p__Halobacteriota;c__Methanosarcinia;o__Methanosarcinales;f__Methanosarcinaceae;g__Methanosarcina;s__Methanosarcina mazei	98.47	95.0	0.9	GCF_000970205.1	d__Archaea;p__Halobacteriota;c__Methanosarcinia;o__Methanosarcinales;f__Methanosarcinaceae;g__Methanosarcina;s__Methanosarcina mazei	98.47	0.9	d__Archaea;p__Halobacteriota;c__Methanosarcinia;o__Methanosarcinales;f__Methanosarcinaceae;g__Methanosarcina;s__	taxonomic classification defined by topology and ANI	topological placement and ANI have congruent species assignments	GCA_013331265.1, s__Methanosarcina sp10923u, 95.0, 83.68, 0.72; GCF_000970285.1, s__Methanosarcina horonobensis, 95.0, 83.28, 0.72; GCA_013330315.1, s__Methanosarcina sp8098u, 95.0, 82.13, 0.66; GCF_000979455.1, s__Methanosarcina sp000979455, 95.0, 81.77, 0.63; GCF_000969965.1, s__Methanosarcina sp000969965, 95.0, 81.66, 0.61; GCA_000007345.1, s__Methanosarcina acetivorans, 95.0, 81.43, 0.65; GCF…	97.54	11	N/A	N/A	marRef/marDB	WGS
GCA_000979045.1	136	183135	4122823	41.46	54280	23.58	-	-	-	-	-	-	-	-	-	-	100	0.65	0	96.75	102.20	none	d__Archaea;p__Halobacteriota;c__Methanosarcinia;o__Methanosarcinales;f__Methanosarcinaceae;g__Methanosarcina;s__Methanosarcina mazei	GCF_000970205.1	95.0	d__Archaea;p__Halobacteriota;c__Methanosarcinia;o__Methanosarcinales;f__Methanosarcinaceae;g__Methanosarcina;s__Methanosarcina mazei	98.42	95.0	0.9	GCF_000970205.1	d__Archaea;p__Halobacteriota;c__Methanosarcinia;o__Methanosarcinales;f__Methanosarcinaceae;g__Methanosarcina;s__Methanosarcina mazei	98.42	0.9	d__Archaea;p__Halobacteriota;c__Methanosarcinia;o__Methanosarcinales;f__Methanosarcinaceae;g__Methanosarcina;s__	taxonomic classification defined by topology and ANI	topological placement and ANI have congruent species assignments	GCA_013331265.1, s__Methanosarcina sp10923u, 95.0, 83.59, 0.72; GCF_000970285.1, s__Methanosarcina horonobensis, 95.0, 83.28, 0.73; GCA_013330315.1, s__Methanosarcina sp8098u, 95.0, 82.12, 0.67; GCF_000969965.1, s__Methanosarcina sp000969965, 95.0, 81.72, 0.61; GCF_000979455.1, s__Methanosarcina sp000979455, 95.0, 81.71, 0.64; GCA_000007345.1, s__Methanosarcina acetivorans, 95.0, 81.38, 0.64; GCF…	97.54	11	N/A	N/A	marRef/marDB	WGS
GCA_000979815.1	128	211658	4075275	41.54	56639	16.24	-	-	-	-	-	-	-	-	-	-	100	0.65	0	96.75	102.22	none	d__Archaea;p__Halobacteriota;c__Methanosarcinia;o__Methanosarcinales;f__Methanosarcinaceae;g__Methanosarcina;s__Methanosarcina mazei	GCF_000970205.1	95.0	d__Archaea;p__Halobacteriota;c__Methanosarcinia;o__Methanosarcinales;f__Methanosarcinaceae;g__Methanosarcina;s__Methanosarcina mazei	98.53	95.0	0.92	GCF_000970205.1	d__Archaea;p__Halobacteriota;c__Methanosarcinia;o__Methanosarcinales;f__Methanosarcinaceae;g__Methanosarcina;s__Methanosarcina mazei	98.53	0.92	d__Archaea;p__Halobacteriota;c__Methanosarcinia;o__Methanosarcinales;f__Methanosarcinaceae;g__Methanosarcina;s__	taxonomic classification defined by topology and ANI	topological placement and ANI have congruent species assignments	GCA_013331265.1, s__Methanosarcina sp10923u, 95.0, 83.71, 0.7; GCF_000970285.1, s__Methanosarcina horonobensis, 95.0, 83.37, 0.71; GCA_013330315.1, s__Methanosarcina sp8098u, 95.0, 82.02, 0.69; GCF_000979455.1, s__Methanosarcina sp000979455, 95.0, 81.8, 0.63; GCA_000007345.1, s__Methanosarcina acetivorans, 95.0, 81.42, 0.64; GCF_000969965.1, s__Methanosarcina sp000969965, 95.0, 81.4, 0.61; GCF_00…	97.54	11	N/A	N/A	marRef/marDB	WGS
GCA_000979115.1	238	107661	3971797	41.74	30152	13.22	-	-	-	-	-	-	-	-	-	-	100	0.65	0	96.75	101.91	none	d__Archaea;p__Halobacteriota;c__Methanosarcinia;o__Methanosarcinales;f__Methanosarcinaceae;g__Methanosarcina;s__Methanosarcina mazei	GCF_000970205.1	95.0	d__Archaea;p__Halobacteriota;c__Methanosarcinia;o__Methanosarcinales;f__Methanosarcinaceae;g__Methanosarcina;s__Methanosarcina mazei	98.63	95.0	0.94	GCF_000970205.1	d__Archaea;p__Halobacteriota;c__Methanosarcinia;o__Methanosarcinales;f__Methanosarcinaceae;g__Methanosarcina;s__Methanosarcina mazei	98.63	0.94	d__Archaea;p__Halobacteriota;c__Methanosarcinia;o__Methanosarcinales;f__Methanosarcinaceae;g__Methanosarcina;s__	taxonomic classification defined by topology and ANI	topological placement and ANI have congruent species assignments	GCA_013331265.1, s__Methanosarcina sp10923u, 95.0, 83.74, 0.69; GCF_000970285.1, s__Methanosarcina horonobensis, 95.0, 83.25, 0.76; GCA_013330315.1, s__Methanosarcina sp8098u, 95.0, 82.09, 0.67; GCF_000979455.1, s__Methanosarcina sp000979455, 95.0, 81.79, 0.66; GCF_000969965.1, s__Methanosarcina sp000969965, 95.0, 81.45, 0.63; GCF_000970085.1, s__Methanosarcina siciliae, 95.0, 81.39, 0.65; GCA_00…	97.56	11	N/A	N/A	marRef/marDB	WGS
GCA_000979915.1	172	260934	4044897	41.58	39894	7.29	-	-	-	-	-	-	-	-	-	-	100	0.65	0	96.75	102.05	none	d__Archaea;p__Halobacteriota;c__Methanosarcinia;o__Methanosarcinales;f__Methanosarcinaceae;g__Methanosarcina;s__Methanosarcina mazei	GCF_000970205.1	95.0	d__Archaea;p__Halobacteriota;c__Methanosarcinia;o__Methanosarcinales;f__Methanosarcinaceae;g__Methanosarcina;s__Methanosarcina mazei	98.48	95.0	0.92	GCF_000970205.1	d__Archaea;p__Halobacteriota;c__Methanosarcinia;o__Methanosarcinales;f__Methanosarcinaceae;g__Methanosarcina;s__Methanosarcina mazei	98.48	0.92	d__Archaea;p__Halobacteriota;c__Methanosarcinia;o__Methanosarcinales;f__Methanosarcinaceae;g__Methanosarcina;s__	taxonomic classification defined by topology and ANI	topological placement and ANI have congruent species assignments	GCA_013331265.1, s__Methanosarcina sp10923u, 95.0, 83.76, 0.69; GCF_000970285.1, s__Methanosarcina horonobensis, 95.0, 83.17, 0.73; GCA_013330315.1, s__Methanosarcina sp8098u, 95.0, 82.07, 0.67; GCF_000979455.1, s__Methanosarcina sp000979455, 95.0, 81.75, 0.65; GCF_000969965.1, s__Methanosarcina sp000969965, 95.0, 81.63, 0.62; GCA_000007345.1, s__Methanosarcina acetivorans, 95.0, 81.38, 0.65; GCF…	97.56	11	N/A	N/A	marRef/marDB	WGS
GCA_000980005.1	337	68969	4077516	41.69	22132	22.42	-	-	-	-	-	-	-	-	-	-	100	0.65	0	96.75	101.75	none	d__Archaea;p__Halobacteriota;c__Methanosarcinia;o__Methanosarcinales;f__Methanosarcinaceae;g__Methanosarcina;s__Methanosarcina mazei	GCF_000970205.1	95.0	d__Archaea;p__Halobacteriota;c__Methanosarcinia;o__Methanosarcinales;f__Methanosarcinaceae;g__Methanosarcina;s__Methanosarcina mazei	98.41	95.0	0.92	GCF_000970205.1	d__Archaea;p__Halobacteriota;c__Methanosarcinia;o__Methanosarcinales;f__Methanosarcinaceae;g__Methanosarcina;s__Methanosarcina mazei	98.41	0.92	d__Archaea;p__Halobacteriota;c__Methanosarcinia;o__Methanosarcinales;f__Methanosarcinaceae;g__Methanosarcina;s__	taxonomic classification defined by topology and ANI	topological placement and ANI have congruent species assignments	GCA_013331265.1, s__Methanosarcina sp10923u, 95.0, 83.63, 0.65; GCF_000970285.1, s__Methanosarcina horonobensis, 95.0, 83.23, 0.75; GCA_013330315.1, s__Methanosarcina sp8098u, 95.0, 82.16, 0.63; GCF_000979455.1, s__Methanosarcina sp000979455, 95.0, 81.75, 0.66; GCF_000969965.1, s__Methanosarcina sp000969965, 95.0, 81.72, 0.64; GCA_000007345.1, s__Methanosarcina acetivorans, 95.0, 81.44, 0.67; GCF…	97.56	11	N/A	N/A	marRef/marDB	WGS
GCA_000980055.1	175	130261	4085382	41.57	44782	4.63	-	-	-	-	-	-	-	-	-	-	100	0.65	0	96.75	102.10	none	d__Archaea;p__Halobacteriota;c__Methanosarcinia;o__Methanosarcinales;f__Methanosarcinaceae;g__Methanosarcina;s__Methanosarcina mazei	GCF_000970205.1	95.0	d__Archaea;p__Halobacteriota;c__Methanosarcinia;o__Methanosarcinales;f__Methanosarcinaceae;g__Methanosarcina;s__Methanosarcina mazei	98.46	95.0	0.92	GCF_000970205.1	d__Archaea;p__Halobacteriota;c__Methanosarcinia;o__Methanosarcinales;f__Methanosarcinaceae;g__Methanosarcina;s__Methanosarcina mazei	98.46	0.92	d__Archaea;p__Halobacteriota;c__Methanosarcinia;o__Methanosarcinales;f__Methanosarcinaceae;g__Methanosarcina;s__	taxonomic classification defined by topology and ANI	topological placement and ANI have congruent species assignments	GCA_013331265.1, s__Methanosarcina sp10923u, 95.0, 83.67, 0.69; GCF_000970285.1, s__Methanosarcina horonobensis, 95.0, 83.26, 0.73; GCA_013330315.1, s__Methanosarcina sp8098u, 95.0, 82.06, 0.66; GCF_000979455.1, s__Methanosarcina sp000979455, 95.0, 81.8, 0.65; GCF_000969965.1, s__Methanosarcina sp000969965, 95.0, 81.64, 0.62; GCA_000007345.1, s__Methanosarcina acetivorans, 95.0, 81.39, 0.65; GCF_…	97.56	11	N/A	N/A	marRef/marDB	WGS
GCA_000979335.1	189	125206	4077945	41.58	41060	5.47	-	-	-	-	-	-	-	-	-	-	100	0.65	0	96.75	102.06	none	d__Archaea;p__Halobacteriota;c__Methanosarcinia;o__Methanosarcinales;f__Methanosarcinaceae;g__Methanosarcina;s__Methanosarcina mazei	GCF_000970205.1	95.0	d__Archaea;p__Halobacteriota;c__Methanosarcinia;o__Methanosarcinales;f__Methanosarcinaceae;g__Methanosarcina;s__Methanosarcina mazei	98.41	95.0	0.91	GCF_000970205.1	d__Archaea;p__Halobacteriota;c__Methanosarcinia;o__Methanosarcinales;f__Methanosarcinaceae;g__Methanosarcina;s__Methanosarcina mazei	98.41	0.91	d__Archaea;p__Halobacteriota;c__Methanosarcinia;o__Methanosarcinales;f__Methanosarcinaceae;g__Methanosarcina;s__	taxonomic classification defined by topology and ANI	topological placement and ANI have congruent species assignments	GCA_013331265.1, s__Methanosarcina sp10923u, 95.0, 83.69, 0.69; GCF_000970285.1, s__Methanosarcina horonobensis, 95.0, 83.22, 0.74; GCA_013330315.1, s__Methanosarcina sp8098u, 95.0, 82.12, 0.66; GCF_000979455.1, s__Methanosarcina sp000979455, 95.0, 81.73, 0.65; GCF_000969965.1, s__Methanosarcina sp000969965, 95.0, 81.69, 0.62; GCA_000007345.1, s__Methanosarcina acetivorans, 95.0, 81.42, 0.66; GCF…	97.56	11	N/A	N/A	marRef/marDB	WGS
GCA_000978965.1	156	216604	4164852	41.46	50446	13.04	-	-	-	-	-	-	-	-	-	-	100	0.65	0	96.75	102.16	none	d__Archaea;p__Halobacteriota;c__Methanosarcinia;o__Methanosarcinales;f__Methanosarcinaceae;g__Methanosarcina;s__Methanosarcina mazei	GCF_000970205.1	95.0	d__Archaea;p__Halobacteriota;c__Methanosarcinia;o__Methanosarcinales;f__Methanosarcinaceae;g__Methanosarcina;s__Methanosarcina mazei	98.43	95.0	0.91	GCF_000970205.1	d__Archaea;p__Halobacteriota;c__Methanosarcinia;o__Methanosarcinales;f__Methanosarcinaceae;g__Methanosarcina;s__Methanosarcina mazei	98.43	0.91	d__Archaea;p__Halobacteriota;c__Methanosarcinia;o__Methanosarcinales;f__Methanosarcinaceae;g__Methanosarcina;s__	taxonomic classification defined by topology and ANI	topological placement and ANI have congruent species assignments	GCA_013331265.1, s__Methanosarcina sp10923u, 95.0, 83.63, 0.71; GCF_000970285.1, s__Methanosarcina horonobensis, 95.0, 83.26, 0.72; GCA_013330315.1, s__Methanosarcina sp8098u, 95.0, 82.02, 0.68; GCF_000979455.1, s__Methanosarcina sp000979455, 95.0, 81.78, 0.63; GCF_000969965.1, s__Methanosarcina sp000969965, 95.0, 81.6, 0.61; GCA_000007345.1, s__Methanosarcina acetivorans, 95.0, 81.49, 0.63; GCF_…	97.54	11	N/A	N/A	marRef/marDB	WGS
GCA_000979675.1	182	96087	4095685	41.54	40758	4.61	-	-	-	-	-	-	-	-	-	-	100	0.65	0	96.75	102.06	none	d__Archaea;p__Halobacteriota;c__Methanosarcinia;o__Methanosarcinales;f__Methanosarcinaceae;g__Methanosarcina;s__Methanosarcina mazei	GCF_000970205.1	95.0	d__Archaea;p__Halobacteriota;c__Methanosarcinia;o__Methanosarcinales;f__Methanosarcinaceae;g__Methanosarcina;s__Methanosarcina mazei	98.5	95.0	0.92	GCF_000970205.1	d__Archaea;p__Halobacteriota;c__Methanosarcinia;o__Methanosarcinales;f__Methanosarcinaceae;g__Methanosarcina;s__Methanosarcina mazei	98.5	0.92	d__Archaea;p__Halobacteriota;c__Methanosarcinia;o__Methanosarcinales;f__Methanosarcinaceae;g__Methanosarcina;s__	taxonomic classification defined by topology and ANI	topological placement and ANI have congruent species assignments	GCA_013331265.1, s__Methanosarcina sp10923u, 95.0, 83.68, 0.7; GCF_000970285.1, s__Methanosarcina horonobensis, 95.0, 83.32, 0.72; GCA_013330315.1, s__Methanosarcina sp8098u, 95.0, 82.06, 0.68; GCF_000979455.1, s__Methanosarcina sp000979455, 95.0, 81.79, 0.64; GCF_000969965.1, s__Methanosarcina sp000969965, 95.0, 81.48, 0.61; GCA_000007345.1, s__Methanosarcina acetivorans, 95.0, 81.35, 0.65; GCF_…	97.54	11	N/A	N/A	marRef/marDB	WGS
GCA_000979685.1	157	305217	4123985	41.44	49010	11.71	-	-	-	-	-	-	-	-	-	-	100	0.65	0	96.75	102.15	none	d__Archaea;p__Halobacteriota;c__Methanosarcinia;o__Methanosarcinales;f__Methanosarcinaceae;g__Methanosarcina;s__Methanosarcina mazei	GCF_000970205.1	95.0	d__Archaea;p__Halobacteriota;c__Methanosarcinia;o__Methanosarcinales;f__Methanosarcinaceae;g__Methanosarcina;s__Methanosarcina mazei	98.29	95.0	0.91	GCF_000970205.1	d__Archaea;p__Halobacteriota;c__Methanosarcinia;o__Methanosarcinales;f__Methanosarcinaceae;g__Methanosarcina;s__Methanosarcina mazei	98.29	0.91	d__Archaea;p__Halobacteriota;c__Methanosarcinia;o__Methanosarcinales;f__Methanosarcinaceae;g__Methanosarcina;s__	taxonomic classification defined by topology and ANI	topological placement and ANI have congruent species assignments	GCA_013331265.1, s__Methanosarcina sp10923u, 95.0, 83.71, 0.71; GCF_000970285.1, s__Methanosarcina horonobensis, 95.0, 83.2, 0.72; GCA_013330315.1, s__Methanosarcina sp8098u, 95.0, 82.01, 0.68; GCF_000979455.1, s__Methanosarcina sp000979455, 95.0, 81.78, 0.63; GCF_000969965.1, s__Methanosarcina sp000969965, 95.0, 81.61, 0.6; GCA_000007345.1, s__Methanosarcina acetivorans, 95.0, 81.43, 0.65; GCF_0…	97.56	11	N/A	N/A	marRef/marDB	WGS
GCA_000979095.1	199	110868	4003619	41.68	35791	6.29	-	-	-	-	-	-	-	-	-	-	100	0.65	0	96.75	101.99	none	d__Archaea;p__Halobacteriota;c__Methanosarcinia;o__Methanosarcinales;f__Methanosarcinaceae;g__Methanosarcina;s__Methanosarcina mazei	GCF_000970205.1	95.0	d__Archaea;p__Halobacteriota;c__Methanosarcinia;o__Methanosarcinales;f__Methanosarcinaceae;g__Methanosarcina;s__Methanosarcina mazei	98.73	95.0	0.94	GCF_000970205.1	d__Archaea;p__Halobacteriota;c__Methanosarcinia;o__Methanosarcinales;f__Methanosarcinaceae;g__Methanosarcina;s__Methanosarcina mazei	98.73	0.94	d__Archaea;p__Halobacteriota;c__Methanosarcinia;o__Methanosarcinales;f__Methanosarcinaceae;g__Methanosarcina;s__	taxonomic classification defined by topology and ANI	topological placement and ANI have congruent species assignments	GCA_013331265.1, s__Methanosarcina sp10923u, 95.0, 83.62, 0.69; GCF_000970285.1, s__Methanosarcina horonobensis, 95.0, 83.27, 0.74; GCA_013330315.1, s__Methanosarcina sp8098u, 95.0, 82.08, 0.68; GCF_000979455.1, s__Methanosarcina sp000979455, 95.0, 81.74, 0.67; GCA_000007345.1, s__Methanosarcina acetivorans, 95.0, 81.45, 0.68; GCF_000969965.1, s__Methanosarcina sp000969965, 95.0, 81.44, 0.62; GCF…	97.56	11	N/A	N/A	marRef/marDB	WGS
GCA_000979825.1	185	108788	4091268	41.53	37461	4.13	-	-	-	-	-	-	-	-	-	-	100	0.65	0	96.75	102.02	none	d__Archaea;p__Halobacteriota;c__Methanosarcinia;o__Methanosarcinales;f__Methanosarcinaceae;g__Methanosarcina;s__Methanosarcina mazei	GCF_000970205.1	95.0	d__Archaea;p__Halobacteriota;c__Methanosarcinia;o__Methanosarcinales;f__Methanosarcinaceae;g__Methanosarcina;s__Methanosarcina mazei	98.48	95.0	0.92	GCF_000970205.1	d__Archaea;p__Halobacteriota;c__Methanosarcinia;o__Methanosarcinales;f__Methanosarcinaceae;g__Methanosarcina;s__Methanosarcina mazei	98.48	0.92	d__Archaea;p__Halobacteriota;c__Methanosarcinia;o__Methanosarcinales;f__Methanosarcinaceae;g__Methanosarcina;s__	taxonomic classification defined by topology and ANI	topological placement and ANI have congruent species assignments	GCA_013331265.1, s__Methanosarcina sp10923u, 95.0, 83.73, 0.69; GCF_000970285.1, s__Methanosarcina horonobensis, 95.0, 83.24, 0.72; GCA_013330315.1, s__Methanosarcina sp8098u, 95.0, 82.06, 0.69; GCF_000979455.1, s__Methanosarcina sp000979455, 95.0, 81.8, 0.64; GCF_000969965.1, s__Methanosarcina sp000969965, 95.0, 81.43, 0.62; GCA_000007345.1, s__Methanosarcina acetivorans, 95.0, 81.39, 0.65; GCF_…	97.54	11	N/A	N/A	marRef/marDB	WGS
GCA_000979855.1	171	166253	4053560	41.55	47035	9.28	-	-	-	-	-	-	-	-	-	-	100	0.65	0	96.75	102.13	none	d__Archaea;p__Halobacteriota;c__Methanosarcinia;o__Methanosarcinales;f__Methanosarcinaceae;g__Methanosarcina;s__Methanosarcina mazei	GCF_000970205.1	95.0	d__Archaea;p__Halobacteriota;c__Methanosarcinia;o__Methanosarcinales;f__Methanosarcinaceae;g__Methanosarcina;s__Methanosarcina mazei	98.54	95.0	0.92	GCF_000970205.1	d__Archaea;p__Halobacteriota;c__Methanosarcinia;o__Methanosarcinales;f__Methanosarcinaceae;g__Methanosarcina;s__Methanosarcina mazei	98.54	0.92	d__Archaea;p__Halobacteriota;c__Methanosarcinia;o__Methanosarcinales;f__Methanosarcinaceae;g__Methanosarcina;s__	taxonomic classification defined by topology and ANI	topological placement and ANI have congruent species assignments	GCA_013331265.1, s__Methanosarcina sp10923u, 95.0, 83.61, 0.69; GCF_000970285.1, s__Methanosarcina horonobensis, 95.0, 83.22, 0.73; GCA_013330315.1, s__Methanosarcina sp8098u, 95.0, 82.04, 0.67; GCF_000979455.1, s__Methanosarcina sp000979455, 95.0, 81.73, 0.64; GCF_000969965.1, s__Methanosarcina sp000969965, 95.0, 81.53, 0.62; GCA_000007345.1, s__Methanosarcina acetivorans, 95.0, 81.39, 0.65; GCF…	96.74	11	N/A	N/A	marRef/marDB	WGS
GCA_000979125.1	164	151275	4072647	41.61	44189	7.54	-	-	-	-	-	-	-	-	-	-	100	0.65	0	96.75	102.10	none	d__Archaea;p__Halobacteriota;c__Methanosarcinia;o__Methanosarcinales;f__Methanosarcinaceae;g__Methanosarcina;s__Methanosarcina mazei	GCF_000970205.1	95.0	d__Archaea;p__Halobacteriota;c__Methanosarcinia;o__Methanosarcinales;f__Methanosarcinaceae;g__Methanosarcina;s__Methanosarcina mazei	98.58	95.0	0.93	GCF_000970205.1	d__Archaea;p__Halobacteriota;c__Methanosarcinia;o__Methanosarcinales;f__Methanosarcinaceae;g__Methanosarcina;s__Methanosarcina mazei	98.58	0.93	d__Archaea;p__Halobacteriota;c__Methanosarcinia;o__Methanosarcinales;f__Methanosarcinaceae;g__Methanosarcina;s__	taxonomic classification defined by topology and ANI	topological placement and ANI have congruent species assignments	GCA_013331265.1, s__Methanosarcina sp10923u, 95.0, 83.69, 0.7; GCF_000970285.1, s__Methanosarcina horonobensis, 95.0, 83.34, 0.71; GCA_013330315.1, s__Methanosarcina sp8098u, 95.0, 81.99, 0.68; GCF_000979455.1, s__Methanosarcina sp000979455, 95.0, 81.7, 0.64; GCF_000969965.1, s__Methanosarcina sp000969965, 95.0, 81.5, 0.62; GCA_000007345.1, s__Methanosarcina acetivorans, 95.0, 81.45, 0.66; GCF_00…	97.54	11	N/A	N/A	marRef/marDB	WGS
GCA_000979175.1	205	111392	4084966	41.58	36695	4.46	-	-	-	-	-	-	-	-	-	-	100	0.65	0	96.75	102.01	none	d__Archaea;p__Halobacteriota;c__Methanosarcinia;o__Methanosarcinales;f__Methanosarcinaceae;g__Methanosarcina;s__Methanosarcina mazei	GCF_000970205.1	95.0	d__Archaea;p__Halobacteriota;c__Methanosarcinia;o__Methanosarcinales;f__Methanosarcinaceae;g__Methanosarcina;s__Methanosarcina mazei	98.44	95.0	0.92	GCF_000970205.1	d__Archaea;p__Halobacteriota;c__Methanosarcinia;o__Methanosarcinales;f__Methanosarcinaceae;g__Methanosarcina;s__Methanosarcina mazei	98.44	0.92	d__Archaea;p__Halobacteriota;c__Methanosarcinia;o__Methanosarcinales;f__Methanosarcinaceae;g__Methanosarcina;s__	taxonomic classification defined by topology and ANI	topological placement and ANI have congruent species assignments	GCA_013331265.1, s__Methanosarcina sp10923u, 95.0, 83.66, 0.69; GCF_000970285.1, s__Methanosarcina horonobensis, 95.0, 83.21, 0.74; GCA_013330315.1, s__Methanosarcina sp8098u, 95.0, 82.03, 0.67; GCF_000979455.1, s__Methanosarcina sp000979455, 95.0, 81.74, 0.65; GCF_000969965.1, s__Methanosarcina sp000969965, 95.0, 81.59, 0.62; GCF_000970085.1, s__Methanosarcina siciliae, 95.0, 81.31, 0.64; GCA_00…	97.56	11	N/A	N/A	marRef/marDB	WGS
GCA_000979925.1	231	76848	4079653	41.58	35968	3.06	-	-	-	-	-	-	-	-	-	-	100	1.31	0	93.45	98.70	none	d__Archaea;p__Halobacteriota;c__Methanosarcinia;o__Methanosarcinales;f__Methanosarcinaceae;g__Methanosarcina;s__Methanosarcina mazei	GCF_000970205.1	95.0	d__Archaea;p__Halobacteriota;c__Methanosarcinia;o__Methanosarcinales;f__Methanosarcinaceae;g__Methanosarcina;s__Methanosarcina mazei	98.37	95.0	0.92	GCF_000970205.1	d__Archaea;p__Halobacteriota;c__Methanosarcinia;o__Methanosarcinales;f__Methanosarcinaceae;g__Methanosarcina;s__Methanosarcina mazei	98.37	0.92	d__Archaea;p__Halobacteriota;c__Methanosarcinia;o__Methanosarcinales;f__Methanosarcinaceae;g__Methanosarcina;s__	taxonomic classification defined by topology and ANI	topological placement and ANI have congruent species assignments	GCA_013331265.1, s__Methanosarcina sp10923u, 95.0, 83.65, 0.69; GCF_000970285.1, s__Methanosarcina horonobensis, 95.0, 83.15, 0.74; GCA_013330315.1, s__Methanosarcina sp8098u, 95.0, 82.12, 0.65; GCF_000979455.1, s__Methanosarcina sp000979455, 95.0, 81.68, 0.65; GCF_000969965.1, s__Methanosarcina sp000969965, 95.0, 81.53, 0.62; GCA_000007345.1, s__Methanosarcina acetivorans, 95.0, 81.39, 0.66; GCF…	95.92	11	N/A	N/A	marRef/marDB	WGS
GCA_000980025.1	176	251362	4064093	41.57	42223	7.09	-	-	-	-	-	-	-	-	-	-	100	0.65	0	96.75	102.08	none	d__Archaea;p__Halobacteriota;c__Methanosarcinia;o__Methanosarcinales;f__Methanosarcinaceae;g__Methanosarcina;s__Methanosarcina mazei	GCF_000970205.1	95.0	d__Archaea;p__Halobacteriota;c__Methanosarcinia;o__Methanosarcinales;f__Methanosarcinaceae;g__Methanosarcina;s__Methanosarcina mazei	98.38	95.0	0.91	GCF_000970205.1	d__Archaea;p__Halobacteriota;c__Methanosarcinia;o__Methanosarcinales;f__Methanosarcinaceae;g__Methanosarcina;s__Methanosarcina mazei	98.38	0.91	d__Archaea;p__Halobacteriota;c__Methanosarcinia;o__Methanosarcinales;f__Methanosarcinaceae;g__Methanosarcina;s__	taxonomic classification defined by topology and ANI	topological placement and ANI have congruent species assignments	GCA_013331265.1, s__Methanosarcina sp10923u, 95.0, 83.75, 0.7; GCF_000970285.1, s__Methanosarcina horonobensis, 95.0, 83.2, 0.74; GCA_013330315.1, s__Methanosarcina sp8098u, 95.0, 82.13, 0.67; GCF_000979455.1, s__Methanosarcina sp000979455, 95.0, 81.79, 0.64; GCF_000969965.1, s__Methanosarcina sp000969965, 95.0, 81.62, 0.61; GCA_000007345.1, s__Methanosarcina acetivorans, 95.0, 81.4, 0.66; GCF_00…	97.56	11	N/A	N/A	marRef/marDB	WGS
GCA_000980085.1	257	92171	4081659	41.58	27646	6.20	-	-	-	-	-	-	-	-	-	-	100	0.98	0	95.10	100.21	none	d__Archaea;p__Halobacteriota;c__Methanosarcinia;o__Methanosarcinales;f__Methanosarcinaceae;g__Methanosarcina;s__Methanosarcina mazei	GCF_000970205.1	95.0	d__Archaea;p__Halobacteriota;c__Methanosarcinia;o__Methanosarcinales;f__Methanosarcinaceae;g__Methanosarcina;s__Methanosarcina mazei	98.36	95.0	0.92	GCF_000970205.1	d__Archaea;p__Halobacteriota;c__Methanosarcinia;o__Methanosarcinales;f__Methanosarcinaceae;g__Methanosarcina;s__Methanosarcina mazei	98.36	0.92	d__Archaea;p__Halobacteriota;c__Methanosarcinia;o__Methanosarcinales;f__Methanosarcinaceae;g__Methanosarcina;s__	taxonomic classification defined by topology and ANI	topological placement and ANI have congruent species assignments	GCA_013331265.1, s__Methanosarcina sp10923u, 95.0, 83.62, 0.68; GCF_000970285.1, s__Methanosarcina horonobensis, 95.0, 83.23, 0.74; GCA_013330315.1, s__Methanosarcina sp8098u, 95.0, 82.02, 0.66; GCF_000979455.1, s__Methanosarcina sp000979455, 95.0, 81.74, 0.64; GCF_000969965.1, s__Methanosarcina sp000969965, 95.0, 81.55, 0.62; GCA_000007345.1, s__Methanosarcina acetivorans, 95.0, 81.32, 0.66; GCF…	96.74	11	N/A	N/A	marRef/marDB	WGS
GCA_000980105.1	260	92541	4079204	41.57	26897	2.60	-	-	-	-	-	-	-	-	-	-	100	0.65	0	96.75	101.85	none	d__Archaea;p__Halobacteriota;c__Methanosarcinia;o__Methanosarcinales;f__Methanosarcinaceae;g__Methanosarcina;s__Methanosarcina mazei	GCF_000970205.1	95.0	d__Archaea;p__Halobacteriota;c__Methanosarcinia;o__Methanosarcinales;f__Methanosarcinaceae;g__Methanosarcina;s__Methanosarcina mazei	98.38	95.0	0.91	GCF_000970205.1	d__Archaea;p__Halobacteriota;c__Methanosarcinia;o__Methanosarcinales;f__Methanosarcinaceae;g__Methanosarcina;s__Methanosarcina mazei	98.38	0.91	d__Archaea;p__Halobacteriota;c__Methanosarcinia;o__Methanosarcinales;f__Methanosarcinaceae;g__Methanosarcina;s__	taxonomic classification defined by topology and ANI	topological placement and ANI have congruent species assignments	GCA_013331265.1, s__Methanosarcina sp10923u, 95.0, 83.63, 0.68; GCF_000970285.1, s__Methanosarcina horonobensis, 95.0, 83.18, 0.74; GCA_013330315.1, s__Methanosarcina sp8098u, 95.0, 82.12, 0.65; GCF_000979455.1, s__Methanosarcina sp000979455, 95.0, 81.66, 0.64; GCF_000969965.1, s__Methanosarcina sp000969965, 95.0, 81.53, 0.62; GCF_000970085.1, s__Methanosarcina siciliae, 95.0, 81.3, 0.64; GCA_000…	97.37	11	N/A	N/A	marRef/marDB	WGS
GCA_000980135.1	159	130619	4077567	41.57	46703	16.09	-	-	-	-	-	-	-	-	-	-	100	0.65	0	96.75	102.13	none	d__Archaea;p__Halobacteriota;c__Methanosarcinia;o__Methanosarcinales;f__Methanosarcinaceae;g__Methanosarcina;s__Methanosarcina mazei	GCF_000970205.1	95.0	d__Archaea;p__Halobacteriota;c__Methanosarcinia;o__Methanosarcinales;f__Methanosarcinaceae;g__Methanosarcina;s__Methanosarcina mazei	98.49	95.0	0.91	GCF_000970205.1	d__Archaea;p__Halobacteriota;c__Methanosarcinia;o__Methanosarcinales;f__Methanosarcinaceae;g__Methanosarcina;s__Methanosarcina mazei	98.49	0.91	d__Archaea;p__Halobacteriota;c__Methanosarcinia;o__Methanosarcinales;f__Methanosarcinaceae;g__Methanosarcina;s__	taxonomic classification defined by topology and ANI	topological placement and ANI have congruent species assignments	GCA_013331265.1, s__Methanosarcina sp10923u, 95.0, 83.61, 0.71; GCF_000970285.1, s__Methanosarcina horonobensis, 95.0, 83.24, 0.73; GCA_013330315.1, s__Methanosarcina sp8098u, 95.0, 82.12, 0.67; GCF_000979455.1, s__Methanosarcina sp000979455, 95.0, 81.76, 0.64; GCF_000969965.1, s__Methanosarcina sp000969965, 95.0, 81.63, 0.61; GCA_000007345.1, s__Methanosarcina acetivorans, 95.0, 81.38, 0.66; GCF…	97.56	11	N/A	N/A	marRef/marDB	WGS
GCA_000978955.1	236	94217	4061965	41.61	31635	4.48	-	-	-	-	-	-	-	-	-	-	100	0.65	0	96.75	101.93	none	d__Archaea;p__Halobacteriota;c__Methanosarcinia;o__Methanosarcinales;f__Methanosarcinaceae;g__Methanosarcina;s__Methanosarcina mazei	GCF_000970205.1	95.0	d__Archaea;p__Halobacteriota;c__Methanosarcinia;o__Methanosarcinales;f__Methanosarcinaceae;g__Methanosarcina;s__Methanosarcina mazei	98.62	95.0	0.92	GCF_000970205.1	d__Archaea;p__Halobacteriota;c__Methanosarcinia;o__Methanosarcinales;f__Methanosarcinaceae;g__Methanosarcina;s__Methanosarcina mazei	98.62	0.92	d__Archaea;p__Halobacteriota;c__Methanosarcinia;o__Methanosarcinales;f__Methanosarcinaceae;g__Methanosarcina;s__	taxonomic classification defined by topology and ANI	topological placement and ANI have congruent species assignments	GCA_013331265.1, s__Methanosarcina sp10923u, 95.0, 83.61, 0.7; GCF_000970285.1, s__Methanosarcina horonobensis, 95.0, 83.3, 0.72; GCA_013330315.1, s__Methanosarcina sp8098u, 95.0, 82.0, 0.68; GCF_000979455.1, s__Methanosarcina sp000979455, 95.0, 81.73, 0.65; GCF_000969965.1, s__Methanosarcina sp000969965, 95.0, 81.62, 0.61; GCA_000007345.1, s__Methanosarcina acetivorans, 95.0, 81.41, 0.66; GCF_00…	97.33	11	N/A	N/A	marRef/marDB	WGS
GCA_000979515.1	209	123524	4076107	41.63	35291	3.12	-	-	-	-	-	-	-	-	-	-	100	1.31	50	93.45	98.69	none	d__Archaea;p__Halobacteriota;c__Methanosarcinia;o__Methanosarcinales;f__Methanosarcinaceae;g__Methanosarcina;s__Methanosarcina mazei	GCF_000970205.1	95.0	d__Archaea;p__Halobacteriota;c__Methanosarcinia;o__Methanosarcinales;f__Methanosarcinaceae;g__Methanosarcina;s__Methanosarcina mazei	98.57	95.0	0.92	GCF_000970205.1	d__Archaea;p__Halobacteriota;c__Methanosarcinia;o__Methanosarcinales;f__Methanosarcinaceae;g__Methanosarcina;s__Methanosarcina mazei	98.57	0.92	d__Archaea;p__Halobacteriota;c__Methanosarcinia;o__Methanosarcinales;f__Methanosarcinaceae;g__Methanosarcina;s__	taxonomic classification defined by topology and ANI	topological placement and ANI have congruent species assignments	GCA_013331265.1, s__Methanosarcina sp10923u, 95.0, 83.65, 0.7; GCF_000970285.1, s__Methanosarcina horonobensis, 95.0, 83.29, 0.72; GCA_013330315.1, s__Methanosarcina sp8098u, 95.0, 81.99, 0.68; GCF_000979455.1, s__Methanosarcina sp000979455, 95.0, 81.69, 0.65; GCF_000969965.1, s__Methanosarcina sp000969965, 95.0, 81.49, 0.63; GCA_000007345.1, s__Methanosarcina acetivorans, 95.0, 81.44, 0.65; GCF_…	97.54	11	N/A	N/A	marRef/marDB	WGS
GCA_000979555.1	185	130417	4078931	41.62	41284	5.34	-	-	-	-	-	-	-	-	-	-	100	0.65	0	96.75	102.06	none	d__Archaea;p__Halobacteriota;c__Methanosarcinia;o__Methanosarcinales;f__Methanosarcinaceae;g__Methanosarcina;s__Methanosarcina mazei	GCF_000970205.1	95.0	d__Archaea;p__Halobacteriota;c__Methanosarcinia;o__Methanosarcinales;f__Methanosarcinaceae;g__Methanosarcina;s__Methanosarcina mazei	98.55	95.0	0.92	GCF_000970205.1	d__Archaea;p__Halobacteriota;c__Methanosarcinia;o__Methanosarcinales;f__Methanosarcinaceae;g__Methanosarcina;s__Methanosarcina mazei	98.55	0.92	d__Archaea;p__Halobacteriota;c__Methanosarcinia;o__Methanosarcinales;f__Methanosarcinaceae;g__Methanosarcina;s__	taxonomic classification defined by topology and ANI	topological placement and ANI have congruent species assignments	GCA_013331265.1, s__Methanosarcina sp10923u, 95.0, 83.69, 0.7; GCF_000970285.1, s__Methanosarcina horonobensis, 95.0, 83.33, 0.73; GCA_013330315.1, s__Methanosarcina sp8098u, 95.0, 81.98, 0.68; GCF_000979455.1, s__Methanosarcina sp000979455, 95.0, 81.83, 0.64; GCF_000969965.1, s__Methanosarcina sp000969965, 95.0, 81.44, 0.62; GCA_000007345.1, s__Methanosarcina acetivorans, 95.0, 81.42, 0.65; GCF_…	96.6	11	N/A	N/A	marRef/marDB	WGS
GCA_000979745.1	222	108909	4005945	41.66	30384	3.15	-	-	-	-	-	-	-	-	-	-	100	0.65	0	96.75	101.91	none	d__Archaea;p__Halobacteriota;c__Methanosarcinia;o__Methanosarcinales;f__Methanosarcinaceae;g__Methanosarcina;s__Methanosarcina mazei	GCF_000970205.1	95.0	d__Archaea;p__Halobacteriota;c__Methanosarcinia;o__Methanosarcinales;f__Methanosarcinaceae;g__Methanosarcina;s__Methanosarcina mazei	98.64	95.0	0.93	GCF_000970205.1	d__Archaea;p__Halobacteriota;c__Methanosarcinia;o__Methanosarcinales;f__Methanosarcinaceae;g__Methanosarcina;s__Methanosarcina mazei	98.64	0.93	d__Archaea;p__Halobacteriota;c__Methanosarcinia;o__Methanosarcinales;f__Methanosarcinaceae;g__Methanosarcina;s__	taxonomic classification defined by topology and ANI	topological placement and ANI have congruent species assignments	GCA_013331265.1, s__Methanosarcina sp10923u, 95.0, 83.58, 0.7; GCF_000970285.1, s__Methanosarcina horonobensis, 95.0, 83.3, 0.74; GCA_013330315.1, s__Methanosarcina sp8098u, 95.0, 82.04, 0.68; GCF_000979455.1, s__Methanosarcina sp000979455, 95.0, 81.68, 0.66; GCA_000007345.1, s__Methanosarcina acetivorans, 95.0, 81.38, 0.68; GCF_000969965.1, s__Methanosarcina sp000969965, 95.0, 81.35, 0.61; GCF_0…	97.52	11	N/A	N/A	marRef/marDB	WGS
GCA_000979935.1	294	116492	3998326	41.65	25450	13.78	-	-	-	-	-	-	-	-	-	-	100	0.65	0	96.75	101.82	none	d__Archaea;p__Halobacteriota;c__Methanosarcinia;o__Methanosarcinales;f__Methanosarcinaceae;g__Methanosarcina;s__Methanosarcina mazei	GCF_000970205.1	95.0	d__Archaea;p__Halobacteriota;c__Methanosarcinia;o__Methanosarcinales;f__Methanosarcinaceae;g__Methanosarcina;s__Methanosarcina mazei	98.62	95.0	0.93	GCF_000970205.1	d__Archaea;p__Halobacteriota;c__Methanosarcinia;o__Methanosarcinales;f__Methanosarcinaceae;g__Methanosarcina;s__Methanosarcina mazei	98.62	0.93	d__Archaea;p__Halobacteriota;c__Methanosarcinia;o__Methanosarcinales;f__Methanosarcinaceae;g__Methanosarcina;s__	taxonomic classification defined by topology and ANI	topological placement and ANI have congruent species assignments	GCA_013331265.1, s__Methanosarcina sp10923u, 95.0, 83.58, 0.67; GCF_000970285.1, s__Methanosarcina horonobensis, 95.0, 83.31, 0.74; GCA_013330315.1, s__Methanosarcina sp8098u, 95.0, 82.07, 0.65; GCF_000979455.1, s__Methanosarcina sp000979455, 95.0, 81.86, 0.66; GCA_000007345.1, s__Methanosarcina acetivorans, 95.0, 81.55, 0.67; GCF_000969965.1, s__Methanosarcina sp000969965, 95.0, 81.53, 0.63; GCF…	97.56	11	N/A	N/A	marRef/marDB	WGS
GCA_000979995.1	204	135580	4006860	41.60	36997	14.03	-	-	-	-	-	-	-	-	-	-	100	0.65	0	96.75	102.01	none	d__Archaea;p__Halobacteriota;c__Methanosarcinia;o__Methanosarcinales;f__Methanosarcinaceae;g__Methanosarcina;s__Methanosarcina mazei	GCF_000970205.1	95.0	d__Archaea;p__Halobacteriota;c__Methanosarcinia;o__Methanosarcinales;f__Methanosarcinaceae;g__Methanosarcina;s__Methanosarcina mazei	98.69	95.0	0.93	GCF_000970205.1	d__Archaea;p__Halobacteriota;c__Methanosarcinia;o__Methanosarcinales;f__Methanosarcinaceae;g__Methanosarcina;s__Methanosarcina mazei	98.69	0.93	d__Archaea;p__Halobacteriota;c__Methanosarcinia;o__Methanosarcinales;f__Methanosarcinaceae;g__Methanosarcina;s__	taxonomic classification defined by topology and ANI	topological placement and ANI have congruent species assignments	GCA_013331265.1, s__Methanosarcina sp10923u, 95.0, 83.6, 0.68; GCF_000970285.1, s__Methanosarcina horonobensis, 95.0, 83.26, 0.74; GCA_013330315.1, s__Methanosarcina sp8098u, 95.0, 82.1, 0.66; GCF_000979455.1, s__Methanosarcina sp000979455, 95.0, 81.72, 0.64; GCA_000007345.1, s__Methanosarcina acetivorans, 95.0, 81.57, 0.65; GCF_000969965.1, s__Methanosarcina sp000969965, 95.0, 81.5, 0.61; GCF_00…	97.54	11	N/A	N/A	marRef/marDB	WGS
GCA_000979265.1	263	99883	4188559	41.62	31243	26.62	-	-	-	-	-	-	-	-	-	-	100	0.65	0	96.75	101.92	none	d__Archaea;p__Halobacteriota;c__Methanosarcinia;o__Methanosarcinales;f__Methanosarcinaceae;g__Methanosarcina;s__Methanosarcina mazei	GCF_000970205.1	95.0	d__Archaea;p__Halobacteriota;c__Methanosarcinia;o__Methanosarcinales;f__Methanosarcinaceae;g__Methanosarcina;s__Methanosarcina mazei	98.52	95.0	0.9	GCF_000970205.1	d__Archaea;p__Halobacteriota;c__Methanosarcinia;o__Methanosarcinales;f__Methanosarcinaceae;g__Methanosarcina;s__Methanosarcina mazei	98.52	0.9	d__Archaea;p__Halobacteriota;c__Methanosarcinia;o__Methanosarcinales;f__Methanosarcinaceae;g__Methanosarcina;s__	taxonomic classification defined by topology and ANI	topological placement and ANI have congruent species assignments	GCA_013331265.1, s__Methanosarcina sp10923u, 95.0, 83.74, 0.67; GCF_000970285.1, s__Methanosarcina horonobensis, 95.0, 83.36, 0.72; GCA_013330315.1, s__Methanosarcina sp8098u, 95.0, 82.06, 0.67; GCF_000979455.1, s__Methanosarcina sp000979455, 95.0, 81.74, 0.64; GCF_000969965.1, s__Methanosarcina sp000969965, 95.0, 81.69, 0.6; GCA_000007345.1, s__Methanosarcina acetivorans, 95.0, 81.45, 0.64; GCF_…	97.56	11	N/A	N/A	marRef/marDB	WGS
GCA_000979345.1	146	300128	4198899	41.56	53551	11.48	-	-	-	-	-	-	-	-	-	-	100	0.65	0	96.75	102.19	none	d__Archaea;p__Halobacteriota;c__Methanosarcinia;o__Methanosarcinales;f__Methanosarcinaceae;g__Methanosarcina;s__Methanosarcina mazei	GCF_000970205.1	95.0	d__Archaea;p__Halobacteriota;c__Methanosarcinia;o__Methanosarcinales;f__Methanosarcinaceae;g__Methanosarcina;s__Methanosarcina mazei	98.62	95.0	0.89	GCF_000970205.1	d__Archaea;p__Halobacteriota;c__Methanosarcinia;o__Methanosarcinales;f__Methanosarcinaceae;g__Methanosarcina;s__Methanosarcina mazei	98.62	0.89	d__Archaea;p__Halobacteriota;c__Methanosarcinia;o__Methanosarcinales;f__Methanosarcinaceae;g__Methanosarcina;s__	taxonomic classification defined by topology and ANI	topological placement and ANI have congruent species assignments	GCA_013331265.1, s__Methanosarcina sp10923u, 95.0, 83.63, 0.71; GCF_000970285.1, s__Methanosarcina horonobensis, 95.0, 83.26, 0.71; GCA_013330315.1, s__Methanosarcina sp8098u, 95.0, 82.06, 0.69; GCF_000979455.1, s__Methanosarcina sp000979455, 95.0, 81.75, 0.64; GCF_000969965.1, s__Methanosarcina sp000969965, 95.0, 81.66, 0.6; GCA_000007345.1, s__Methanosarcina acetivorans, 95.0, 81.33, 0.65; GCF_…	97.56	11	N/A	N/A	marRef/marDB	WGS
GCA_000979495.1	262	120943	4100168	41.65	30147	8.71	-	-	-	-	-	-	-	-	-	-	100	0.65	0	96.75	101.91	none	d__Archaea;p__Halobacteriota;c__Methanosarcinia;o__Methanosarcinales;f__Methanosarcinaceae;g__Methanosarcina;s__Methanosarcina mazei	GCF_000970205.1	95.0	d__Archaea;p__Halobacteriota;c__Methanosarcinia;o__Methanosarcinales;f__Methanosarcinaceae;g__Methanosarcina;s__Methanosarcina mazei	98.61	95.0	0.91	GCF_000970205.1	d__Archaea;p__Halobacteriota;c__Methanosarcinia;o__Methanosarcinales;f__Methanosarcinaceae;g__Methanosarcina;s__Methanosarcina mazei	98.61	0.91	d__Archaea;p__Halobacteriota;c__Methanosarcinia;o__Methanosarcinales;f__Methanosarcinaceae;g__Methanosarcina;s__	taxonomic classification defined by topology and ANI	topological placement and ANI have congruent species assignments	GCA_013331265.1, s__Methanosarcina sp10923u, 95.0, 83.76, 0.69; GCF_000970285.1, s__Methanosarcina horonobensis, 95.0, 83.31, 0.73; GCA_013330315.1, s__Methanosarcina sp8098u, 95.0, 82.12, 0.66; GCF_000979455.1, s__Methanosarcina sp000979455, 95.0, 81.79, 0.64; GCF_000969965.1, s__Methanosarcina sp000969965, 95.0, 81.55, 0.62; GCA_000007345.1, s__Methanosarcina acetivorans, 95.0, 81.34, 0.66; GCF…	96.6	11	N/A	N/A	marRef/marDB	WGS
GCA_000979505.1	167	132932	4078419	41.52	43698	12.90	-	-	-	-	-	-	-	-	-	-	100	0.65	0	96.75	102.09	none	d__Archaea;p__Halobacteriota;c__Methanosarcinia;o__Methanosarcinales;f__Methanosarcinaceae;g__Methanosarcina;s__Methanosarcina mazei	GCF_000970205.1	95.0	d__Archaea;p__Halobacteriota;c__Methanosarcinia;o__Methanosarcinales;f__Methanosarcinaceae;g__Methanosarcina;s__Methanosarcina mazei	98.64	95.0	0.91	GCF_000970205.1	d__Archaea;p__Halobacteriota;c__Methanosarcinia;o__Methanosarcinales;f__Methanosarcinaceae;g__Methanosarcina;s__Methanosarcina mazei	98.64	0.91	d__Archaea;p__Halobacteriota;c__Methanosarcinia;o__Methanosarcinales;f__Methanosarcinaceae;g__Methanosarcina;s__	taxonomic classification defined by topology and ANI	topological placement and ANI have congruent species assignments	GCA_013331265.1, s__Methanosarcina sp10923u, 95.0, 83.67, 0.71; GCF_000970285.1, s__Methanosarcina horonobensis, 95.0, 83.21, 0.74; GCA_013330315.1, s__Methanosarcina sp8098u, 95.0, 82.09, 0.67; GCF_000979455.1, s__Methanosarcina sp000979455, 95.0, 81.79, 0.64; GCF_000969965.1, s__Methanosarcina sp000969965, 95.0, 81.47, 0.61; GCA_000007345.1, s__Methanosarcina acetivorans, 95.0, 81.33, 0.65; GCF…	97.56	11	N/A	N/A	marRef/marDB	WGS
GCA_000979655.1	349	67430	4011068	41.64	20277	16.75	-	-	-	-	-	-	-	-	-	-	99.67	1.31	0	93.12	98.08	none	d__Archaea;p__Halobacteriota;c__Methanosarcinia;o__Methanosarcinales;f__Methanosarcinaceae;g__Methanosarcina;s__Methanosarcina mazei	GCF_000970205.1	95.0	d__Archaea;p__Halobacteriota;c__Methanosarcinia;o__Methanosarcinales;f__Methanosarcinaceae;g__Methanosarcina;s__Methanosarcina mazei	98.44	95.0	0.93	GCF_000970205.1	d__Archaea;p__Halobacteriota;c__Methanosarcinia;o__Methanosarcinales;f__Methanosarcinaceae;g__Methanosarcina;s__Methanosarcina mazei	98.44	0.93	d__Archaea;p__Halobacteriota;c__Methanosarcinia;o__Methanosarcinales;f__Methanosarcinaceae;g__Methanosarcina;s__	taxonomic classification defined by topology and ANI	topological placement and ANI have congruent species assignments	GCA_013331265.1, s__Methanosarcina sp10923u, 95.0, 83.65, 0.67; GCF_000970285.1, s__Methanosarcina horonobensis, 95.0, 83.23, 0.75; GCA_013330315.1, s__Methanosarcina sp8098u, 95.0, 82.04, 0.64; GCF_000979455.1, s__Methanosarcina sp000979455, 95.0, 81.62, 0.67; GCF_000969965.1, s__Methanosarcina sp000969965, 95.0, 81.4, 0.63; GCA_000007345.1, s__Methanosarcina acetivorans, 95.0, 81.29, 0.66; GCF_…	95.84	11	N/A	N/A	marRef/marDB	WGS
GCA_000979035.1	211	177850	4129685	41.46	32240	5.96	-	-	-	-	-	-	-	-	-	-	100	0.65	0	96.75	101.94	none	d__Archaea;p__Halobacteriota;c__Methanosarcinia;o__Methanosarcinales;f__Methanosarcinaceae;g__Methanosarcina;s__Methanosarcina mazei	GCF_000970205.1	95.0	d__Archaea;p__Halobacteriota;c__Methanosarcinia;o__Methanosarcinales;f__Methanosarcinaceae;g__Methanosarcina;s__Methanosarcina mazei	98.46	95.0	0.92	GCF_000970205.1	d__Archaea;p__Halobacteriota;c__Methanosarcinia;o__Methanosarcinales;f__Methanosarcinaceae;g__Methanosarcina;s__Methanosarcina mazei	98.46	0.92	d__Archaea;p__Halobacteriota;c__Methanosarcinia;o__Methanosarcinales;f__Methanosarcinaceae;g__Methanosarcina;s__	taxonomic classification defined by topology and ANI	topological placement and ANI have congruent species assignments	GCA_013331265.1, s__Methanosarcina sp10923u, 95.0, 83.61, 0.71; GCF_000970285.1, s__Methanosarcina horonobensis, 95.0, 83.28, 0.73; GCA_013330315.1, s__Methanosarcina sp8098u, 95.0, 81.98, 0.67; GCF_000979455.1, s__Methanosarcina sp000979455, 95.0, 81.74, 0.63; GCF_000969965.1, s__Methanosarcina sp000969965, 95.0, 81.63, 0.63; GCA_000007345.1, s__Methanosarcina acetivorans, 95.0, 81.35, 0.65; GCF…	97.31	11	N/A	N/A	marRef/marDB	WGS
GCA_000979665.1	162	169651	4110215	41.47	42908	17.15	-	-	-	-	-	-	-	-	-	-	100	0.65	0	96.75	102.08	none	d__Archaea;p__Halobacteriota;c__Methanosarcinia;o__Methanosarcinales;f__Methanosarcinaceae;g__Methanosarcina;s__Methanosarcina mazei	GCF_000970205.1	95.0	d__Archaea;p__Halobacteriota;c__Methanosarcinia;o__Methanosarcinales;f__Methanosarcinaceae;g__Methanosarcina;s__Methanosarcina mazei	98.45	95.0	0.91	GCF_000970205.1	d__Archaea;p__Halobacteriota;c__Methanosarcinia;o__Methanosarcinales;f__Methanosarcinaceae;g__Methanosarcina;s__Methanosarcina mazei	98.45	0.91	d__Archaea;p__Halobacteriota;c__Methanosarcinia;o__Methanosarcinales;f__Methanosarcinaceae;g__Methanosarcina;s__	taxonomic classification defined by topology and ANI	topological placement and ANI have congruent species assignments	GCA_013331265.1, s__Methanosarcina sp10923u, 95.0, 83.69, 0.71; GCF_000970285.1, s__Methanosarcina horonobensis, 95.0, 83.26, 0.72; GCA_013330315.1, s__Methanosarcina sp8098u, 95.0, 82.08, 0.67; GCF_000979455.1, s__Methanosarcina sp000979455, 95.0, 81.84, 0.64; GCF_000969965.1, s__Methanosarcina sp000969965, 95.0, 81.5, 0.61; GCA_000007345.1, s__Methanosarcina acetivorans, 95.0, 81.34, 0.64; GCF_…	97.56	11	N/A	N/A	marRef/marDB	WGS
GCA_000979015.1	159	255452	3981997	41.61	44614	12.18	-	-	-	-	-	-	-	-	-	-	100	0.65	0	96.75	102.10	none	d__Archaea;p__Halobacteriota;c__Methanosarcinia;o__Methanosarcinales;f__Methanosarcinaceae;g__Methanosarcina;s__Methanosarcina mazei	GCF_000970205.1	95.0	d__Archaea;p__Halobacteriota;c__Methanosarcinia;o__Methanosarcinales;f__Methanosarcinaceae;g__Methanosarcina;s__Methanosarcina mazei	98.7	95.0	0.93	GCF_000970205.1	d__Archaea;p__Halobacteriota;c__Methanosarcinia;o__Methanosarcinales;f__Methanosarcinaceae;g__Methanosarcina;s__Methanosarcina mazei	98.7	0.93	d__Archaea;p__Halobacteriota;c__Methanosarcinia;o__Methanosarcinales;f__Methanosarcinaceae;g__Methanosarcina;s__	taxonomic classification defined by topology and ANI	topological placement and ANI have congruent species assignments	GCA_013331265.1, s__Methanosarcina sp10923u, 95.0, 83.65, 0.69; GCF_000970285.1, s__Methanosarcina horonobensis, 95.0, 83.19, 0.74; GCA_013330315.1, s__Methanosarcina sp8098u, 95.0, 82.07, 0.68; GCF_000979455.1, s__Methanosarcina sp000979455, 95.0, 81.82, 0.65; GCF_000969965.1, s__Methanosarcina sp000969965, 95.0, 81.6, 0.61; GCA_000007345.1, s__Methanosarcina acetivorans, 95.0, 81.56, 0.66; GCF_…	97.54	11	N/A	N/A	marRef/marDB	WGS
GCA_000970145.1	1	5427890	5427890	42.60	5427890	0.00	-	-	-	-	-	-	-	-	-	-	99.84	0.65	0	96.59	104.34	none	d__Archaea;p__Halobacteriota;c__Methanosarcinia;o__Methanosarcinales;f__Methanosarcinaceae;g__Methanosarcina;s__Methanosarcina siciliae	GCF_000970085.1	95.0	d__Archaea;p__Halobacteriota;c__Methanosarcinia;o__Methanosarcinales;f__Methanosarcinaceae;g__Methanosarcina;s__Methanosarcina siciliae	98.18	95.0	0.9	GCF_000970085.1	d__Archaea;p__Halobacteriota;c__Methanosarcinia;o__Methanosarcinales;f__Methanosarcinaceae;g__Methanosarcina;s__Methanosarcina siciliae	98.18	0.9	d__Archaea;p__Halobacteriota;c__Methanosarcinia;o__Methanosarcinales;f__Methanosarcinaceae;g__Methanosarcina;s__	taxonomic classification defined by topology and ANI	topological placement and ANI have congruent species assignments	GCA_000007345.1, s__Methanosarcina acetivorans, 95.0, 91.35, 0.78; GCF_000969965.1, s__Methanosarcina sp000969965, 95.0, 84.33, 0.72; GCF_000979455.1, s__Methanosarcina sp000979455, 95.0, 84.11, 0.75; GCF_000970265.1, s__Methanosarcina lacustris, 95.0, 83.46, 0.67; GCF_000970285.1, s__Methanosarcina horonobensis, 95.0, 82.26, 0.61; GCF_000970205.1, s__Methanosarcina mazei, 95.0, 81.42, 0.61; GCA_…	97.64	11	N/A	N/A	marRef/marDB	WGS
GCA_000970125.1	1	4941115	4941115	43.06	4941115	0.02	-	-	-	-	-	-	-	-	-	-	99.84	0.65	0	96.59	104.30	none	d__Archaea;p__Halobacteriota;c__Methanosarcinia;o__Methanosarcinales;f__Methanosarcinaceae;g__Methanosarcina;s__Methanosarcina siciliae	GCF_000970085.1	95.0	d__Archaea;p__Halobacteriota;c__Methanosarcinia;o__Methanosarcinales;f__Methanosarcinaceae;g__Methanosarcina;s__Methanosarcina siciliae	99.16	95.0	0.93	GCF_000970085.1	d__Archaea;p__Halobacteriota;c__Methanosarcinia;o__Methanosarcinales;f__Methanosarcinaceae;g__Methanosarcina;s__Methanosarcina siciliae	99.16	0.93	d__Archaea;p__Halobacteriota;c__Methanosarcinia;o__Methanosarcinales;f__Methanosarcinaceae;g__Methanosarcina;s__	taxonomic classification defined by topology and ANI	topological placement and ANI have congruent species assignments	GCA_000007345.1, s__Methanosarcina acetivorans, 95.0, 91.58, 0.83; GCF_000969965.1, s__Methanosarcina sp000969965, 95.0, 84.38, 0.73; GCF_000979455.1, s__Methanosarcina sp000979455, 95.0, 84.26, 0.74; GCF_000970265.1, s__Methanosarcina lacustris, 95.0, 83.36, 0.67; GCF_000970285.1, s__Methanosarcina horonobensis, 95.0, 82.28, 0.61; GCA_013331265.1, s__Methanosarcina sp10923u, 95.0, 81.36, 0.69; G…	97.56	11	N/A	N/A	marRef/marDB	WGS
GCA_000970085.1	1	5017558	5017558	42.94	5017558	0.00	-	-	-	-	-	-	-	-	-	-	99.84	0.65	0	96.59	104.30	none	d__Archaea;p__Halobacteriota;c__Methanosarcinia;o__Methanosarcinales;f__Methanosarcinaceae;g__Methanosarcina;s__Methanosarcina siciliae	GCF_000970085.1	95.0	d__Archaea;p__Halobacteriota;c__Methanosarcinia;o__Methanosarcinales;f__Methanosarcinaceae;g__Methanosarcina;s__Methanosarcina siciliae	100.0	95.0	1.0	GCF_000970085.1	d__Archaea;p__Halobacteriota;c__Methanosarcinia;o__Methanosarcinales;f__Methanosarcinaceae;g__Methanosarcina;s__Methanosarcina siciliae	100.0	1.0	d__Archaea;p__Halobacteriota;c__Methanosarcinia;o__Methanosarcinales;f__Methanosarcinaceae;g__Methanosarcina;s__	taxonomic classification defined by topology and ANI	topological placement and ANI have congruent species assignments	GCA_000007345.1, s__Methanosarcina acetivorans, 95.0, 91.64, 0.82; GCF_000969965.1, s__Methanosarcina sp000969965, 95.0, 84.38, 0.72; GCF_000979455.1, s__Methanosarcina sp000979455, 95.0, 84.26, 0.74; GCF_000970265.1, s__Methanosarcina lacustris, 95.0, 83.37, 0.66; GCF_000970285.1, s__Methanosarcina horonobensis, 95.0, 82.23, 0.6; GCF_000970205.1, s__Methanosarcina mazei, 95.0, 81.39, 0.6; GCA_01…	97.58	11	N/A	N/A	marRef/marDB	WGS
GCA_000970005.1	1	3914091	3914091	41.82	3914091	1.46	-	-	-	-	-	-	-	-	-	-	99.84	0	0	99.84	107.43	none	d__Archaea;p__Halobacteriota;c__Methanosarcinia;o__Methanosarcinales;f__Methanosarcinaceae;g__Methanosarcina;s__Methanosarcina sp000969965	GCF_000969965.1	95.0	d__Archaea;p__Halobacteriota;c__Methanosarcinia;o__Methanosarcinales;f__Methanosarcinaceae;g__Methanosarcina;s__Methanosarcina sp000969965	99.47	95.0	0.94	GCF_000969965.1	d__Archaea;p__Halobacteriota;c__Methanosarcinia;o__Methanosarcinales;f__Methanosarcinaceae;g__Methanosarcina;s__Methanosarcina sp000969965	99.47	0.94	d__Archaea;p__Halobacteriota;c__Methanosarcinia;o__Methanosarcinales;f__Methanosarcinaceae;g__Methanosarcina;s__	taxonomic classification defined by topology and ANI	topological placement and ANI have congruent species assignments	GCF_000970265.1, s__Methanosarcina lacustris, 95.0, 88.2, 0.74; GCF_000979455.1, s__Methanosarcina sp000979455, 95.0, 87.81, 0.73; GCA_000007345.1, s__Methanosarcina acetivorans, 95.0, 84.6, 0.77; GCF_000970085.1, s__Methanosarcina siciliae, 95.0, 84.35, 0.74; GCF_000970285.1, s__Methanosarcina horonobensis, 95.0, 82.66, 0.69; GCA_013331265.1, s__Methanosarcina sp10923u, 95.0, 82.25, 0.68; GCF_00…	98.38	11	N/A	N/A	marRef/marDB	WGS
GCA_000979415.1	352	73881	4080053	42.80	18699	7.72	-	-	-	-	-	-	-	-	-	-	99.84	0.98	0	94.94	99.86	none	d__Archaea;p__Halobacteriota;c__Methanosarcinia;o__Methanosarcinales;f__Methanosarcinaceae;g__Methanosarcina;s__Methanosarcina sp000979455	GCF_000979455.1	95.0	d__Archaea;p__Halobacteriota;c__Methanosarcinia;o__Methanosarcinales;f__Methanosarcinaceae;g__Methanosarcina;s__Methanosarcina sp000979455	99.96	95.0	0.99	GCF_000979455.1	d__Archaea;p__Halobacteriota;c__Methanosarcinia;o__Methanosarcinales;f__Methanosarcinaceae;g__Methanosarcina;s__Methanosarcina sp000979455	99.96	0.99	d__Archaea;p__Halobacteriota;c__Methanosarcinia;o__Methanosarcinales;f__Methanosarcinaceae;g__Methanosarcina;s__	taxonomic classification defined by topology and ANI	topological placement and ANI have congruent species assignments	GCF_000970265.1, s__Methanosarcina lacustris, 95.0, 88.46, 0.74; GCF_000969965.1, s__Methanosarcina sp000969965, 95.0, 87.57, 0.75; GCA_000007345.1, s__Methanosarcina acetivorans, 95.0, 84.52, 0.77; GCF_000970085.1, s__Methanosarcina siciliae, 95.0, 84.23, 0.75; GCA_013331265.1, s__Methanosarcina sp10923u, 95.0, 83.22, 0.7; GCF_000970285.1, s__Methanosarcina horonobensis, 95.0, 83.1, 0.75; GCF_00…	94.89	11	N/A	N/A	marRef/marDB	WGS
GCA_000979425.1	92	358682	4083606	42.78	99684	4.63	-	-	-	-	-	-	-	-	-	-	99.84	0.33	0	98.19	103.94	none	d__Archaea;p__Halobacteriota;c__Methanosarcinia;o__Methanosarcinales;f__Methanosarcinaceae;g__Methanosarcina;s__Methanosarcina sp000979455	GCF_000979455.1	95.0	d__Archaea;p__Halobacteriota;c__Methanosarcinia;o__Methanosarcinales;f__Methanosarcinaceae;g__Methanosarcina;s__Methanosarcina sp000979455	99.98	95.0	0.99	GCF_000979455.1	d__Archaea;p__Halobacteriota;c__Methanosarcinia;o__Methanosarcinales;f__Methanosarcinaceae;g__Methanosarcina;s__Methanosarcina sp000979455	99.98	0.99	d__Archaea;p__Halobacteriota;c__Methanosarcinia;o__Methanosarcinales;f__Methanosarcinaceae;g__Methanosarcina;s__	taxonomic classification defined by topology and ANI	topological placement and ANI have congruent species assignments	GCF_000970265.1, s__Methanosarcina lacustris, 95.0, 88.5, 0.72; GCF_000969965.1, s__Methanosarcina sp000969965, 95.0, 87.65, 0.72; GCA_000007345.1, s__Methanosarcina acetivorans, 95.0, 84.56, 0.75; GCF_000970085.1, s__Methanosarcina siciliae, 95.0, 84.23, 0.74; GCA_013331265.1, s__Methanosarcina sp10923u, 95.0, 83.41, 0.75; GCF_000970285.1, s__Methanosarcina horonobensis, 95.0, 83.1, 0.73; GCF_00…	97.54	11	N/A	N/A	marRef/marDB	WGS
GCA_000979475.1	69	403412	4069899	42.78	109098	4.13	-	-	-	-	-	-	-	-	-	-	99.84	0.33	0	98.19	103.99	none	d__Archaea;p__Halobacteriota;c__Methanosarcinia;o__Methanosarcinales;f__Methanosarcinaceae;g__Methanosarcina;s__Methanosarcina sp000979455	GCF_000979455.1	95.0	d__Archaea;p__Halobacteriota;c__Methanosarcinia;o__Methanosarcinales;f__Methanosarcinaceae;g__Methanosarcina;s__Methanosarcina sp000979455	99.98	95.0	0.99	GCF_000979455.1	d__Archaea;p__Halobacteriota;c__Methanosarcinia;o__Methanosarcinales;f__Methanosarcinaceae;g__Methanosarcina;s__Methanosarcina sp000979455	99.98	0.99	d__Archaea;p__Halobacteriota;c__Methanosarcinia;o__Methanosarcinales;f__Methanosarcinaceae;g__Methanosarcina;s__	taxonomic classification defined by topology and ANI	topological placement and ANI have congruent species assignments	GCF_000970265.1, s__Methanosarcina lacustris, 95.0, 88.44, 0.73; GCF_000969965.1, s__Methanosarcina sp000969965, 95.0, 87.65, 0.73; GCA_000007345.1, s__Methanosarcina acetivorans, 95.0, 84.61, 0.77; GCF_000970085.1, s__Methanosarcina siciliae, 95.0, 84.32, 0.75; GCA_013331265.1, s__Methanosarcina sp10923u, 95.0, 83.41, 0.76; GCF_000970285.1, s__Methanosarcina horonobensis, 95.0, 83.16, 0.72; GCF_…	97.54	11	N/A	N/A	marRef/marDB	WGS
GCA_000979455.1	54	370238	4074625	42.78	144439	5.94	-	-	-	-	-	-	-	-	-	-	99.84	0.33	0	98.19	104.13	none	d__Archaea;p__Halobacteriota;c__Methanosarcinia;o__Methanosarcinales;f__Methanosarcinaceae;g__Methanosarcina;s__Methanosarcina sp000979455	GCF_000979455.1	95.0	d__Archaea;p__Halobacteriota;c__Methanosarcinia;o__Methanosarcinales;f__Methanosarcinaceae;g__Methanosarcina;s__Methanosarcina sp000979455	100.0	95.0	1.0	GCF_000979455.1	d__Archaea;p__Halobacteriota;c__Methanosarcinia;o__Methanosarcinales;f__Methanosarcinaceae;g__Methanosarcina;s__Methanosarcina sp000979455	100.0	1.0	d__Archaea;p__Halobacteriota;c__Methanosarcinia;o__Methanosarcinales;f__Methanosarcinaceae;g__Methanosarcina;s__	taxonomic classification defined by topology and ANI	topological placement and ANI have congruent species assignments	GCF_000970265.1, s__Methanosarcina lacustris, 95.0, 88.5, 0.73; GCF_000969965.1, s__Methanosarcina sp000969965, 95.0, 87.58, 0.72; GCA_000007345.1, s__Methanosarcina acetivorans, 95.0, 84.58, 0.75; GCF_000970085.1, s__Methanosarcina siciliae, 95.0, 84.26, 0.74; GCA_013331265.1, s__Methanosarcina sp10923u, 95.0, 83.39, 0.76; GCF_000970285.1, s__Methanosarcina horonobensis, 95.0, 83.18, 0.72; GCF_0…	97.54	11	N/A	N/A	marRef/marDB	WGS
GCA_000979385.1	94	222866	3907151	42.93	66144	5.12	-	-	-	-	-	-	-	-	-	-	99.84	0.65	0	96.59	102.14	none	d__Archaea;p__Halobacteriota;c__Methanosarcinia;o__Methanosarcinales;f__Methanosarcinaceae;g__Methanosarcina;s__Methanosarcina sp000979455	GCF_000979455.1	95.0	d__Archaea;p__Halobacteriota;c__Methanosarcinia;o__Methanosarcinales;f__Methanosarcinaceae;g__Methanosarcina;s__Methanosarcina sp000979455	95.85	95.0	0.85	GCF_000979455.1	d__Archaea;p__Halobacteriota;c__Methanosarcinia;o__Methanosarcinales;f__Methanosarcinaceae;g__Methanosarcina;s__Methanosarcina sp000979455	95.85	0.85	d__Archaea;p__Halobacteriota;c__Methanosarcinia;o__Methanosarcinales;f__Methanosarcinaceae;g__Methanosarcina;s__	taxonomic classification defined by topology and ANI	topological placement and ANI have congruent species assignments	GCF_000970265.1, s__Methanosarcina lacustris, 95.0, 88.72, 0.75; GCF_000969965.1, s__Methanosarcina sp000969965, 95.0, 87.94, 0.75; GCA_000007345.1, s__Methanosarcina acetivorans, 95.0, 84.58, 0.76; GCF_000970085.1, s__Methanosarcina siciliae, 95.0, 84.41, 0.74; GCA_013331265.1, s__Methanosarcina sp10923u, 95.0, 83.5, 0.73; GCF_000970285.1, s__Methanosarcina horonobensis, 95.0, 83.22, 0.74; GCF_0…	97.42	11	N/A	N/A	marRef/marDB	WGS
GCA_000979975.1	103	243883	3870729	43.09	65248	6.07	-	-	-	-	-	-	-	-	-	-	99.84	0	0	99.84	105.38	none	d__Archaea;p__Halobacteriota;c__Methanosarcinia;o__Methanosarcinales;f__Methanosarcinaceae;g__Methanosarcina;s__Methanosarcina sp000979455	GCF_000979455.1	95.0	d__Archaea;p__Halobacteriota;c__Methanosarcinia;o__Methanosarcinales;f__Methanosarcinaceae;g__Methanosarcina;s__Methanosarcina sp000979455	96.24	95.0	0.87	GCF_000979455.1	d__Archaea;p__Halobacteriota;c__Methanosarcinia;o__Methanosarcinales;f__Methanosarcinaceae;g__Methanosarcina;s__Methanosarcina sp000979455	96.24	0.87	d__Archaea;p__Halobacteriota;c__Methanosarcinia;o__Methanosarcinales;f__Methanosarcinaceae;g__Methanosarcina;s__	taxonomic classification defined by topology and ANI	topological placement and ANI have congruent species assignments	GCF_000970265.1, s__Methanosarcina lacustris, 95.0, 88.75, 0.76; GCF_000969965.1, s__Methanosarcina sp000969965, 95.0, 87.87, 0.75; GCA_000007345.1, s__Methanosarcina acetivorans, 95.0, 84.6, 0.77; GCF_000970085.1, s__Methanosarcina siciliae, 95.0, 84.34, 0.74; GCA_013331265.1, s__Methanosarcina sp10923u, 95.0, 83.32, 0.73; GCF_000970285.1, s__Methanosarcina horonobensis, 95.0, 83.13, 0.73; GCF_0…	97.48	11	N/A	N/A	marRef/marDB	WGS
GCA_000979295.1	160	153777	3842140	43.15	41985	6.56	-	-	-	-	-	-	-	-	-	-	99.84	0.38	0	97.94	103.26	none	d__Archaea;p__Halobacteriota;c__Methanosarcinia;o__Methanosarcinales;f__Methanosarcinaceae;g__Methanosarcina;s__Methanosarcina sp000979455	GCF_000979455.1	95.0	d__Archaea;p__Halobacteriota;c__Methanosarcinia;o__Methanosarcinales;f__Methanosarcinaceae;g__Methanosarcina;s__Methanosarcina sp000979455	96.35	95.0	0.87	GCF_000979455.1	d__Archaea;p__Halobacteriota;c__Methanosarcinia;o__Methanosarcinales;f__Methanosarcinaceae;g__Methanosarcina;s__Methanosarcina sp000979455	96.35	0.87	d__Archaea;p__Halobacteriota;c__Methanosarcinia;o__Methanosarcinales;f__Methanosarcinaceae;g__Methanosarcina;s__	taxonomic classification defined by topology and ANI	topological placement and ANI have congruent species assignments	GCF_000970265.1, s__Methanosarcina lacustris, 95.0, 88.68, 0.75; GCF_000969965.1, s__Methanosarcina sp000969965, 95.0, 87.93, 0.76; GCA_000007345.1, s__Methanosarcina acetivorans, 95.0, 84.57, 0.77; GCF_000970085.1, s__Methanosarcina siciliae, 95.0, 84.34, 0.74; GCA_013331265.1, s__Methanosarcina sp10923u, 95.0, 83.4, 0.71; GCF_000970285.1, s__Methanosarcina horonobensis, 95.0, 83.05, 0.74; GCF_0…	97.78	11	N/A	N/A	marRef/marDB	WGS
3300002481_36	19	168259	1195371	43.39	78121	0.75	p__Euryarchaeota (UID49)	95	228	153	7	221	0	0	0	0	96.08	0.00	0.00	96.08	101.71	none	d__Archaea;p__Halobacteriota;c__Methanosarcinia;o__Methanosarcinales_A;f__Methermicoccaceae;g__JdFR-19;s__JdFR-19 sp002010075	GCA_002010075.1	95.0	d__Archaea;p__Halobacteriota;c__Methanosarcinia;o__Methanosarcinales_A;f__Methermicoccaceae;g__JdFR-19;s__JdFR-19 sp002010075	100.0	95.0	1.0	GCA_002010075.1	d__Archaea;p__Halobacteriota;c__Methanosarcinia;o__Methanosarcinales_A;f__Methermicoccaceae;g__JdFR-19;s__JdFR-19 sp002010075	100.0	1.0	d__Archaea;p__Halobacteriota;c__Methanosarcinia;o__Methanosarcinales_A;f__Methermicoccaceae;g__JdFR-19;s__	taxonomic classification defined by topology and ANI	topological placement and ANI have congruent species assignments	GCA_003661015.1, s__JdFR-19 sp003661015, 95.0, 93.46, 0.97	94.34	11	N/A	N/A	Nayfach_et_al_2020_Nat_Biotech	MAG
3300013103_97	131	30865	995367	43.79	8797	0.00	p__Euryarchaeota (UID49)	95	228	153	44	178	6	0	0	0	85.19	3.27	33.33	68.84	73.38	none	d__Archaea;p__Halobacteriota;c__Methanosarcinia;o__Methanosarcinales_A;f__Methermicoccaceae;g__JdFR-19;s__JdFR-19 sp003661015	GCA_003661015.1	95.0	d__Archaea;p__Halobacteriota;c__Methanosarcinia;o__Methanosarcinales_A;f__Methermicoccaceae;g__JdFR-19;s__JdFR-19 sp003661015	100.0	95.0	0.96	GCA_003661015.1	d__Archaea;p__Halobacteriota;c__Methanosarcinia;o__Methanosarcinales_A;f__Methermicoccaceae;g__JdFR-19;s__JdFR-19 sp003661015	100.0	0.96	d__Archaea;p__Halobacteriota;c__Methanosarcinia;o__Methanosarcinales_A;f__Methermicoccaceae;g__JdFR-19;s__	taxonomic classification defined by topology and ANI	topological placement and ANI have congruent species assignments	GCA_002010075.1, s__JdFR-19 sp002010075, 95.0, 93.35, 0.94	80.05	11	N/A	N/A	Nayfach_et_al_2020_Nat_Biotech	MAG
GCA_003661015.1	86	30865	815884	43.84	9448	0.00	-	-	-	-	-	-	-	-	-	-	74.24	1.96	50	64.44	69.02	none	d__Archaea;p__Halobacteriota;c__Methanosarcinia;o__Methanosarcinales_A;f__Methermicoccaceae;g__JdFR-19;s__JdFR-19 sp003661015	GCA_003661015.1	95.0	d__Archaea;p__Halobacteriota;c__Methanosarcinia;o__Methanosarcinales_A;f__Methermicoccaceae;g__JdFR-19;s__JdFR-19 sp003661015	100.0	95.0	0.98	GCA_003661015.1	d__Archaea;p__Halobacteriota;c__Methanosarcinia;o__Methanosarcinales_A;f__Methermicoccaceae;g__JdFR-19;s__JdFR-19 sp003661015	100.0	0.98	d__Archaea;p__Halobacteriota;c__Methanosarcinia;o__Methanosarcinales_A;f__Methermicoccaceae;g__JdFR-19;s__	taxonomic classification defined by topology and ANI	topological placement and ANI have congruent species assignments	GCA_002010075.1, s__JdFR-19 sp002010075, 95.0, 93.46, 0.97	70.06	11	N/A	N/A	marRef/marDB	MAG
3300029449_17	253	16594	1479839	50.09	6412	73.86	p__Euryarchaeota (UID49)	95	227	152	45	182	0	0	0	0	76.64	0.00	0.00	76.64	81.02	genus	d__Archaea;p__Halobacteriota;c__Methanosarcinia;o__Methanotrichales;f__Methanotrichaceae;g__;s__	N/A	N/A	N/A	N/A	N/A	N/A	N/A	N/A	N/A	N/A	d__Archaea;p__Halobacteriota;c__Methanosarcinia;o__Methanotrichales;f__Methanotrichaceae;g__;s__	taxonomic novelty determined using RED	N/A	N/A	77.48	11	0.786547647149515	N/A	Nayfach_et_al_2020_Nat_Biotech	MAG
3300029449_9	339	25532	2079629	52.16	6593	34.72	p__Euryarchaeota (UID49)	95	228	153	52	170	6	0	0	0	71.22	3.16	83.33	55.42	59.82	none	d__Archaea;p__Halobacteriota;c__Methanosarcinia;o__Methanotrichales;f__Methanotrichaceae;g__Methanothrix;s__Methanothrix soehngenii	GCF_000204415.1	95.0	d__Archaea;p__Halobacteriota;c__Methanosarcinia;o__Methanotrichales;f__Methanotrichaceae;g__Methanothrix;s__Methanothrix soehngenii	98.84	95.0	0.91	GCF_000204415.1	d__Archaea;p__Halobacteriota;c__Methanosarcinia;o__Methanotrichales;f__Methanotrichaceae;g__Methanothrix;s__Methanothrix soehngenii	98.84	0.91	d__Archaea;p__Halobacteriota;c__Methanosarcinia;o__Methanotrichales;f__Methanotrichaceae;g__Methanothrix;s__	taxonomic classification defined by topology and ANI	topological placement and ANI have congruent species assignments	GCA_002067365.1, s__Methanothrix sp002067365, 95.0, 80.2, 0.21; GCA_002067705.1, s__Methanothrix sp002067705, 95.0, 79.3, 0.33; GCA_002256595.1, s__Methanothrix sp002256595, 95.0, 79.0, 0.32; GCA_002067755.1, s__Methanothrix sp002067755, 95.0, 78.31, 0.22; GCA_003857025.1, s__Methanothrix sp003857025, 95.0, 77.93, 0.24; GCA_002505805.1, s__Methanothrix sp002505805, 95.0, 77.48, 0.18	67.35	11	N/A	N/A	Nayfach_et_al_2020_Nat_Biotech	MAG
GCA_002502785.1	125	91938	2512329	55.50	26478	0.00	-	-	-	-	-	-	-	-	-	-	98.85	1.32	40	92.25	97.34	none	d__Archaea;p__Halobacteriota;c__Methanosarcinia;o__Methanotrichales;f__Methanotrichaceae;g__Methanothrix_A;s__Methanothrix_A harundinacea_A	GCA_002502785.1	95.0	d__Archaea;p__Halobacteriota;c__Methanosarcinia;o__Methanotrichales;f__Methanotrichaceae;g__Methanothrix_A;s__Methanothrix_A harundinacea_A	100.0	95.0	0.99	GCA_002502785.1	d__Archaea;p__Halobacteriota;c__Methanosarcinia;o__Methanotrichales;f__Methanotrichaceae;g__Methanothrix_A;s__Methanothrix_A harundinacea_A	100.0	0.99	d__Archaea;p__Halobacteriota;c__Methanosarcinia;o__Methanotrichales;f__Methanotrichaceae;g__Methanothrix_A;s__	taxonomic classification defined by topology and ANI	topological placement and ANI have congruent species assignments	GCA_013329455.1, s__Methanothrix_A sp9297u, 95.0, 85.89, 0.77; GCA_001509375.1, s__Methanothrix_A harundinacea_D, 95.0, 83.61, 0.7; GCA_001602645.1, s__Methanothrix_A sp001602645, 95.0, 82.01, 0.65; GCF_000235565.1, s__Methanothrix_A harundinacea_E, 95.0, 81.83, 0.63; GCA_002506535.1, s__Methanothrix_A harundinacea_B, 95.0, 81.58, 0.64	95.82	11	N/A	N/A	marRef/marDB	MAG
GCA_002503085.1	144	91937	2508527	55.59	22733	154.27	-	-	-	-	-	-	-	-	-	-	98.85	1.97	50	89.00	94.02	none	d__Archaea;p__Halobacteriota;c__Methanosarcinia;o__Methanotrichales;f__Methanotrichaceae;g__Methanothrix_A;s__Methanothrix_A harundinacea_A	GCA_002502785.1	95.0	d__Archaea;p__Halobacteriota;c__Methanosarcinia;o__Methanotrichales;f__Methanotrichaceae;g__Methanothrix_A;s__Methanothrix_A harundinacea_A	99.99	95.0	0.96	GCA_002502785.1	d__Archaea;p__Halobacteriota;c__Methanosarcinia;o__Methanotrichales;f__Methanotrichaceae;g__Methanothrix_A;s__Methanothrix_A harundinacea_A	99.99	0.96	d__Archaea;p__Halobacteriota;c__Methanosarcinia;o__Methanotrichales;f__Methanotrichaceae;g__Methanothrix_A;s__	taxonomic classification defined by topology and ANI	topological placement and ANI have congruent species assignments	GCA_013329455.1, s__Methanothrix_A sp9297u, 95.0, 85.86, 0.79; GCA_001509375.1, s__Methanothrix_A harundinacea_D, 95.0, 83.65, 0.7; GCA_001602645.1, s__Methanothrix_A sp001602645, 95.0, 82.05, 0.66; GCF_000235565.1, s__Methanothrix_A harundinacea_E, 95.0, 81.8, 0.66; GCA_002506535.1, s__Methanothrix_A harundinacea_B, 95.0, 81.73, 0.62	95.82	11	N/A	N/A	marRef/marDB	MAG
GCA_002501765.1	157	33270	1808468	54.54	15053	179.05	-	-	-	-	-	-	-	-	-	-	96.22	0.66	100	92.92	97.73	none	d__Archaea;p__Halobacteriota;c__Methanosarcinia;o__Methanotrichales;f__Methanotrichaceae;g__UBA204;s__UBA204 sp002501765	GCA_002501765.1	95.0	d__Archaea;p__Halobacteriota;c__Methanosarcinia;o__Methanotrichales;f__Methanotrichaceae;g__UBA204;s__UBA204 sp002501765	100.0	95.0	0.98	GCA_002501765.1	d__Archaea;p__Halobacteriota;c__Methanosarcinia;o__Methanotrichales;f__Methanotrichaceae;g__UBA204;s__UBA204 sp002501765	100.0	0.98	d__Archaea;p__Halobacteriota;c__Methanosarcinia;o__Methanotrichales;f__Methanotrichaceae;g__;s__	taxonomic classification defined by topology and ANI	topological placement and ANI have congruent species assignments	N/A	94.09	11	N/A	N/A	marRef/marDB	MAG
3300013103_113	160	15596	756217	47.03	4767	0.00	p__Euryarchaeota (UID49)	95	228	153	87	139	2	0	0	0	56.87	1.31	50.00	50.32	54.55	family	d__Archaea;p__Halobacteriota;c__Syntropharchaeia;o__ANME-1;f__;g__;s__	N/A	N/A	N/A	N/A	N/A	N/A	N/A	N/A	N/A	N/A	d__Archaea;p__Halobacteriota;c__Syntropharchaeia;o__ANME-1;f__;g__;s__	taxonomic novelty determined using RED	N/A	N/A	65.18	11	0.6007765882463476	N/A	Nayfach_et_al_2020_Nat_Biotech	MAG
3300017513_40	136	21211	917221	46.93	7124	0.00	p__Euryarchaeota (UID49)	95	228	153	98	127	3	0	0	0	62.81	1.47	66.67	55.46	59.90	family	d__Archaea;p__Halobacteriota;c__Syntropharchaeia;o__ANME-1;f__;g__;s__	N/A	N/A	N/A	N/A	N/A	N/A	N/A	N/A	N/A	N/A	d__Archaea;p__Halobacteriota;c__Syntropharchaeia;o__ANME-1;f__;g__;s__	taxonomic novelty determined using RED	N/A	N/A	63.06	11	0.6051891369090047	N/A	Nayfach_et_al_2020_Nat_Biotech	MAG
GCA_003661195.1	253	15596	1032966	46.76	4081	0.00	-	-	-	-	-	-	-	-	-	-	69.23	1.63	66.67	61.08	65.24	family	d__Archaea;p__Halobacteriota;c__Syntropharchaeia;o__ANME-1;f__;g__;s__	N/A	N/A	N/A	N/A	N/A	N/A	N/A	N/A	N/A	N/A	d__Archaea;p__Halobacteriota;c__Syntropharchaeia;o__ANME-1;f__;g__;s__	taxonomic novelty determined using RED	N/A	N/A	77.01	11	0.6056791294266555	N/A	marRef/marDB	MAG
3300021471_32	156	13529	851855	53.14	5642	0.00	p__Euryarchaeota (UID49)	95	228	153	85	141	2	0	0	0	58.49	0.68	100.00	55.09	59.41	none	d__Archaea;p__Halobacteriota;c__Syntropharchaeia;o__ANME-1;f__ANME-1;g__ANME1a;s__ANME1a sp003194425	GCA_003194425.1	95.0	d__Archaea;p__Halobacteriota;c__Syntropharchaeia;o__ANME-1;f__ANME-1;g__ANME1a;s__ANME1a sp003194425	98.8	95.0	0.98	GCA_003194425.1	d__Archaea;p__Halobacteriota;c__Syntropharchaeia;o__ANME-1;f__ANME-1;g__ANME1a;s__ANME1a sp003194425	98.8	0.98	d__Archaea;p__Halobacteriota;c__Syntropharchaeia;o__ANME-1;f__ANME-1;g__;s__	taxonomic classification defined by topology and ANI	topological placement and ANI have congruent species assignments	N/A	62.72	11	N/A	N/A	Nayfach_et_al_2020_Nat_Biotech	MAG
3300021500_10	144	26800	1062826	52.43	8906	0.00	p__Euryarchaeota (UID49)	95	228	153	56	170	2	0	0	0	69.88	1.31	50.00	63.33	67.88	none	d__Archaea;p__Halobacteriota;c__Syntropharchaeia;o__ANME-1;f__ANME-1;g__ANME1a;s__ANME1a sp003194425	GCA_003194425.1	95.0	d__Archaea;p__Halobacteriota;c__Syntropharchaeia;o__ANME-1;f__ANME-1;g__ANME1a;s__ANME1a sp003194425	98.52	95.0	0.95	GCA_003194425.1	d__Archaea;p__Halobacteriota;c__Syntropharchaeia;o__ANME-1;f__ANME-1;g__ANME1a;s__ANME1a sp003194425	98.52	0.95	d__Archaea;p__Halobacteriota;c__Syntropharchaeia;o__ANME-1;f__ANME-1;g__;s__	taxonomic classification defined by topology and ANI	topological placement and ANI have congruent species assignments	N/A	71.78	11	N/A	N/A	Nayfach_et_al_2020_Nat_Biotech	MAG
GCA_003194425.1	5	1187124	1398999	52.19	1187124	185.06	-	-	-	-	-	-	-	-	-	-	87.91	1.31	50	81.36	88.35	none	d__Archaea;p__Halobacteriota;c__Syntropharchaeia;o__ANME-1;f__ANME-1;g__ANME1a;s__ANME1a sp003194425	GCA_003194425.1	95.0	d__Archaea;p__Halobacteriota;c__Syntropharchaeia;o__ANME-1;f__ANME-1;g__ANME1a;s__ANME1a sp003194425	100.0	95.0	1.0	GCA_003194425.1	d__Archaea;p__Halobacteriota;c__Syntropharchaeia;o__ANME-1;f__ANME-1;g__ANME1a;s__ANME1a sp003194425	100.0	1.0	d__Archaea;p__Halobacteriota;c__Syntropharchaeia;o__ANME-1;f__ANME-1;g__;s__	taxonomic classification defined by topology and ANI	topological placement and ANI have congruent species assignments	N/A	91.73	11	N/A	N/A	marRef/marDB	MAG
3300013099_40	177	17035	943589	45.60	5686	0.00	p__Euryarchaeota (UID49)	95	228	153	67	157	4	0	0	0	66.95	1.96	50.00	57.15	61.47	species	d__Archaea;p__Halobacteriota;c__Syntropharchaeia;o__ANME-1;f__ANME-1;g__G60ANME1;s__	N/A	N/A	N/A	N/A	95.0	N/A	GCA_003194435.1	d__Archaea;p__Halobacteriota;c__Syntropharchaeia;o__ANME-1;f__ANME-1;g__G60ANME1;s__G60ANME1 sp003194435	91.65	0.89	d__Archaea;p__Halobacteriota;c__Syntropharchaeia;o__ANME-1;f__ANME-1;g__;s__	taxonomic classification defined by topology and ANI	N/A	N/A	67.84	11	0.9545063080426492	Genome not assigned to closest species as it falls outside its pre-defined ANI radius	Nayfach_et_al_2020_Nat_Biotech	MAG
3300021467_15	160	41735	1270988	45.84	9185	0.00	p__Euryarchaeota (UID49)	95	228	153	38	188	2	0	0	0	79.55	1.31	0.00	73.00	77.56	species	d__Archaea;p__Halobacteriota;c__Syntropharchaeia;o__ANME-1;f__ANME-1;g__G60ANME1;s__	N/A	N/A	N/A	N/A	95.0	N/A	GCA_003194435.1	d__Archaea;p__Halobacteriota;c__Syntropharchaeia;o__ANME-1;f__ANME-1;g__G60ANME1;s__G60ANME1 sp003194435	92.08	0.84	d__Archaea;p__Halobacteriota;c__Syntropharchaeia;o__ANME-1;f__ANME-1;g__;s__	taxonomic classification defined by topology and ANI	N/A	N/A	81.97	11	0.9535226938874161	Genome not assigned to closest species as it falls outside its pre-defined ANI radius	Nayfach_et_al_2020_Nat_Biotech	MAG
3300021471_30	162	23355	965390	45.88	6433	0.00	p__Euryarchaeota (UID49)	95	228	153	63	164	1	0	0	0	67.63	0.65	100.00	64.38	68.76	species	d__Archaea;p__Halobacteriota;c__Syntropharchaeia;o__ANME-1;f__ANME-1;g__G60ANME1;s__	N/A	N/A	N/A	N/A	95.0	N/A	GCA_003194435.1	d__Archaea;p__Halobacteriota;c__Syntropharchaeia;o__ANME-1;f__ANME-1;g__G60ANME1;s__G60ANME1 sp003194435	91.65	0.92	d__Archaea;p__Halobacteriota;c__Syntropharchaeia;o__ANME-1;f__ANME-1;g__;s__	taxonomic classification defined by topology and ANI	N/A	N/A	73.56	11	0.9545437831646353	Genome not assigned to closest species as it falls outside its pre-defined ANI radius	Nayfach_et_al_2020_Nat_Biotech	MAG
3300021482_6	162	28564	1057230	45.95	6953	0.00	p__Euryarchaeota (UID49)	95	228	153	44	178	6	0	0	0	76.09	1.95	66.67	66.34	70.76	species	d__Archaea;p__Halobacteriota;c__Syntropharchaeia;o__ANME-1;f__ANME-1;g__G60ANME1;s__	N/A	N/A	N/A	N/A	95.0	N/A	GCA_003194435.1	d__Archaea;p__Halobacteriota;c__Syntropharchaeia;o__ANME-1;f__ANME-1;g__G60ANME1;s__G60ANME1 sp003194435	91.76	0.86	d__Archaea;p__Halobacteriota;c__Syntropharchaeia;o__ANME-1;f__ANME-1;g__;s__	taxonomic classification defined by topology and ANI	N/A	N/A	82.98	11	0.9577606593570025	Genome not assigned to closest species as it falls outside its pre-defined ANI radius	Nayfach_et_al_2020_Nat_Biotech	MAG
3300021483_5	152	38330	1257032	45.77	9924	0.00	p__Euryarchaeota (UID49)	95	228	153	32	193	3	0	0	0	82.52	1.36	33.33	75.72	80.32	species	d__Archaea;p__Halobacteriota;c__Syntropharchaeia;o__ANME-1;f__ANME-1;g__G60ANME1;s__	N/A	N/A	N/A	N/A	95.0	N/A	GCA_003194435.1	d__Archaea;p__Halobacteriota;c__Syntropharchaeia;o__ANME-1;f__ANME-1;g__G60ANME1;s__G60ANME1 sp003194435	91.64	0.86	d__Archaea;p__Halobacteriota;c__Syntropharchaeia;o__ANME-1;f__ANME-1;g__;s__	taxonomic classification defined by topology and ANI	N/A	N/A	88.02	11	0.953797477092266	Genome not assigned to closest species as it falls outside its pre-defined ANI radius	Nayfach_et_al_2020_Nat_Biotech	MAG
3300021489_5	205	35243	1292162	45.28	6744	0.00	p__Euryarchaeota (UID49)	95	228	153	45	178	5	0	0	0	74.92	2.01	60.00	64.87	69.28	species	d__Archaea;p__Halobacteriota;c__Syntropharchaeia;o__ANME-1;f__ANME-1;g__G60ANME1;s__	N/A	N/A	N/A	N/A	95.0	N/A	GCA_003194435.1	d__Archaea;p__Halobacteriota;c__Syntropharchaeia;o__ANME-1;f__ANME-1;g__G60ANME1;s__G60ANME1 sp003194435	91.66	0.79	d__Archaea;p__Halobacteriota;c__Syntropharchaeia;o__ANME-1;f__ANME-1;g__;s__	taxonomic classification defined by topology and ANI	N/A	N/A	81.89	11	0.9562731462513605	Genome not assigned to closest species as it falls outside its pre-defined ANI radius	Nayfach_et_al_2020_Nat_Biotech	MAG
3300021491_5	182	31654	1280643	45.66	7680	0.00	p__Euryarchaeota (UID49)	95	228	153	38	186	4	0	0	0	79.55	1.68	50.00	71.15	75.62	species	d__Archaea;p__Halobacteriota;c__Syntropharchaeia;o__ANME-1;f__ANME-1;g__G60ANME1;s__	N/A	N/A	N/A	N/A	95.0	N/A	GCA_003194435.1	d__Archaea;p__Halobacteriota;c__Syntropharchaeia;o__ANME-1;f__ANME-1;g__G60ANME1;s__G60ANME1 sp003194435	91.95	0.83	d__Archaea;p__Halobacteriota;c__Syntropharchaeia;o__ANME-1;f__ANME-1;g__;s__	taxonomic classification defined by topology and ANI	N/A	N/A	82.96	11	0.9540203489298057	Genome not assigned to closest species as it falls outside its pre-defined ANI radius	Nayfach_et_al_2020_Nat_Biotech	MAG
3300021587_2	197	15788	1050966	45.41	5420	0.00	p__Euryarchaeota (UID49)	95	228	153	74	153	1	0	0	0	64.93	0.03	100.00	64.78	69.08	species	d__Archaea;p__Halobacteriota;c__Syntropharchaeia;o__ANME-1;f__ANME-1;g__G60ANME1;s__	N/A	N/A	N/A	N/A	95.0	N/A	GCA_003194435.1	d__Archaea;p__Halobacteriota;c__Syntropharchaeia;o__ANME-1;f__ANME-1;g__G60ANME1;s__G60ANME1 sp003194435	91.26	0.86	d__Archaea;p__Halobacteriota;c__Syntropharchaeia;o__ANME-1;f__ANME-1;g__;s__	taxonomic classification defined by topology and ANI	N/A	N/A	66.94	11	0.9551573980994835	Genome not assigned to closest species as it falls outside its pre-defined ANI radius	Nayfach_et_al_2020_Nat_Biotech	MAG
GCA_003661165.1	256	17035	1204084	45.15	4952	0.00	-	-	-	-	-	-	-	-	-	-	75.5	1.96	50	65.70	69.95	species	d__Archaea;p__Halobacteriota;c__Syntropharchaeia;o__ANME-1;f__ANME-1;g__G60ANME1;s__	N/A	N/A	N/A	N/A	95.0	N/A	GCA_003194435.1	d__Archaea;p__Halobacteriota;c__Syntropharchaeia;o__ANME-1;f__ANME-1;g__G60ANME1;s__G60ANME1 sp003194435	91.63	0.86	d__Archaea;p__Halobacteriota;c__Syntropharchaeia;o__ANME-1;f__ANME-1;g__;s__	taxonomic classification defined by topology and ANI	N/A	N/A	74.57	11	0.9563902375935269	Genome not assigned to closest species as it falls outside its pre-defined ANI radius	marRef/marDB	MAG
GCA_003194435.1	38	243235	1805851	45.84	88519	431.98	-	-	-	-	-	-	-	-	-	-	88.24	1.96	66.67	78.44	84.14	none	d__Archaea;p__Halobacteriota;c__Syntropharchaeia;o__ANME-1;f__ANME-1;g__G60ANME1;s__G60ANME1 sp003194435	GCA_003194435.1	95.0	d__Archaea;p__Halobacteriota;c__Syntropharchaeia;o__ANME-1;f__ANME-1;g__G60ANME1;s__G60ANME1 sp003194435	99.99	95.0	0.99	GCA_003194435.1	d__Archaea;p__Halobacteriota;c__Syntropharchaeia;o__ANME-1;f__ANME-1;g__G60ANME1;s__G60ANME1 sp003194435	99.99	0.99	d__Archaea;p__Halobacteriota;c__Syntropharchaeia;o__ANME-1;f__ANME-1;g__;s__	taxonomic classification defined by topology and ANI	topological placement and ANI have congruent species assignments	N/A	88.56	11	N/A	N/A	marRef/marDB	MAG
GCA_003336485.1	201	87744	3182512	42.89	28462	36.13	-	-	-	-	-	-	-	-	-	-	91.01	3.27	0	74.66	79.79	none	d__Archaea;p__Halobacteriota;c__Syntropharchaeia;o__ANME-1;f__ANME-1;g__QENH01;s__QENH01 sp003336485	GCA_003336485.1	95.0	d__Archaea;p__Halobacteriota;c__Syntropharchaeia;o__ANME-1;f__ANME-1;g__QENH01;s__QENH01 sp003336485	100.0	95.0	1.0	GCA_003336485.1	d__Archaea;p__Halobacteriota;c__Syntropharchaeia;o__ANME-1;f__ANME-1;g__QENH01;s__QENH01 sp003336485	100.0	1.0	d__Archaea;p__Halobacteriota;c__Syntropharchaeia;o__ANME-1;f__ANME-1;g__;s__	taxonomic classification defined by topology and ANI	topological placement and ANI have congruent species assignments	N/A	91.74	11	N/A	N/A	marRef/marDB	MAG
GCA_003160755.1	321	43019	1898925	43.30	9639	116.49	-	-	-	-	-	-	-	-	-	-	81.24	2.97	66.67	66.39	70.98	none	d__Archaea;p__Halobacteriota;c__Syntropharchaeia;o__ANME-1;f__ANME-1;g__QEXZ01;s__QEXZ01 sp003160755	GCA_003160755.1	95.0	d__Archaea;p__Halobacteriota;c__Syntropharchaeia;o__ANME-1;f__ANME-1;g__QEXZ01;s__QEXZ01 sp003160755	100.0	95.0	0.99	GCA_003160755.1	d__Archaea;p__Halobacteriota;c__Syntropharchaeia;o__ANME-1;f__ANME-1;g__QEXZ01;s__QEXZ01 sp003160755	100.0	0.99	d__Archaea;p__Halobacteriota;c__Syntropharchaeia;o__ANME-1;f__ANME-1;g__QEXZ01;s__	taxonomic classification defined by topology and ANI	topological placement and ANI have congruent species assignments	GCA_003601795.1, s__QEXZ01 sp003601795, 95.0, 85.5, 0.37; GCA_003661125.1, s__QEXZ01 sp003661125, 95.0, 79.7, 0.39	79.59	11	N/A	N/A	marRef/marDB	MAG
GCA_003601795.1	310	29459	1934883	42.97	6929	0.00	-	-	-	-	-	-	-	-	-	-	80.5	4.65	0	57.25	61.67	none	d__Archaea;p__Halobacteriota;c__Syntropharchaeia;o__ANME-1;f__ANME-1;g__QEXZ01;s__QEXZ01 sp003601795	GCA_003601795.1	95.0	d__Archaea;p__Halobacteriota;c__Syntropharchaeia;o__ANME-1;f__ANME-1;g__QEXZ01;s__QEXZ01 sp003601795	100.0	95.0	0.98	GCA_003601795.1	d__Archaea;p__Halobacteriota;c__Syntropharchaeia;o__ANME-1;f__ANME-1;g__QEXZ01;s__QEXZ01 sp003601795	100.0	0.98	d__Archaea;p__Halobacteriota;c__Syntropharchaeia;o__ANME-1;f__ANME-1;g__QEXZ01;s__	taxonomic classification defined by topology and ANI	topological placement and ANI have congruent species assignments	GCA_003661125.1, s__QEXZ01 sp003661125, 95.0, 88.61, 0.38; GCA_003160755.1, s__QEXZ01 sp003160755, 95.0, 85.5, 0.37	67.56	11	N/A	N/A	marRef/marDB	MAG
GCA_003661125.1	400	33225	2212588	42.99	6150	0.00	-	-	-	-	-	-	-	-	-	-	83.83	3.27	0	67.48	71.84	none	d__Archaea;p__Halobacteriota;c__Syntropharchaeia;o__ANME-1;f__ANME-1;g__QEXZ01;s__QEXZ01 sp003661125	GCA_003661125.1	95.0	d__Archaea;p__Halobacteriota;c__Syntropharchaeia;o__ANME-1;f__ANME-1;g__QEXZ01;s__QEXZ01 sp003661125	100.0	95.0	0.97	GCA_003661125.1	d__Archaea;p__Halobacteriota;c__Syntropharchaeia;o__ANME-1;f__ANME-1;g__QEXZ01;s__QEXZ01 sp003661125	100.0	0.97	d__Archaea;p__Halobacteriota;c__Syntropharchaeia;o__ANME-1;f__ANME-1;g__QEXZ01;s__	taxonomic classification defined by topology and ANI	topological placement and ANI have congruent species assignments	GCA_003601795.1, s__QEXZ01 sp003601795, 95.0, 88.61, 0.38; GCA_003160755.1, s__QEXZ01 sp003160755, 95.0, 79.7, 0.39	82.86	11	N/A	N/A	marRef/marDB	MAG
3300014914_28	204	29734	1493685	52.64	8496	0.00	p__Euryarchaeota (UID49)	95	228	153	33	194	0	1	0	0	82.14	0.65	0.00	78.89	83.41	none	d__Archaea;p__Halobacteriota;c__Syntropharchaeia;o__ANME-1;f__B39-G2;g__B39-G2;s__B39-G2 sp003661185	GCA_003661185.1	95.0	d__Archaea;p__Halobacteriota;c__Syntropharchaeia;o__ANME-1;f__B39-G2;g__B39-G2;s__B39-G2 sp003661185	100.0	95.0	0.94	GCA_003661185.1	d__Archaea;p__Halobacteriota;c__Syntropharchaeia;o__ANME-1;f__B39-G2;g__B39-G2;s__B39-G2 sp003661185	100.0	0.94	d__Archaea;p__Halobacteriota;c__Syntropharchaeia;o__ANME-1;f__;g__;s__	taxonomic classification defined by topology and ANI	topological placement and ANI have congruent species assignments	N/A	86.51	11	N/A	N/A	Nayfach_et_al_2020_Nat_Biotech	MAG
GCA_003661185.1	259	29734	1690640	51.89	7600	0.00	-	-	-	-	-	-	-	-	-	-	83.33	1.31	0	76.78	81.25	none	d__Archaea;p__Halobacteriota;c__Syntropharchaeia;o__ANME-1;f__B39-G2;g__B39-G2;s__B39-G2 sp003661185	GCA_003661185.1	95.0	d__Archaea;p__Halobacteriota;c__Syntropharchaeia;o__ANME-1;f__B39-G2;g__B39-G2;s__B39-G2 sp003661185	100.0	95.0	0.98	GCA_003661185.1	d__Archaea;p__Halobacteriota;c__Syntropharchaeia;o__ANME-1;f__B39-G2;g__B39-G2;s__B39-G2 sp003661185	100.0	0.98	d__Archaea;p__Halobacteriota;c__Syntropharchaeia;o__ANME-1;f__;g__;s__	taxonomic classification defined by topology and ANI	topological placement and ANI have congruent species assignments	N/A	88.88	11	N/A	N/A	marRef/marDB	MAG
GCA_001766825.1	16	353645	1456963	48.69	219218	15.65	-	-	-	-	-	-	-	-	-	-	88.89	0.98	0	83.99	90.14	none	d__Archaea;p__Halobacteriota;c__Syntropharchaeia;o__Syntropharchaeales;f__Syntropharchaeaceae;g__Syntropharchaeum;s__Syntropharchaeum butanivorans	GCA_001766825.1	95.0	d__Archaea;p__Halobacteriota;c__Syntropharchaeia;o__Syntropharchaeales;f__Syntropharchaeaceae;g__Syntropharchaeum;s__Syntropharchaeum butanivorans	100.0	95.0	1.0	GCA_001766825.1	d__Archaea;p__Halobacteriota;c__Syntropharchaeia;o__Syntropharchaeales;f__Syntropharchaeaceae;g__Syntropharchaeum;s__Syntropharchaeum butanivorans	100.0	1.0	d__Archaea;p__Halobacteriota;c__Syntropharchaeia;o__Syntropharchaeales;f__Syntropharchaeaceae;g__;s__	taxonomic classification defined by topology and ANI	topological placement and ANI have congruent species assignments	N/A	89.36	11	N/A	N/A	marRef/marDB	WGS
GCA_003601555.1	129	56634	1393193	49.41	15100	0.00	-	-	-	-	-	-	-	-	-	-	93.14	2.29	0	81.69	86.50	none	d__Archaea;p__Halobacteriota;c__Syntropharchaeia;o__Syntropharchaeales;f__Syntropharchaeaceae;g__Syntropharchaeum;s__Syntropharchaeum butanivorans	GCA_001766825.1	95.0	d__Archaea;p__Halobacteriota;c__Syntropharchaeia;o__Syntropharchaeales;f__Syntropharchaeaceae;g__Syntropharchaeum;s__Syntropharchaeum butanivorans	98.34	95.0	0.89	GCA_001766825.1	d__Archaea;p__Halobacteriota;c__Syntropharchaeia;o__Syntropharchaeales;f__Syntropharchaeaceae;g__Syntropharchaeum;s__Syntropharchaeum butanivorans	98.34	0.89	d__Archaea;p__Halobacteriota;c__Syntropharchaeia;o__Syntropharchaeales;f__Syntropharchaeaceae;g__;s__	taxonomic classification defined by topology and ANI	topological placement and ANI have congruent species assignments	N/A	91.04	11	N/A	N/A	marRef/marDB	MAG
GCA_001766815.1	10	491986	1666081	45.47	410801	206.71	-	-	-	-	-	-	-	-	-	-	96.08	0.33	0	94.43	100.89	none	d__Archaea;p__Halobacteriota;c__Syntropharchaeia;o__Syntropharchaeales;f__Syntropharchaeaceae;g__Syntropharchaeum_A;s__Syntropharchaeum_A caldarius	GCA_001766815.1	95.0	d__Archaea;p__Halobacteriota;c__Syntropharchaeia;o__Syntropharchaeales;f__Syntropharchaeaceae;g__Syntropharchaeum_A;s__Syntropharchaeum_A caldarius	100.0	95.0	1.0	GCA_001766815.1	d__Archaea;p__Halobacteriota;c__Syntropharchaeia;o__Syntropharchaeales;f__Syntropharchaeaceae;g__Syntropharchaeum_A;s__Syntropharchaeum_A caldarius	100.0	1.0	d__Archaea;p__Halobacteriota;c__Syntropharchaeia;o__Syntropharchaeales;f__Syntropharchaeaceae;g__;s__	taxonomic classification defined by topology and ANI	topological placement and ANI have congruent species assignments	N/A	94.95	11	N/A	N/A	marRef/marDB	WGS
3300014913_69	125	14901	620711	38.33	5133	0.00	p__Euryarchaeota (UID3)	148	188	125	75	113	0	0	0	0	55.49	0.00	0.00	55.49	59.76	family	d__Archaea;p__Hydrothermarchaeota;c__Hydrothermarchaeia;o__Hydrothermarchaeales;f__;g__;s__	N/A	N/A	N/A	N/A	95.0	N/A	GCA_002011125.1	d__Archaea;p__Hydrothermarchaeota;c__Hydrothermarchaeia;o__Hydrothermarchaeales;f__Hydrothermarchaeaceae;g__Hydrothermarchaeum;s__Hydrothermarchaeum profundi	76.72	0.02	d__Archaea;p__Hydrothermarchaeota;c__Hydrothermarchaeia;o__Hydrothermarchaeales;f__;g__;s__	taxonomic classification defined by topology and ANI	N/A	N/A	58.86	11	0.5792452443042173	N/A	Nayfach_et_al_2020_Nat_Biotech	MAG
GCA_003661425.1	218	15462	985975	38.50	4521	0.00	-	-	-	-	-	-	-	-	-	-	71.2	4	50	51.20	55.41	family	d__Archaea;p__Hydrothermarchaeota;c__Hydrothermarchaeia;o__Hydrothermarchaeales;f__;g__;s__	N/A	N/A	N/A	N/A	95.0	N/A	GCA_002011125.1	d__Archaea;p__Hydrothermarchaeota;c__Hydrothermarchaeia;o__Hydrothermarchaeales;f__Hydrothermarchaeaceae;g__Hydrothermarchaeum;s__Hydrothermarchaeum profundi	74.88	0.04	d__Archaea;p__Hydrothermarchaeota;c__Hydrothermarchaeia;o__Hydrothermarchaeales;f__;g__;s__	taxonomic classification defined by topology and ANI	N/A	N/A	60.54	11	0.5785839840376733	N/A	marRef/marDB	MAG
GCA_003229275.1	350	17412	1228833	45.76	3825	0.41	-	-	-	-	-	-	-	-	-	-	65.82	1.76	33.33	57.02	61.14	family	d__Archaea;p__Hydrothermarchaeota;c__Hydrothermarchaeia;o__Hydrothermarchaeales;f__;g__;s__	N/A	N/A	N/A	N/A	95.0	N/A	GCA_002011125.1	d__Archaea;p__Hydrothermarchaeota;c__Hydrothermarchaeia;o__Hydrothermarchaeales;f__Hydrothermarchaeaceae;g__Hydrothermarchaeum;s__Hydrothermarchaeum profundi	79.76	0.02	d__Archaea;p__Hydrothermarchaeota;c__Hydrothermarchaeia;o__Hydrothermarchaeales;f__;g__;s__	taxonomic classification defined by topology and ANI	N/A	N/A	66.14	11	0.5899585411943842	N/A	marRef/marDB	MAG
3300026519_52	110	67505	1451827	58.20	16907	0.00	k__Archaea (UID2)	207	149	107	5	142	2	0	0	0	95.33	1.87	0.00	85.98	90.85	family	d__Archaea;p__Hydrothermarchaeota;c__Hydrothermarchaeia;o__Hydrothermarchaeales;f__;g__;s__	N/A	N/A	N/A	N/A	N/A	N/A	N/A	N/A	N/A	N/A	d__Archaea;p__Hydrothermarchaeota;c__Hydrothermarchaeia;o__Hydrothermarchaeales;f__;g__;s__	taxonomic novelty determined using RED	N/A	N/A	91.84	11	0.5845771347721607	N/A	Nayfach_et_al_2020_Nat_Biotech	MAG
3300028399_40	147	41640	1228324	61.00	9313	0.00	k__Archaea (UID2)	207	149	107	7	141	1	0	0	0	94.39	0.93	0.00	89.74	94.31	family	d__Archaea;p__Hydrothermarchaeota;c__Hydrothermarchaeia;o__Hydrothermarchaeales;f__;g__;s__	N/A	N/A	N/A	N/A	N/A	N/A	N/A	N/A	N/A	N/A	d__Archaea;p__Hydrothermarchaeota;c__Hydrothermarchaeia;o__Hydrothermarchaeales;f__;g__;s__	taxonomic novelty determined using RED	N/A	N/A	89.48	11	0.5815418175986689	N/A	Nayfach_et_al_2020_Nat_Biotech	MAG
3300027323_42	7	397726	1185155	51.32	300183	0.00	k__Archaea (UID2)	207	149	107	48	99	2	0	0	0	70.09	1.87	0.00	60.74	67.05	genus	d__Archaea;p__Hydrothermarchaeota;c__Hydrothermarchaeia;o__Hydrothermarchaeales;f__BMS3B;g__;s__	N/A	N/A	N/A	N/A	N/A	N/A	N/A	N/A	N/A	N/A	d__Archaea;p__Hydrothermarchaeota;c__Hydrothermarchaeia;o__Hydrothermarchaeales;f__;g__;s__	taxonomic novelty determined using RED	N/A	N/A	67.19	11	0.6194715126377864	N/A	Nayfach_et_al_2020_Nat_Biotech	MAG
GCA_002897955.1	123	81722	1738368	40.07	20447	0.00	-	-	-	-	-	-	-	-	-	-	97.2	0.93	0	92.55	97.51	none	d__Archaea;p__Hydrothermarchaeota;c__Hydrothermarchaeia;o__Hydrothermarchaeales;f__BMS3B;g__BMS3B;s__BMS3B sp002897955	GCA_002897955.1	95.0	d__Archaea;p__Hydrothermarchaeota;c__Hydrothermarchaeia;o__Hydrothermarchaeales;f__BMS3B;g__BMS3B;s__BMS3B sp002897955	100.0	95.0	1.0	GCA_002897955.1	d__Archaea;p__Hydrothermarchaeota;c__Hydrothermarchaeia;o__Hydrothermarchaeales;f__BMS3B;g__BMS3B;s__BMS3B sp002897955	100.0	1.0	d__Archaea;p__Hydrothermarchaeota;c__Hydrothermarchaeia;o__Hydrothermarchaeales;f__BMS3B;g__BMS3B;s__	taxonomic classification defined by topology and ANI	topological placement and ANI have congruent species assignments	GCA_003229935.1, s__BMS3B sp003229935, 95.0, 92.26, 0.75	93.4	11	N/A	N/A	marRef/marDB	MAG
GCA_003229935.1	227	49150	1749358	38.99	9590	0.80	-	-	-	-	-	-	-	-	-	-	92.52	0.93	0	87.87	92.45	none	d__Archaea;p__Hydrothermarchaeota;c__Hydrothermarchaeia;o__Hydrothermarchaeales;f__BMS3B;g__BMS3B;s__BMS3B sp003229935	GCA_003229935.1	95.0	d__Archaea;p__Hydrothermarchaeota;c__Hydrothermarchaeia;o__Hydrothermarchaeales;f__BMS3B;g__BMS3B;s__BMS3B sp003229935	100.0	95.0	0.97	GCA_003229935.1	d__Archaea;p__Hydrothermarchaeota;c__Hydrothermarchaeia;o__Hydrothermarchaeales;f__BMS3B;g__BMS3B;s__BMS3B sp003229935	100.0	0.97	d__Archaea;p__Hydrothermarchaeota;c__Hydrothermarchaeia;o__Hydrothermarchaeales;f__BMS3B;g__BMS3B;s__	taxonomic classification defined by topology and ANI	topological placement and ANI have congruent species assignments	GCA_002897955.1, s__BMS3B sp002897955, 95.0, 92.26, 0.75	89.32	11	N/A	N/A	marRef/marDB	MAG
3300002481_10	34	364381	2201280	39.27	109618	0.73	k__Archaea (UID2)	207	149	107	2	145	2	0	0	0	98.13	1.87	0.00	88.78	94.58	none	d__Archaea;p__Hydrothermarchaeota;c__Hydrothermarchaeia;o__Hydrothermarchaeales;f__Hydrothermarchaeaceae;g__Hydrothermarchaeum;s__Hydrothermarchaeum profundi	GCA_002011125.1	95.0	d__Archaea;p__Hydrothermarchaeota;c__Hydrothermarchaeia;o__Hydrothermarchaeales;f__Hydrothermarchaeaceae;g__Hydrothermarchaeum;s__Hydrothermarchaeum profundi	100.0	95.0	0.99	GCA_002011125.1	d__Archaea;p__Hydrothermarchaeota;c__Hydrothermarchaeia;o__Hydrothermarchaeales;f__Hydrothermarchaeaceae;g__Hydrothermarchaeum;s__Hydrothermarchaeum profundi	100.0	0.99	d__Archaea;p__Hydrothermarchaeota;c__Hydrothermarchaeia;o__Hydrothermarchaeales;f__;g__;s__	taxonomic classification defined by topology and ANI	topological placement and ANI have congruent species assignments	N/A	95.2	11	N/A	N/A	Nayfach_et_al_2020_Nat_Biotech	MAG
3300027865_17	165	33568	1146544	45.58	7544	0.00	k__Archaea (UID2)	207	149	107	35	113	1	0	0	0	74.34	0.93	100.00	69.69	74.15	species	d__Archaea;p__Hydrothermarchaeota;c__Hydrothermarchaeia;o__Hydrothermarchaeales;f__SZUA-236;g__SZUA-236;s__	N/A	N/A	N/A	N/A	N/A	N/A	N/A	N/A	N/A	N/A	d__Archaea;p__Hydrothermarchaeota;c__Hydrothermarchaeia;o__Hydrothermarchaeales;f__SZUA-236;g__;s__	taxonomic novelty determined using RED	N/A	N/A	69.75	11	0.9224815842834153	N/A	Nayfach_et_al_2020_Nat_Biotech	MAG
GCA_002923215.1	175	34655	1628016	46.74	12106	0.00	-	-	-	-	-	-	-	-	-	-	90.22	1.87	100	80.87	85.57	none	d__Archaea;p__Hydrothermarchaeota;c__Hydrothermarchaeia;o__Hydrothermarchaeales;f__SZUA-236;g__SZUA-236;s__SZUA-236 sp002923215	GCA_002923215.1	95.0	d__Archaea;p__Hydrothermarchaeota;c__Hydrothermarchaeia;o__Hydrothermarchaeales;f__SZUA-236;g__SZUA-236;s__SZUA-236 sp002923215	100.0	95.0	0.98	GCA_002923215.1	d__Archaea;p__Hydrothermarchaeota;c__Hydrothermarchaeia;o__Hydrothermarchaeales;f__SZUA-236;g__SZUA-236;s__SZUA-236 sp002923215	100.0	0.98	d__Archaea;p__Hydrothermarchaeota;c__Hydrothermarchaeia;o__Hydrothermarchaeales;f__SZUA-236;g__SZUA-236;s__	taxonomic classification defined by topology and ANI	topological placement and ANI have congruent species assignments	GCA_003230355.1, s__SZUA-236 sp003230355, 95.0, 85.94, 0.68	84.97	11	N/A	N/A	marRef/marDB	MAG
GCA_002898035.1	197	25078	1164696	46.92	6378	0.00	-	-	-	-	-	-	-	-	-	-	78.97	0	0	78.97	83.35	none	d__Archaea;p__Hydrothermarchaeota;c__Hydrothermarchaeia;o__Hydrothermarchaeales;f__SZUA-236;g__SZUA-236;s__SZUA-236 sp002923215	GCA_002923215.1	95.0	d__Archaea;p__Hydrothermarchaeota;c__Hydrothermarchaeia;o__Hydrothermarchaeales;f__SZUA-236;g__SZUA-236;s__SZUA-236 sp002923215	97.47	95.0	0.82	GCA_002923215.1	d__Archaea;p__Hydrothermarchaeota;c__Hydrothermarchaeia;o__Hydrothermarchaeales;f__SZUA-236;g__SZUA-236;s__SZUA-236 sp002923215	97.47	0.82	d__Archaea;p__Hydrothermarchaeota;c__Hydrothermarchaeia;o__Hydrothermarchaeales;f__SZUA-236;g__SZUA-236;s__	taxonomic classification defined by topology and ANI	topological placement and ANI have congruent species assignments	GCA_003230355.1, s__SZUA-236 sp003230355, 95.0, 85.56, 0.59	80.62	11	N/A	N/A	marRef/marDB	MAG
GCA_003230355.1	221	19167	1270198	47.58	6219	0.00	-	-	-	-	-	-	-	-	-	-	84.97	0	0	84.97	89.34	none	d__Archaea;p__Hydrothermarchaeota;c__Hydrothermarchaeia;o__Hydrothermarchaeales;f__SZUA-236;g__SZUA-236;s__SZUA-236 sp003230355	GCA_003230355.1	95.0	d__Archaea;p__Hydrothermarchaeota;c__Hydrothermarchaeia;o__Hydrothermarchaeales;f__SZUA-236;g__SZUA-236;s__SZUA-236 sp003230355	100.0	95.0	0.98	GCA_003230355.1	d__Archaea;p__Hydrothermarchaeota;c__Hydrothermarchaeia;o__Hydrothermarchaeales;f__SZUA-236;g__SZUA-236;s__SZUA-236 sp003230355	100.0	0.98	d__Archaea;p__Hydrothermarchaeota;c__Hydrothermarchaeia;o__Hydrothermarchaeales;f__SZUA-236;g__SZUA-236;s__	taxonomic classification defined by topology and ANI	topological placement and ANI have congruent species assignments	GCA_002923215.1, s__SZUA-236 sp002923215, 95.0, 85.94, 0.68	82.47	11	N/A	N/A	marRef/marDB	MAG
3300022188_32	53	47128	772777	40.50	24050	0.00	k__Archaea (UID2)	207	149	107	12	137	0	0	0	0	90.65	0.00	0.00	90.65	95.69	order	d__Archaea;p__Iainarchaeota;c__Iainarchaeia;o__;f__;g__;s__	N/A	N/A	N/A	N/A	N/A	N/A	N/A	N/A	N/A	N/A	d__Archaea;p__Iainarchaeota;c__Iainarchaeia;o__;f__;g__;s__	taxonomic novelty determined using RED	N/A	N/A	83.27	11	0.34481513612583126	N/A	Nayfach_et_al_2020_Nat_Biotech	MAG
GCA_003661685.1	131	15786	520608	38.43	3973	0.00	-	-	-	-	-	-	-	-	-	-	59.74	0.47	100	57.39	61.53	order	d__Archaea;p__Iainarchaeota;c__Iainarchaeia;o__;f__;g__;s__	N/A	N/A	N/A	N/A	N/A	N/A	N/A	N/A	N/A	N/A	d__Archaea;p__Iainarchaeota;c__Iainarchaeia;o__;f__;g__;s__	taxonomic novelty determined using RED	N/A	N/A	49.04	11	0.4845568037637949	N/A	marRef/marDB	MAG
3300003178_22	57	28398	612327	52.40	14605	2268.89	k__Archaea (UID2)	207	149	107	65	84	0	0	0	0	52.52	0.00	0.00	52.52	57.31	order	d__Archaea;p__Iainarchaeota;c__Iainarchaeia;o__;f__;g__;s__	N/A	N/A	N/A	N/A	N/A	N/A	N/A	N/A	N/A	N/A	d__Archaea;p__Iainarchaeota;c__Iainarchaeia;o__;f__;g__;s__	taxonomic classification fully defined by topology	N/A	N/A	35.97	11	0.3316252482310589	N/A	Nayfach_et_al_2020_Nat_Biotech	MAG
3300028030_39	37	85484	691889	55.54	25953	0.00	k__Archaea (UID2)	207	149	107	18	131	0	0	0	0	83.80	0.00	0.00	83.80	88.88	order	d__Archaea;p__Iainarchaeota;c__Iainarchaeia;o__;f__;g__;s__	N/A	N/A	N/A	N/A	N/A	N/A	N/A	N/A	N/A	N/A	d__Archaea;p__Iainarchaeota;c__Iainarchaeia;o__;f__;g__;s__	taxonomic classification fully defined by topology	N/A	N/A	78.55	11	0.3274113323640064	N/A	Nayfach_et_al_2020_Nat_Biotech	MAG
3300022188_34	64	44523	743065	44.74	18527	0.00	k__Archaea (UID2)	207	149	107	28	120	1	0	0	0	78.04	0.31	100.00	76.49	81.40	family	d__Archaea;p__Iainarchaeota;c__Iainarchaeia;o__B1Sed10-29;f__;g__;s__	N/A	N/A	N/A	N/A	95.0	N/A	GCA_003660975.1	d__Archaea;p__Iainarchaeota;c__Iainarchaeia;o__B1Sed10-29;f__B47-G15;g__B47-G15;s__B47-G15 sp003660975	75.4	0.01	d__Archaea;p__Iainarchaeota;c__Iainarchaeia;o__B1Sed10-29;f__;g__;s__	taxonomic classification defined by topology and ANI	N/A	N/A	73.77	11	0.540721535819213	N/A	Nayfach_et_al_2020_Nat_Biotech	MAG
3300011013_67	42	56234	559839	29.51	19078	0.00	k__Archaea (UID2)	207	149	107	20	129	0	0	0	0	82.24	0.00	0.00	82.24	87.17	family	d__Archaea;p__Iainarchaeota;c__Iainarchaeia;o__B1Sed10-29;f__;g__;s__	N/A	N/A	N/A	N/A	95.0	N/A	GCA_003660975.1	d__Archaea;p__Iainarchaeota;c__Iainarchaeia;o__B1Sed10-29;f__B47-G15;g__B47-G15;s__B47-G15 sp003660975	79.15	0.03	d__Archaea;p__Iainarchaeota;c__Iainarchaeia;o__B1Sed10-29;f__;g__;s__	taxonomic classification defined by topology and ANI	N/A	N/A	73.87	11	0.5162636503698408	N/A	Nayfach_et_al_2020_Nat_Biotech	MAG
3300014886_40	11	247899	757941	40.35	117234	0.00	k__Archaea (UID2)	207	149	107	17	132	0	0	0	0	85.05	0.00	0.00	85.05	90.89	none	d__Archaea;p__Iainarchaeota;c__Iainarchaeia;o__B1Sed10-29;f__B47-G15;g__B47-G15;s__B47-G15 sp003660975	GCA_003660975.1	95.0	d__Archaea;p__Iainarchaeota;c__Iainarchaeia;o__B1Sed10-29;f__B47-G15;g__B47-G15;s__B47-G15 sp003660975	100.0	95.0	1.0	GCA_003660975.1	d__Archaea;p__Iainarchaeota;c__Iainarchaeia;o__B1Sed10-29;f__B47-G15;g__B47-G15;s__B47-G15 sp003660975	100.0	1.0	d__Archaea;p__Iainarchaeota;c__Iainarchaeia;o__B1Sed10-29;f__;g__;s__	taxonomic classification defined by topology and ANI	topological placement and ANI have congruent species assignments	N/A	80.31	11	N/A	N/A	Nayfach_et_al_2020_Nat_Biotech	MAG
GCA_003660975.1	130	247899	1333875	43.48	46108	0.00	-	-	-	-	-	-	-	-	-	-	85.05	0	0	85.05	90.42	none	d__Archaea;p__Iainarchaeota;c__Iainarchaeia;o__B1Sed10-29;f__B47-G15;g__B47-G15;s__B47-G15 sp003660975	GCA_003660975.1	95.0	d__Archaea;p__Iainarchaeota;c__Iainarchaeia;o__B1Sed10-29;f__B47-G15;g__B47-G15;s__B47-G15 sp003660975	100.0	95.0	1.0	GCA_003660975.1	d__Archaea;p__Iainarchaeota;c__Iainarchaeia;o__B1Sed10-29;f__B47-G15;g__B47-G15;s__B47-G15 sp003660975	100.0	1.0	d__Archaea;p__Iainarchaeota;c__Iainarchaeia;o__B1Sed10-29;f__;g__;s__	taxonomic classification defined by topology and ANI	topological placement and ANI have congruent species assignments	N/A	80.31	11	N/A	N/A	marRef/marDB	MAG
3300022188_27	131	22013	903272	45.07	7746	0.00	k__Archaea (UID2)	207	149	107	28	117	4	0	0	0	79.60	2.88	75.00	65.20	69.68	family	d__Archaea;p__Iainarchaeota;c__Iainarchaeia;o__Iainarchaeales;f__;g__;s__	N/A	N/A	N/A	N/A	95.0	N/A	GCA_002779065.1	d__Archaea;p__Iainarchaeota;c__Iainarchaeia;o__Iainarchaeales;f__0-14-0-20-34-12;g__0-14-0-20-34-12;s__0-14-0-20-34-12 sp002779065	74.46	0.01	d__Archaea;p__Iainarchaeota;c__Iainarchaeia;o__Iainarchaeales;f__;g__;s__	taxonomic classification defined by topology and ANI	N/A	N/A	72.27	11	0.5761945007672347	N/A	Nayfach_et_al_2020_Nat_Biotech	MAG
GCA_003661665.1	141	12483	516013	40.07	3693	0.00	-	-	-	-	-	-	-	-	-	-	62.32	0	0	62.32	66.43	family	d__Archaea;p__Iainarchaeota;c__Iainarchaeia;o__Iainarchaeales;f__;g__;s__	N/A	N/A	N/A	N/A	95.0	N/A	GCA_002779065.1	d__Archaea;p__Iainarchaeota;c__Iainarchaeia;o__Iainarchaeales;f__0-14-0-20-34-12;g__0-14-0-20-34-12;s__0-14-0-20-34-12 sp002779065	74.41	0.01	d__Archaea;p__Iainarchaeota;c__Iainarchaeia;o__Iainarchaeales;f__;g__;s__	taxonomic classification defined by topology and ANI	N/A	N/A	53.98	11	0.5974655493953578	N/A	marRef/marDB	MAG
GCA_002688035.1	12	149539	745175	41.28	90796	6.58	-	-	-	-	-	-	-	-	-	-	74.69	0.93	0	70.04	75.75	none	d__Archaea;p__Iainarchaeota;c__Iainarchaeia;o__Iainarchaeales;f__GCA-2688035;g__GCA-2688035;s__GCA-2688035 sp002688035	GCA_002688035.1	95.0	d__Archaea;p__Iainarchaeota;c__Iainarchaeia;o__Iainarchaeales;f__GCA-2688035;g__GCA-2688035;s__GCA-2688035 sp002688035	100.0	95.0	1.0	GCA_002688035.1	d__Archaea;p__Iainarchaeota;c__Iainarchaeia;o__Iainarchaeales;f__GCA-2688035;g__GCA-2688035;s__GCA-2688035 sp002688035	100.0	1.0	d__Archaea;p__Iainarchaeota;c__Iainarchaeia;o__Iainarchaeales;f__;g__;s__	taxonomic classification defined by topology and ANI	topological placement and ANI have congruent species assignments	N/A	64.48	11	N/A	N/A	marRef/marDB	MAG
GCA_002499505.1	43	39319	568419	35.01	20675	546.60	-	-	-	-	-	-	-	-	-	-	75.23	2.8	0	61.23	66.20	none	d__Archaea;p__Iainarchaeota;c__Iainarchaeia;o__Iainarchaeales;f__Iainarchaeaceae;g__UBA493;s__UBA493 sp002499505	GCA_002499505.1	95.0	d__Archaea;p__Iainarchaeota;c__Iainarchaeia;o__Iainarchaeales;f__Iainarchaeaceae;g__UBA493;s__UBA493 sp002499505	100.0	95.0	0.98	GCA_002499505.1	d__Archaea;p__Iainarchaeota;c__Iainarchaeia;o__Iainarchaeales;f__Iainarchaeaceae;g__UBA493;s__UBA493 sp002499505	100.0	0.98	d__Archaea;p__Iainarchaeota;c__Iainarchaeia;o__Iainarchaeales;f__Iainarchaeaceae;g__UBA493;s__	taxonomic classification defined by topology and ANI	topological placement and ANI have congruent species assignments	GCA_002687735.1, s__UBA493 sp002687735, 95.0, 99.6, 0.62; GCA_002762975.1, s__UBA493 sp002762975, 95.0, 75.7, 0.12	61.65	11	N/A	N/A	marRef/marDB	MAG
GCA_002687735.1	18	119174	551902	35.34	49485	10.15	-	-	-	-	-	-	-	-	-	-	72.43	0	0	72.43	77.83	none	d__Archaea;p__Iainarchaeota;c__Iainarchaeia;o__Iainarchaeales;f__Iainarchaeaceae;g__UBA493;s__UBA493 sp002687735	GCA_002687735.1	95.0	d__Archaea;p__Iainarchaeota;c__Iainarchaeia;o__Iainarchaeales;f__Iainarchaeaceae;g__UBA493;s__UBA493 sp002687735	100.0	95.0	0.99	GCA_002687735.1	d__Archaea;p__Iainarchaeota;c__Iainarchaeia;o__Iainarchaeales;f__Iainarchaeaceae;g__UBA493;s__UBA493 sp002687735	100.0	0.99	d__Archaea;p__Iainarchaeota;c__Iainarchaeia;o__Iainarchaeales;f__Iainarchaeaceae;g__UBA493;s__	taxonomic classification defined by topology and ANI	topological placement and ANI have congruent species assignments	GCA_002499505.1, s__UBA493 sp002499505, 95.0, 99.6, 0.62; GCA_002762975.1, s__UBA493 sp002762975, 95.0, 75.67, 0.12	67.45	11	N/A	N/A	marRef/marDB	MAG
GCA_002813655.1	1	2506225	2506225	39.43	2506225	0.00	-	-	-	-	-	-	-	-	-	-	98.93	0.25	0	97.68	105.05	none	d__Archaea;p__Methanobacteriota;c__Methanobacteria;o__Methanobacteriales;f__Methanobacteriaceae;g__Methanobacterium;s__Methanobacterium subterraneum	GCF_002813695.1	95.0	d__Archaea;p__Methanobacteriota;c__Methanobacteria;o__Methanobacteriales;f__Methanobacteriaceae;g__Methanobacterium;s__Methanobacterium subterraneum	98.48	95.0	0.89	GCF_002813695.1	d__Archaea;p__Methanobacteriota;c__Methanobacteria;o__Methanobacteriales;f__Methanobacteriaceae;g__Methanobacterium;s__Methanobacterium subterraneum	98.48	0.89	d__Archaea;p__Methanobacteriota;c__Methanobacteria;o__Methanobacteriales;f__Methanobacteriaceae;g__Methanobacterium;s__	taxonomic classification defined by topology and ANI	topological placement and ANI have congruent species assignments	GCA_000309865.1, s__Methanobacterium sp000309865, 95.0, 82.9, 0.67; GCF_000302455.1, s__Methanobacterium formicicum_A, 95.0, 81.91, 0.62; GCA_003491305.1, s__Methanobacterium sp003491305, 95.0, 81.48, 0.6; GCA_001316325.1, s__Methanobacterium formicicum, 95.0, 81.41, 0.64; GCF_000499765.1, s__Methanobacterium sp000499765, 95.0, 80.35, 0.6; GCA_002067065.1, s__Methanobacterium sp002067065, 95.0, 7…	96.0	11	N/A	N/A	marRef/marDB	WGS
GCA_002813675.1	1	2524329	2524329	39.38	2524329	0.00	-	-	-	-	-	-	-	-	-	-	98.93	0	0	98.93	106.30	none	d__Archaea;p__Methanobacteriota;c__Methanobacteria;o__Methanobacteriales;f__Methanobacteriaceae;g__Methanobacterium;s__Methanobacterium subterraneum	GCF_002813695.1	95.0	d__Archaea;p__Methanobacteriota;c__Methanobacteria;o__Methanobacteriales;f__Methanobacteriaceae;g__Methanobacterium;s__Methanobacterium subterraneum	98.85	95.0	0.91	GCF_002813695.1	d__Archaea;p__Methanobacteriota;c__Methanobacteria;o__Methanobacteriales;f__Methanobacteriaceae;g__Methanobacterium;s__Methanobacterium subterraneum	98.85	0.91	d__Archaea;p__Methanobacteriota;c__Methanobacteria;o__Methanobacteriales;f__Methanobacteriaceae;g__Methanobacterium;s__	taxonomic classification defined by topology and ANI	topological placement and ANI have congruent species assignments	GCA_000309865.1, s__Methanobacterium sp000309865, 95.0, 82.92, 0.64; GCF_000302455.1, s__Methanobacterium formicicum_A, 95.0, 81.95, 0.62; GCA_003491305.1, s__Methanobacterium sp003491305, 95.0, 81.48, 0.61; GCA_001316325.1, s__Methanobacterium formicicum, 95.0, 81.4, 0.63; GCF_000499765.1, s__Methanobacterium sp000499765, 95.0, 80.49, 0.59; GCA_002067065.1, s__Methanobacterium sp002067065, 95.0,…	97.11	11	N/A	N/A	marRef/marDB	WGS
3300026488_12	152	58271	1430546	31.33	14104	0.00	p__Euryarchaeota (UID5)	32	308	210	69	229	10	0	0	0	73.07	2.23	100.00	61.92	66.70	species	d__Archaea;p__Methanobacteriota;c__Methanococci;o__Methanococcales;f__Methanocaldococcaceae;g__Methanocaldococcus;s__	N/A	N/A	N/A	N/A	N/A	N/A	N/A	N/A	N/A	N/A	d__Archaea;p__Methanobacteriota;c__Methanococci;o__Methanococcales;f__Methanocaldococcaceae;g__Methanocaldococcus;s__	taxonomic classification defined by topology and ANI	N/A	GCF_000091665.1, s__Methanocaldococcus jannaschii, 95.0, 86.08, 0.77; GCF_000739065.1, s__Methanocaldococcus bathoardescens, 95.0, 85.19, 0.72; GCF_000025525.1, s__Methanocaldococcus sp000025525, 95.0, 84.43, 0.76; GCF_000023985.1, s__Methanocaldococcus fervens, 95.0, 83.54, 0.7; GCF_000024625.1, s__Methanocaldococcus vulcanius, 95.0, 80.28, 0.51	66.63	11	0.935498301916706	Genome not assigned to closest species as it falls outside its pre-defined ANI radius	Nayfach_et_al_2020_Nat_Biotech	MAG
GCA_000739065.1	1	1607556	1607556	30.79	1607556	0.00	-	-	-	-	-	-	-	-	-	-	99.52	0	0	99.52	106.67	none	d__Archaea;p__Methanobacteriota;c__Methanococci;o__Methanococcales;f__Methanocaldococcaceae;g__Methanocaldococcus;s__Methanocaldococcus bathoardescens	GCF_000739065.1	95.0	d__Archaea;p__Methanobacteriota;c__Methanococci;o__Methanococcales;f__Methanocaldococcaceae;g__Methanocaldococcus;s__Methanocaldococcus bathoardescens	100.0	95.0	1.0	GCF_000739065.1	d__Archaea;p__Methanobacteriota;c__Methanococci;o__Methanococcales;f__Methanocaldococcaceae;g__Methanocaldococcus;s__Methanocaldococcus bathoardescens	100.0	1.0	d__Archaea;p__Methanobacteriota;c__Methanococci;o__Methanococcales;f__Methanocaldococcaceae;g__Methanocaldococcus;s__	taxonomic classification defined by topology and ANI	topological placement and ANI have congruent species assignments	GCF_000025525.1, s__Methanocaldococcus sp000025525, 95.0, 87.6, 0.83; GCF_000091665.1, s__Methanocaldococcus jannaschii, 95.0, 86.9, 0.82; GCF_000023985.1, s__Methanocaldococcus fervens, 95.0, 84.63, 0.79; GCF_000024625.1, s__Methanocaldococcus vulcanius, 95.0, 80.01, 0.56	97.05	11	N/A	N/A	marRef/marDB	WGS
GCA_000023985.1	2	1485061	1507251	32.22	1485061	0.00	-	-	-	-	-	-	-	-	-	-	99.52	0	0	99.52	106.63	none	d__Archaea;p__Methanobacteriota;c__Methanococci;o__Methanococcales;f__Methanocaldococcaceae;g__Methanocaldococcus;s__Methanocaldococcus fervens	GCF_000023985.1	95.0	d__Archaea;p__Methanobacteriota;c__Methanococci;o__Methanococcales;f__Methanocaldococcaceae;g__Methanocaldococcus;s__Methanocaldococcus fervens	100.0	95.0	1.0	GCF_000023985.1	d__Archaea;p__Methanobacteriota;c__Methanococci;o__Methanococcales;f__Methanocaldococcaceae;g__Methanocaldococcus;s__Methanocaldococcus fervens	100.0	1.0	d__Archaea;p__Methanobacteriota;c__Methanococci;o__Methanococcales;f__Methanocaldococcaceae;g__Methanocaldococcus;s__	taxonomic classification defined by topology and ANI	topological placement and ANI have congruent species assignments	GCF_000739065.1, s__Methanocaldococcus bathoardescens, 95.0, 84.63, 0.79; GCF_000091665.1, s__Methanocaldococcus jannaschii, 95.0, 83.3, 0.78; GCF_000025525.1, s__Methanocaldococcus sp000025525, 95.0, 82.97, 0.79; GCF_000024625.1, s__Methanocaldococcus vulcanius, 95.0, 79.41, 0.5	98.01	11	N/A	N/A	marRef/marDB	WGS
GCA_000091665.1	3	1664970	1739927	31.29	1664970	0.86	-	-	-	-	-	-	-	-	-	-	99.52	0	0	99.52	106.68	none	d__Archaea;p__Methanobacteriota;c__Methanococci;o__Methanococcales;f__Methanocaldococcaceae;g__Methanocaldococcus;s__Methanocaldococcus jannaschii	GCF_000091665.1	95.0	d__Archaea;p__Methanobacteriota;c__Methanococci;o__Methanococcales;f__Methanocaldococcaceae;g__Methanocaldococcus;s__Methanocaldococcus jannaschii	100.0	95.0	1.0	GCF_000091665.1	d__Archaea;p__Methanobacteriota;c__Methanococci;o__Methanococcales;f__Methanocaldococcaceae;g__Methanocaldococcus;s__Methanocaldococcus jannaschii	100.0	1.0	d__Archaea;p__Methanobacteriota;c__Methanococci;o__Methanococcales;f__Methanocaldococcaceae;g__Methanocaldococcus;s__	taxonomic classification defined by topology and ANI	topological placement and ANI have congruent species assignments	GCF_000025525.1, s__Methanocaldococcus sp000025525, 95.0, 87.27, 0.83; GCF_000739065.1, s__Methanocaldococcus bathoardescens, 95.0, 86.9, 0.82; GCF_000023985.1, s__Methanocaldococcus fervens, 95.0, 83.3, 0.78; GCF_000024625.1, s__Methanocaldococcus vulcanius, 95.0, 81.63, 0.57	96.84	11	N/A	N/A	marRef/marDB	WGS
GCA_000025525.1	2	1760939	1773136	32.04	1760939	0.00	-	-	-	-	-	-	-	-	-	-	99.52	0	0	99.52	106.71	none	d__Archaea;p__Methanobacteriota;c__Methanococci;o__Methanococcales;f__Methanocaldococcaceae;g__Methanocaldococcus;s__Methanocaldococcus sp000025525	GCF_000025525.1	95.0	d__Archaea;p__Methanobacteriota;c__Methanococci;o__Methanococcales;f__Methanocaldococcaceae;g__Methanocaldococcus;s__Methanocaldococcus sp000025525	100.0	95.0	1.0	GCF_000025525.1	d__Archaea;p__Methanobacteriota;c__Methanococci;o__Methanococcales;f__Methanocaldococcaceae;g__Methanocaldococcus;s__Methanocaldococcus sp000025525	100.0	1.0	d__Archaea;p__Methanobacteriota;c__Methanococci;o__Methanococcales;f__Methanocaldococcaceae;g__Methanocaldococcus;s__	taxonomic classification defined by topology and ANI	topological placement and ANI have congruent species assignments	GCF_000739065.1, s__Methanocaldococcus bathoardescens, 95.0, 87.6, 0.83; GCF_000091665.1, s__Methanocaldococcus jannaschii, 95.0, 87.27, 0.83; GCF_000023985.1, s__Methanocaldococcus fervens, 95.0, 82.97, 0.79; GCF_000024625.1, s__Methanocaldococcus vulcanius, 95.0, 79.83, 0.52	97.09	11	N/A	N/A	marRef/marDB	WGS
GCA_000024625.1	3	1746329	1761737	31.58	1746329	0.00	-	-	-	-	-	-	-	-	-	-	99.52	0	0	99.52	106.71	none	d__Archaea;p__Methanobacteriota;c__Methanococci;o__Methanococcales;f__Methanocaldococcaceae;g__Methanocaldococcus;s__Methanocaldococcus vulcanius	GCF_000024625.1	95.0	d__Archaea;p__Methanobacteriota;c__Methanococci;o__Methanococcales;f__Methanocaldococcaceae;g__Methanocaldococcus;s__Methanocaldococcus vulcanius	100.0	95.0	1.0	GCF_000024625.1	d__Archaea;p__Methanobacteriota;c__Methanococci;o__Methanococcales;f__Methanocaldococcaceae;g__Methanocaldococcus;s__Methanocaldococcus vulcanius	100.0	1.0	d__Archaea;p__Methanobacteriota;c__Methanococci;o__Methanococcales;f__Methanocaldococcaceae;g__Methanocaldococcus;s__	taxonomic classification defined by topology and ANI	topological placement and ANI have congruent species assignments	GCF_000091665.1, s__Methanocaldococcus jannaschii, 95.0, 81.63, 0.57; GCF_000739065.1, s__Methanocaldococcus bathoardescens, 95.0, 80.01, 0.56; GCF_000025525.1, s__Methanocaldococcus sp000025525, 95.0, 79.83, 0.52; GCF_000023985.1, s__Methanocaldococcus fervens, 95.0, 79.41, 0.5	97.23	11	N/A	N/A	marRef/marDB	WGS
GCA_000092305.1	1	1328194	1328194	33.62	1328194	0.00	-	-	-	-	-	-	-	-	-	-	99.05	0	0	99.05	106.10	none	d__Archaea;p__Methanobacteriota;c__Methanococci;o__Methanococcales;f__Methanocaldococcaceae;g__Methanocaldococcus_A;s__Methanocaldococcus_A infernus	GCF_000092305.1	95.0	d__Archaea;p__Methanobacteriota;c__Methanococci;o__Methanococcales;f__Methanocaldococcaceae;g__Methanocaldococcus_A;s__Methanocaldococcus_A infernus	100.0	95.0	1.0	GCF_000092305.1	d__Archaea;p__Methanobacteriota;c__Methanococci;o__Methanococcales;f__Methanocaldococcaceae;g__Methanocaldococcus_A;s__Methanocaldococcus_A infernus	100.0	1.0	d__Archaea;p__Methanobacteriota;c__Methanococci;o__Methanococcales;f__Methanocaldococcaceae;g__Methanocaldococcus_A;s__	taxonomic classification defined by topology and ANI	topological placement and ANI have congruent species assignments	GCF_000371805.1, s__Methanocaldococcus_A villosus, 95.0, 77.59, 0.2	96.99	11	N/A	N/A	marRef/marDB	WGS
[truncated: 28,864 more rows]
