# Supplementary material for: The OceanDNA MAG catalog contains over 50,000 prokaryotic genomes originated from various marine environments
Source: Sci Data. 2022 Jun 17;9:305. doi: 10.1038/s41597-022-01392-5 (PMC9205870; doi:10.1038/s41597-022-01392-5)
Supplement: Supplementary file 6 — Supplementary File S6 [file 41597_2022_1392_MOESM6_ESM.xlsx]

## Sheet: S6
Supplementary File S6. A list of species representatives of UGCMP with genome statistics, genome quality, and genome-based taxonomy
genome	num_contig	largest_contig_length	total_length	percent_GC	N50	ambiguous_nucleotide_per_100kb	checkm_marker	checkm_n_genome	checkm_n_marker	checkm_n_marker_set	checkm_0	checkm_1	checkm_2	checkm_3	checkm_4	checkm_5+	checkm_compl	checkm_contam	checkm_hetero	genome_quality_QS	QS_plus_ln(N50)	gtdb_novelty	gtdb_classification	gtdb_fastani_reference	gtdb_fastani_reference_radius	gtdb_fastani_taxonomy	gtdb_fastani_ani	gtdb_closest_placement_radius	gtdb_fastani_af	gtdb_closest_placement_reference	gtdb_closest_placement_taxonomy	gtdb_closest_placement_ani	gtdb_closest_placement_af	gtdb_pplacer_taxonomy	gtdb_classification_method	gtdb_note	gtdb_other_related_references(genome_id,species_name,radius,ANI,AF)	gtdb_aa_percent	gtdb_translation_table	gtdb_red_value	gtdb_warnings	data_source	genome_type
3300007771_31	73	12209	372708	43.84	5314	0.00	k__Archaea (UID2)	207	149	107	60	89	0	0	0	0	58.97	0.00	0.00	58.97	63.26	family	d__Archaea;p__Aenigmatarchaeota;c__Aenigmatarchaeia;o__Aenigmatarchaeales;f__;g__;s__	N/A	N/A	N/A	N/A	N/A	N/A	N/A	N/A	N/A	N/A	d__Archaea;p__Aenigmatarchaeota;c__Aenigmatarchaeia;o__;f__;g__;s__	taxonomic novelty determined using RED	N/A	N/A	49.12	11	0.5320017836181513	N/A	Nayfach_et_al_2020_Nat_Biotech	MAG
3300027893_131	59	37684	529825	40.68	10392	0.00	k__Archaea (UID2)	207	149	107	58	90	1	0	0	0	55.14	0.47	100.00	52.79	57.41	genus	d__Archaea;p__Aenigmatarchaeota;c__Aenigmatarchaeia;o__CG10238-14;f__SCSR01;g__;s__	N/A	N/A	N/A	N/A	N/A	N/A	N/A	N/A	N/A	N/A	d__Archaea;p__Aenigmatarchaeota;c__Aenigmatarchaeia;o__CG10238-14;f__;g__;s__	taxonomic novelty determined using RED	N/A	N/A	47.78	11	0.6486528197980113	N/A	Nayfach_et_al_2020_Nat_Biotech	MAG
3300021493_10	13	246232	851927	38.19	231307	0.00	k__Archaea (UID2)	207	149	107	20	127	2	0	0	0	83.33	1.40	0.00	76.33	82.51	family	d__Archaea;p__Aenigmatarchaeota;c__Aenigmatarchaeia;o__GW2011-AR5;f__;g__;s__	N/A	N/A	N/A	N/A	N/A	N/A	N/A	N/A	N/A	N/A	d__Archaea;p__Aenigmatarchaeota;c__Aenigmatarchaeia;o__;f__;g__;s__	taxonomic novelty determined using RED	N/A	N/A	75.47	11	0.512835333531831	N/A	Nayfach_et_al_2020_Nat_Biotech	MAG
OceanDNA-a1	83	22675	536854	32.97	10029	0.00	k__Archaea (UID2)	207	149	107	41	108	0	0	0	0	69.78	0.00	0.00	69.78	74.39	none	d__Archaea;p__Aenigmatarchaeota;c__Aenigmatarchaeia;o__GW2011-AR5;f__GCA-2688965;g__GCA-2688965;s__GCA-2688965 sp002688965	GCA_002688965.1	95.0	d__Archaea;p__Aenigmatarchaeota;c__Aenigmatarchaeia;o__GW2011-AR5;f__GCA-2688965;g__GCA-2688965;s__GCA-2688965 sp002688965	99.86	95.0	0.89	GCA_002688965.1	d__Archaea;p__Aenigmatarchaeota;c__Aenigmatarchaeia;o__GW2011-AR5;f__GCA-2688965;g__GCA-2688965;s__GCA-2688965 sp002688965	99.86	0.89	d__Archaea;p__Aenigmatarchaeota;c__Aenigmatarchaeia;o__GW2011-AR5;f__;g__;s__	taxonomic classification defined by topology and ANI	topological placement and ANI have congruent species assignments	N/A	56.17	11	N/A	N/A	OceanDNA	MAG
GCA_003663225.1	165	20557	941786	51.92	6402	0.00	-	-	-	-	-	-	-	-	-	-	66.82	0.36	0	65.02	69.40	none	d__Archaea;p__Aenigmatarchaeota;c__Aenigmatarchaeia;o__QMZP01;f__QMZP01;g__QMZP01;s__QMZP01 sp003663225	GCA_003663225.1	95.0	d__Archaea;p__Aenigmatarchaeota;c__Aenigmatarchaeia;o__QMZP01;f__QMZP01;g__QMZP01;s__QMZP01 sp003663225	100.0	95.0	1.0	GCA_003663225.1	d__Archaea;p__Aenigmatarchaeota;c__Aenigmatarchaeia;o__QMZP01;f__QMZP01;g__QMZP01;s__QMZP01 sp003663225	100.0	1.0	d__Archaea;p__Aenigmatarchaeota;c__Aenigmatarchaeia;o__QMZP01;f__QMZP01;g__;s__	taxonomic classification defined by topology and ANI	topological placement and ANI have congruent species assignments	N/A	62.59	11	N/A	N/A	marRef/marDB	MAG
GCA_003663475.1	116	28654	872632	37.70	8725	0.00	-	-	-	-	-	-	-	-	-	-	81.46	1.01	50	76.41	80.95	none	d__Archaea;p__Aenigmatarchaeota;c__Aenigmatarchaeia;o__QMZP01;f__QMZP01;g__QMZY01;s__QMZY01 sp003663415	GCA_003663415.1	95.0	d__Archaea;p__Aenigmatarchaeota;c__Aenigmatarchaeia;o__QMZP01;f__QMZP01;g__QMZY01;s__QMZY01 sp003663415	98.15	95.0	0.74	GCA_003663415.1	d__Archaea;p__Aenigmatarchaeota;c__Aenigmatarchaeia;o__QMZP01;f__QMZP01;g__QMZY01;s__QMZY01 sp003663415	98.15	0.74	d__Archaea;p__Aenigmatarchaeota;c__Aenigmatarchaeia;o__QMZP01;f__QMZP01;g__;s__	taxonomic classification defined by topology and ANI	topological placement and ANI have congruent species assignments	N/A	75.08	11	N/A	N/A	marRef/marDB	MAG
3300027901_56	96	28398	763880	45.59	9171	0.00	k__Archaea (UID2)	207	149	107	28	121	0	0	0	0	78.59	0.00	0.00	78.59	83.15	genus	d__Archaea;p__Aenigmatarchaeota;c__Aenigmatarchaeia;o__QMZP01;f__QMZT01;g__;s__	N/A	N/A	N/A	N/A	N/A	N/A	N/A	N/A	N/A	N/A	d__Archaea;p__Aenigmatarchaeota;c__Aenigmatarchaeia;o__QMZP01;f__;g__;s__	taxonomic novelty determined using RED	N/A	N/A	68.97	11	0.6537243078148574	N/A	Nayfach_et_al_2020_Nat_Biotech	MAG
GCA_003663325.1	28	79878	734982	37.44	39399	0.00	-	-	-	-	-	-	-	-	-	-	68.54	0.93	0	63.89	69.18	none	d__Archaea;p__Aenigmatarchaeota;c__Aenigmatarchaeia;o__QMZP01;f__QMZT01;g__QMZT01;s__QMZT01 sp003663325	GCA_003663325.1	95.0	d__Archaea;p__Aenigmatarchaeota;c__Aenigmatarchaeia;o__QMZP01;f__QMZT01;g__QMZT01;s__QMZT01 sp003663325	100.0	95.0	0.99	GCA_003663325.1	d__Archaea;p__Aenigmatarchaeota;c__Aenigmatarchaeia;o__QMZP01;f__QMZT01;g__QMZT01;s__QMZT01 sp003663325	100.0	0.99	d__Archaea;p__Aenigmatarchaeota;c__Aenigmatarchaeia;o__QMZP01;f__;g__;s__	taxonomic classification defined by topology and ANI	topological placement and ANI have congruent species assignments	N/A	65.96	11	N/A	N/A	marRef/marDB	MAG
GCA_003663445.1	111	29562	574541	46.90	5667	0.00	-	-	-	-	-	-	-	-	-	-	76.95	0.47	0	74.60	78.92	none	d__Archaea;p__Aenigmatarchaeota;c__Aenigmatarchaeia;o__QMZP01;f__QMZZ01;g__QMZZ01;s__QMZZ01 sp003663445	GCA_003663445.1	95.0	d__Archaea;p__Aenigmatarchaeota;c__Aenigmatarchaeia;o__QMZP01;f__QMZZ01;g__QMZZ01;s__QMZZ01 sp003663445	100.0	95.0	0.97	GCA_003663445.1	d__Archaea;p__Aenigmatarchaeota;c__Aenigmatarchaeia;o__QMZP01;f__QMZZ01;g__QMZZ01;s__QMZZ01 sp003663445	100.0	0.97	d__Archaea;p__Aenigmatarchaeota;c__Aenigmatarchaeia;o__QMZP01;f__;g__;s__	taxonomic classification defined by topology and ANI	topological placement and ANI have congruent species assignments	N/A	63.8	11	N/A	N/A	marRef/marDB	MAG
3300027742_44	125	34543	959750	54.82	8567	0.00	k__Archaea (UID2)	207	149	107	22	127	0	0	0	0	82.55	0.00	0.00	82.55	87.08	class	d__Archaea;p__Altarchaeota;c__;o__;f__;g__;s__	N/A	N/A	N/A	N/A	N/A	N/A	N/A	N/A	N/A	N/A	d__Archaea;p__;c__;o__;f__;g__;s__	taxonomic novelty determined using RED	N/A	N/A	73.79	11	0.2523319762794253	N/A	Nayfach_et_al_2020_Nat_Biotech	MAG
GCA_003663165.1	207	12429	873974	35.03	4350	0.00	-	-	-	-	-	-	-	-	-	-	59.51	0.58	50	56.61	60.80	genus	d__Archaea;p__Altarchaeota;c__Altarchaeia;o__IMC4;f__EX4484-2;g__;s__	N/A	N/A	N/A	N/A	N/A	N/A	N/A	N/A	N/A	N/A	d__Archaea;p__Altarchaeota;c__Altarchaeia;o__IMC4;f__;g__;s__	taxonomic novelty determined using RED	N/A	N/A	69.36	11	0.7620376776031229	N/A	marRef/marDB	MAG
3300014911_49	156	37598	1181665	39.57	9185	0.00	k__Archaea (UID2)	207	149	107	23	125	1	0	0	0	81.15	0.93	0.00	76.50	81.06	none	d__Archaea;p__Altarchaeota;c__Altarchaeia;o__IMC4;f__QMZM01;g__QMZG01;s__QMZG01 sp003663045	GCA_003663045.1	95.0	d__Archaea;p__Altarchaeota;c__Altarchaeia;o__IMC4;f__QMZM01;g__QMZG01;s__QMZG01 sp003663045	100.0	95.0	0.83	GCA_003663045.1	d__Archaea;p__Altarchaeota;c__Altarchaeia;o__IMC4;f__QMZM01;g__QMZG01;s__QMZG01 sp003663045	100.0	0.83	d__Archaea;p__Altarchaeota;c__Altarchaeia;o__IMC4;f__QMZM01;g__;s__	taxonomic classification defined by topology and ANI	topological placement and ANI have congruent species assignments	N/A	78.12	11	N/A	N/A	Nayfach_et_al_2020_Nat_Biotech	MAG
3300027893_69	119	54453	1770051	40.79	20058	0.00	p__Euryarchaeota (UID4)	45	299	202	56	236	6	1	0	0	79.17	3.63	22.22	61.02	65.97	species	d__Archaea;p__Altarchaeota;c__Altarchaeia;o__IMC4;f__QMZM01;g__QMZJ01;s__	N/A	N/A	N/A	N/A	95.0	N/A	GCA_003663115.1	d__Archaea;p__Altarchaeota;c__Altarchaeia;o__IMC4;f__QMZM01;g__QMZJ01;s__QMZJ01 sp003663115	83.7	0.68	d__Archaea;p__Altarchaeota;c__Altarchaeia;o__IMC4;f__QMZM01;g__;s__	taxonomic classification defined by topology and ANI	N/A	N/A	82.51	11	0.901940115065156	Genome not assigned to closest species as it falls outside its pre-defined ANI radius	Nayfach_et_al_2020_Nat_Biotech	MAG
GCA_003663115.1	165	24892	1194125	43.55	9223	0.00	-	-	-	-	-	-	-	-	-	-	77.42	2.72	16.67	63.82	68.38	none	d__Archaea;p__Altarchaeota;c__Altarchaeia;o__IMC4;f__QMZM01;g__QMZJ01;s__QMZJ01 sp003663115	GCA_003663115.1	95.0	d__Archaea;p__Altarchaeota;c__Altarchaeia;o__IMC4;f__QMZM01;g__QMZJ01;s__QMZJ01 sp003663115	100.0	95.0	0.99	GCA_003663115.1	d__Archaea;p__Altarchaeota;c__Altarchaeia;o__IMC4;f__QMZM01;g__QMZJ01;s__QMZJ01 sp003663115	100.0	0.99	d__Archaea;p__Altarchaeota;c__Altarchaeia;o__IMC4;f__QMZM01;g__;s__	taxonomic classification defined by topology and ANI	topological placement and ANI have congruent species assignments	N/A	84.47	11	N/A	N/A	marRef/marDB	MAG
3300017513_29	47	107627	1134881	38.06	34315	0.00	p__Euryarchaeota (UID4)	45	299	202	36	261	2	0	0	0	84.77	0.99	0.00	79.82	85.04	none	d__Archaea;p__Altarchaeota;c__Altarchaeia;o__IMC4;f__QMZM01;g__QMZM01;s__QMZM01 sp003663175	GCA_003663175.1	95.0	d__Archaea;p__Altarchaeota;c__Altarchaeia;o__IMC4;f__QMZM01;g__QMZM01;s__QMZM01 sp003663175	99.74	95.0	0.91	GCA_003663175.1	d__Archaea;p__Altarchaeota;c__Altarchaeia;o__IMC4;f__QMZM01;g__QMZM01;s__QMZM01 sp003663175	99.74	0.91	d__Archaea;p__Altarchaeota;c__Altarchaeia;o__IMC4;f__QMZM01;g__;s__	taxonomic classification defined by topology and ANI	topological placement and ANI have congruent species assignments	N/A	91.61	11	N/A	N/A	Nayfach_et_al_2020_Nat_Biotech	MAG
GCA_000402775.1	61	104376	1325681	44.76	31965	0.53	-	-	-	-	-	-	-	-	-	-	62.31	0.93	0	57.66	62.85	none	d__Archaea;p__Altarchaeota;c__Altarchaeia;o__IMC4;f__SCGC-AAA252-I15;g__SCGC-AAA252-I15;s__SCGC-AAA252-I15 sp000402775	GCA_000402775.1	95.0	d__Archaea;p__Altarchaeota;c__Altarchaeia;o__IMC4;f__SCGC-AAA252-I15;g__SCGC-AAA252-I15;s__SCGC-AAA252-I15 sp000402775	100.0	95.0	0.99	GCA_000402775.1	d__Archaea;p__Altarchaeota;c__Altarchaeia;o__IMC4;f__SCGC-AAA252-I15;g__SCGC-AAA252-I15;s__SCGC-AAA252-I15 sp000402775	100.0	0.99	d__Archaea;p__Altarchaeota;c__Altarchaeia;o__IMC4;f__;g__;s__	taxonomic classification defined by topology and ANI	topological placement and ANI have congruent species assignments	N/A	62.28	11	N/A	N/A	marRef/marDB	WGS
GCA_001723845.1	300	62700	2549736	37.12	16971	4.43	-	-	-	-	-	-	-	-	-	-	79.06	5.14	22.22	53.36	58.23	none	d__Archaea;p__Altarchaeota;c__Altarchaeia;o__IMC4;f__WOR-SM1-SCG-A;g__WOR-SM1-SCG-A;s__WOR-SM1-SCG-A sp001723845	GCA_001723845.1	95.0	d__Archaea;p__Altarchaeota;c__Altarchaeia;o__IMC4;f__WOR-SM1-SCG-A;g__WOR-SM1-SCG-A;s__WOR-SM1-SCG-A sp001723845	100.0	95.0	0.99	GCA_001723845.1	d__Archaea;p__Altarchaeota;c__Altarchaeia;o__IMC4;f__WOR-SM1-SCG-A;g__WOR-SM1-SCG-A;s__WOR-SM1-SCG-A sp001723845	100.0	0.99	d__Archaea;p__Altarchaeota;c__Altarchaeia;o__IMC4;f__;g__;s__	taxonomic classification defined by topology and ANI	topological placement and ANI have congruent species assignments	N/A	75.0	11	N/A	N/A	marRef/marDB	SAG
GCA_001723855.1	170	80876	2087968	40.83	15808	0.00	-	-	-	-	-	-	-	-	-	-	76.88	3.12	20	61.28	66.11	none	d__Archaea;p__Altarchaeota;c__Altarchaeia;o__IMC4;f__WOR-SM1-SCG;g__WOR-SM1-SCG;s__WOR-SM1-SCG sp001723855	GCA_001723855.1	95.0	d__Archaea;p__Altarchaeota;c__Altarchaeia;o__IMC4;f__WOR-SM1-SCG;g__WOR-SM1-SCG;s__WOR-SM1-SCG sp001723855	100.0	95.0	0.98	GCA_001723855.1	d__Archaea;p__Altarchaeota;c__Altarchaeia;o__IMC4;f__WOR-SM1-SCG;g__WOR-SM1-SCG;s__WOR-SM1-SCG sp001723855	100.0	0.98	d__Archaea;p__Altarchaeota;c__Altarchaeia;o__IMC4;f__WOR-SM1-SCG;g__WOR-SM1-SCG;s__	taxonomic classification defined by topology and ANI	topological placement and ANI have congruent species assignments	GCA_001723835.1, s__WOR-SM1-SCG sp001723835, 95.0, 98.78, 0.58	63.84	11	N/A	N/A	marRef/marDB	MAG
3300014911_44	175	35365	1522047	47.25	11930	0.00	k__Archaea (UID2)	207	149	107	33	114	2	0	0	0	72.83	1.40	0.00	65.83	70.52	class	d__Archaea;p__Asgardarchaeota;c__;o__;f__;g__;s__	N/A	N/A	N/A	N/A	N/A	N/A	N/A	N/A	N/A	N/A	d__Archaea;p__Asgardarchaeota;c__;o__;f__;g__;s__	taxonomic classification fully defined by topology	N/A	N/A	70.14	11	0.2408751465645802	N/A	Nayfach_et_al_2020_Nat_Biotech	MAG
GCA_003662885.1	440	16709	2055492	39.32	4984	0.00	-	-	-	-	-	-	-	-	-	-	64.64	1.87	0	55.29	59.55	order	d__Archaea;p__Asgardarchaeota;c__Heimdallarchaeia;o__;f__;g__;s__	N/A	N/A	N/A	N/A	N/A	N/A	N/A	N/A	N/A	N/A	d__Archaea;p__Asgardarchaeota;c__Heimdallarchaeia;o__;f__;g__;s__	taxonomic classification fully defined by topology	N/A	N/A	59.62	11	0.3650324731737493	N/A	marRef/marDB	MAG
3300026488_20	89	35040	876858	50.30	13472	0.00	k__Archaea (UID2)	207	149	107	42	105	2	0	0	0	69.02	1.40	0.00	62.02	66.77	order	d__Archaea;p__Asgardarchaeota;c__Heimdallarchaeia;o__;f__;g__;s__	N/A	N/A	N/A	N/A	N/A	N/A	N/A	N/A	N/A	N/A	d__Archaea;p__Asgardarchaeota;c__Heimdallarchaeia;o__;f__;g__;s__	taxonomic novelty determined using RED	N/A	N/A	59.6	11	0.3475454012424984	N/A	Nayfach_et_al_2020_Nat_Biotech	MAG
3300021498_7	205	17850	1178704	39.87	6143	0.00	k__Archaea (UID2)	207	149	107	53	96	0	0	0	0	61.24	0.00	0.00	61.24	65.60	order	d__Archaea;p__Asgardarchaeota;c__Heimdallarchaeia;o__;f__;g__;s__	N/A	N/A	N/A	N/A	N/A	N/A	N/A	N/A	N/A	N/A	d__Archaea;p__Asgardarchaeota;c__Heimdallarchaeia;o__;f__;g__;s__	taxonomic novelty determined using RED	N/A	N/A	53.32	11	0.36189954807368924	N/A	Nayfach_et_al_2020_Nat_Biotech	MAG
GCA_002728275.1	76	70478	1406929	30.12	26372	450.34	-	-	-	-	-	-	-	-	-	-	83.18	1.87	50	73.83	78.92	none	d__Archaea;p__Asgardarchaeota;c__Heimdallarchaeia;o__LC-2;f__LC-2;g__GCA-2728275;s__GCA-2728275 sp002728275	GCA_002728275.1	95.0	d__Archaea;p__Asgardarchaeota;c__Heimdallarchaeia;o__LC-2;f__LC-2;g__GCA-2728275;s__GCA-2728275 sp002728275	100.0	95.0	0.99	GCA_002728275.1	d__Archaea;p__Asgardarchaeota;c__Heimdallarchaeia;o__LC-2;f__LC-2;g__GCA-2728275;s__GCA-2728275 sp002728275	100.0	0.99	d__Archaea;p__Asgardarchaeota;c__Heimdallarchaeia;o__LC-2;f__LC-2;g__;s__	taxonomic classification defined by topology and ANI	topological placement and ANI have congruent species assignments	N/A	77.79	11	N/A	N/A	marRef/marDB	MAG
GCA_001940725.1	177	152089	4843591	32.64	38721	10.16	-	-	-	-	-	-	-	-	-	-	72.43	4.21	40	51.38	56.66	none	d__Archaea;p__Asgardarchaeota;c__Heimdallarchaeia;o__LC-2;f__LC-2;g__LC-2;s__LC-2 sp001940725	GCA_001940725.1	95.0	d__Archaea;p__Asgardarchaeota;c__Heimdallarchaeia;o__LC-2;f__LC-2;g__LC-2;s__LC-2 sp001940725	100.0	95.0	0.98	GCA_001940725.1	d__Archaea;p__Asgardarchaeota;c__Heimdallarchaeia;o__LC-2;f__LC-2;g__LC-2;s__LC-2 sp001940725	100.0	0.98	d__Archaea;p__Asgardarchaeota;c__Heimdallarchaeia;o__LC-2;f__LC-2;g__;s__	taxonomic classification defined by topology and ANI	topological placement and ANI have congruent species assignments	N/A	69.79	11	N/A	N/A	marRef/marDB	MAG
GCA_003144275.1	103	193901	3948260	36.14	75254	1.01	-	-	-	-	-	-	-	-	-	-	93.69	1.87	0	84.34	89.95	none	d__Archaea;p__Asgardarchaeota;c__Heimdallarchaeia;o__LC-3;f__B3-JM-08;g__B3-JM-08;s__B3-JM-08 sp003144275	GCA_003144275.1	95.0	d__Archaea;p__Asgardarchaeota;c__Heimdallarchaeia;o__LC-3;f__B3-JM-08;g__B3-JM-08;s__B3-JM-08 sp003144275	100.0	95.0	1.0	GCA_003144275.1	d__Archaea;p__Asgardarchaeota;c__Heimdallarchaeia;o__LC-3;f__B3-JM-08;g__B3-JM-08;s__B3-JM-08 sp003144275	100.0	1.0	d__Archaea;p__Asgardarchaeota;c__Heimdallarchaeia;o__LC-3;f__;g__;s__	taxonomic classification defined by topology and ANI	topological placement and ANI have congruent species assignments	N/A	85.25	11	N/A	N/A	marRef/marDB	MAG
GCA_001940645.1	157	224298	5684038	29.72	59313	0.04	-	-	-	-	-	-	-	-	-	-	91.59	5.61	12.5	63.54	69.04	none	d__Archaea;p__Asgardarchaeota;c__Heimdallarchaeia;o__LC-3;f__LC-3;g__LC-3;s__LC-3 sp001940645	GCA_001940645.1	95.0	d__Archaea;p__Asgardarchaeota;c__Heimdallarchaeia;o__LC-3;f__LC-3;g__LC-3;s__LC-3 sp001940645	100.0	95.0	0.98	GCA_001940645.1	d__Archaea;p__Asgardarchaeota;c__Heimdallarchaeia;o__LC-3;f__LC-3;g__LC-3;s__LC-3 sp001940645	100.0	0.98	d__Archaea;p__Asgardarchaeota;c__Heimdallarchaeia;o__LC-3;f__;g__;s__	taxonomic classification defined by topology and ANI	topological placement and ANI have congruent species assignments	N/A	79.35	11	N/A	N/A	marRef/marDB	MAG
GCA_001940755.1	225	40319	2278690	33.36	10774	0.00	-	-	-	-	-	-	-	-	-	-	79.37	2.34	0	67.67	72.31	none	d__Archaea;p__Asgardarchaeota;c__Heimdallarchaeia;o__UBA460;f__UBA460;g__UBA460;s__UBA460 sp001940755	GCA_001940755.1	95.0	d__Archaea;p__Asgardarchaeota;c__Heimdallarchaeia;o__UBA460;f__UBA460;g__UBA460;s__UBA460 sp001940755	100.0	95.0	0.98	GCA_001940755.1	d__Archaea;p__Asgardarchaeota;c__Heimdallarchaeia;o__UBA460;f__UBA460;g__UBA460;s__UBA460 sp001940755	100.0	0.98	d__Archaea;p__Asgardarchaeota;c__Heimdallarchaeia;o__UBA460;f__UBA460;g__UBA460;s__	taxonomic classification defined by topology and ANI	topological placement and ANI have congruent species assignments	GCA_002505645.1, s__UBA460 sp002505645, 95.0, 80.44, 0.52	70.71	11	N/A	N/A	marRef/marDB	MAG
GCA_002505645.1	219	143669	2834249	33.41	20195	1042.18	-	-	-	-	-	-	-	-	-	-	71.89	3.74	0	53.19	58.15	none	d__Archaea;p__Asgardarchaeota;c__Heimdallarchaeia;o__UBA460;f__UBA460;g__UBA460;s__UBA460 sp002505645	GCA_002505645.1	95.0	d__Archaea;p__Asgardarchaeota;c__Heimdallarchaeia;o__UBA460;f__UBA460;g__UBA460;s__UBA460 sp002505645	100.0	95.0	0.98	GCA_002505645.1	d__Archaea;p__Asgardarchaeota;c__Heimdallarchaeia;o__UBA460;f__UBA460;g__UBA460;s__UBA460 sp002505645	100.0	0.98	d__Archaea;p__Asgardarchaeota;c__Heimdallarchaeia;o__UBA460;f__UBA460;g__UBA460;s__	taxonomic classification defined by topology and ANI	topological placement and ANI have congruent species assignments	GCA_001940755.1, s__UBA460 sp001940755, 95.0, 80.44, 0.52	64.36	11	N/A	N/A	marRef/marDB	MAG
3300017513_15	88	101615	1518486	37.04	27038	0.00	k__Archaea (UID2)	207	149	107	12	132	4	1	0	0	91.52	4.21	0.00	70.47	75.57	order	d__Archaea;p__Asgardarchaeota;c__Lokiarchaeia;o__;f__;g__;s__	N/A	N/A	N/A	N/A	95.0	N/A	GCA_001940665.1	d__Archaea;p__Asgardarchaeota;c__Lokiarchaeia;o__Odinarchaeales;f__LCB-4;g__LCB-4;s__LCB-4 sp001940665	76.01	0.01	d__Archaea;p__Asgardarchaeota;c__Lokiarchaeia;o__;f__;g__;s__	taxonomic classification defined by topology and ANI	N/A	N/A	84.29	11	0.3934488022360709	N/A	Nayfach_et_al_2020_Nat_Biotech	MAG
3300022470_9	132	199101	2199487	45.49	30998	0.00	k__Archaea (UID2)	207	149	107	10	133	6	0	0	0	92.06	3.74	0.00	73.36	78.53	order	d__Archaea;p__Asgardarchaeota;c__Lokiarchaeia;o__;f__;g__;s__	N/A	N/A	N/A	N/A	95.0	N/A	GCA_001940665.1	d__Archaea;p__Asgardarchaeota;c__Lokiarchaeia;o__Odinarchaeales;f__LCB-4;g__LCB-4;s__LCB-4 sp001940665	74.84	0.0	d__Archaea;p__Asgardarchaeota;c__Lokiarchaeia;o__;f__;g__;s__	taxonomic classification defined by topology and ANI	N/A	N/A	87.82	11	0.3769938025254005	N/A	Nayfach_et_al_2020_Nat_Biotech	MAG
3300014914_15	301	25049	1765128	48.12	6152	0.00	k__Archaea (UID2)	207	149	107	52	94	3	0	0	0	61.53	0.69	0.00	58.08	62.44	order	d__Archaea;p__Asgardarchaeota;c__Lokiarchaeia;o__;f__;g__;s__	N/A	N/A	N/A	N/A	95.0	N/A	GCA_001940665.1	d__Archaea;p__Asgardarchaeota;c__Lokiarchaeia;o__Odinarchaeales;f__LCB-4;g__LCB-4;s__LCB-4 sp001940665	83.74	0.01	d__Archaea;p__Asgardarchaeota;c__Lokiarchaeia;o__;f__;g__;s__	taxonomic classification defined by topology and ANI	N/A	N/A	56.05	11	0.40745614709092887	N/A	Nayfach_et_al_2020_Nat_Biotech	MAG
GCA_004375715.1	320	111287	3073626	32.30	16299	0.00	-	-	-	-	-	-	-	-	-	-	75.7	2.8	33.33	61.70	66.55	none	d__Archaea;p__Asgardarchaeota;c__Lokiarchaeia;o__CR-4;f__SOKP01;g__SOKP01;s__SOKP01 sp004375715	GCA_004375715.1	95.0	d__Archaea;p__Asgardarchaeota;c__Lokiarchaeia;o__CR-4;f__SOKP01;g__SOKP01;s__SOKP01 sp004375715	100.0	95.0	0.99	GCA_004375715.1	d__Archaea;p__Asgardarchaeota;c__Lokiarchaeia;o__CR-4;f__SOKP01;g__SOKP01;s__SOKP01 sp004375715	100.0	0.99	d__Archaea;p__Asgardarchaeota;c__Lokiarchaeia;o__CR-4;f__SOKP01;g__SOKP01;s__	taxonomic classification defined by topology and ANI	topological placement and ANI have congruent species assignments	GCA_005222975.1, s__SOKP01 sp005222975, 95.0, 79.99, 0.32; GCA_005223125.1, s__SOKP01 sp005223125, 95.0, 77.4, 0.09; GCA_004524725.1, s__SOKP01 sp004524725, 95.0, 75.6, 0.05	71.1	11	N/A	N/A	marRef/marDB	MAG
GCA_005222975.1	99	155530	3518981	31.51	51249	0.00	-	-	-	-	-	-	-	-	-	-	77.57	1.4	0	70.57	75.99	none	d__Archaea;p__Asgardarchaeota;c__Lokiarchaeia;o__CR-4;f__SOKP01;g__SOKP01;s__SOKP01 sp005222975	GCA_005222975.1	95.0	d__Archaea;p__Asgardarchaeota;c__Lokiarchaeia;o__CR-4;f__SOKP01;g__SOKP01;s__SOKP01 sp005222975	100.0	95.0	0.99	GCA_005222975.1	d__Archaea;p__Asgardarchaeota;c__Lokiarchaeia;o__CR-4;f__SOKP01;g__SOKP01;s__SOKP01 sp005222975	100.0	0.99	d__Archaea;p__Asgardarchaeota;c__Lokiarchaeia;o__CR-4;f__SOKP01;g__SOKP01;s__	taxonomic classification defined by topology and ANI	topological placement and ANI have congruent species assignments	GCA_004375715.1, s__SOKP01 sp004375715, 95.0, 79.99, 0.32; GCA_005223125.1, s__SOKP01 sp005223125, 95.0, 77.65, 0.1; GCA_004524725.1, s__SOKP01 sp004524725, 95.0, 75.3, 0.06	71.68	11	N/A	N/A	marRef/marDB	MAG
GCA_005223125.1	71	244494	4129784	29.85	97598	0.24	-	-	-	-	-	-	-	-	-	-	89.25	3.27	0	72.90	78.64	none	d__Archaea;p__Asgardarchaeota;c__Lokiarchaeia;o__CR-4;f__SOKP01;g__SOKP01;s__SOKP01 sp005223125	GCA_005223125.1	95.0	d__Archaea;p__Asgardarchaeota;c__Lokiarchaeia;o__CR-4;f__SOKP01;g__SOKP01;s__SOKP01 sp005223125	100.0	95.0	1.0	GCA_005223125.1	d__Archaea;p__Asgardarchaeota;c__Lokiarchaeia;o__CR-4;f__SOKP01;g__SOKP01;s__SOKP01 sp005223125	100.0	1.0	d__Archaea;p__Asgardarchaeota;c__Lokiarchaeia;o__CR-4;f__SOKP01;g__SOKP01;s__	taxonomic classification defined by topology and ANI	topological placement and ANI have congruent species assignments	GCA_005222975.1, s__SOKP01 sp005222975, 95.0, 77.65, 0.1; GCA_004375715.1, s__SOKP01 sp004375715, 95.0, 77.4, 0.09; GCA_004524725.1, s__SOKP01 sp004524725, 95.0, 75.56, 0.07	84.5	11	N/A	N/A	marRef/marDB	MAG
3300027893_58	152	44353	1494188	44.25	13924	0.00	k__Archaea (UID2)	207	149	107	30	118	1	0	0	0	77.57	0.93	0.00	72.92	77.69	order	d__Archaea;p__Asgardarchaeota;c__Thorarchaeia;o__;f__;g__;s__	N/A	N/A	N/A	N/A	N/A	N/A	N/A	N/A	N/A	N/A	d__Archaea;p__Asgardarchaeota;c__;o__;f__;g__;s__	taxonomic novelty determined using RED	N/A	N/A	74.3	11	0.33997709273595633	N/A	Nayfach_et_al_2020_Nat_Biotech	MAG
3300021467_12	197	35877	1127340	53.46	5748	0.00	k__Archaea (UID2)	207	149	107	38	107	4	0	0	0	74.23	2.65	0.00	60.98	65.31	none	d__Archaea;p__Asgardarchaeota;c__Thorarchaeia;o__Thorarchaeales;f__Thorarchaeaceae;g__B65-G9;s__B65-G9 sp003662765	GCA_003662765.1	95.0	d__Archaea;p__Asgardarchaeota;c__Thorarchaeia;o__Thorarchaeales;f__Thorarchaeaceae;g__B65-G9;s__B65-G9 sp003662765	95.84	95.0	0.79	GCA_003662765.1	d__Archaea;p__Asgardarchaeota;c__Thorarchaeia;o__Thorarchaeales;f__Thorarchaeaceae;g__B65-G9;s__B65-G9 sp003662765	95.84	0.79	d__Archaea;p__Asgardarchaeota;c__Thorarchaeia;o__Thorarchaeales;f__Thorarchaeaceae;g__;s__	taxonomic classification defined by topology and ANI	topological placement and ANI have congruent species assignments	N/A	65.98	11	N/A	N/A	Nayfach_et_al_2020_Nat_Biotech	MAG
GCA_004525645.1	1005	25146	4193637	41.54	4567	0.00	-	-	-	-	-	-	-	-	-	-	86.84	5.43	18.18	59.69	63.90	species	d__Archaea;p__Asgardarchaeota;c__Thorarchaeia;o__Thorarchaeales;f__Thorarchaeaceae;g__MP8T-1;s__	N/A	N/A	N/A	N/A	95.0	N/A	GCA_004524565.1	d__Archaea;p__Asgardarchaeota;c__Thorarchaeia;o__Thorarchaeales;f__Thorarchaeaceae;g__MP8T-1;s__MP8T-1 sp004524565	80.78	0.47	d__Archaea;p__Asgardarchaeota;c__Thorarchaeia;o__Thorarchaeales;f__Thorarchaeaceae;g__MP8T-1;s__	taxonomic classification defined by topology and ANI	N/A	GCA_002825465.1, s__MP8T-1 sp002825465, 95.0, 77.81, 0.23; GCA_002825535.1, s__MP8T-1 sp002825535, 95.0, 77.79, 0.22; GCA_004524595.1, s__MP8T-1 sp004524595, 95.0, 76.58, 0.11; GCA_003345545.1, s__MP8T-1 sp003345545, 95.0, 76.56, 0.07	75.49	11	0.9625027491024502	N/A	marRef/marDB	MAG
GCA_002825535.1	390	114766	4389059	41.55	12536	0.00	-	-	-	-	-	-	-	-	-	-	84.58	1.01	0	79.53	84.25	none	d__Archaea;p__Asgardarchaeota;c__Thorarchaeia;o__Thorarchaeales;f__Thorarchaeaceae;g__MP8T-1;s__MP8T-1 sp002825535	GCA_002825535.1	95.0	d__Archaea;p__Asgardarchaeota;c__Thorarchaeia;o__Thorarchaeales;f__Thorarchaeaceae;g__MP8T-1;s__MP8T-1 sp002825535	100.0	95.0	0.98	GCA_002825535.1	d__Archaea;p__Asgardarchaeota;c__Thorarchaeia;o__Thorarchaeales;f__Thorarchaeaceae;g__MP8T-1;s__MP8T-1 sp002825535	100.0	0.98	d__Archaea;p__Asgardarchaeota;c__Thorarchaeia;o__Thorarchaeales;f__Thorarchaeaceae;g__MP8T-1;s__	taxonomic classification defined by topology and ANI	topological placement and ANI have congruent species assignments	GCA_002825465.1, s__MP8T-1 sp002825465, 95.0, 99.16, 0.63; GCA_004524565.1, s__MP8T-1 sp004524565, 95.0, 77.82, 0.28; GCA_003345545.1, s__MP8T-1 sp003345545, 95.0, 76.85, 0.12; GCA_004524595.1, s__MP8T-1 sp004524595, 95.0, 76.5, 0.11	73.56	11	N/A	Genome has more than 10.7% of markers with multiple hits	marRef/marDB	MAG
GCA_001563465.1	206	96443	2357191	43.16	11741	0.00	-	-	-	-	-	-	-	-	-	-	87.69	5.14	0	61.99	66.68	species	d__Archaea;p__Asgardarchaeota;c__Thorarchaeia;o__Thorarchaeales;f__Thorarchaeaceae;g__SMTZ1-45;s__	N/A	N/A	N/A	N/A	95.0	N/A	GCA_001563335.1	d__Archaea;p__Asgardarchaeota;c__Thorarchaeia;o__Thorarchaeales;f__Thorarchaeaceae;g__SMTZ1-45;s__SMTZ1-45 sp001563335	99.12	0.54	d__Archaea;p__Asgardarchaeota;c__Thorarchaeia;o__Thorarchaeales;f__Thorarchaeaceae;g__SMTZ1-45;s__	taxonomic classification defined by topology and ANI	N/A	GCA_002825515.1, s__SMTZ1-45 sp002825515, 95.0, 84.25, 0.38; GCA_001940705.1, s__SMTZ1-45 sp001940705, 95.0, 78.64, 0.23; GCA_004376265.1, s__SMTZ1-45 sp004376265, 95.0, 76.73, 0.09	58.33	11	0.9832633034569831	N/A	marRef/marDB	MAG
GCA_001940705.1	264	89304	2855654	44.58	15359	0.00	-	-	-	-	-	-	-	-	-	-	90.12	3.19	33.33	74.17	78.99	none	d__Archaea;p__Asgardarchaeota;c__Thorarchaeia;o__Thorarchaeales;f__Thorarchaeaceae;g__SMTZ1-45;s__SMTZ1-45 sp001940705	GCA_001940705.1	95.0	d__Archaea;p__Asgardarchaeota;c__Thorarchaeia;o__Thorarchaeales;f__Thorarchaeaceae;g__SMTZ1-45;s__SMTZ1-45 sp001940705	100.0	95.0	0.99	GCA_001940705.1	d__Archaea;p__Asgardarchaeota;c__Thorarchaeia;o__Thorarchaeales;f__Thorarchaeaceae;g__SMTZ1-45;s__SMTZ1-45 sp001940705	100.0	0.99	d__Archaea;p__Asgardarchaeota;c__Thorarchaeia;o__Thorarchaeales;f__Thorarchaeaceae;g__SMTZ1-45;s__	taxonomic classification defined by topology and ANI	topological placement and ANI have congruent species assignments	GCA_002825515.1, s__SMTZ1-45 sp002825515, 95.0, 78.89, 0.38; GCA_004376265.1, s__SMTZ1-45 sp004376265, 95.0, 78.35, 0.25; GCA_001563335.1, s__SMTZ1-45 sp001563335, 95.0, 78.33, 0.44	81.5	11	N/A	N/A	marRef/marDB	MAG
GCA_002825515.1	235	123792	3487971	42.59	18009	0.00	-	-	-	-	-	-	-	-	-	-	90.19	2.34	0	78.49	83.39	none	d__Archaea;p__Asgardarchaeota;c__Thorarchaeia;o__Thorarchaeales;f__Thorarchaeaceae;g__SMTZ1-45;s__SMTZ1-45 sp002825515	GCA_002825515.1	95.0	d__Archaea;p__Asgardarchaeota;c__Thorarchaeia;o__Thorarchaeales;f__Thorarchaeaceae;g__SMTZ1-45;s__SMTZ1-45 sp002825515	100.0	95.0	0.99	GCA_002825515.1	d__Archaea;p__Asgardarchaeota;c__Thorarchaeia;o__Thorarchaeales;f__Thorarchaeaceae;g__SMTZ1-45;s__SMTZ1-45 sp002825515	100.0	0.99	d__Archaea;p__Asgardarchaeota;c__Thorarchaeia;o__Thorarchaeales;f__Thorarchaeaceae;g__SMTZ1-45;s__	taxonomic classification defined by topology and ANI	topological placement and ANI have congruent species assignments	GCA_001563335.1, s__SMTZ1-45 sp001563335, 95.0, 84.24, 0.62; GCA_001940705.1, s__SMTZ1-45 sp001940705, 95.0, 78.89, 0.38; GCA_004376265.1, s__SMTZ1-45 sp004376265, 95.0, 77.34, 0.2	73.77	11	N/A	Genome has more than 11.5% of markers with multiple hits	marRef/marDB	MAG
GCA_004376265.1	393	82247	3037225	43.33	11311	0.00	-	-	-	-	-	-	-	-	-	-	90.65	7.48	11.11	53.25	57.92	none	d__Archaea;p__Asgardarchaeota;c__Thorarchaeia;o__Thorarchaeales;f__Thorarchaeaceae;g__SMTZ1-45;s__SMTZ1-45 sp004376265	GCA_004376265.1	95.0	d__Archaea;p__Asgardarchaeota;c__Thorarchaeia;o__Thorarchaeales;f__Thorarchaeaceae;g__SMTZ1-45;s__SMTZ1-45 sp004376265	100.0	95.0	0.99	GCA_004376265.1	d__Archaea;p__Asgardarchaeota;c__Thorarchaeia;o__Thorarchaeales;f__Thorarchaeaceae;g__SMTZ1-45;s__SMTZ1-45 sp004376265	100.0	0.99	d__Archaea;p__Asgardarchaeota;c__Thorarchaeia;o__Thorarchaeales;f__Thorarchaeaceae;g__SMTZ1-45;s__	taxonomic classification defined by topology and ANI	topological placement and ANI have congruent species assignments	GCA_001940705.1, s__SMTZ1-45 sp001940705, 95.0, 78.35, 0.25; GCA_002825515.1, s__SMTZ1-45 sp002825515, 95.0, 77.34, 0.2; GCA_001563335.1, s__SMTZ1-45 sp001563335, 95.0, 76.72, 0.16	78.96	11	N/A	N/A	marRef/marDB	MAG
3300022470_38	18	119749	549162	31.99	52456	0.00	k__Archaea (UID2)	207	149	107	52	97	0	0	0	0	58.41	0.00	0.00	58.41	63.84	order	d__Archaea;p__EX4484-52;c__EX4484-52;o__;f__;g__;s__	N/A	N/A	N/A	N/A	N/A	N/A	N/A	N/A	N/A	N/A	d__Archaea;p__;c__;o__;f__;g__;s__	taxonomic novelty determined using RED	N/A	N/A	55.37	11	0.46146135824034407	N/A	Nayfach_et_al_2020_Nat_Biotech	MAG
GCA_003660865.1	130	46661	1201421	41.17	9121	0.00	-	-	-	-	-	-	-	-	-	-	66.36	1.87	0	57.01	61.57	none	d__Archaea;p__EX4484-52;c__EX4484-52;o__EX4484-52;f__B79-G9;g__B79-G9;s__B79-G9 sp003660865	GCA_003660865.1	95.0	d__Archaea;p__EX4484-52;c__EX4484-52;o__EX4484-52;f__B79-G9;g__B79-G9;s__B79-G9 sp003660865	100.0	95.0	0.99	GCA_003660865.1	d__Archaea;p__EX4484-52;c__EX4484-52;o__EX4484-52;f__B79-G9;g__B79-G9;s__B79-G9 sp003660865	100.0	0.99	d__Archaea;p__EX4484-52;c__EX4484-52;o__EX4484-52;f__;g__;s__	taxonomic classification defined by topology and ANI	topological placement and ANI have congruent species assignments	N/A	66.33	11	N/A	N/A	marRef/marDB	MAG
GCA_003660905.1	68	51584	832169	36.36	16597	0.00	-	-	-	-	-	-	-	-	-	-	71.96	0.93	0	67.31	72.17	none	d__Archaea;p__EX4484-52;c__EX4484-52;o__EX4484-52;f__EX4484-52;g__EX4484-52;s__EX4484-52 sp003660905	GCA_003660905.1	95.0	d__Archaea;p__EX4484-52;c__EX4484-52;o__EX4484-52;f__EX4484-52;g__EX4484-52;s__EX4484-52 sp003660905	100.0	95.0	0.99	GCA_003660905.1	d__Archaea;p__EX4484-52;c__EX4484-52;o__EX4484-52;f__EX4484-52;g__EX4484-52;s__EX4484-52 sp003660905	100.0	0.99	d__Archaea;p__EX4484-52;c__EX4484-52;o__EX4484-52;f__EX4484-52;g__EX4484-52;s__	taxonomic classification defined by topology and ANI	topological placement and ANI have congruent species assignments	GCA_002254415.1, s__EX4484-52 sp002254415, 95.0, 75.54, 0.08	60.25	11	N/A	N/A	marRef/marDB	MAG
3300014913_40	184	25128	1101453	47.26	5898	0.00	k__Archaea (UID2)	207	149	107	33	113	3	0	0	0	77.10	1.64	0.00	68.90	73.24	order	d__Archaea;p__Hadarchaeota;c__B88-G9;o__;f__;g__;s__	N/A	N/A	N/A	N/A	95.0	N/A	GCA_003660555.1	d__Archaea;p__Hadarchaeota;c__B88-G9;o__B88-G9;f__B88-G9;g__B88-G9;s__B88-G9 sp003660555	74.54	0.0	d__Archaea;p__Hadarchaeota;c__;o__;f__;g__;s__	taxonomic classification defined by topology and ANI	N/A	N/A	73.15	11	0.33552447041470385	N/A	Nayfach_et_al_2020_Nat_Biotech	MAG
GCA_003660555.1	150	55630	1295439	43.25	12138	0.00	-	-	-	-	-	-	-	-	-	-	80.52	0.5	0	78.02	82.72	none	d__Archaea;p__Hadarchaeota;c__B88-G9;o__B88-G9;f__B88-G9;g__B88-G9;s__B88-G9 sp003660555	GCA_003660555.1	95.0	d__Archaea;p__Hadarchaeota;c__B88-G9;o__B88-G9;f__B88-G9;g__B88-G9;s__B88-G9 sp003660555	100.0	95.0	0.99	GCA_003660555.1	d__Archaea;p__Hadarchaeota;c__B88-G9;o__B88-G9;f__B88-G9;g__B88-G9;s__B88-G9 sp003660555	100.0	0.99	d__Archaea;p__Hadarchaeota;c__;o__;f__;g__;s__	taxonomic classification defined by topology and ANI	topological placement and ANI have congruent species assignments	N/A	88.56	11	N/A	N/A	marRef/marDB	MAG
3300027082_18	115	35840	894014	40.48	9080	0.00	p__Euryarchaeota (UID3)	148	188	125	49	138	1	0	0	0	71.78	0.80	0.00	67.78	72.34	order	d__Archaea;p__Hadarchaeota;c__Hadarchaeia;o__;f__;g__;s__	N/A	N/A	N/A	N/A	N/A	N/A	N/A	N/A	N/A	N/A	d__Archaea;p__Hadarchaeota;c__;o__;f__;g__;s__	taxonomic novelty determined using RED	N/A	N/A	72.29	11	0.3970683068252992	N/A	Nayfach_et_al_2020_Nat_Biotech	MAG
3300024423_22	127	23845	784619	51.69	6259	0.00	k__Archaea (UID2)	207	149	107	36	112	1	0	0	0	72.59	0.93	0.00	67.94	72.31	species	d__Archaea;p__Hadarchaeota;c__Hadarchaeia;o__Hadarchaeales;f__Hadarchaeaceae;g__B75-G9;s__	N/A	N/A	N/A	N/A	95.0	N/A	GCA_003661465.1	d__Archaea;p__Hadarchaeota;c__Hadarchaeia;o__Hadarchaeales;f__Hadarchaeaceae;g__B75-G9;s__B75-G9 sp003661465	89.05	0.57	d__Archaea;p__Hadarchaeota;c__Hadarchaeia;o__Hadarchaeales;f__Hadarchaeaceae;g__;s__	taxonomic classification defined by topology and ANI	N/A	N/A	69.46	11	0.9364715074770267	N/A	Nayfach_et_al_2020_Nat_Biotech	MAG
3300013103_99	113	39771	927711	50.32	9680	0.00	p__Euryarchaeota (UID3)	148	188	125	25	162	1	0	0	0	80.80	0.80	0.00	76.80	81.39	none	d__Archaea;p__Hadarchaeota;c__Hadarchaeia;o__Hadarchaeales;f__Hadarchaeaceae;g__B75-G9;s__B75-G9 sp003661465	GCA_003661465.1	95.0	d__Archaea;p__Hadarchaeota;c__Hadarchaeia;o__Hadarchaeales;f__Hadarchaeaceae;g__B75-G9;s__B75-G9 sp003661465	100.0	95.0	0.93	GCA_003661465.1	d__Archaea;p__Hadarchaeota;c__Hadarchaeia;o__Hadarchaeales;f__Hadarchaeaceae;g__B75-G9;s__B75-G9 sp003661465	100.0	0.93	d__Archaea;p__Hadarchaeota;c__Hadarchaeia;o__Hadarchaeales;f__Hadarchaeaceae;g__;s__	taxonomic classification defined by topology and ANI	topological placement and ANI have congruent species assignments	N/A	85.42	11	N/A	N/A	Nayfach_et_al_2020_Nat_Biotech	MAG
3300024429_35	108	35203	891245	52.89	9254	0.00	k__Archaea (UID2)	207	149	107	38	106	5	0	0	0	70.40	3.27	60.00	54.05	58.62	species	d__Archaea;p__Hadarchaeota;c__Hadarchaeia;o__Hadarchaeales;f__Hadarchaeaceae;g__DG-33;s__	N/A	N/A	N/A	N/A	N/A	N/A	N/A	N/A	N/A	N/A	d__Archaea;p__Hadarchaeota;c__Hadarchaeia;o__Hadarchaeales;f__Hadarchaeaceae;g__;s__	taxonomic novelty determined using RED	N/A	N/A	69.63	11	0.8751667427632182	N/A	Nayfach_et_al_2020_Nat_Biotech	MAG
3300024433_66	97	35521	899331	53.36	11813	0.00	p__Euryarchaeota (UID3)	148	188	125	53	131	2	2	0	0	71.86	4.00	37.50	51.86	56.55	species	d__Archaea;p__Hadarchaeota;c__Hadarchaeia;o__Hadarchaeales;f__Hadarchaeaceae;g__DG-33;s__	N/A	N/A	N/A	N/A	N/A	N/A	N/A	N/A	N/A	N/A	d__Archaea;p__Hadarchaeota;c__Hadarchaeia;o__Hadarchaeales;f__Hadarchaeaceae;g__;s__	taxonomic novelty determined using RED	N/A	N/A	72.38	11	0.8741984328914527	N/A	Nayfach_et_al_2020_Nat_Biotech	MAG
GCA_001515185.1	77	36183	786381	50.48	10366	34.46	-	-	-	-	-	-	-	-	-	-	63.87	0.8	0	59.87	64.49	none	d__Archaea;p__Hadarchaeota;c__Hadarchaeia;o__Hadarchaeales;f__Hadarchaeaceae;g__DG-33;s__DG-33 sp001515185	GCA_001515185.1	95.0	d__Archaea;p__Hadarchaeota;c__Hadarchaeia;o__Hadarchaeales;f__Hadarchaeaceae;g__DG-33;s__DG-33 sp001515185	100.0	95.0	0.99	GCA_001515185.1	d__Archaea;p__Hadarchaeota;c__Hadarchaeia;o__Hadarchaeales;f__Hadarchaeaceae;g__DG-33;s__DG-33 sp001515185	100.0	0.99	d__Archaea;p__Hadarchaeota;c__Hadarchaeia;o__Hadarchaeales;f__Hadarchaeaceae;g__DG-33;s__	taxonomic classification defined by topology and ANI	topological placement and ANI have congruent species assignments	GCA_004375695.1, s__DG-33 sp004375695, 95.0, 90.69, 0.54	70.94	11	N/A	N/A	marRef/marDB	MAG
3300022470_32	44	69626	980981	40.95	33372	0.00	p__Euryarchaeota (UID49)	95	228	153	81	147	0	0	0	0	68.79	0.00	0.00	68.79	74.00	genus	d__Archaea;p__Halobacteriota;c__Archaeoglobi;o__Archaeoglobales;f__Archaeoglobaceae;g__;s__	N/A	N/A	N/A	N/A	N/A	N/A	N/A	N/A	N/A	N/A	d__Archaea;p__Halobacteriota;c__Archaeoglobi;o__Archaeoglobales;f__Archaeoglobaceae;g__;s__	taxonomic novelty determined using RED	N/A	N/A	60.46	11	0.8353905523959135	N/A	Nayfach_et_al_2020_Nat_Biotech	MAG
3300028398_44	28	162516	1455839	47.88	90468	0.00	p__Euryarchaeota (UID49)	95	228	153	1	226	1	0	0	0	99.35	0.65	0.00	96.10	101.81	genus	d__Archaea;p__Halobacteriota;c__Archaeoglobi;o__Archaeoglobales;f__Archaeoglobaceae;g__;s__	N/A	N/A	N/A	N/A	N/A	N/A	N/A	N/A	N/A	N/A	d__Archaea;p__Halobacteriota;c__Archaeoglobi;o__Archaeoglobales;f__Archaeoglobaceae;g__;s__	taxonomic novelty determined using RED	N/A	N/A	95.14	11	0.8384119847548088	N/A	Nayfach_et_al_2020_Nat_Biotech	MAG
3300026512_28	28	160928	1255473	44.24	72477	0.00	p__Euryarchaeota (UID49)	95	228	153	57	171	0	0	0	0	69.44	0.00	0.00	69.44	75.04	genus	d__Archaea;p__Halobacteriota;c__Archaeoglobi;o__Archaeoglobales;f__Archaeoglobaceae;g__;s__	N/A	N/A	N/A	N/A	N/A	N/A	N/A	N/A	N/A	N/A	d__Archaea;p__Halobacteriota;c__Archaeoglobi;o__Archaeoglobales;f__Archaeoglobaceae;g__;s__	taxonomic novelty determined using RED	N/A	N/A	72.27	11	0.8371349457848861	N/A	Nayfach_et_al_2020_Nat_Biotech	MAG
GCA_000008665.1	1	2178400	2178400	48.58	2178400	0.00	-	-	-	-	-	-	-	-	-	-	100	0	0	100.00	107.30	none	d__Archaea;p__Halobacteriota;c__Archaeoglobi;o__Archaeoglobales;f__Archaeoglobaceae;g__Archaeoglobus;s__Archaeoglobus fulgidus	GCF_000008665.1	95.0	d__Archaea;p__Halobacteriota;c__Archaeoglobi;o__Archaeoglobales;f__Archaeoglobaceae;g__Archaeoglobus;s__Archaeoglobus fulgidus	100.0	95.0	1.0	GCF_000008665.1	d__Archaea;p__Halobacteriota;c__Archaeoglobi;o__Archaeoglobales;f__Archaeoglobaceae;g__Archaeoglobus;s__Archaeoglobus fulgidus	100.0	1.0	d__Archaea;p__Halobacteriota;c__Archaeoglobi;o__Archaeoglobales;f__Archaeoglobaceae;g__Archaeoglobus;s__	taxonomic classification defined by topology and ANI	topological placement and ANI have congruent species assignments	GCA_002507545.1, s__Archaeoglobus sp002507545, 95.0, 77.17, 0.25	96.99	11	N/A	N/A	marRef/marDB	WGS
GCA_002507545.1	50	186274	2274654	44.31	71297	4.97	-	-	-	-	-	-	-	-	-	-	99.35	0.65	0	96.10	101.69	none	d__Archaea;p__Halobacteriota;c__Archaeoglobi;o__Archaeoglobales;f__Archaeoglobaceae;g__Archaeoglobus;s__Archaeoglobus sp002507545	GCA_002507545.1	95.0	d__Archaea;p__Halobacteriota;c__Archaeoglobi;o__Archaeoglobales;f__Archaeoglobaceae;g__Archaeoglobus;s__Archaeoglobus sp002507545	100.0	95.0	1.0	GCA_002507545.1	d__Archaea;p__Halobacteriota;c__Archaeoglobi;o__Archaeoglobales;f__Archaeoglobaceae;g__Archaeoglobus;s__Archaeoglobus sp002507545	100.0	1.0	d__Archaea;p__Halobacteriota;c__Archaeoglobi;o__Archaeoglobales;f__Archaeoglobaceae;g__Archaeoglobus;s__	taxonomic classification defined by topology and ANI	topological placement and ANI have congruent species assignments	GCF_000008665.1, s__Archaeoglobus fulgidus, 95.0, 77.17, 0.25	96.04	11	N/A	N/A	marRef/marDB	MAG
3300027323_33	238	25874	1514137	48.00	6688	0.00	p__Euryarchaeota (UID49)	95	228	153	61	166	1	0	0	0	73.05	0.65	0.00	69.80	74.20	species	d__Archaea;p__Halobacteriota;c__Archaeoglobi;o__Archaeoglobales;f__Archaeoglobaceae;g__Archaeoglobus_A;s__	N/A	N/A	N/A	N/A	N/A	N/A	N/A	N/A	N/A	N/A	d__Archaea;p__Halobacteriota;c__Archaeoglobi;o__Archaeoglobales;f__Archaeoglobaceae;g__Archaeoglobus_A;s__	ANI	N/A	GCA_002010195.1, s__Archaeoglobus_A sp002010195, 95.0, 77.64, 0.11; GCA_002011235.1, s__Archaeoglobus_A sp002011235, 95.0, 77.48, 0.23; GCA_003662985.1, s__Archaeoglobus_A sp003662985, 95.0, 76.94, 0.17; GCA_002494625.1, s__Archaeoglobus_A sp002494625, 95.0, 76.62, 0.1; GCF_000385565.1, s__Archaeoglobus_A sulfaticallidus, 95.0, 76.37, 0.09; GCA_002011215.1, s__Archaeoglobus_A sp002011215, 95.0, 7…	66.0	11	0.9253635607336137	N/A	Nayfach_et_al_2020_Nat_Biotech	MAG
3300027323_20	37	234789	1974133	42.31	77462	0.00	p__Euryarchaeota (UID49)	95	228	153	0	228	0	0	0	0	100.00	0.00	0.00	100.00	105.63	none	d__Archaea;p__Halobacteriota;c__Archaeoglobi;o__Archaeoglobales;f__Archaeoglobaceae;g__Archaeoglobus_A;s__Archaeoglobus_A sp002010195	GCA_002010195.1	95.0	d__Archaea;p__Halobacteriota;c__Archaeoglobi;o__Archaeoglobales;f__Archaeoglobaceae;g__Archaeoglobus_A;s__Archaeoglobus_A sp002010195	99.73	95.0	0.95	GCA_002010195.1	d__Archaea;p__Halobacteriota;c__Archaeoglobi;o__Archaeoglobales;f__Archaeoglobaceae;g__Archaeoglobus_A;s__Archaeoglobus_A sp002010195	99.73	0.95	d__Archaea;p__Halobacteriota;c__Archaeoglobi;o__Archaeoglobales;f__Archaeoglobaceae;g__Archaeoglobus_A;s__	taxonomic classification defined by topology and ANI	topological placement and ANI have congruent species assignments	GCA_002011215.1, s__Archaeoglobus_A sp002011215, 95.0, 85.61, 0.13; GCA_002494625.1, s__Archaeoglobus_A sp002494625, 95.0, 77.69, 0.2; GCF_000385565.1, s__Archaeoglobus_A sulfaticallidus, 95.0, 77.09, 0.11; GCA_002011235.1, s__Archaeoglobus_A sp002011235, 95.0, 76.63, 0.12; GCA_003662985.1, s__Archaeoglobus_A sp003662985, 95.0, 75.92, 0.08	96.0	11	N/A	N/A	Nayfach_et_al_2020_Nat_Biotech	MAG
3300002481_15	46	152354	2035112	40.29	67150	0.88	p__Euryarchaeota (UID49)	95	228	153	1	226	1	0	0	0	99.35	0.65	100.00	96.10	101.66	none	d__Archaea;p__Halobacteriota;c__Archaeoglobi;o__Archaeoglobales;f__Archaeoglobaceae;g__Archaeoglobus_A;s__Archaeoglobus_A sp002011215	GCA_002011215.1	95.0	d__Archaea;p__Halobacteriota;c__Archaeoglobi;o__Archaeoglobales;f__Archaeoglobaceae;g__Archaeoglobus_A;s__Archaeoglobus_A sp002011215	100.0	95.0	0.98	GCA_002011215.1	d__Archaea;p__Halobacteriota;c__Archaeoglobi;o__Archaeoglobales;f__Archaeoglobaceae;g__Archaeoglobus_A;s__Archaeoglobus_A sp002011215	100.0	0.98	d__Archaea;p__Halobacteriota;c__Archaeoglobi;o__Archaeoglobales;f__Archaeoglobaceae;g__Archaeoglobus_A;s__	taxonomic classification defined by topology and ANI	topological placement and ANI have congruent species assignments	GCF_000385565.1, s__Archaeoglobus_A sulfaticallidus, 95.0, 78.37, 0.09; GCA_002494625.1, s__Archaeoglobus_A sp002494625, 95.0, 77.09, 0.13; GCA_002011235.1, s__Archaeoglobus_A sp002011235, 95.0, 76.67, 0.11; GCA_002010195.1, s__Archaeoglobus_A sp002010195, 95.0, 76.44, 0.08; GCA_003662985.1, s__Archaeoglobus_A sp003662985, 95.0, 75.63, 0.07	95.39	11	N/A	N/A	Nayfach_et_al_2020_Nat_Biotech	MAG
3300002481_6	91	190471	2632321	40.22	65531	3.31	p__Euryarchaeota (UID49)	95	228	153	8	220	0	0	0	0	94.77	0.00	0.00	94.77	100.32	none	d__Archaea;p__Halobacteriota;c__Archaeoglobi;o__Archaeoglobales;f__Archaeoglobaceae;g__Archaeoglobus_A;s__Archaeoglobus_A sp002011235	GCA_002011235.1	95.0	d__Archaea;p__Halobacteriota;c__Archaeoglobi;o__Archaeoglobales;f__Archaeoglobaceae;g__Archaeoglobus_A;s__Archaeoglobus_A sp002011235	100.0	95.0	0.95	GCA_002011235.1	d__Archaea;p__Halobacteriota;c__Archaeoglobi;o__Archaeoglobales;f__Archaeoglobaceae;g__Archaeoglobus_A;s__Archaeoglobus_A sp002011235	100.0	0.95	d__Archaea;p__Halobacteriota;c__Archaeoglobi;o__Archaeoglobales;f__Archaeoglobaceae;g__Archaeoglobus_A;s__	taxonomic classification defined by topology and ANI	topological placement and ANI have congruent species assignments	GCA_003662985.1, s__Archaeoglobus_A sp003662985, 95.0, 81.67, 0.53; GCA_002011215.1, s__Archaeoglobus_A sp002011215, 95.0, 80.02, 0.11; GCA_002494625.1, s__Archaeoglobus_A sp002494625, 95.0, 78.94, 0.15; GCF_000385565.1, s__Archaeoglobus_A sulfaticallidus, 95.0, 77.25, 0.09; GCA_002010195.1, s__Archaeoglobus_A sp002010195, 95.0, 77.06, 0.12	96.17	11	N/A	N/A	Nayfach_et_al_2020_Nat_Biotech	MAG
GCA_002494625.1	22	413279	2090826	41.05	127394	37.16	-	-	-	-	-	-	-	-	-	-	98.69	0	0	98.69	104.57	none	d__Archaea;p__Halobacteriota;c__Archaeoglobi;o__Archaeoglobales;f__Archaeoglobaceae;g__Archaeoglobus_A;s__Archaeoglobus_A sp002494625	GCA_002494625.1	95.0	d__Archaea;p__Halobacteriota;c__Archaeoglobi;o__Archaeoglobales;f__Archaeoglobaceae;g__Archaeoglobus_A;s__Archaeoglobus_A sp002494625	100.0	95.0	1.0	GCA_002494625.1	d__Archaea;p__Halobacteriota;c__Archaeoglobi;o__Archaeoglobales;f__Archaeoglobaceae;g__Archaeoglobus_A;s__Archaeoglobus_A sp002494625	100.0	1.0	d__Archaea;p__Halobacteriota;c__Archaeoglobi;o__Archaeoglobales;f__Archaeoglobaceae;g__Archaeoglobus_A;s__	taxonomic classification defined by topology and ANI	topological placement and ANI have congruent species assignments	GCF_000385565.1, s__Archaeoglobus_A sulfaticallidus, 95.0, 78.71, 0.13; GCA_002011235.1, s__Archaeoglobus_A sp002011235, 95.0, 77.83, 0.15; GCA_002010195.1, s__Archaeoglobus_A sp002010195, 95.0, 77.61, 0.19; GCA_003662985.1, s__Archaeoglobus_A sp003662985, 95.0, 77.49, 0.1; GCA_002011215.1, s__Archaeoglobus_A sp002011215, 95.0, 77.09, 0.14	95.98	11	N/A	N/A	marRef/marDB	MAG
GCA_003662985.1	383	25184	2151393	41.64	6408	0.00	-	-	-	-	-	-	-	-	-	-	78.52	1.96	75	68.72	73.10	none	d__Archaea;p__Halobacteriota;c__Archaeoglobi;o__Archaeoglobales;f__Archaeoglobaceae;g__Archaeoglobus_A;s__Archaeoglobus_A sp003662985	GCA_003662985.1	95.0	d__Archaea;p__Halobacteriota;c__Archaeoglobi;o__Archaeoglobales;f__Archaeoglobaceae;g__Archaeoglobus_A;s__Archaeoglobus_A sp003662985	100.0	95.0	0.99	GCA_003662985.1	d__Archaea;p__Halobacteriota;c__Archaeoglobi;o__Archaeoglobales;f__Archaeoglobaceae;g__Archaeoglobus_A;s__Archaeoglobus_A sp003662985	100.0	0.99	d__Archaea;p__Halobacteriota;c__Archaeoglobi;o__Archaeoglobales;f__Archaeoglobaceae;g__Archaeoglobus_A;s__	taxonomic classification defined by topology and ANI	topological placement and ANI have congruent species assignments	GCA_002011235.1, s__Archaeoglobus_A sp002011235, 95.0, 81.72, 0.52; GCA_002494625.1, s__Archaeoglobus_A sp002494625, 95.0, 77.49, 0.1; GCA_002010195.1, s__Archaeoglobus_A sp002010195, 95.0, 76.22, 0.08; GCF_000385565.1, s__Archaeoglobus_A sulfaticallidus, 95.0, 76.1, 0.08; GCA_002011215.1, s__Archaeoglobus_A sp002011215, 95.0, 75.9, 0.08	79.31	11	N/A	N/A	marRef/marDB	MAG
3300022470_21	117	38501	1323396	40.03	15669	0.00	p__Euryarchaeota (UID49)	95	228	153	38	188	2	0	0	0	80.34	1.31	100.00	73.79	78.62	species	d__Archaea;p__Halobacteriota;c__Archaeoglobi;o__Archaeoglobales;f__Archaeoglobaceae;g__Archaeoglobus_B;s__	N/A	N/A	N/A	N/A	95.0	N/A	GCA_003663025.1	d__Archaea;p__Halobacteriota;c__Archaeoglobi;o__Archaeoglobales;f__Archaeoglobaceae;g__Archaeoglobus_B;s__Archaeoglobus_B sp003663025	96.05	0.46	d__Archaea;p__Halobacteriota;c__Archaeoglobi;o__Archaeoglobales;f__Archaeoglobaceae;g__Archaeoglobus_B;s__	taxonomic classification defined by topology and ANI	N/A	GCF_000025285.1, s__Archaeoglobus_B profundus, 95.0, 77.03, 0.18	80.46	11	0.9911642408229133	N/A	Nayfach_et_al_2020_Nat_Biotech	MAG
3300028030_23	131	38100	1346219	45.42	12490	0.00	p__Euryarchaeota (UID49)	95	228	153	18	206	4	0	0	0	93.26	2.61	100.00	80.21	84.93	species	d__Archaea;p__Halobacteriota;c__Archaeoglobi;o__Archaeoglobales;f__Archaeoglobaceae;g__Archaeoglobus_B;s__	N/A	N/A	N/A	N/A	95.0	N/A	GCF_000025285.1	d__Archaea;p__Halobacteriota;c__Archaeoglobi;o__Archaeoglobales;f__Archaeoglobaceae;g__Archaeoglobus_B;s__Archaeoglobus_B profundus	77.54	0.31	d__Archaea;p__Halobacteriota;c__Archaeoglobi;o__Archaeoglobales;f__Archaeoglobaceae;g__Archaeoglobus_B;s__	taxonomic classification defined by topology and ANI	N/A	GCA_003663025.1, s__Archaeoglobus_B sp003663025, 95.0, 76.66, 0.11	87.86	11	0.9273682415010751	N/A	Nayfach_et_al_2020_Nat_Biotech	MAG
3300006083_19	122	24538	796574	43.56	7899	0.00	p__Euryarchaeota (UID49)	95	228	153	75	153	0	0	0	0	66.82	0.00	0.00	66.82	71.31	species	d__Archaea;p__Halobacteriota;c__Archaeoglobi;o__Archaeoglobales;f__Archaeoglobaceae;g__Archaeoglobus_B;s__	N/A	N/A	N/A	N/A	95.0	N/A	GCF_000025285.1	d__Archaea;p__Halobacteriota;c__Archaeoglobi;o__Archaeoglobales;f__Archaeoglobaceae;g__Archaeoglobus_B;s__Archaeoglobus_B profundus	85.04	0.83	d__Archaea;p__Halobacteriota;c__Archaeoglobi;o__Archaeoglobales;f__Archaeoglobaceae;g__Archaeoglobus_B;s__	taxonomic classification defined by topology and ANI	N/A	GCA_003663025.1, s__Archaeoglobus_B sp003663025, 95.0, 76.94, 0.15	60.44	11	0.9628407507816212	Genome not assigned to closest species as it falls outside its pre-defined ANI radius	Nayfach_et_al_2020_Nat_Biotech	MAG
GCA_000025285.1	2	1560622	1563423	42.00	1560622	0.00	-	-	-	-	-	-	-	-	-	-	99.84	0	0	99.84	106.97	none	d__Archaea;p__Halobacteriota;c__Archaeoglobi;o__Archaeoglobales;f__Archaeoglobaceae;g__Archaeoglobus_B;s__Archaeoglobus_B profundus	GCF_000025285.1	95.0	d__Archaea;p__Halobacteriota;c__Archaeoglobi;o__Archaeoglobales;f__Archaeoglobaceae;g__Archaeoglobus_B;s__Archaeoglobus_B profundus	100.0	95.0	1.0	GCF_000025285.1	d__Archaea;p__Halobacteriota;c__Archaeoglobi;o__Archaeoglobales;f__Archaeoglobaceae;g__Archaeoglobus_B;s__Archaeoglobus_B profundus	100.0	1.0	d__Archaea;p__Halobacteriota;c__Archaeoglobi;o__Archaeoglobales;f__Archaeoglobaceae;g__Archaeoglobus_B;s__	taxonomic classification defined by topology and ANI	topological placement and ANI have congruent species assignments	GCA_003663025.1, s__Archaeoglobus_B sp003663025, 95.0, 77.23, 0.11	96.98	11	N/A	N/A	marRef/marDB	WGS
3300026510_21	33	87010	1229899	34.99	53405	0.00	p__Euryarchaeota (UID49)	95	228	153	35	190	3	0	0	0	81.48	1.47	0.00	74.13	79.57	species	d__Archaea;p__Halobacteriota;c__Archaeoglobi;o__Archaeoglobales;f__Archaeoglobaceae;g__Archaeoglobus_C;s__	N/A	N/A	N/A	N/A	95.0	N/A	GCA_003978865.1	d__Archaea;p__Halobacteriota;c__Archaeoglobi;o__Archaeoglobales;f__Archaeoglobaceae;g__Archaeoglobus_C;s__Archaeoglobus_C sp003978865	76.4	0.12	d__Archaea;p__Halobacteriota;c__Archaeoglobi;o__Archaeoglobales;f__Archaeoglobaceae;g__Archaeoglobus_C;s__	taxonomic classification defined by topology and ANI	N/A	GCF_000194625.1, s__Archaeoglobus_C veneficus, 95.0, 76.65, 0.07; GCA_003663055.1, s__Archaeoglobus_C sp003663055, 95.0, 76.03, 0.04	78.9	11	0.9082395523288628	N/A	Nayfach_et_al_2020_Nat_Biotech	MAG
3300014914_37	214	17640	1211228	44.36	5991	0.00	p__Euryarchaeota (UID49)	95	228	153	73	149	6	0	0	0	64.35	2.20	66.67	53.35	57.70	none	d__Archaea;p__Halobacteriota;c__Archaeoglobi;o__Archaeoglobales;f__Archaeoglobaceae;g__Archaeoglobus_C;s__Archaeoglobus_C sp003663055	GCA_003663055.1	95.0	d__Archaea;p__Halobacteriota;c__Archaeoglobi;o__Archaeoglobales;f__Archaeoglobaceae;g__Archaeoglobus_C;s__Archaeoglobus_C sp003663055	100.0	95.0	0.9	GCA_003663055.1	d__Archaea;p__Halobacteriota;c__Archaeoglobi;o__Archaeoglobales;f__Archaeoglobaceae;g__Archaeoglobus_C;s__Archaeoglobus_C sp003663055	100.0	0.9	d__Archaea;p__Halobacteriota;c__Archaeoglobi;o__Archaeoglobales;f__Archaeoglobaceae;g__Archaeoglobus_C;s__	taxonomic classification defined by topology and ANI	topological placement and ANI have congruent species assignments	GCF_000194625.1, s__Archaeoglobus_C veneficus, 95.0, 78.07, 0.33; GCA_003978865.1, s__Archaeoglobus_C sp003978865, 95.0, 76.36, 0.04	60.56	11	N/A	N/A	Nayfach_et_al_2020_Nat_Biotech	MAG
GCA_000194625.1	1	1901943	1901943	47.05	1901943	0.00	-	-	-	-	-	-	-	-	-	-	99.35	0	0	99.35	106.58	none	d__Archaea;p__Halobacteriota;c__Archaeoglobi;o__Archaeoglobales;f__Archaeoglobaceae;g__Archaeoglobus_C;s__Archaeoglobus_C veneficus	GCF_000194625.1	95.0	d__Archaea;p__Halobacteriota;c__Archaeoglobi;o__Archaeoglobales;f__Archaeoglobaceae;g__Archaeoglobus_C;s__Archaeoglobus_C veneficus	100.0	95.0	1.0	GCF_000194625.1	d__Archaea;p__Halobacteriota;c__Archaeoglobi;o__Archaeoglobales;f__Archaeoglobaceae;g__Archaeoglobus_C;s__Archaeoglobus_C veneficus	100.0	1.0	d__Archaea;p__Halobacteriota;c__Archaeoglobi;o__Archaeoglobales;f__Archaeoglobaceae;g__Archaeoglobus_C;s__	taxonomic classification defined by topology and ANI	topological placement and ANI have congruent species assignments	GCA_003663055.1, s__Archaeoglobus_C sp003663055, 95.0, 77.98, 0.33; GCA_003978865.1, s__Archaeoglobus_C sp003978865, 95.0, 77.61, 0.08	97.17	11	N/A	N/A	marRef/marDB	WGS
GCA_003662995.1	187	68495	2609224	38.41	21588	0.00	-	-	-	-	-	-	-	-	-	-	96.73	2.61	50	83.68	88.67	none	d__Archaea;p__Halobacteriota;c__Archaeoglobi;o__Archaeoglobales;f__Archaeoglobaceae;g__B5-G16;s__B5-G16 sp003662995	GCA_003662995.1	95.0	d__Archaea;p__Halobacteriota;c__Archaeoglobi;o__Archaeoglobales;f__Archaeoglobaceae;g__B5-G16;s__B5-G16 sp003662995	100.0	95.0	0.99	GCA_003662995.1	d__Archaea;p__Halobacteriota;c__Archaeoglobi;o__Archaeoglobales;f__Archaeoglobaceae;g__B5-G16;s__B5-G16 sp003662995	100.0	0.99	d__Archaea;p__Halobacteriota;c__Archaeoglobi;o__Archaeoglobales;f__Archaeoglobaceae;g__;s__	taxonomic classification defined by topology and ANI	topological placement and ANI have congruent species assignments	N/A	92.31	11	N/A	N/A	marRef/marDB	MAG
GCA_000025505.1	1	2196266	2196266	44.14	2196266	0.00	-	-	-	-	-	-	-	-	-	-	100	0	0	100.00	107.30	none	d__Archaea;p__Halobacteriota;c__Archaeoglobi;o__Archaeoglobales;f__Archaeoglobaceae;g__Ferroglobus;s__Ferroglobus placidus	GCF_000025505.1	95.0	d__Archaea;p__Halobacteriota;c__Archaeoglobi;o__Archaeoglobales;f__Archaeoglobaceae;g__Ferroglobus;s__Ferroglobus placidus	100.0	95.0	1.0	GCF_000025505.1	d__Archaea;p__Halobacteriota;c__Archaeoglobi;o__Archaeoglobales;f__Archaeoglobaceae;g__Ferroglobus;s__Ferroglobus placidus	100.0	1.0	d__Archaea;p__Halobacteriota;c__Archaeoglobi;o__Archaeoglobales;f__Archaeoglobaceae;g__;s__	taxonomic classification defined by topology and ANI	topological placement and ANI have congruent species assignments	N/A	96.82	11	N/A	N/A	marRef/marDB	WGS
GCA_000789255.1	1	1860815	1860815	46.84	1860815	0.00	-	-	-	-	-	-	-	-	-	-	99.84	0	0	99.84	107.06	none	d__Archaea;p__Halobacteriota;c__Archaeoglobi;o__Archaeoglobales;f__Archaeoglobaceae;g__Geoglobus;s__Geoglobus acetivorans	GCF_000789255.1	95.0	d__Archaea;p__Halobacteriota;c__Archaeoglobi;o__Archaeoglobales;f__Archaeoglobaceae;g__Geoglobus;s__Geoglobus acetivorans	100.0	95.0	1.0	GCF_000789255.1	d__Archaea;p__Halobacteriota;c__Archaeoglobi;o__Archaeoglobales;f__Archaeoglobaceae;g__Geoglobus;s__Geoglobus acetivorans	100.0	1.0	d__Archaea;p__Halobacteriota;c__Archaeoglobi;o__Archaeoglobales;f__Archaeoglobaceae;g__Geoglobus;s__	taxonomic classification defined by topology and ANI	topological placement and ANI have congruent species assignments	GCF_001006045.1, s__Geoglobus ahangari, 95.0, 78.62, 0.27; GCA_002494725.1, s__Geoglobus sp002494725, 95.0, 77.68, 0.21	96.6	11	N/A	N/A	marRef/marDB	WGS
GCA_001006045.1	1	1770093	1770093	53.11	1770093	0.00	-	-	-	-	-	-	-	-	-	-	100	0	0	100.00	107.19	none	d__Archaea;p__Halobacteriota;c__Archaeoglobi;o__Archaeoglobales;f__Archaeoglobaceae;g__Geoglobus;s__Geoglobus ahangari	GCF_001006045.1	95.0	d__Archaea;p__Halobacteriota;c__Archaeoglobi;o__Archaeoglobales;f__Archaeoglobaceae;g__Geoglobus;s__Geoglobus ahangari	100.0	95.0	1.0	GCF_001006045.1	d__Archaea;p__Halobacteriota;c__Archaeoglobi;o__Archaeoglobales;f__Archaeoglobaceae;g__Geoglobus;s__Geoglobus ahangari	100.0	1.0	d__Archaea;p__Halobacteriota;c__Archaeoglobi;o__Archaeoglobales;f__Archaeoglobaceae;g__Geoglobus;s__	taxonomic classification defined by topology and ANI	topological placement and ANI have congruent species assignments	GCF_000789255.1, s__Geoglobus acetivorans, 95.0, 78.62, 0.27; GCA_002494725.1, s__Geoglobus sp002494725, 95.0, 77.43, 0.25	96.41	11	N/A	N/A	marRef/marDB	WGS
GCA_002494725.1	32	149509	1849604	44.54	92030	0.00	-	-	-	-	-	-	-	-	-	-	92.16	0.65	0	88.91	94.62	none	d__Archaea;p__Halobacteriota;c__Archaeoglobi;o__Archaeoglobales;f__Archaeoglobaceae;g__Geoglobus;s__Geoglobus sp002494725	GCA_002494725.1	95.0	d__Archaea;p__Halobacteriota;c__Archaeoglobi;o__Archaeoglobales;f__Archaeoglobaceae;g__Geoglobus;s__Geoglobus sp002494725	100.0	95.0	0.99	GCA_002494725.1	d__Archaea;p__Halobacteriota;c__Archaeoglobi;o__Archaeoglobales;f__Archaeoglobaceae;g__Geoglobus;s__Geoglobus sp002494725	100.0	0.99	d__Archaea;p__Halobacteriota;c__Archaeoglobi;o__Archaeoglobales;f__Archaeoglobaceae;g__Geoglobus;s__	taxonomic classification defined by topology and ANI	topological placement and ANI have congruent species assignments	GCF_000789255.1, s__Geoglobus acetivorans, 95.0, 77.68, 0.21; GCF_001006045.1, s__Geoglobus ahangari, 95.0, 77.43, 0.25	93.38	11	N/A	N/A	marRef/marDB	MAG
3300002481_11	141	83507	2193848	39.67	19973	3.42	p__Euryarchaeota (UID49)	95	228	153	5	219	3	1	0	0	97.39	2.61	0.00	84.34	89.29	none	d__Archaea;p__Halobacteriota;c__Archaeoglobi;o__Archaeoglobales;f__Archaeoglobaceae;g__JdFR-22;s__JdFR-22 sp002010045	GCA_002010045.1	95.0	d__Archaea;p__Halobacteriota;c__Archaeoglobi;o__Archaeoglobales;f__Archaeoglobaceae;g__JdFR-22;s__JdFR-22 sp002010045	100.0	95.0	0.97	GCA_002010045.1	d__Archaea;p__Halobacteriota;c__Archaeoglobi;o__Archaeoglobales;f__Archaeoglobaceae;g__JdFR-22;s__JdFR-22 sp002010045	100.0	0.97	d__Archaea;p__Halobacteriota;c__Archaeoglobi;o__Archaeoglobales;f__Archaeoglobaceae;g__;s__	taxonomic classification defined by topology and ANI	topological placement and ANI have congruent species assignments	N/A	94.34	11	N/A	N/A	Nayfach_et_al_2020_Nat_Biotech	MAG
3300027323_16	24	301898	2294782	44.43	198619	0.00	p__Euryarchaeota (UID49)	95	228	153	0	227	1	0	0	0	100.00	0.65	0.00	96.75	102.85	none	d__Archaea;p__Halobacteriota;c__Archaeoglobi;o__Archaeoglobales;f__Archaeoglobaceae;g__JdFR-37;s__JdFR-37 sp002010215	GCA_002010215.1	95.0	d__Archaea;p__Halobacteriota;c__Archaeoglobi;o__Archaeoglobales;f__Archaeoglobaceae;g__JdFR-37;s__JdFR-37 sp002010215	99.71	95.0	0.97	GCA_002010215.1	d__Archaea;p__Halobacteriota;c__Archaeoglobi;o__Archaeoglobales;f__Archaeoglobaceae;g__JdFR-37;s__JdFR-37 sp002010215	99.71	0.97	d__Archaea;p__Halobacteriota;c__Archaeoglobi;o__Archaeoglobales;f__Archaeoglobaceae;g__;s__	taxonomic classification defined by topology and ANI	topological placement and ANI have congruent species assignments	N/A	96.12	11	N/A	N/A	Nayfach_et_al_2020_Nat_Biotech	MAG
3300002481_21	108	61171	1830452	42.25	25992	183.23	p__Euryarchaeota (UID49)	95	228	153	12	211	5	0	0	0	95.26	3.27	0.00	78.91	83.99	none	d__Archaea;p__Halobacteriota;c__Archaeoglobi;o__Archaeoglobales;f__Archaeoglobaceae;g__JdFR-41;s__JdFR-41 sp002010285	GCA_002010285.1	95.0	d__Archaea;p__Halobacteriota;c__Archaeoglobi;o__Archaeoglobales;f__Archaeoglobaceae;g__JdFR-41;s__JdFR-41 sp002010285	100.0	95.0	0.98	GCA_002010285.1	d__Archaea;p__Halobacteriota;c__Archaeoglobi;o__Archaeoglobales;f__Archaeoglobaceae;g__JdFR-41;s__JdFR-41 sp002010285	100.0	0.98	d__Archaea;p__Halobacteriota;c__Archaeoglobi;o__Archaeoglobales;f__Archaeoglobaceae;g__;s__	taxonomic classification defined by topology and ANI	topological placement and ANI have congruent species assignments	N/A	88.8	11	N/A	N/A	Nayfach_et_al_2020_Nat_Biotech	MAG
3300002481_12	37	225935	2108073	40.22	70809	0.81	p__Euryarchaeota (UID49)	95	228	153	1	226	0	1	0	0	99.84	1.31	0.00	93.29	98.87	none	d__Archaea;p__Halobacteriota;c__Archaeoglobi;o__Archaeoglobales;f__JdFR-42;g__JdFR-42;s__JdFR-42 sp002010305	GCA_002010305.1	95.0	d__Archaea;p__Halobacteriota;c__Archaeoglobi;o__Archaeoglobales;f__JdFR-42;g__JdFR-42;s__JdFR-42 sp002010305	100.0	95.0	0.97	GCA_002010305.1	d__Archaea;p__Halobacteriota;c__Archaeoglobi;o__Archaeoglobales;f__JdFR-42;g__JdFR-42;s__JdFR-42 sp002010305	100.0	0.97	d__Archaea;p__Halobacteriota;c__Archaeoglobi;o__Archaeoglobales;f__;g__;s__	taxonomic classification defined by topology and ANI	topological placement and ANI have congruent species assignments	N/A	96.58	11	N/A	N/A	Nayfach_et_al_2020_Nat_Biotech	MAG
3300027323_37	8	636290	1443068	41.20	230803	0.00	p__Euryarchaeota (UID49)	95	228	153	7	220	1	0	0	0	96.08	0.65	0.00	92.83	99.00	none	d__Archaea;p__Halobacteriota;c__Archaeoglobi;o__JdFR-21;f__JdFR-21;g__JdFR-21;s__JdFR-21 sp002011165	GCA_002011165.1	95.0	d__Archaea;p__Halobacteriota;c__Archaeoglobi;o__JdFR-21;f__JdFR-21;g__JdFR-21;s__JdFR-21 sp002011165	100.0	95.0	1.0	GCA_002011165.1	d__Archaea;p__Halobacteriota;c__Archaeoglobi;o__JdFR-21;f__JdFR-21;g__JdFR-21;s__JdFR-21 sp002011165	100.0	1.0	d__Archaea;p__Halobacteriota;c__Archaeoglobi;o__;f__;g__;s__	taxonomic classification defined by topology and ANI	topological placement and ANI have congruent species assignments	N/A	95.28	11	N/A	N/A	Nayfach_et_al_2020_Nat_Biotech	MAG
3300027082_11	231	33877	1662878	60.47	8214	0.00	p__Euryarchaeota (UID54)	90	234	153	27	201	6	0	0	0	86.11	2.45	0.00	73.86	78.37	family	d__Archaea;p__Halobacteriota;c__Halobacteria;o__Halobacteriales;f__;g__;s__	N/A	N/A	N/A	N/A	N/A	N/A	N/A	N/A	N/A	N/A	d__Archaea;p__Halobacteriota;c__;o__;f__;g__;s__	taxonomic novelty determined using RED	N/A	N/A	81.56	11	0.5479179357788843	N/A	Nayfach_et_al_2020_Nat_Biotech	MAG
3300027580_21	217	44846	2148393	56.62	12666	0.00	p__Euryarchaeota (UID54)	90	234	153	22	208	4	0	0	0	88.73	2.61	75.00	75.68	80.40	family	d__Archaea;p__Halobacteriota;c__Halobacteria;o__Halobacteriales;f__;g__;s__	N/A	N/A	N/A	N/A	N/A	N/A	N/A	N/A	N/A	N/A	d__Archaea;p__Halobacteriota;c__;o__;f__;g__;s__	taxonomic novelty determined using RED	N/A	N/A	83.51	11	0.5429397031831381	N/A	Nayfach_et_al_2020_Nat_Biotech	MAG
GCA_001723155.1	420	100583	5192569	60.32	25785	0.00	-	-	-	-	-	-	-	-	-	-	98.05	6.75	86.36	64.30	69.38	none	d__Archaea;p__Halobacteriota;c__Halobacteria;o__Halobacteriales;f__Haladaptataceae;g__Haladaptatus;s__Haladaptatus paucihalophilus	GCF_000376445.1	95.0	d__Archaea;p__Halobacteriota;c__Halobacteria;o__Halobacteriales;f__Haladaptataceae;g__Haladaptatus;s__Haladaptatus paucihalophilus	96.52	95.0	0.76	GCF_000376445.1	d__Archaea;p__Halobacteriota;c__Halobacteria;o__Halobacteriales;f__Haladaptataceae;g__Haladaptatus;s__Haladaptatus paucihalophilus	96.52	0.76	d__Archaea;p__Halobacteriota;c__Halobacteria;o__Halobacteriales;f__Haladaptataceae;g__Haladaptatus;s__	taxonomic classification defined by topology and ANI	topological placement and ANI have congruent species assignments	GCF_001625445.1, s__Haladaptatus sp001625445, 95.0, 84.34, 0.65; GCF_900156425.1, s__Haladaptatus litoreus, 95.0, 81.35, 0.52; GCF_000710615.1, s__Haladaptatus cibarius, 95.0, 81.04, 0.55; GCF_003298465.1, s__Haladaptatus sp003298465, 95.0, 79.32, 0.39	88.99	11	N/A	N/A	marRef/marDB	WGS
GCA_003369835.1	7	1713681	4372177	68.07	1580738	0.00	-	-	-	-	-	-	-	-	-	-	99.5	2.55	0	86.75	93.89	none	d__Archaea;p__Halobacteriota;c__Halobacteria;o__Halobacteriales;f__Haladaptataceae;g__Halorussus;s__Halorussus rarus	GCF_003369835.1	95.0	d__Archaea;p__Halobacteriota;c__Halobacteria;o__Halobacteriales;f__Haladaptataceae;g__Halorussus;s__Halorussus rarus	100.0	95.0	1.0	GCF_003369835.1	d__Archaea;p__Halobacteriota;c__Halobacteria;o__Halobacteriales;f__Haladaptataceae;g__Halorussus;s__Halorussus rarus	100.0	1.0	d__Archaea;p__Halobacteriota;c__Halobacteria;o__Halobacteriales;f__Haladaptataceae;g__Halorussus;s__	taxonomic classification defined by topology and ANI	topological placement and ANI have congruent species assignments	GCF_005239435.1, s__Halorussus sp005239435, 95.0, 83.91, 0.68; GCF_004765805.1, s__Halorussus sp004765805, 95.0, 83.46, 0.63; GCF_004765785.1, s__Halorussus ruber, 95.0, 83.32, 0.66; GCF_003382685.1, s__Halorussus sp003382685, 95.0, 83.23, 0.66; GCF_004765795.1, s__Halorussus sp004765795, 95.0, 82.77, 0.65; GCF_004087835.1, s__Halorussus sp004087835, 95.0, 82.76, 0.71; GCA_003023465.1, s__Halorus…	95.1	11	N/A	N/A	marRef/marDB	WGS
GCA_004765805.1	17	1337886	3933954	67.27	1042075	0.25	-	-	-	-	-	-	-	-	-	-	98.23	2.55	100	85.48	92.41	none	d__Archaea;p__Halobacteriota;c__Halobacteria;o__Halobacteriales;f__Haladaptataceae;g__Halorussus;s__Halorussus sp004765805	GCF_004765805.1	95.0	d__Archaea;p__Halobacteriota;c__Halobacteria;o__Halobacteriales;f__Haladaptataceae;g__Halorussus;s__Halorussus sp004765805	100.0	95.0	0.98	GCF_004765805.1	d__Archaea;p__Halobacteriota;c__Halobacteria;o__Halobacteriales;f__Haladaptataceae;g__Halorussus;s__Halorussus sp004765805	100.0	0.98	d__Archaea;p__Halobacteriota;c__Halobacteria;o__Halobacteriales;f__Haladaptataceae;g__Halorussus;s__	taxonomic classification defined by topology and ANI	topological placement and ANI have congruent species assignments	GCF_003382685.1, s__Halorussus sp003382685, 95.0, 84.85, 0.67; GCF_003369835.1, s__Halorussus rarus, 95.0, 83.46, 0.63; GCF_004765795.1, s__Halorussus sp004765795, 95.0, 83.34, 0.61; GCF_005239435.1, s__Halorussus sp005239435, 95.0, 81.99, 0.6; GCA_003023465.1, s__Halorussus sp003023465, 95.0, 81.98, 0.68; GCF_004765785.1, s__Halorussus ruber, 95.0, 81.87, 0.6; GCF_004143485.1, s__Halorussus amyl…	96.66	11	N/A	N/A	marRef/marDB	WGS
GCA_001950595.1	2	2442322	2574365	65.36	2442322	0.00	-	-	-	-	-	-	-	-	-	-	98.8	0.4	0	96.80	104.15	none	d__Archaea;p__Halobacteriota;c__Halobacteria;o__Halobacteriales;f__Haloarculaceae;g__CBA1134;s__CBA1134 sp001950595	GCF_001950595.1	95.0	d__Archaea;p__Halobacteriota;c__Halobacteria;o__Halobacteriales;f__Haloarculaceae;g__CBA1134;s__CBA1134 sp001950595	100.0	95.0	1.0	GCF_001950595.1	d__Archaea;p__Halobacteriota;c__Halobacteria;o__Halobacteriales;f__Haloarculaceae;g__CBA1134;s__CBA1134 sp001950595	100.0	1.0	d__Archaea;p__Halobacteriota;c__Halobacteria;o__Halobacteriales;f__Haloarculaceae;g__CBA1134;s__	taxonomic classification defined by topology and ANI	topological placement and ANI have congruent species assignments	GCA_003021785.1, s__CBA1134 sp003021785, 95.0, 84.45, 0.78; GCA_003021175.1, s__CBA1134 sp003021175, 95.0, 80.52, 0.55; GCA_003023185.1, s__CBA1134 sp003023185, 95.0, 80.34, 0.58	97.81	11	N/A	N/A	marRef/marDB	WGS
GCA_000827835.1	6	3423144	4225046	61.95	3423144	0.00	-	-	-	-	-	-	-	-	-	-	99.93	0.1	0	99.43	106.95	none	d__Archaea;p__Halobacteriota;c__Halobacteria;o__Halobacteriales;f__Haloarculaceae;g__Haloarcula;s__Haloarcula hispanica	GCF_000223905.1	95.3	d__Archaea;p__Halobacteriota;c__Halobacteria;o__Halobacteriales;f__Haloarculaceae;g__Haloarcula;s__Haloarcula hispanica	98.54	95.3	0.95	GCF_000223905.1	d__Archaea;p__Halobacteriota;c__Halobacteria;o__Halobacteriales;f__Haloarculaceae;g__Haloarcula;s__Haloarcula hispanica	98.54	0.95	d__Archaea;p__Halobacteriota;c__Halobacteria;o__Halobacteriales;f__Haloarculaceae;g__Haloarcula;s__	taxonomic classification defined by topology and ANI	topological placement and ANI have congruent species assignments	GCF_000336615.1, s__Haloarcula amylolytica, 95.3, 95.38, 0.86; GCF_001485575.1, s__Haloarcula sp001485575, 95.0, 91.59, 0.86; GCF_000011085.1, s__Haloarcula marismortui, 95.0, 90.94, 0.78; GCF_000336635.1, s__Haloarcula japonica, 95.0, 90.48, 0.76; GCF_000336895.1, s__Haloarcula argentinensis, 95.0, 90.43, 0.82; GCF_002844335.1, s__Haloarcula taiwanensis, 95.0, 89.8, 0.86; GCF_001280425.1, s__Hal…	97.78	11	N/A	N/A	marRef/marDB	WGS
GCA_003992425.1	12	1580573	4111827	61.38	1184577	0.00	-	-	-	-	-	-	-	-	-	-	99.53	0.4	0	97.53	104.52	none	d__Archaea;p__Halobacteriota;c__Halobacteria;o__Halobacteriales;f__Haloarculaceae;g__Haloarcula;s__Haloarcula marismortui	GCF_000011085.1	95.0	d__Archaea;p__Halobacteriota;c__Halobacteria;o__Halobacteriales;f__Haloarculaceae;g__Haloarcula;s__Haloarcula marismortui	98.2	95.0	0.88	GCF_000011085.1	d__Archaea;p__Halobacteriota;c__Halobacteria;o__Halobacteriales;f__Haloarculaceae;g__Haloarcula;s__Haloarcula marismortui	98.2	0.88	d__Archaea;p__Halobacteriota;c__Halobacteria;o__Halobacteriales;f__Haloarculaceae;g__Haloarcula;s__	taxonomic classification defined by topology and ANI	topological placement and ANI have congruent species assignments	GCF_001485575.1, s__Haloarcula sp001485575, 95.0, 92.47, 0.81; GCF_000223905.1, s__Haloarcula hispanica, 95.3, 90.95, 0.85; GCF_000336895.1, s__Haloarcula argentinensis, 95.0, 90.51, 0.81; GCF_000336615.1, s__Haloarcula amylolytica, 95.3, 90.0, 0.81; GCF_000336635.1, s__Haloarcula japonica, 95.0, 89.65, 0.78; GCF_002844335.1, s__Haloarcula taiwanensis, 95.0, 89.32, 0.87; GCF_001280425.1, s__Haloa…	97.95	11	N/A	N/A	marRef/marDB	WGS
GCA_003665885.1	63	1394187	4161464	62.00	885072	0.00	-	-	-	-	-	-	-	-	-	-	99.93	0	0	99.93	106.78	none	d__Archaea;p__Halobacteriota;c__Halobacteria;o__Halobacteriales;f__Haloarculaceae;g__Haloarcula;s__Haloarcula taiwanensis	GCF_002844335.1	95.0	d__Archaea;p__Halobacteriota;c__Halobacteria;o__Halobacteriales;f__Haloarculaceae;g__Haloarcula;s__Haloarcula taiwanensis	99.27	95.0	0.95	GCF_002844335.1	d__Archaea;p__Halobacteriota;c__Halobacteria;o__Halobacteriales;f__Haloarculaceae;g__Haloarcula;s__Haloarcula taiwanensis	99.27	0.95	d__Archaea;p__Halobacteriota;c__Halobacteria;o__Halobacteriales;f__Haloarculaceae;g__Haloarcula;s__	taxonomic classification defined by topology and ANI	topological placement and ANI have congruent species assignments	GCF_001280425.1, s__Haloarcula rubripromontorii, 95.0, 92.83, 0.85; GCF_000223905.1, s__Haloarcula hispanica, 95.3, 89.72, 0.82; GCF_000336615.1, s__Haloarcula amylolytica, 95.3, 89.57, 0.78; GCF_000337775.1, s__Haloarcula vallismortis, 95.0, 89.39, 0.82; GCF_000011085.1, s__Haloarcula marismortui, 95.0, 89.12, 0.82; GCF_000336895.1, s__Haloarcula argentinensis, 95.0, 88.98, 0.78; GCF_001485575.1…	97.79	11	N/A	N/A	marRef/marDB	WGS
GCA_003862495.1	61	467095	3654689	57.12	116484	0.00	-	-	-	-	-	-	-	-	-	-	99.47	1.63	7.69	91.32	97.15	none	d__Archaea;p__Halobacteriota;c__Halobacteria;o__Halobacteriales;f__Haloarculaceae;g__Halomarina;s__Halomarina oriensis	GCF_003862495.1	95.0	d__Archaea;p__Halobacteriota;c__Halobacteria;o__Halobacteriales;f__Haloarculaceae;g__Halomarina;s__Halomarina oriensis	100.0	95.0	1.0	GCF_003862495.1	d__Archaea;p__Halobacteriota;c__Halobacteria;o__Halobacteriales;f__Haloarculaceae;g__Halomarina;s__Halomarina oriensis	100.0	1.0	d__Archaea;p__Halobacteriota;c__Halobacteria;o__Halobacteriales;f__Haloarculaceae;g__Halomarina;s__	taxonomic classification defined by topology and ANI	topological placement and ANI have congruent species assignments	GCA_003021975.1, s__Halomarina sp003021975, 95.0, 76.22, 0.12	95.82	11	N/A	N/A	marRef/marDB	WGS
GCA_003992375.1	25	1115539	3316667	65.56	319607	0.00	-	-	-	-	-	-	-	-	-	-	99.93	0	0	99.93	106.27	none	d__Archaea;p__Halobacteriota;c__Halobacteria;o__Halobacteriales;f__Haloarculaceae;g__Halomicrobium;s__Halomicrobium mukohataei	GCF_000023965.1	96.81	d__Archaea;p__Halobacteriota;c__Halobacteria;o__Halobacteriales;f__Haloarculaceae;g__Halomicrobium;s__Halomicrobium mukohataei	100.0	96.81	1.0	GCF_000023965.1	d__Archaea;p__Halobacteriota;c__Halobacteria;o__Halobacteriales;f__Haloarculaceae;g__Halomicrobium;s__Halomicrobium mukohataei	100.0	1.0	d__Archaea;p__Halobacteriota;c__Halobacteria;o__Halobacteriales;f__Haloarculaceae;g__Halomicrobium;s__	taxonomic classification defined by topology and ANI	topological placement and ANI have congruent species assignments	GCF_000379085.1, s__Halomicrobium katesii, 96.81, 96.88, 0.89; GCA_003021685.1, s__Halomicrobium sp003021685, 95.0, 80.76, 0.58; GCF_900114435.1, s__Halomicrobium zhouii, 95.0, 79.54, 0.52	98.61	11	N/A	N/A	marRef/marDB	WGS
GCA_900114435.1	6	1619644	4250330	66.22	1303888	27.67	-	-	-	-	-	-	-	-	-	-	99.93	1.06	0	94.63	101.67	none	d__Archaea;p__Halobacteriota;c__Halobacteria;o__Halobacteriales;f__Haloarculaceae;g__Halomicrobium;s__Halomicrobium zhouii	GCF_900114435.1	95.0	d__Archaea;p__Halobacteriota;c__Halobacteria;o__Halobacteriales;f__Haloarculaceae;g__Halomicrobium;s__Halomicrobium zhouii	100.0	95.0	1.0	GCF_900114435.1	d__Archaea;p__Halobacteriota;c__Halobacteria;o__Halobacteriales;f__Haloarculaceae;g__Halomicrobium;s__Halomicrobium zhouii	100.0	1.0	d__Archaea;p__Halobacteriota;c__Halobacteria;o__Halobacteriales;f__Haloarculaceae;g__Halomicrobium;s__	taxonomic classification defined by topology and ANI	topological placement and ANI have congruent species assignments	GCF_000379085.1, s__Halomicrobium katesii, 96.81, 79.6, 0.47; GCF_000023965.1, s__Halomicrobium mukohataei, 96.81, 79.54, 0.52; GCA_003021685.1, s__Halomicrobium sp003021685, 95.0, 78.68, 0.46	97.01	11	N/A	N/A	marRef/marDB	WGS
GCA_000470655.1	2	2815791	3146160	62.74	2815791	0.00	-	-	-	-	-	-	-	-	-	-	97.13	0.8	0	93.13	100.56	none	d__Archaea;p__Halobacteriota;c__Halobacteria;o__Halobacteriales;f__Haloarculaceae;g__Halorhabdus;s__Halorhabdus tiamatea	GCF_000470655.1	95.0	d__Archaea;p__Halobacteriota;c__Halobacteria;o__Halobacteriales;f__Haloarculaceae;g__Halorhabdus;s__Halorhabdus tiamatea	100.0	95.0	1.0	GCF_000470655.1	d__Archaea;p__Halobacteriota;c__Halobacteria;o__Halobacteriales;f__Haloarculaceae;g__Halorhabdus;s__Halorhabdus tiamatea	100.0	1.0	d__Archaea;p__Halobacteriota;c__Halobacteria;o__Halobacteriales;f__Haloarculaceae;g__Halorhabdus;s__	taxonomic classification defined by topology and ANI	topological placement and ANI have congruent species assignments	GCF_000023945.1, s__Halorhabdus utahensis, 95.0, 86.2, 0.68; GCF_004944975.1, s__Halorhabdus sp004944975, 95.0, 81.76, 0.56; GCF_900880625.1, s__Halorhabdus rudnickae, 95.0, 81.41, 0.54	98.24	11	N/A	N/A	marRef/marDB	WGS
3300027580_13	166	63364	2611445	64.30	22239	0.00	f__Halobacteriaceae (UID84)	60	359	235	27	324	8	0	0	0	95.25	2.98	12.50	80.35	85.35	species	d__Archaea;p__Halobacteriota;c__Halobacteria;o__Halobacteriales;f__Haloarculaceae;g__Natronomonas;s__	N/A	N/A	N/A	N/A	95.0	N/A	GCF_000591055.1	d__Archaea;p__Halobacteriota;c__Halobacteria;o__Halobacteriales;f__Haloarculaceae;g__Natronomonas;s__Natronomonas moolapensis	86.79	0.78	d__Archaea;p__Halobacteriota;c__Halobacteria;o__Halobacteriales;f__Haloarculaceae;g__Natronomonas;s__	taxonomic classification defined by topology and ANI	N/A	GCF_005239135.1, s__Natronomonas sp005239135, 95.0, 80.19, 0.53; GCF_000026045.1, s__Natronomonas pharaonis, 95.0, 78.23, 0.36; GCA_003020965.1, s__Natronomonas sp003020965, 95.0, 77.96, 0.41; GCA_003023535.1, s__Natronomonas sp003023535, 95.0, 77.88, 0.39; GCA_003022945.1, s__Natronomonas sp003022945, 95.0, 77.83, 0.34; GCA_007135435.1, s__Natronomonas sp007135435, 95.0, 77.72, 0.27; GCA_0030210…	82.79	11	0.9735460136549678	Genome not assigned to closest species as it falls outside its pre-defined ANI radius	Nayfach_et_al_2020_Nat_Biotech	MAG
GCA_001305655.1	2	2129244	2253500	62.76	2129244	0.00	-	-	-	-	-	-	-	-	-	-	98.23	1.06	0	92.93	100.22	none	d__Archaea;p__Halobacteriota;c__Halobacteria;o__Halobacteriales;f__Halobacteriaceae;g__Halanaeroarchaeum;s__Halanaeroarchaeum sulfurireducens	GCF_001011115.1	95.0	d__Archaea;p__Halobacteriota;c__Halobacteria;o__Halobacteriales;f__Halobacteriaceae;g__Halanaeroarchaeum;s__Halanaeroarchaeum sulfurireducens	99.92	95.0	1.0	GCF_001011115.1	d__Archaea;p__Halobacteriota;c__Halobacteria;o__Halobacteriales;f__Halobacteriaceae;g__Halanaeroarchaeum;s__Halanaeroarchaeum sulfurireducens	99.92	1.0	d__Archaea;p__Halobacteriota;c__Halobacteria;o__Halobacteriales;f__Halobacteriaceae;g__;s__	taxonomic classification defined by topology and ANI	topological placement and ANI have congruent species assignments	N/A	97.46	11	N/A	N/A	marRef/marDB	WGS
GCA_003721175.1	6	1981902	3216012	68.12	1981902	0.00	-	-	-	-	-	-	-	-	-	-	99.06	0.43	0	96.91	104.16	none	d__Archaea;p__Halobacteriota;c__Halobacteria;o__Halobacteriales;f__Halobacteriaceae;g__Halarchaeum;s__Halarchaeum sp003721175	GCF_003721175.1	95.0	d__Archaea;p__Halobacteriota;c__Halobacteria;o__Halobacteriales;f__Halobacteriaceae;g__Halarchaeum;s__Halarchaeum sp003721175	100.0	95.0	0.99	GCF_003721175.1	d__Archaea;p__Halobacteriota;c__Halobacteria;o__Halobacteriales;f__Halobacteriaceae;g__Halarchaeum;s__Halarchaeum sp003721175	100.0	0.99	d__Archaea;p__Halobacteriota;c__Halobacteria;o__Halobacteriales;f__Halobacteriaceae;g__Halarchaeum;s__	taxonomic classification defined by topology and ANI	topological placement and ANI have congruent species assignments	GCF_000474235.1, s__Halarchaeum acidiphilum, 95.0, 84.82, 0.72	96.99	11	N/A	N/A	marRef/marDB	WGS
GCA_000336675.1	45	233807	3418708	65.40	135803	3.39	-	-	-	-	-	-	-	-	-	-	99.08	0.88	0	94.68	100.59	none	d__Archaea;p__Halobacteriota;c__Halobacteria;o__Halobacteriales;f__Halococcaceae;g__Halococcus;s__Halococcus hamelinensis	GCF_000336675.1	95.0	d__Archaea;p__Halobacteriota;c__Halobacteria;o__Halobacteriales;f__Halococcaceae;g__Halococcus;s__Halococcus hamelinensis	100.0	95.0	1.0	GCF_000336675.1	d__Archaea;p__Halobacteriota;c__Halobacteria;o__Halobacteriales;f__Halococcaceae;g__Halococcus;s__Halococcus hamelinensis	100.0	1.0	d__Archaea;p__Halobacteriota;c__Halobacteria;o__Halobacteriales;f__Halococcaceae;g__Halococcus;s__	taxonomic classification defined by topology and ANI	topological placement and ANI have congruent species assignments	GCF_003602035.1, s__Halococcus sp003602035, 95.0, 92.31, 0.79; GCF_000334895.1, s__Halococcus agarilyticus, 95.0, 80.65, 0.5; GCF_000336715.1, s__Halococcus thailandensis, 95.0, 80.46, 0.47; GCF_000336695.1, s__Halococcus morrhuae, 95.0, 80.16, 0.54; GCF_000755245.1, s__Halococcus sediminicola, 95.0, 80.14, 0.5; GCA_003022685.1, s__Halococcus sp003022685, 95.0, 79.92, 0.62; GCF_000336915.1, s__Ha…	97.7	11	N/A	N/A	marRef/marDB	WGS
GCA_000336695.1	145	200468	2985120	63.86	70502	9.01	-	-	-	-	-	-	-	-	-	-	97.8	0	0	97.80	103.38	none	d__Archaea;p__Halobacteriota;c__Halobacteria;o__Halobacteriales;f__Halococcaceae;g__Halococcus;s__Halococcus morrhuae	GCF_000336695.1	95.0	d__Archaea;p__Halobacteriota;c__Halobacteria;o__Halobacteriales;f__Halococcaceae;g__Halococcus;s__Halococcus morrhuae	100.0	95.0	0.99	GCF_000336695.1	d__Archaea;p__Halobacteriota;c__Halobacteria;o__Halobacteriales;f__Halococcaceae;g__Halococcus;s__Halococcus morrhuae	100.0	0.99	d__Archaea;p__Halobacteriota;c__Halobacteria;o__Halobacteriales;f__Halococcaceae;g__Halococcus;s__	taxonomic classification defined by topology and ANI	topological placement and ANI have congruent species assignments	GCF_000336715.1, s__Halococcus thailandensis, 95.0, 92.81, 0.86; GCF_000755245.1, s__Halococcus sediminicola, 95.0, 85.91, 0.76; GCF_000336935.1, s__Halococcus salifodinae, 95.0, 80.78, 0.61; GCF_000334895.1, s__Halococcus agarilyticus, 95.0, 80.57, 0.59; GCF_000336675.1, s__Halococcus hamelinensis, 95.0, 80.16, 0.54; GCF_000336915.1, s__Halococcus saccharolyticus, 95.0, 80.14, 0.57; GCA_00302268…	96.72	11	N/A	N/A	marRef/marDB	WGS
GCA_900107195.1	30	709283	3754978	64.11	259562	0.00	-	-	-	-	-	-	-	-	-	-	98.92	0.38	0	97.02	103.25	none	d__Archaea;p__Halobacteriota;c__Halobacteria;o__Halobacteriales;f__Haloferacaceae;g__Halobellus;s__Halobellus clavatus	GCF_900107195.1	95.0	d__Archaea;p__Halobacteriota;c__Halobacteria;o__Halobacteriales;f__Haloferacaceae;g__Halobellus;s__Halobellus clavatus	100.0	95.0	1.0	GCF_900107195.1	d__Archaea;p__Halobacteriota;c__Halobacteria;o__Halobacteriales;f__Haloferacaceae;g__Halobellus;s__Halobellus clavatus	100.0	1.0	d__Archaea;p__Halobacteriota;c__Halobacteria;o__Halobacteriales;f__Haloferacaceae;g__Halobellus;s__	taxonomic classification defined by topology and ANI	topological placement and ANI have congruent species assignments	GCF_000739575.1, s__Halobellus rufus, 95.0, 83.15, 0.57; GCF_004799685.1, s__Halobellus limi, 95.0, 82.96, 0.58; GCF_003665925.1, s__Halobellus sp003665925, 95.0, 82.34, 0.54; GCF_003665935.1, s__Halobellus sp003665935, 95.0, 82.29, 0.61	97.87	11	N/A	N/A	marRef/marDB	WGS
GCA_900108165.1	11	1499897	3735964	65.88	707509	0.27	-	-	-	-	-	-	-	-	-	-	99.55	0.95	0	94.80	101.53	none	d__Archaea;p__Halobacteriota;c__Halobacteria;o__Halobacteriales;f__Haloferacaceae;g__Halobellus;s__Halobellus limi	GCF_004799685.1	95.0	d__Archaea;p__Halobacteriota;c__Halobacteria;o__Halobacteriales;f__Haloferacaceae;g__Halobellus;s__Halobellus limi	99.99	95.0	1.0	GCF_004799685.1	d__Archaea;p__Halobacteriota;c__Halobacteria;o__Halobacteriales;f__Haloferacaceae;g__Halobellus;s__Halobellus limi	99.99	1.0	d__Archaea;p__Halobacteriota;c__Halobacteria;o__Halobacteriales;f__Haloferacaceae;g__Halobellus;s__	taxonomic classification defined by topology and ANI	topological placement and ANI have congruent species assignments	GCF_000739575.1, s__Halobellus rufus, 95.0, 85.93, 0.62; GCF_003665925.1, s__Halobellus sp003665925, 95.0, 84.21, 0.61; GCF_003665935.1, s__Halobellus sp003665935, 95.0, 83.98, 0.66; GCF_900107195.1, s__Halobellus clavatus, 95.0, 82.95, 0.58	97.7	11	N/A	N/A	marRef/marDB	WGS
GCA_003665925.1	232	496229	3779326	63.55	294952	0.00	-	-	-	-	-	-	-	-	-	-	99.49	5.91	8.33	69.94	76.24	none	d__Archaea;p__Halobacteriota;c__Halobacteria;o__Halobacteriales;f__Haloferacaceae;g__Halobellus;s__Halobellus sp003665925	GCF_003665925.1	95.0	d__Archaea;p__Halobacteriota;c__Halobacteria;o__Halobacteriales;f__Haloferacaceae;g__Halobellus;s__Halobellus sp003665925	100.0	95.0	1.0	GCF_003665925.1	d__Archaea;p__Halobacteriota;c__Halobacteria;o__Halobacteriales;f__Haloferacaceae;g__Halobellus;s__Halobellus sp003665925	100.0	1.0	d__Archaea;p__Halobacteriota;c__Halobacteria;o__Halobacteriales;f__Haloferacaceae;g__Halobellus;s__	taxonomic classification defined by topology and ANI	topological placement and ANI have congruent species assignments	GCF_003665935.1, s__Halobellus sp003665935, 95.0, 86.34, 0.76; GCF_004799685.1, s__Halobellus limi, 95.0, 84.3, 0.61; GCF_000739575.1, s__Halobellus rufus, 95.0, 83.71, 0.59; GCF_900107195.1, s__Halobellus clavatus, 95.0, 82.34, 0.54	93.74	11	N/A	N/A	marRef/marDB	WGS
GCA_003665935.1	437	764768	3387390	66.43	519666	0.00	-	-	-	-	-	-	-	-	-	-	98.73	5.48	0	71.33	77.91	none	d__Archaea;p__Halobacteriota;c__Halobacteria;o__Halobacteriales;f__Haloferacaceae;g__Halobellus;s__Halobellus sp003665935	GCF_003665935.1	95.0	d__Archaea;p__Halobacteriota;c__Halobacteria;o__Halobacteriales;f__Haloferacaceae;g__Halobellus;s__Halobellus sp003665935	100.0	95.0	1.0	GCF_003665935.1	d__Archaea;p__Halobacteriota;c__Halobacteria;o__Halobacteriales;f__Haloferacaceae;g__Halobellus;s__Halobellus sp003665935	100.0	1.0	d__Archaea;p__Halobacteriota;c__Halobacteria;o__Halobacteriales;f__Haloferacaceae;g__Halobellus;s__	taxonomic classification defined by topology and ANI	topological placement and ANI have congruent species assignments	GCF_003665925.1, s__Halobellus sp003665925, 95.0, 86.34, 0.76; GCF_004799685.1, s__Halobellus limi, 95.0, 83.99, 0.66; GCF_000739575.1, s__Halobellus rufus, 95.0, 83.58, 0.62; GCF_900107195.1, s__Halobellus clavatus, 95.0, 82.29, 0.61	95.37	11	N/A	N/A	marRef/marDB	WGS
GCA_000336755.1	26	667521	3951883	61.15	341465	1.34	-	-	-	-	-	-	-	-	-	-	99.57	0	0	99.57	105.94	none	d__Archaea;p__Halobacteriota;c__Halobacteria;o__Halobacteriales;f__Haloferacaceae;g__Haloferax;s__Haloferax elongans	GCF_000336755.1	95.0	d__Archaea;p__Halobacteriota;c__Halobacteria;o__Halobacteriales;f__Haloferacaceae;g__Haloferax;s__Haloferax elongans	100.0	95.0	1.0	GCF_000336755.1	d__Archaea;p__Halobacteriota;c__Halobacteria;o__Halobacteriales;f__Haloferacaceae;g__Haloferax;s__Haloferax elongans	100.0	1.0	d__Archaea;p__Halobacteriota;c__Halobacteria;o__Halobacteriales;f__Haloferacaceae;g__Haloferax;s__	taxonomic classification defined by topology and ANI	topological placement and ANI have congruent species assignments	GCF_000336955.1, s__Haloferax larsenii, 95.0, 93.93, 0.88; GCF_000337795.1, s__Haloferax denitrificans, 96.93, 83.77, 0.62; GCF_001469875.2, s__Haloferax sp001469875, 95.0, 83.67, 0.6; GCF_000336775.1, s__Haloferax gibbonsii, 96.83, 83.64, 0.6; GCF_000337835.1, s__Haloferax sulfurifontis, 96.93, 83.52, 0.6; GCF_000336815.1, s__Haloferax prahovense, 96.83, 83.52, 0.6; GCF_000025685.1, s__Haloferax…	97.68	11	N/A	N/A	marRef/marDB	WGS
GCA_001190965.1	5	2945391	3918454	66.20	2945391	0.00	-	-	-	-	-	-	-	-	-	-	99.44	0	0	99.44	106.89	none	d__Archaea;p__Halobacteriota;c__Halobacteria;o__Halobacteriales;f__Haloferacaceae;g__Haloferax;s__Haloferax gibbonsii	GCF_000336775.1	96.83	d__Archaea;p__Halobacteriota;c__Halobacteria;o__Halobacteriales;f__Haloferacaceae;g__Haloferax;s__Haloferax gibbonsii	99.06	96.83	0.91	GCF_000336775.1	d__Archaea;p__Halobacteriota;c__Halobacteria;o__Halobacteriales;f__Haloferacaceae;g__Haloferax;s__Haloferax gibbonsii	99.06	0.91	d__Archaea;p__Halobacteriota;c__Halobacteria;o__Halobacteriales;f__Haloferacaceae;g__Haloferax;s__	taxonomic classification defined by topology and ANI	topological placement and ANI have congruent species assignments	GCF_000336815.1, s__Haloferax prahovense, 96.83, 96.83, 0.9; GCF_001482285.1, s__Haloferax sp001482285, 95.0, 94.92, 0.84; GCF_001469875.2, s__Haloferax sp001469875, 95.0, 94.33, 0.84; GCF_000337835.1, s__Haloferax sulfurifontis, 96.93, 93.71, 0.8; GCF_001368915.1, s__Haloferax massiliensis, 95.28, 93.58, 0.83; GCF_000337795.1, s__Haloferax denitrificans, 96.93, 93.52, 0.8; GCF_000025685.1, s__Ha…	97.85	11	N/A	N/A	marRef/marDB	WGS
GCA_900109695.1	24	1160127	3894077	61.63	389822	123.11	-	-	-	-	-	-	-	-	-	-	99.19	0	0	99.19	105.63	none	d__Archaea;p__Halobacteriota;c__Halobacteria;o__Halobacteriales;f__Haloferacaceae;g__Haloferax;s__Haloferax larsenii	GCF_000336955.1	95.0	d__Archaea;p__Halobacteriota;c__Halobacteria;o__Halobacteriales;f__Haloferacaceae;g__Haloferax;s__Haloferax larsenii	96.49	95.0	0.91	GCF_000336955.1	d__Archaea;p__Halobacteriota;c__Halobacteria;o__Halobacteriales;f__Haloferacaceae;g__Haloferax;s__Haloferax larsenii	96.49	0.91	d__Archaea;p__Halobacteriota;c__Halobacteria;o__Halobacteriales;f__Haloferacaceae;g__Haloferax;s__	taxonomic classification defined by topology and ANI	topological placement and ANI have congruent species assignments	GCF_000336755.1, s__Haloferax elongans, 95.0, 93.84, 0.86; GCF_001469875.2, s__Haloferax sp001469875, 95.0, 84.01, 0.62; GCF_000337795.1, s__Haloferax denitrificans, 96.93, 84.01, 0.63; GCF_000336775.1, s__Haloferax gibbonsii, 96.83, 83.97, 0.62; GCF_000337835.1, s__Haloferax sulfurifontis, 96.93, 83.97, 0.6; GCF_001482285.1, s__Haloferax sp001482285, 95.0, 83.85, 0.63; GCF_001368915.1, s__Halofe…	98.54	11	N/A	N/A	marRef/marDB	WGS
GCA_000306765.2	4	2948884	3904707	60.27	2948884	0.00	-	-	-	-	-	-	-	-	-	-	99.25	0	0	99.25	106.70	none	d__Archaea;p__Halobacteriota;c__Halobacteria;o__Halobacteriales;f__Haloferacaceae;g__Haloferax;s__Haloferax mediterranei	GCF_000306765.2	95.0	d__Archaea;p__Halobacteriota;c__Halobacteria;o__Halobacteriales;f__Haloferacaceae;g__Haloferax;s__Haloferax mediterranei	100.0	95.0	1.0	GCF_000306765.2	d__Archaea;p__Halobacteriota;c__Halobacteria;o__Halobacteriales;f__Haloferacaceae;g__Haloferax;s__Haloferax mediterranei	100.0	1.0	d__Archaea;p__Halobacteriota;c__Halobacteria;o__Halobacteriales;f__Haloferacaceae;g__Haloferax;s__	taxonomic classification defined by topology and ANI	topological placement and ANI have congruent species assignments	GCF_000337815.1, s__Haloferax mucosum, 95.0, 86.15, 0.81; GCF_001469875.2, s__Haloferax sp001469875, 95.0, 84.75, 0.63; GCF_000336775.1, s__Haloferax gibbonsii, 96.83, 84.65, 0.64; GCF_000337835.1, s__Haloferax sulfurifontis, 96.93, 84.5, 0.63; GCF_000337795.1, s__Haloferax denitrificans, 96.93, 84.45, 0.63; GCF_001368915.1, s__Haloferax massiliensis, 95.28, 84.43, 0.63; GCF_001482285.1, s__Halof…	96.99	11	N/A	N/A	marRef/marDB	WGS
GCA_000337815.1	20	788535	3368982	61.85	364210	0.00	-	-	-	-	-	-	-	-	-	-	99.36	0.19	0	98.41	104.81	none	d__Archaea;p__Halobacteriota;c__Halobacteria;o__Halobacteriales;f__Haloferacaceae;g__Haloferax;s__Haloferax mucosum	GCF_000337815.1	95.0	d__Archaea;p__Halobacteriota;c__Halobacteria;o__Halobacteriales;f__Haloferacaceae;g__Haloferax;s__Haloferax mucosum	100.0	95.0	1.0	GCF_000337815.1	d__Archaea;p__Halobacteriota;c__Halobacteria;o__Halobacteriales;f__Haloferacaceae;g__Haloferax;s__Haloferax mucosum	100.0	1.0	d__Archaea;p__Halobacteriota;c__Halobacteria;o__Halobacteriales;f__Haloferacaceae;g__Haloferax;s__	taxonomic classification defined by topology and ANI	topological placement and ANI have congruent species assignments	GCF_000306765.2, s__Haloferax mediterranei, 95.0, 86.15, 0.81; GCF_000337795.1, s__Haloferax denitrificans, 96.93, 84.63, 0.71; GCF_000337835.1, s__Haloferax sulfurifontis, 96.93, 84.62, 0.67; GCF_001469875.2, s__Haloferax sp001469875, 95.0, 84.55, 0.72; GCF_000336775.1, s__Haloferax gibbonsii, 96.83, 84.43, 0.72; GCF_001368915.1, s__Haloferax massiliensis, 95.28, 84.42, 0.69; GCF_000336815.1, s_…	98.36	11	N/A	N/A	marRef/marDB	WGS
GCA_001469865.1	556	68196	3777629	60.93	17319	0.00	-	-	-	-	-	-	-	-	-	-	98.6	2.09	0	88.15	93.03	none	d__Archaea;p__Halobacteriota;c__Halobacteria;o__Halobacteriales;f__Haloferacaceae;g__Haloferax;s__Haloferax sp001469865	GCF_001469865.1	95.0	d__Archaea;p__Halobacteriota;c__Halobacteria;o__Halobacteriales;f__Haloferacaceae;g__Haloferax;s__Haloferax sp001469865	100.0	95.0	0.99	GCF_001469865.1	d__Archaea;p__Halobacteriota;c__Halobacteria;o__Halobacteriales;f__Haloferacaceae;g__Haloferax;s__Haloferax sp001469865	100.0	0.99	d__Archaea;p__Halobacteriota;c__Halobacteria;o__Halobacteriales;f__Haloferacaceae;g__Haloferax;s__	taxonomic classification defined by topology and ANI	topological placement and ANI have congruent species assignments	GCF_000336775.1, s__Haloferax gibbonsii, 96.83, 84.07, 0.73; GCF_001469875.2, s__Haloferax sp001469875, 95.0, 84.06, 0.73; GCF_000336815.1, s__Haloferax prahovense, 96.83, 84.02, 0.73; GCF_000337795.1, s__Haloferax denitrificans, 96.93, 83.91, 0.7; GCF_001482285.1, s__Haloferax sp001482285, 95.0, 83.87, 0.72; GCF_000337835.1, s__Haloferax sulfurifontis, 96.93, 83.86, 0.69; GCF_001368915.1, s__Hal…	95.67	11	N/A	N/A	marRef/marDB	WGS
GCA_001469875.2	14	856547	3901106	65.66	544837	85.74	-	-	-	-	-	-	-	-	-	-	99.44	0	0	99.44	106.04	none	d__Archaea;p__Halobacteriota;c__Halobacteria;o__Halobacteriales;f__Haloferacaceae;g__Haloferax;s__Haloferax sp001469875	GCF_001469875.2	95.0	d__Archaea;p__Halobacteriota;c__Halobacteria;o__Halobacteriales;f__Haloferacaceae;g__Haloferax;s__Haloferax sp001469875	100.0	95.0	1.0	GCF_001469875.2	d__Archaea;p__Halobacteriota;c__Halobacteria;o__Halobacteriales;f__Haloferacaceae;g__Haloferax;s__Haloferax sp001469875	100.0	1.0	d__Archaea;p__Halobacteriota;c__Halobacteria;o__Halobacteriales;f__Haloferacaceae;g__Haloferax;s__	taxonomic classification defined by topology and ANI	topological placement and ANI have congruent species assignments	GCF_001482285.1, s__Haloferax sp001482285, 95.0, 94.63, 0.81; GCF_000336775.1, s__Haloferax gibbonsii, 96.83, 94.35, 0.84; GCF_000336815.1, s__Haloferax prahovense, 96.83, 94.2, 0.83; GCF_000337795.1, s__Haloferax denitrificans, 96.93, 94.06, 0.81; GCF_000337835.1, s__Haloferax sulfurifontis, 96.93, 93.8, 0.8; GCF_000025685.1, s__Haloferax volcanii, 95.0, 93.74, 0.78; GCF_001368915.1, s__Halofera…	98.63	11	N/A	N/A	marRef/marDB	WGS
GCA_003665865.1	13	1645323	3863278	66.02	1594290	0.00	-	-	-	-	-	-	-	-	-	-	99.57	0.13	0	98.92	106.06	none	d__Archaea;p__Halobacteriota;c__Halobacteria;o__Halobacteriales;f__Haloferacaceae;g__Haloferax;s__Haloferax volcanii	GCF_000025685.1	95.0	d__Archaea;p__Halobacteriota;c__Halobacteria;o__Halobacteriales;f__Haloferacaceae;g__Haloferax;s__Haloferax volcanii	98.11	95.0	0.9	GCF_000025685.1	d__Archaea;p__Halobacteriota;c__Halobacteria;o__Halobacteriales;f__Haloferacaceae;g__Haloferax;s__Haloferax volcanii	98.11	0.9	d__Archaea;p__Halobacteriota;c__Halobacteria;o__Halobacteriales;f__Haloferacaceae;g__Haloferax;s__	taxonomic classification defined by topology and ANI	topological placement and ANI have congruent species assignments	GCF_000337795.1, s__Haloferax denitrificans, 96.93, 94.2, 0.84; GCF_000337835.1, s__Haloferax sulfurifontis, 96.93, 93.91, 0.81; GCF_001469875.2, s__Haloferax sp001469875, 95.0, 93.88, 0.8; GCF_001368915.1, s__Haloferax massiliensis, 95.28, 93.85, 0.85; GCF_000336775.1, s__Haloferax gibbonsii, 96.83, 93.23, 0.82; GCF_001482285.1, s__Haloferax sp001482285, 95.0, 93.14, 0.78; GCF_000336815.1, s__Ha…	97.74	11	N/A	N/A	marRef/marDB	WGS
GCA_000172995.2	6	2820544	3944467	59.94	2820544	0.00	-	-	-	-	-	-	-	-	-	-	99.92	0.05	0	99.67	107.10	none	d__Archaea;p__Halobacteriota;c__Halobacteria;o__Halobacteriales;f__Haloferacaceae;g__Halogeometricum;s__Halogeometricum borinquense	GCF_000172995.2	95.0	d__Archaea;p__Halobacteriota;c__Halobacteria;o__Halobacteriales;f__Haloferacaceae;g__Halogeometricum;s__Halogeometricum borinquense	100.0	95.0	1.0	GCF_000172995.2	d__Archaea;p__Halobacteriota;c__Halobacteria;o__Halobacteriales;f__Haloferacaceae;g__Halogeometricum;s__Halogeometricum borinquense	100.0	1.0	d__Archaea;p__Halobacteriota;c__Halobacteria;o__Halobacteriales;f__Haloferacaceae;g__Halogeometricum;s__	taxonomic classification defined by topology and ANI	topological placement and ANI have congruent species assignments	GCF_900112175.1, s__Halogeometricum rufum, 95.0, 83.15, 0.63; GCF_900115785.1, s__Halogeometricum limi, 95.0, 82.41, 0.62; GCF_000337095.1, s__Halogeometricum pallidum, 95.0, 81.49, 0.53	97.01	11	N/A	N/A	marRef/marDB	WGS
GCA_900115785.1	8	939581	3616269	65.85	615789	0.83	-	-	-	-	-	-	-	-	-	-	99.57	0.38	0	97.67	104.34	none	d__Archaea;p__Halobacteriota;c__Halobacteria;o__Halobacteriales;f__Haloferacaceae;g__Halogeometricum;s__Halogeometricum limi	GCF_900115785.1	95.0	d__Archaea;p__Halobacteriota;c__Halobacteria;o__Halobacteriales;f__Haloferacaceae;g__Halogeometricum;s__Halogeometricum limi	100.0	95.0	1.0	GCF_900115785.1	d__Archaea;p__Halobacteriota;c__Halobacteria;o__Halobacteriales;f__Haloferacaceae;g__Halogeometricum;s__Halogeometricum limi	100.0	1.0	d__Archaea;p__Halobacteriota;c__Halobacteria;o__Halobacteriales;f__Haloferacaceae;g__Halogeometricum;s__	taxonomic classification defined by topology and ANI	topological placement and ANI have congruent species assignments	GCF_900112175.1, s__Halogeometricum rufum, 95.0, 85.3, 0.77; GCF_000337095.1, s__Halogeometricum pallidum, 95.0, 84.29, 0.7; GCF_000172995.2, s__Halogeometricum borinquense, 95.0, 82.41, 0.62	98.69	11	N/A	N/A	marRef/marDB	WGS
GCA_900112175.1	7	1866272	4187125	67.65	1062005	0.00	-	-	-	-	-	-	-	-	-	-	99.36	2.47	0	87.01	93.95	none	d__Archaea;p__Halobacteriota;c__Halobacteria;o__Halobacteriales;f__Haloferacaceae;g__Halogeometricum;s__Halogeometricum rufum	GCF_900112175.1	95.0	d__Archaea;p__Halobacteriota;c__Halobacteria;o__Halobacteriales;f__Haloferacaceae;g__Halogeometricum;s__Halogeometricum rufum	100.0	95.0	1.0	GCF_900112175.1	d__Archaea;p__Halobacteriota;c__Halobacteria;o__Halobacteriales;f__Haloferacaceae;g__Halogeometricum;s__Halogeometricum rufum	100.0	1.0	d__Archaea;p__Halobacteriota;c__Halobacteria;o__Halobacteriales;f__Haloferacaceae;g__Halogeometricum;s__	taxonomic classification defined by topology and ANI	topological placement and ANI have congruent species assignments	GCF_900115785.1, s__Halogeometricum limi, 95.0, 85.3, 0.77; GCF_000337095.1, s__Halogeometricum pallidum, 95.0, 85.12, 0.64; GCF_000172995.2, s__Halogeometricum borinquense, 95.0, 83.15, 0.63	97.01	11	N/A	N/A	marRef/marDB	WGS
GCA_900110465.1	61	623196	5185690	62.92	192062	95.36	-	-	-	-	-	-	-	-	-	-	99.38	1.77	0	90.53	96.61	none	d__Archaea;p__Halobacteriota;c__Halobacteria;o__Halobacteriales;f__Haloferacaceae;g__Halogranum;s__Halogranum amylolyticum	GCF_900110465.1	95.0	d__Archaea;p__Halobacteriota;c__Halobacteria;o__Halobacteriales;f__Haloferacaceae;g__Halogranum;s__Halogranum amylolyticum	100.0	95.0	0.99	GCF_900110465.1	d__Archaea;p__Halobacteriota;c__Halobacteria;o__Halobacteriales;f__Haloferacaceae;g__Halogranum;s__Halogranum amylolyticum	100.0	0.99	d__Archaea;p__Halobacteriota;c__Halobacteria;o__Halobacteriales;f__Haloferacaceae;g__Halogranum;s__	taxonomic classification defined by topology and ANI	topological placement and ANI have congruent species assignments	GCF_900114455.1, s__Halogranum rubrum, 95.0, 84.49, 0.68; GCF_900103715.1, s__Halogranum gelatinilyticum, 95.0, 83.5, 0.66; GCF_002844195.1, s__Halogranum sp002844195, 95.0, 79.88, 0.46; GCF_004116405.1, s__Halogranum sp004116405, 95.0, 79.52, 0.43	97.58	11	N/A	N/A	marRef/marDB	WGS
GCA_900103715.1	11	1251795	3770187	65.14	946809	0.00	-	-	-	-	-	-	-	-	-	-	99.57	0.76	0	95.77	102.65	none	d__Archaea;p__Halobacteriota;c__Halobacteria;o__Halobacteriales;f__Haloferacaceae;g__Halogranum;s__Halogranum gelatinilyticum	GCF_900103715.1	95.0	d__Archaea;p__Halobacteriota;c__Halobacteria;o__Halobacteriales;f__Haloferacaceae;g__Halogranum;s__Halogranum gelatinilyticum	100.0	95.0	1.0	GCF_900103715.1	d__Archaea;p__Halobacteriota;c__Halobacteria;o__Halobacteriales;f__Haloferacaceae;g__Halogranum;s__Halogranum gelatinilyticum	100.0	1.0	d__Archaea;p__Halobacteriota;c__Halobacteria;o__Halobacteriales;f__Haloferacaceae;g__Halogranum;s__	taxonomic classification defined by topology and ANI	topological placement and ANI have congruent species assignments	GCF_900110465.1, s__Halogranum amylolyticum, 95.0, 83.5, 0.66; GCF_900114455.1, s__Halogranum rubrum, 95.0, 83.36, 0.69; GCF_002844195.1, s__Halogranum sp002844195, 95.0, 79.37, 0.5; GCF_004116405.1, s__Halogranum sp004116405, 95.0, 79.27, 0.48	98.44	11	N/A	N/A	marRef/marDB	WGS
GCA_900114455.1	17	1656961	4566676	62.20	1072765	8.10	-	-	-	-	-	-	-	-	-	-	99.38	1.14	0	93.68	100.62	none	d__Archaea;p__Halobacteriota;c__Halobacteria;o__Halobacteriales;f__Haloferacaceae;g__Halogranum;s__Halogranum rubrum	GCF_900114455.1	95.0	d__Archaea;p__Halobacteriota;c__Halobacteria;o__Halobacteriales;f__Haloferacaceae;g__Halogranum;s__Halogranum rubrum	100.0	95.0	1.0	GCF_900114455.1	d__Archaea;p__Halobacteriota;c__Halobacteria;o__Halobacteriales;f__Haloferacaceae;g__Halogranum;s__Halogranum rubrum	100.0	1.0	d__Archaea;p__Halobacteriota;c__Halobacteria;o__Halobacteriales;f__Haloferacaceae;g__Halogranum;s__	taxonomic classification defined by topology and ANI	topological placement and ANI have congruent species assignments	GCF_900110465.1, s__Halogranum amylolyticum, 95.0, 84.49, 0.68; GCF_900103715.1, s__Halogranum gelatinilyticum, 95.0, 83.36, 0.69; GCF_004116405.1, s__Halogranum sp004116405, 95.0, 78.66, 0.38; GCF_002844195.1, s__Halogranum sp002844195, 95.0, 78.65, 0.4	97.68	11	N/A	N/A	marRef/marDB	WGS
GCA_900115675.1	37	523073	3160633	67.09	302032	0.00	-	-	-	-	-	-	-	-	-	-	97.21	0.76	0	93.41	99.72	none	d__Archaea;p__Halobacteriota;c__Halobacteria;o__Halobacteriales;f__Haloferacaceae;g__Halolamina;s__Halolamina pelagica	GCF_900115675.1	95.0	d__Archaea;p__Halobacteriota;c__Halobacteria;o__Halobacteriales;f__Haloferacaceae;g__Halolamina;s__Halolamina pelagica	100.0	95.0	1.0	GCF_900115675.1	d__Archaea;p__Halobacteriota;c__Halobacteria;o__Halobacteriales;f__Haloferacaceae;g__Halolamina;s__Halolamina pelagica	100.0	1.0	d__Archaea;p__Halobacteriota;c__Halobacteria;o__Halobacteriales;f__Haloferacaceae;g__Halolamina;s__	taxonomic classification defined by topology and ANI	topological placement and ANI have congruent species assignments	GCF_000739555.1, s__Halolamina rubra, 95.0, 90.75, 0.78; GCF_001307315.1, s__Halolamina pelagica_B, 95.0, 90.08, 0.75; GCF_001282785.1, s__Halolamina sediminis, 95.0, 87.26, 0.76; GCF_002025255.1, s__Halolamina sp002025255, 95.0, 87.09, 0.75; GCF_000224475.1, s__Halolamina sp000224475, 95.0, 80.79, 0.55	96.14	11	N/A	N/A	marRef/marDB	WGS
GCA_001282785.1	1	2835858	2835858	67.94	2835858	0.00	-	-	-	-	-	-	-	-	-	-	96.58	0.38	0	94.68	102.11	none	d__Archaea;p__Halobacteriota;c__Halobacteria;o__Halobacteriales;f__Haloferacaceae;g__Halolamina;s__Halolamina sediminis	GCF_001282785.1	95.0	d__Archaea;p__Halobacteriota;c__Halobacteria;o__Halobacteriales;f__Haloferacaceae;g__Halolamina;s__Halolamina sediminis	100.0	95.0	1.0	GCF_001282785.1	d__Archaea;p__Halobacteriota;c__Halobacteria;o__Halobacteriales;f__Haloferacaceae;g__Halolamina;s__Halolamina sediminis	100.0	1.0	d__Archaea;p__Halobacteriota;c__Halobacteria;o__Halobacteriales;f__Haloferacaceae;g__Halolamina;s__	taxonomic classification defined by topology and ANI	topological placement and ANI have congruent species assignments	GCF_002025255.1, s__Halolamina sp002025255, 95.0, 88.5, 0.8; GCF_000739555.1, s__Halolamina rubra, 95.0, 87.38, 0.74; GCF_900115675.1, s__Halolamina pelagica, 95.0, 87.26, 0.76; GCF_001307315.1, s__Halolamina pelagica_B, 95.0, 86.73, 0.77; GCF_000224475.1, s__Halolamina sp000224475, 95.0, 80.25, 0.56	97.01	11	N/A	N/A	marRef/marDB	WGS
GCA_003605635.1	115	283971	3009688	59.71	110919	0.00	-	-	-	-	-	-	-	-	-	-	99.63	4.09	5.88	79.18	84.99	none	d__Archaea;p__Halobacteriota;c__Halobacteria;o__Halobacteriales;f__Haloferacaceae;g__Halonotius;s__Halonotius pteroides	GCF_003605635.1	95.0	d__Archaea;p__Halobacteriota;c__Halobacteria;o__Halobacteriales;f__Haloferacaceae;g__Halonotius;s__Halonotius pteroides	100.0	95.0	0.99	GCF_003605635.1	d__Archaea;p__Halobacteriota;c__Halobacteria;o__Halobacteriales;f__Haloferacaceae;g__Halonotius;s__Halonotius pteroides	100.0	0.99	d__Archaea;p__Halobacteriota;c__Halobacteria;o__Halobacteriales;f__Haloferacaceae;g__Halonotius;s__	taxonomic classification defined by topology and ANI	topological placement and ANI have congruent species assignments	GCF_003605575.1, s__Halonotius sp003605575, 95.0, 89.37, 0.78; GCF_006861655.1, s__Halonotius sp006861655, 95.0, 85.86, 0.71; GCF_006861665.1, s__Halonotius sp006861665, 95.0, 82.25, 0.53; GCA_000496215.1, s__Halonotius sp000496215, 95.0, 81.77, 0.6	93.77	11	N/A	N/A	marRef/marDB	WGS
GCA_003605575.1	18	620636	2468392	61.22	196849	0.41	-	-	-	-	-	-	-	-	-	-	99.3	0.89	0	94.85	100.95	none	d__Archaea;p__Halobacteriota;c__Halobacteria;o__Halobacteriales;f__Haloferacaceae;g__Halonotius;s__Halonotius sp003605575	GCF_003605575.1	95.0	d__Archaea;p__Halobacteriota;c__Halobacteria;o__Halobacteriales;f__Haloferacaceae;g__Halonotius;s__Halonotius sp003605575	100.0	95.0	1.0	GCF_003605575.1	d__Archaea;p__Halobacteriota;c__Halobacteria;o__Halobacteriales;f__Haloferacaceae;g__Halonotius;s__Halonotius sp003605575	100.0	1.0	d__Archaea;p__Halobacteriota;c__Halobacteria;o__Halobacteriales;f__Haloferacaceae;g__Halonotius;s__	taxonomic classification defined by topology and ANI	topological placement and ANI have congruent species assignments	GCF_003605635.1, s__Halonotius pteroides, 95.0, 89.37, 0.78; GCF_006861655.1, s__Halonotius sp006861655, 95.0, 87.45, 0.78; GCF_006861665.1, s__Halonotius sp006861665, 95.0, 83.55, 0.66; GCA_000496215.1, s__Halonotius sp000496215, 95.0, 82.02, 0.59	97.6	11	N/A	N/A	marRef/marDB	WGS
GCA_900113245.1	14	1482769	3529311	65.02	943443	0.00	-	-	-	-	-	-	-	-	-	-	99.57	0.38	0	97.67	104.55	none	d__Archaea;p__Halobacteriota;c__Halobacteria;o__Halobacteriales;f__Haloferacaceae;g__Halopelagius;s__Halopelagius inordinatus	GCF_900113245.1	95.0	d__Archaea;p__Halobacteriota;c__Halobacteria;o__Halobacteriales;f__Haloferacaceae;g__Halopelagius;s__Halopelagius inordinatus	100.0	95.0	1.0	GCF_900113245.1	d__Archaea;p__Halobacteriota;c__Halobacteria;o__Halobacteriales;f__Haloferacaceae;g__Halopelagius;s__Halopelagius inordinatus	100.0	1.0	d__Archaea;p__Halobacteriota;c__Halobacteria;o__Halobacteriales;f__Haloferacaceae;g__Halopelagius;s__	taxonomic classification defined by topology and ANI	topological placement and ANI have congruent species assignments	GCF_900100875.1, s__Halopelagius longus, 95.0, 87.2, 0.77	97.7	11	N/A	N/A	marRef/marDB	WGS
GCA_002355635.1	2	2967917	3105937	65.97	2967917	0.00	-	-	-	-	-	-	-	-	-	-	98.22	0.13	0	97.57	105.02	none	d__Archaea;p__Halobacteriota;c__Halobacteria;o__Halobacteriales;f__Haloferacaceae;g__Halopenitus;s__Halopenitus persicus_A	GCF_002355635.1	95.0	d__Archaea;p__Halobacteriota;c__Halobacteria;o__Halobacteriales;f__Haloferacaceae;g__Halopenitus;s__Halopenitus persicus_A	100.0	95.0	1.0	GCF_002355635.1	d__Archaea;p__Halobacteriota;c__Halobacteria;o__Halobacteriales;f__Haloferacaceae;g__Halopenitus;s__Halopenitus persicus_A	100.0	1.0	d__Archaea;p__Halobacteriota;c__Halobacteria;o__Halobacteriales;f__Haloferacaceae;g__Halopenitus;s__	taxonomic classification defined by topology and ANI	topological placement and ANI have congruent species assignments	GCF_900107205.1, s__Halopenitus persicus, 95.0, 91.94, 0.79; GCF_900108505.1, s__Halopenitus malekzadehii, 95.0, 87.96, 0.71	97.68	11	N/A	N/A	marRef/marDB	WGS
GCA_003856835.1	2	3461954	3503092	65.68	3461954	0.00	-	-	-	-	-	-	-	-	-	-	99.19	0.82	0	95.09	102.62	none	d__Archaea;p__Halobacteriota;c__Halobacteria;o__Halobacteriales;f__Haloferacaceae;g__Haloplanus;s__Haloplanus aerogenes	GCF_003856835.1	95.0	d__Archaea;p__Halobacteriota;c__Halobacteria;o__Halobacteriales;f__Haloferacaceae;g__Haloplanus;s__Haloplanus aerogenes	100.0	95.0	1.0	GCF_003856835.1	d__Archaea;p__Halobacteriota;c__Halobacteria;o__Halobacteriales;f__Haloferacaceae;g__Haloplanus;s__Haloplanus aerogenes	100.0	1.0	d__Archaea;p__Halobacteriota;c__Halobacteria;o__Halobacteriales;f__Haloferacaceae;g__Haloplanus;s__	taxonomic classification defined by topology and ANI	topological placement and ANI have congruent species assignments	GCF_003342695.1, s__Haloplanus sp003342695, 95.0, 86.76, 0.72; GCF_000427685.1, s__Haloplanus natans, 95.0, 85.71, 0.67; GCF_003336245.1, s__Haloplanus salinus, 95.0, 85.56, 0.67; GCF_900107665.1, s__Haloplanus vescus, 95.0, 84.6, 0.7	96.84	11	N/A	N/A	marRef/marDB	WGS
GCA_003336245.1	4	2969394	3549098	66.22	2969394	0.00	-	-	-	-	-	-	-	-	-	-	99.36	1.24	0	93.16	100.61	none	d__Archaea;p__Halobacteriota;c__Halobacteria;o__Halobacteriales;f__Haloferacaceae;g__Haloplanus;s__Haloplanus salinus	GCF_003336245.1	95.0	d__Archaea;p__Halobacteriota;c__Halobacteria;o__Halobacteriales;f__Haloferacaceae;g__Haloplanus;s__Haloplanus salinus	100.0	95.0	1.0	GCF_003336245.1	d__Archaea;p__Halobacteriota;c__Halobacteria;o__Halobacteriales;f__Haloferacaceae;g__Haloplanus;s__Haloplanus salinus	100.0	1.0	d__Archaea;p__Halobacteriota;c__Halobacteria;o__Halobacteriales;f__Haloferacaceae;g__Haloplanus;s__	taxonomic classification defined by topology and ANI	topological placement and ANI have congruent species assignments	GCF_003342695.1, s__Haloplanus sp003342695, 95.0, 90.22, 0.73; GCF_000427685.1, s__Haloplanus natans, 95.0, 86.61, 0.69; GCF_003856835.1, s__Haloplanus aerogenes, 95.0, 85.56, 0.67; GCF_900107665.1, s__Haloplanus vescus, 95.0, 83.65, 0.66	95.22	11	N/A	N/A	marRef/marDB	WGS
GCA_003342695.1	3	3325235	3529327	66.52	3325235	0.00	-	-	-	-	-	-	-	-	-	-	98.68	1.11	0	93.13	100.64	none	d__Archaea;p__Halobacteriota;c__Halobacteria;o__Halobacteriales;f__Haloferacaceae;g__Haloplanus;s__Haloplanus sp003342695	GCF_003342695.1	95.0	d__Archaea;p__Halobacteriota;c__Halobacteria;o__Halobacteriales;f__Haloferacaceae;g__Haloplanus;s__Haloplanus sp003342695	100.0	95.0	1.0	GCF_003342695.1	d__Archaea;p__Halobacteriota;c__Halobacteria;o__Halobacteriales;f__Haloferacaceae;g__Haloplanus;s__Haloplanus sp003342695	100.0	1.0	d__Archaea;p__Halobacteriota;c__Halobacteria;o__Halobacteriales;f__Haloferacaceae;g__Haloplanus;s__	taxonomic classification defined by topology and ANI	topological placement and ANI have congruent species assignments	GCF_003336245.1, s__Haloplanus salinus, 95.0, 90.22, 0.73; GCF_000427685.1, s__Haloplanus natans, 95.0, 87.56, 0.73; GCF_003856835.1, s__Haloplanus aerogenes, 95.0, 86.76, 0.72; GCF_900107665.1, s__Haloplanus vescus, 95.0, 84.5, 0.71	96.99	11	N/A	N/A	marRef/marDB	WGS
GCA_900107665.1	10	1435269	2776859	65.11	1435269	12.78	-	-	-	-	-	-	-	-	-	-	98.8	0.19	0	97.85	104.94	none	d__Archaea;p__Halobacteriota;c__Halobacteria;o__Halobacteriales;f__Haloferacaceae;g__Haloplanus;s__Haloplanus vescus	GCF_900107665.1	95.0	d__Archaea;p__Halobacteriota;c__Halobacteria;o__Halobacteriales;f__Haloferacaceae;g__Haloplanus;s__Haloplanus vescus	100.0	95.0	0.96	GCF_900107665.1	d__Archaea;p__Halobacteriota;c__Halobacteria;o__Halobacteriales;f__Haloferacaceae;g__Haloplanus;s__Haloplanus vescus	100.0	0.96	d__Archaea;p__Halobacteriota;c__Halobacteria;o__Halobacteriales;f__Haloferacaceae;g__Haloplanus;s__	taxonomic classification defined by topology and ANI	topological placement and ANI have congruent species assignments	GCF_003856835.1, s__Haloplanus aerogenes, 95.0, 84.6, 0.7; GCF_003342695.1, s__Haloplanus sp003342695, 95.0, 84.5, 0.71; GCF_000427685.1, s__Haloplanus natans, 95.0, 83.8, 0.68; GCF_003336245.1, s__Haloplanus salinus, 95.0, 83.65, 0.66	97.56	11	N/A	N/A	marRef/marDB	WGS
GCA_001469955.1	29	901870	3926364	62.54	415684	0.00	-	-	-	-	-	-	-	-	-	-	99.24	0.1	0	98.74	105.21	none	d__Archaea;p__Halobacteriota;c__Halobacteria;o__Halobacteriales;f__Haloferacaceae;g__Haloprofundus;s__Haloprofundus marisrubri	GCF_001469955.1	95.0	d__Archaea;p__Halobacteriota;c__Halobacteria;o__Halobacteriales;f__Haloferacaceae;g__Haloprofundus;s__Haloprofundus marisrubri	100.0	95.0	1.0	GCF_001469955.1	d__Archaea;p__Halobacteriota;c__Halobacteria;o__Halobacteriales;f__Haloferacaceae;g__Haloprofundus;s__Haloprofundus marisrubri	100.0	1.0	d__Archaea;p__Halobacteriota;c__Halobacteria;o__Halobacteriales;f__Haloferacaceae;g__Haloprofundus;s__	taxonomic classification defined by topology and ANI	topological placement and ANI have congruent species assignments	GCF_005155585.1, s__Haloprofundus sp005155585, 95.0, 87.58, 0.83	97.76	11	N/A	N/A	marRef/marDB	WGS
3300000385_21	119	29230	929986	63.67	9939	22.04	f__Halobacteriaceae (UID96)	40	417	263	150	258	8	1	0	0	65.59	2.70	81.82	52.09	56.69	species	d__Archaea;p__Halobacteriota;c__Halobacteria;o__Halobacteriales;f__Haloferacaceae;g__Haloquadratum;s__	N/A	N/A	N/A	N/A	95.0	N/A	GCA_000416005.1	d__Archaea;p__Halobacteriota;c__Halobacteria;o__Halobacteriales;f__Haloferacaceae;g__Haloquadratum;s__Haloquadratum sp000416005	75.01	0.02	d__Archaea;p__Halobacteriota;c__Halobacteria;o__Halobacteriales;f__Haloferacaceae;g__Haloquadratum;s__	taxonomic classification defined by topology and ANI	N/A	GCA_000415965.1, s__Haloquadratum walsbyi_A, 95.0, 76.92, 0.02; GCF_000237865.1, s__Haloquadratum walsbyi, 95.0, 76.21, 0.04; GCA_000415985.1, s__Haloquadratum walsbyi_B, 95.0, 76.04, 0.03	59.31	11	0.9504755318976779	N/A	Nayfach_et_al_2020_Nat_Biotech	MAG
GCA_000009185.1	2	3132494	3179361	47.86	3132494	0.00	-	-	-	-	-	-	-	-	-	-	99.3	0	0	99.30	106.78	none	d__Archaea;p__Halobacteriota;c__Halobacteria;o__Halobacteriales;f__Haloferacaceae;g__Haloquadratum;s__Haloquadratum walsbyi	GCF_000237865.1	95.0	d__Archaea;p__Halobacteriota;c__Halobacteria;o__Halobacteriales;f__Haloferacaceae;g__Haloquadratum;s__Haloquadratum walsbyi	97.91	95.0	0.86	GCF_000237865.1	d__Archaea;p__Halobacteriota;c__Halobacteria;o__Halobacteriales;f__Haloferacaceae;g__Haloquadratum;s__Haloquadratum walsbyi	97.91	0.86	d__Archaea;p__Halobacteriota;c__Halobacteria;o__Halobacteriales;f__Haloferacaceae;g__Haloquadratum;s__	taxonomic classification defined by topology and ANI	topological placement and ANI have congruent species assignments	GCA_000415965.1, s__Haloquadratum walsbyi_A, 95.0, 84.67, 0.72; GCA_000415985.1, s__Haloquadratum walsbyi_B, 95.0, 81.28, 0.63; GCA_000416005.1, s__Haloquadratum sp000416005, 95.0, 77.45, 0.1	95.78	11	N/A	N/A	marRef/marDB	WGS
GCA_000337395.1	54	336544	3135038	68.91	111876	3.67	-	-	-	-	-	-	-	-	-	-	99.49	0	0	99.49	105.30	none	d__Archaea;p__Halobacteriota;c__Halobacteria;o__Halobacteriales;f__Haloferacaceae;g__Halorubrum;s__Halorubrum distributum	GCF_000337335.1	95.0	d__Archaea;p__Halobacteriota;c__Halobacteria;o__Halobacteriales;f__Haloferacaceae;g__Halorubrum;s__Halorubrum distributum	98.32	95.0	0.88	GCF_000337335.1	d__Archaea;p__Halobacteriota;c__Halobacteria;o__Halobacteriales;f__Haloferacaceae;g__Halorubrum;s__Halorubrum distributum	98.32	0.88	d__Archaea;p__Halobacteriota;c__Halobacteria;o__Halobacteriales;f__Haloferacaceae;g__Halorubrum;s__	taxonomic classification defined by topology and ANI	topological placement and ANI have congruent species assignments	GCF_000296615.1, s__Halorubrum sp000296615, 95.0, 93.35, 0.84; GCF_003666015.1, s__Halorubrum sp003666015, 95.0, 93.06, 0.84; GCF_002355655.1, s__Halorubrum trapanicum, 95.0, 92.65, 0.84; GCF_000336875.1, s__Halorubrum californiense, 95.0, 91.27, 0.79; GCF_001280455.1, s__Halorubrum tropicale, 95.0, 90.79, 0.82; GCF_900111935.1, s__Halorubrum sodomense, 95.0, 90.78, 0.79; GCF_005435165.1, s__Halo…	97.72	11	N/A	N/A	marRef/marDB	WGS
GCA_003666015.1	422	511950	4071655	66.57	181151	0.00	-	-	-	-	-	-	-	-	-	-	99.57	1.79	16.67	90.62	96.67	none	d__Archaea;p__Halobacteriota;c__Halobacteria;o__Halobacteriales;f__Haloferacaceae;g__Halorubrum;s__Halorubrum sp003666015	GCF_003666015.1	95.0	d__Archaea;p__Halobacteriota;c__Halobacteria;o__Halobacteriales;f__Haloferacaceae;g__Halorubrum;s__Halorubrum sp003666015	100.0	95.0	1.0	GCF_003666015.1	d__Archaea;p__Halobacteriota;c__Halobacteria;o__Halobacteriales;f__Haloferacaceae;g__Halorubrum;s__Halorubrum sp003666015	100.0	1.0	d__Archaea;p__Halobacteriota;c__Halobacteria;o__Halobacteriales;f__Haloferacaceae;g__Halorubrum;s__	taxonomic classification defined by topology and ANI	topological placement and ANI have congruent species assignments	GCF_000296615.1, s__Halorubrum sp000296615, 95.0, 94.23, 0.84; GCF_000337335.1, s__Halorubrum distributum, 95.0, 93.16, 0.82; GCF_002355655.1, s__Halorubrum trapanicum, 95.0, 92.68, 0.84; GCF_001280455.1, s__Halorubrum tropicale, 95.0, 90.88, 0.72; GCF_000336875.1, s__Halorubrum californiense, 95.0, 90.76, 0.69; GCF_900111935.1, s__Halorubrum sodomense, 95.0, 90.69, 0.8; GCF_005435165.1, s__Halor…	94.2	11	N/A	N/A	marRef/marDB	WGS
GCA_003721435.1	6	3251966	3674964	67.44	3251966	0.00	-	-	-	-	-	-	-	-	-	-	99.38	0.63	0	96.23	103.73	none	d__Archaea;p__Halobacteriota;c__Halobacteria;o__Halobacteriales;f__Haloferacaceae;g__Halorubrum;s__Halorubrum sp003721435	GCF_003721435.1	95.0	d__Archaea;p__Halobacteriota;c__Halobacteria;o__Halobacteriales;f__Haloferacaceae;g__Halorubrum;s__Halorubrum sp003721435	100.0	95.0	0.98	GCF_003721435.1	d__Archaea;p__Halobacteriota;c__Halobacteria;o__Halobacteriales;f__Haloferacaceae;g__Halorubrum;s__Halorubrum sp003721435	100.0	0.98	d__Archaea;p__Halobacteriota;c__Halobacteria;o__Halobacteriales;f__Haloferacaceae;g__Halorubrum;s__	taxonomic classification defined by topology and ANI	topological placement and ANI have congruent species assignments	GCF_002252755.1, s__Halorubrum sp002252755, 95.0, 90.6, 0.7; GCF_001261915.1, s__Halorubrum sp001261915, 95.0, 89.82, 0.73; GCF_000337375.1, s__Halorubrum lipolyticum, 95.0, 87.75, 0.69; GCF_000337355.1, s__Halorubrum kocurii, 95.0, 87.64, 0.68; GCF_000337915.1, s__Halorubrum saccharovorum, 95.0, 87.38, 0.7; GCF_003781945.1, s__Halorubrum sp003781945, 95.0, 87.37, 0.66; GCF_002286985.1, s__Haloru…	96.6	11	N/A	N/A	marRef/marDB	WGS
GCA_003781945.1	24	593834	3715460	66.47	342485	1.96	-	-	-	-	-	-	-	-	-	-	99.49	0.38	0	97.59	103.96	none	d__Archaea;p__Halobacteriota;c__Halobacteria;o__Halobacteriales;f__Haloferacaceae;g__Halorubrum;s__Halorubrum sp003781945	GCF_003781945.1	95.0	d__Archaea;p__Halobacteriota;c__Halobacteria;o__Halobacteriales;f__Haloferacaceae;g__Halorubrum;s__Halorubrum sp003781945	100.0	95.0	1.0	GCF_003781945.1	d__Archaea;p__Halobacteriota;c__Halobacteria;o__Halobacteriales;f__Haloferacaceae;g__Halorubrum;s__Halorubrum sp003781945	100.0	1.0	d__Archaea;p__Halobacteriota;c__Halobacteria;o__Halobacteriales;f__Haloferacaceae;g__Halorubrum;s__	taxonomic classification defined by topology and ANI	topological placement and ANI have congruent species assignments	GCF_002286985.1, s__Halorubrum sp002286985, 95.0, 91.12, 0.74; GCF_000739595.1, s__Halorubrum halophilum, 95.0, 90.81, 0.72; GCF_004114995.1, s__Halorubrum sp004114995, 95.0, 90.54, 0.7; GCF_000337375.1, s__Halorubrum lipolyticum, 95.0, 90.48, 0.71; GCF_000337915.1, s__Halorubrum saccharovorum, 95.0, 90.45, 0.74; GCF_002727125.1, s__Halorubrum persicum, 95.0, 89.65, 0.7; GCF_000337355.1, s__Halor…	96.92	11	N/A	N/A	marRef/marDB	WGS
GCA_003990725.1	1	2743692	2743692	67.69	2743692	0.00	-	-	-	-	-	-	-	-	-	-	99.49	0.38	0	97.59	105.00	none	d__Archaea;p__Halobacteriota;c__Halobacteria;o__Halobacteriales;f__Haloferacaceae;g__Halorubrum;s__Halorubrum sp003990725	GCF_003990725.1	95.0	d__Archaea;p__Halobacteriota;c__Halobacteria;o__Halobacteriales;f__Haloferacaceae;g__Halorubrum;s__Halorubrum sp003990725	100.0	95.0	1.0	GCF_003990725.1	d__Archaea;p__Halobacteriota;c__Halobacteria;o__Halobacteriales;f__Haloferacaceae;g__Halorubrum;s__Halorubrum sp003990725	100.0	1.0	d__Archaea;p__Halobacteriota;c__Halobacteria;o__Halobacteriales;f__Haloferacaceae;g__Halorubrum;s__	taxonomic classification defined by topology and ANI	topological placement and ANI have congruent species assignments	GCF_000337375.1, s__Halorubrum lipolyticum, 95.0, 87.13, 0.79; GCF_000337355.1, s__Halorubrum kocurii, 95.0, 87.01, 0.79; GCF_000337915.1, s__Halorubrum saccharovorum, 95.0, 86.98, 0.75; GCF_004114995.1, s__Halorubrum sp004114995, 95.0, 86.96, 0.75; GCF_003781945.1, s__Halorubrum sp003781945, 95.0, 86.89, 0.76; GCF_002286985.1, s__Halorubrum sp002286985, 95.0, 86.84, 0.77; GCF_002727125.1, s__Hal…	97.46	11	N/A	N/A	marRef/marDB	WGS
GCA_002355655.1	3	2835595	3080199	68.63	2835595	0.00	-	-	-	-	-	-	-	-	-	-	99.38	0.51	0	96.83	104.26	none	d__Archaea;p__Halobacteriota;c__Halobacteria;o__Halobacteriales;f__Haloferacaceae;g__Halorubrum;s__Halorubrum trapanicum	GCF_002355655.1	95.0	d__Archaea;p__Halobacteriota;c__Halobacteria;o__Halobacteriales;f__Haloferacaceae;g__Halorubrum;s__Halorubrum trapanicum	100.0	95.0	1.0	GCF_002355655.1	d__Archaea;p__Halobacteriota;c__Halobacteria;o__Halobacteriales;f__Haloferacaceae;g__Halorubrum;s__Halorubrum trapanicum	100.0	1.0	d__Archaea;p__Halobacteriota;c__Halobacteria;o__Halobacteriales;f__Haloferacaceae;g__Halorubrum;s__	taxonomic classification defined by topology and ANI	topological placement and ANI have congruent species assignments	GCF_000296615.1, s__Halorubrum sp000296615, 95.0, 92.98, 0.84; GCF_003666015.1, s__Halorubrum sp003666015, 95.0, 92.68, 0.84; GCF_000337335.1, s__Halorubrum distributum, 95.0, 92.53, 0.81; GCF_900111935.1, s__Halorubrum sodomense, 95.0, 91.73, 0.82; GCF_000336875.1, s__Halorubrum californiense, 95.0, 91.01, 0.8; GCF_001280455.1, s__Halorubrum tropicale, 95.0, 90.83, 0.8; GCF_005435165.1, s__Halor…	96.88	11	N/A	N/A	marRef/marDB	WGS
GCA_003666025.1	43	1173186	3285791	68.86	541462	0.00	-	-	-	-	-	-	-	-	-	-	99.57	0.38	0	97.67	104.27	none	d__Archaea;p__Halobacteriota;c__Halobacteria;o__Halobacteriales;f__Haloferacaceae;g__Halorubrum;s__Halorubrum tropicale	GCF_001280455.1	95.0	d__Archaea;p__Halobacteriota;c__Halobacteria;o__Halobacteriales;f__Haloferacaceae;g__Halorubrum;s__Halorubrum tropicale	95.51	95.0	0.78	GCF_001280455.1	d__Archaea;p__Halobacteriota;c__Halobacteria;o__Halobacteriales;f__Haloferacaceae;g__Halorubrum;s__Halorubrum tropicale	95.51	0.78	d__Archaea;p__Halobacteriota;c__Halobacteria;o__Halobacteriales;f__Haloferacaceae;g__Halorubrum;s__	taxonomic classification defined by topology and ANI	topological placement and ANI have congruent species assignments	GCF_003666015.1, s__Halorubrum sp003666015, 95.0, 91.25, 0.81; GCF_000337335.1, s__Halorubrum distributum, 95.0, 91.24, 0.77; GCF_002355655.1, s__Halorubrum trapanicum, 95.0, 91.11, 0.8; GCF_000296615.1, s__Halorubrum sp000296615, 95.0, 91.05, 0.79; GCF_005435165.1, s__Halorubrum sp005435165, 95.0, 90.49, 0.77; GCF_900111935.1, s__Halorubrum sodomense, 95.0, 90.39, 0.81; GCF_000336875.1, s__Halor…	97.52	11	N/A	N/A	marRef/marDB	WGS
GCA_002906575.1	6	4250563	4973118	65.67	4250563	0.00	-	-	-	-	-	-	-	-	-	-	98.42	1.05	0	93.17	100.80	none	d__Archaea;p__Halobacteriota;c__Halobacteria;o__Halobacteriales;f__Haloferacaceae;g__Salinigranum;s__Salinigranum rubrum	GCF_002906575.1	95.0	d__Archaea;p__Halobacteriota;c__Halobacteria;o__Halobacteriales;f__Haloferacaceae;g__Salinigranum;s__Salinigranum rubrum	100.0	95.0	1.0	GCF_002906575.1	d__Archaea;p__Halobacteriota;c__Halobacteria;o__Halobacteriales;f__Haloferacaceae;g__Salinigranum;s__Salinigranum rubrum	100.0	1.0	d__Archaea;p__Halobacteriota;c__Halobacteria;o__Halobacteriales;f__Haloferacaceae;g__Salinigranum;s__	taxonomic classification defined by topology and ANI	topological placement and ANI have congruent species assignments	GCF_004916945.1, s__Salinigranum sp004916945, 95.0, 86.53, 0.66	91.32	11	N/A	N/A	marRef/marDB	WGS
GCA_900116205.1	16	1498774	4108147	61.45	1202185	0.00	-	-	-	-	-	-	-	-	-	-	99.2	0.4	0	97.20	104.20	none	d__Archaea;p__Halobacteriota;c__Halobacteria;o__Halobacteriales;f__Natrialbaceae;g__Halostagnicola;s__Halostagnicola kamekurae	GCF_900116205.1	95.0	d__Archaea;p__Halobacteriota;c__Halobacteria;o__Halobacteriales;f__Natrialbaceae;g__Halostagnicola;s__Halostagnicola kamekurae	100.0	95.0	1.0	GCF_900116205.1	d__Archaea;p__Halobacteriota;c__Halobacteria;o__Halobacteriales;f__Natrialbaceae;g__Halostagnicola;s__Halostagnicola kamekurae	100.0	1.0	d__Archaea;p__Halobacteriota;c__Halobacteria;o__Halobacteriales;f__Natrialbaceae;g__Halostagnicola;s__	taxonomic classification defined by topology and ANI	topological placement and ANI have congruent species assignments	GCF_000691505.1, s__Halostagnicola sp000691505, 95.0, 92.24, 0.77; GCF_000517625.1, s__Halostagnicola larsenii, 95.0, 87.57, 0.71	97.37	11	N/A	N/A	marRef/marDB	WGS
GCA_000691505.2	24	712144	3177976	60.78	262614	1.26	-	-	-	-	-	-	-	-	-	-	87.74	1.1	80	82.24	88.48	none	d__Archaea;p__Halobacteriota;c__Halobacteria;o__Halobacteriales;f__Natrialbaceae;g__Halostagnicola;s__Halostagnicola sp000691505	GCF_000691505.1	95.0	d__Archaea;p__Halobacteriota;c__Halobacteria;o__Halobacteriales;f__Natrialbaceae;g__Halostagnicola;s__Halostagnicola sp000691505	100.0	95.0	1.0	GCF_000691505.1	d__Archaea;p__Halobacteriota;c__Halobacteria;o__Halobacteriales;f__Natrialbaceae;g__Halostagnicola;s__Halostagnicola sp000691505	100.0	1.0	d__Archaea;p__Halobacteriota;c__Halobacteria;o__Halobacteriales;f__Natrialbaceae;g__Halostagnicola;s__	taxonomic classification defined by topology and ANI	topological placement and ANI have congruent species assignments	GCF_900116205.1, s__Halostagnicola kamekurae, 95.0, 92.24, 0.77; GCF_000517625.1, s__Halostagnicola larsenii, 95.0, 87.7, 0.69	88.47	11	N/A	N/A	marRef/marDB	WGS
GCA_000337555.1	46	408357	4403302	62.39	174934	2.07	-	-	-	-	-	-	-	-	-	-	99.11	1.57	0	91.26	97.30	none	d__Archaea;p__Halobacteriota;c__Halobacteria;o__Halobacteriales;f__Natrialbaceae;g__Natrialba;s__Natrialba asiatica	GCF_000337555.1	95.0	d__Archaea;p__Halobacteriota;c__Halobacteria;o__Halobacteriales;f__Natrialbaceae;g__Natrialba;s__Natrialba asiatica	100.0	95.0	1.0	GCF_000337555.1	d__Archaea;p__Halobacteriota;c__Halobacteria;o__Halobacteriales;f__Natrialbaceae;g__Natrialba;s__Natrialba asiatica	100.0	1.0	d__Archaea;p__Halobacteriota;c__Halobacteria;o__Halobacteriales;f__Natrialbaceae;g__Natrialba;s__	taxonomic classification defined by topology and ANI	topological placement and ANI have congruent species assignments	GCF_000337595.1, s__Natrialba taiwanensis, 95.42, 93.98, 0.82; GCF_000337535.1, s__Natrialba aegyptia, 95.42, 93.96, 0.84; GCF_000337575.1, s__Natrialba hulunbeirensis, 95.0, 82.03, 0.58; GCF_001861355.1, s__Natrialba sp001861355, 95.0, 81.96, 0.57; GCF_000025625.1, s__Natrialba magadii, 95.0, 81.75, 0.53; GCF_000337135.1, s__Natrialba chahannaoensis, 95.0, 81.43, 0.54	95.75	11	N/A	N/A	marRef/marDB	WGS
GCA_900110865.1	11	1104701	4857017	64.98	865606	90.34	-	-	-	-	-	-	-	-	-	-	99.87	0.79	33.33	95.92	102.76	none	d__Archaea;p__Halobacteriota;c__Halobacteria;o__Halobacteriales;f__Natrialbaceae;g__Natrinema;s__Natrinema salaciae	GCF_900110865.1	95.0	d__Archaea;p__Halobacteriota;c__Halobacteria;o__Halobacteriales;f__Natrialbaceae;g__Natrinema;s__Natrinema salaciae	100.0	95.0	1.0	GCF_900110865.1	d__Archaea;p__Halobacteriota;c__Halobacteria;o__Halobacteriales;f__Natrialbaceae;g__Natrinema;s__Natrinema salaciae	100.0	1.0	d__Archaea;p__Halobacteriota;c__Halobacteria;o__Halobacteriales;f__Natrialbaceae;g__Natrinema;s__	taxonomic classification defined by topology and ANI	topological placement and ANI have congruent species assignments	GCF_005576615.1, s__Natrinema versiforme_A, 95.0, 85.36, 0.65; GCF_000337195.1, s__Natrinema versiforme, 95.0, 85.08, 0.71; GCF_002494345.1, s__Natrinema ejinorense, 95.0, 84.87, 0.7; GCF_000731985.1, s__Natrinema altunense, 95.0, 84.67, 0.77; GCF_002572525.1, s__Natrinema sp002572525, 95.0, 84.5, 0.63; GCF_000337615.1, s__Natrinema pallidum, 95.0, 84.42, 0.71; GCF_000690595.1, s__Natrinema mahii…	97.68	11	N/A	N/A	marRef/marDB	WGS
GCA_002572525.1	9	4087412	5058058	62.27	4087412	0.00	-	-	-	-	-	-	-	-	-	-	99.35	0.6	0	96.35	103.96	none	d__Archaea;p__Halobacteriota;c__Halobacteria;o__Halobacteriales;f__Natrialbaceae;g__Natrinema;s__Natrinema sp002572525	GCF_002572525.1	95.0	d__Archaea;p__Halobacteriota;c__Halobacteria;o__Halobacteriales;f__Natrialbaceae;g__Natrinema;s__Natrinema sp002572525	100.0	95.0	0.99	GCF_002572525.1	d__Archaea;p__Halobacteriota;c__Halobacteria;o__Halobacteriales;f__Natrialbaceae;g__Natrinema;s__Natrinema sp002572525	100.0	0.99	d__Archaea;p__Halobacteriota;c__Halobacteria;o__Halobacteriales;f__Natrialbaceae;g__Natrinema;s__	taxonomic classification defined by topology and ANI	topological placement and ANI have congruent species assignments	GCF_005576615.1, s__Natrinema versiforme_A, 95.0, 84.97, 0.65; GCF_000337195.1, s__Natrinema versiforme, 95.0, 84.61, 0.7; GCF_900110865.1, s__Natrinema salaciae, 95.0, 84.5, 0.63; GCF_001953745.1, s__Natrinema saccharevitans, 95.0, 84.0, 0.69; GCF_000731985.1, s__Natrinema altunense, 95.0, 83.96, 0.69; GCF_000690595.1, s__Natrinema mahii, 95.0, 83.95, 0.72; GCF_002494345.1, s__Natrinema ejinoren…	97.76	11	N/A	N/A	marRef/marDB	WGS
GCA_003675855.1	17	655689	3735525	67.23	375332	0.00	-	-	-	-	-	-	-	-	-	-	99.07	0.2	0	98.07	104.49	none	d__Archaea;p__Halobacteriota;c__Halobacteria;o__Halobacteriales;f__QS-9-68-17;g__Halostella;s__Halostella salina	GCF_003675855.1	95.0	d__Archaea;p__Halobacteriota;c__Halobacteria;o__Halobacteriales;f__QS-9-68-17;g__Halostella;s__Halostella salina	100.0	95.0	1.0	GCF_003675855.1	d__Archaea;p__Halobacteriota;c__Halobacteria;o__Halobacteriales;f__QS-9-68-17;g__Halostella;s__Halostella salina	100.0	1.0	d__Archaea;p__Halobacteriota;c__Halobacteria;o__Halobacteriales;f__QS-9-68-17;g__Halostella;s__	taxonomic classification defined by topology and ANI	topological placement and ANI have congruent species assignments	GCF_004785955.1, s__Halostella sp004785955, 95.0, 88.49, 0.73; GCF_003675875.1, s__Halostella sp003675875, 95.0, 83.67, 0.62; GCA_003023565.1, s__Halostella sp003023565, 95.0, 83.06, 0.67; GCF_005954745.1, s__Halostella sp005954745, 95.0, 81.45, 0.56	97.72	11	N/A	N/A	marRef/marDB	WGS
3300027580_27	78	95825	1862197	62.05	44962	0.00	f__Halobacteriaceae (UID85)	51	395	250	45	345	5	0	0	0	87.59	1.60	0.00	79.59	84.95	species	d__Archaea;p__Halobacteriota;c__Halobacteria;o__Halobacteriales;f__Salinarchaeaceae;g__Salinarchaeum;s__	N/A	N/A	N/A	N/A	95.0	N/A	GCF_000403645.1	d__Archaea;p__Halobacteriota;c__Halobacteria;o__Halobacteriales;f__Salinarchaeaceae;g__Salinarchaeum;s__Salinarchaeum sp000403645	76.92	0.18	d__Archaea;p__Halobacteriota;c__Halobacteria;o__Halobacteriales;f__;g__;s__	taxonomic classification defined by topology and ANI	N/A	N/A	90.28	11	0.8952663148691328	N/A	Nayfach_et_al_2020_Nat_Biotech	MAG
TARA_RED_MAG_00018	22	191797	1103886	40.26	86016	0.00	p__Euryarchaeota (UID54)	90	234	153	18	216	0	0	0	0	89.05	0.00	0.00	89.05	94.73	species	d__Archaea;p__Halobacteriota;c__Halobacteria;o__Halobacteriales;f__UBA12382;g__UBA12382;s__	N/A	N/A	N/A	N/A	95.0	N/A	GCA_002503845.1	d__Archaea;p__Halobacteriota;c__Halobacteria;o__Halobacteriales;f__UBA12382;g__UBA12382;s__UBA12382 sp002503845	79.84	0.63	d__Archaea;p__Halobacteriota;c__Halobacteria;o__Halobacteriales;f__;g__;s__	taxonomic classification defined by topology and ANI	N/A	N/A	93.95	11	0.9230793020012156	N/A	Delmont_et_al_2018_Nat_Micro	MAG
OceanDNA-a991	132	32537	1011662	41.67	9720	0.00	p__Euryarchaeota (UID54)	90	234	153	47	187	0	0	0	0	85.51	0.00	0.00	85.51	90.10	species	d__Archaea;p__Halobacteriota;c__Halobacteria;o__Halobacteriales;f__UBA12382;g__UBA12382;s__	N/A	N/A	N/A	N/A	95.0	N/A	GCA_002503845.1	d__Archaea;p__Halobacteriota;c__Halobacteria;o__Halobacteriales;f__UBA12382;g__UBA12382;s__UBA12382 sp002503845	92.21	0.93	d__Archaea;p__Halobacteriota;c__Halobacteria;o__Halobacteriales;f__;g__;s__	taxonomic classification defined by topology and ANI	N/A	N/A	75.74	11	0.9802034051653066	Genome not assigned to closest species as it falls outside its pre-defined ANI radius	OceanDNA	MAG
OceanDNA-a997	305	15138	920037	40.87	3634	0.00	p__Euryarchaeota (UID54)	90	234	153	54	175	5	0	0	0	75.01	2.01	60.00	64.96	69.06	species	d__Archaea;p__Halobacteriota;c__Halobacteria;o__Halobacteriales;f__UBA12382;g__UBA12382;s__	N/A	N/A	N/A	N/A	95.0	N/A	GCA_002503845.1	d__Archaea;p__Halobacteriota;c__Halobacteria;o__Halobacteriales;f__UBA12382;g__UBA12382;s__UBA12382 sp002503845	83.0	0.96	d__Archaea;p__Halobacteriota;c__Halobacteria;o__Halobacteriales;f__;g__;s__	taxonomic classification defined by topology and ANI	N/A	N/A	68.25	11	0.951815433763045	Genome not assigned to closest species as it falls outside its pre-defined ANI radius	OceanDNA	MAG
OceanDNA-a996	90	68510	1011870	40.63	20945	0.00	p__Euryarchaeota (UID54)	90	234	153	50	183	1	0	0	0	79.94	0.65	0.00	76.69	81.66	species	d__Archaea;p__Halobacteriota;c__Halobacteria;o__Halobacteriales;f__UBA12382;g__UBA12382;s__	N/A	N/A	N/A	N/A	95.0	N/A	GCA_002503845.1	d__Archaea;p__Halobacteriota;c__Halobacteria;o__Halobacteriales;f__UBA12382;g__UBA12382;s__UBA12382 sp002503845	82.82	0.89	d__Archaea;p__Halobacteriota;c__Halobacteria;o__Halobacteriales;f__;g__;s__	taxonomic classification defined by topology and ANI	N/A	N/A	78.69	11	0.9450325918032259	Genome not assigned to closest species as it falls outside its pre-defined ANI radius	OceanDNA	MAG
OceanDNA-a998	169	26609	811368	40.96	6069	0.00	p__Euryarchaeota (UID54)	90	234	153	67	165	2	0	0	0	69.63	1.31	0.00	63.08	67.44	species	d__Archaea;p__Halobacteriota;c__Halobacteria;o__Halobacteriales;f__UBA12382;g__UBA12382;s__	N/A	N/A	N/A	N/A	95.0	N/A	GCA_002503845.1	d__Archaea;p__Halobacteriota;c__Halobacteria;o__Halobacteriales;f__UBA12382;g__UBA12382;s__UBA12382 sp002503845	84.11	0.93	d__Archaea;p__Halobacteriota;c__Halobacteria;o__Halobacteriales;f__;g__;s__	taxonomic classification defined by topology and ANI	N/A	N/A	70.82	11	0.9509555909465011	Genome not assigned to closest species as it falls outside its pre-defined ANI radius	OceanDNA	MAG
OceanDNA-a985	18	228235	1186945	38.31	135986	0.00	p__Euryarchaeota (UID54)	90	234	153	11	223	0	0	0	0	94.12	0.00	0.00	94.12	100.03	species	d__Archaea;p__Halobacteriota;c__Halobacteria;o__Halobacteriales;f__UBA12382;g__UBA12382;s__	N/A	N/A	N/A	N/A	95.0	N/A	GCA_002503845.1	d__Archaea;p__Halobacteriota;c__Halobacteria;o__Halobacteriales;f__UBA12382;g__UBA12382;s__UBA12382 sp002503845	77.5	0.24	d__Archaea;p__Halobacteriota;c__Halobacteria;o__Halobacteriales;f__;g__;s__	taxonomic classification defined by topology and ANI	N/A	N/A	93.44	11	0.848513014006995	N/A	OceanDNA	MAG
OceanDNA-a983	173	49333	1079980	37.98	7823	0.00	p__Euryarchaeota (UID54)	90	234	153	30	202	2	0	0	0	86.50	0.46	0.00	84.20	88.68	species	d__Archaea;p__Halobacteriota;c__Halobacteria;o__Halobacteriales;f__UBA12382;g__UBA12382;s__	N/A	N/A	N/A	N/A	95.0	N/A	GCA_002503845.1	d__Archaea;p__Halobacteriota;c__Halobacteria;o__Halobacteriales;f__UBA12382;g__UBA12382;s__UBA12382 sp002503845	78.22	0.24	d__Archaea;p__Halobacteriota;c__Halobacteria;o__Halobacteriales;f__;g__;s__	taxonomic classification defined by topology and ANI	N/A	N/A	79.98	11	0.8567226216695338	N/A	OceanDNA	MAG
OceanDNA-a1001	47	99240	1106047	41.60	35043	0.00	p__Euryarchaeota (UID54)	90	234	153	20	213	1	0	0	0	95.14	0.65	100.00	91.89	97.12	none	d__Archaea;p__Halobacteriota;c__Halobacteria;o__Halobacteriales;f__UBA12382;g__UBA12382;s__UBA12382 sp002503845	GCA_002503845.1	95.0	d__Archaea;p__Halobacteriota;c__Halobacteria;o__Halobacteriales;f__UBA12382;g__UBA12382;s__UBA12382 sp002503845	97.21	95.0	0.94	GCA_002503845.1	d__Archaea;p__Halobacteriota;c__Halobacteria;o__Halobacteriales;f__UBA12382;g__UBA12382;s__UBA12382 sp002503845	97.21	0.94	d__Archaea;p__Halobacteriota;c__Halobacteria;o__Halobacteriales;f__;g__;s__	taxonomic classification defined by topology and ANI	topological placement and ANI have congruent species assignments	N/A	90.28	11	N/A	N/A	OceanDNA	MAG
3300027852_63	240	29084	1640357	43.53	7541	0.00	p__Euryarchaeota (UID49)	95	228	153	32	191	5	0	0	0	84.29	2.31	20.00	72.74	77.20	order	d__Archaea;p__Halobacteriota;c__Methanocellia;o__;f__;g__;s__	N/A	N/A	N/A	N/A	N/A	N/A	N/A	N/A	N/A	N/A	d__Archaea;p__Halobacteriota;c__;o__;f__;g__;s__	taxonomic novelty determined using RED	N/A	N/A	83.7	11	0.3798861622304161	N/A	Nayfach_et_al_2020_Nat_Biotech	MAG
3300027742_39	184	43476	1308239	43.76	8096	0.00	p__Euryarchaeota (UID49)	95	228	153	32	195	1	0	0	0	83.23	0.65	0.00	79.98	84.48	none	d__Archaea;p__Halobacteriota;c__Methanoliparia;o__Methanoliparales;f__Methanoliparaceae;g__Methanolliviera;s__Methanolliviera hydrocarbonicum	GCA_004212085.1	95.0	d__Archaea;p__Halobacteriota;c__Methanoliparia;o__Methanoliparales;f__Methanoliparaceae;g__Methanolliviera;s__Methanolliviera hydrocarbonicum	99.06	95.0	0.87	GCA_004212085.1	d__Archaea;p__Halobacteriota;c__Methanoliparia;o__Methanoliparales;f__Methanoliparaceae;g__Methanolliviera;s__Methanolliviera hydrocarbonicum	99.06	0.87	d__Archaea;p__Halobacteriota;c__Methanoliparia;o__Methanoliparales;f__Methanoliparaceae;g__;s__	taxonomic classification defined by topology and ANI	topological placement and ANI have congruent species assignments	N/A	81.3	11	N/A	N/A	Nayfach_et_al_2020_Nat_Biotech	MAG
GCA_000015825.1	1	2478101	2478101	62.06	2478101	0.24	-	-	-	-	-	-	-	-	-	-	99.35	1.31	92.86	92.80	100.16	none	d__Archaea;p__Halobacteriota;c__Methanomicrobia;o__Methanomicrobiales;f__Methanoculleaceae;g__Methanoculleus;s__Methanoculleus marisnigri	GCF_000015825.1	95.0	d__Archaea;p__Halobacteriota;c__Methanomicrobia;o__Methanomicrobiales;f__Methanoculleaceae;g__Methanoculleus;s__Methanoculleus marisnigri	100.0	95.0	1.0	GCF_000015825.1	d__Archaea;p__Halobacteriota;c__Methanomicrobia;o__Methanomicrobiales;f__Methanoculleaceae;g__Methanoculleus;s__Methanoculleus marisnigri	100.0	1.0	d__Archaea;p__Halobacteriota;c__Methanomicrobia;o__Methanomicrobiales;f__Methanoculleaceae;g__Methanoculleus;s__	taxonomic classification defined by topology and ANI	topological placement and ANI have congruent species assignments	GCF_000691865.1, s__Methanoculleus sp000691865, 95.0, 94.64, 0.9; GCF_001017125.1, s__Methanoculleus sediminis, 95.0, 93.12, 0.88; GCF_001602375.1, s__Methanoculleus horonobensis, 95.0, 92.6, 0.86; GCF_900095385.1, s__Methanoculleus chikugoensis_A, 95.0, 90.46, 0.83; GCA_001315965.1, s__Methanoculleus chikugoensis, 95.0, 89.7, 0.78; GCA_002498065.1, s__Methanoculleus sp002498065, 95.0, 89.28, 0.8…	95.26	11	N/A	N/A	marRef/marDB	WGS
GCA_001017125.1	11	944906	2488474	62.33	565325	53.97	-	-	-	-	-	-	-	-	-	-	99.02	0.65	0	95.77	102.39	none	d__Archaea;p__Halobacteriota;c__Methanomicrobia;o__Methanomicrobiales;f__Methanoculleaceae;g__Methanoculleus;s__Methanoculleus sediminis	GCF_001017125.1	95.0	d__Archaea;p__Halobacteriota;c__Methanomicrobia;o__Methanomicrobiales;f__Methanoculleaceae;g__Methanoculleus;s__Methanoculleus sediminis	100.0	95.0	1.0	GCF_001017125.1	d__Archaea;p__Halobacteriota;c__Methanomicrobia;o__Methanomicrobiales;f__Methanoculleaceae;g__Methanoculleus;s__Methanoculleus sediminis	100.0	1.0	d__Archaea;p__Halobacteriota;c__Methanomicrobia;o__Methanomicrobiales;f__Methanoculleaceae;g__Methanoculleus;s__	taxonomic classification defined by topology and ANI	topological placement and ANI have congruent species assignments	GCF_000015825.1, s__Methanoculleus marisnigri, 95.0, 93.12, 0.88; GCF_000691865.1, s__Methanoculleus sp000691865, 95.0, 92.94, 0.88; GCF_001602375.1, s__Methanoculleus horonobensis, 95.0, 91.65, 0.86; GCF_900095385.1, s__Methanoculleus chikugoensis_A, 95.0, 90.7, 0.83; GCA_001315965.1, s__Methanoculleus chikugoensis, 95.0, 89.86, 0.78; GCA_002498065.1, s__Methanoculleus sp002498065, 95.0, 89.02, …	96.64	11	N/A	N/A	marRef/marDB	WGS
GCA_000691865.1	304	135061	2541499	61.44	27533	0.47	-	-	-	-	-	-	-	-	-	-	98.47	2.88	88.89	84.07	89.18	none	d__Archaea;p__Halobacteriota;c__Methanomicrobia;o__Methanomicrobiales;f__Methanoculleaceae;g__Methanoculleus;s__Methanoculleus sp000691865	GCF_000691865.1	95.0	d__Archaea;p__Halobacteriota;c__Methanomicrobia;o__Methanomicrobiales;f__Methanoculleaceae;g__Methanoculleus;s__Methanoculleus sp000691865	100.0	95.0	0.99	GCF_000691865.1	d__Archaea;p__Halobacteriota;c__Methanomicrobia;o__Methanomicrobiales;f__Methanoculleaceae;g__Methanoculleus;s__Methanoculleus sp000691865	100.0	0.99	d__Archaea;p__Halobacteriota;c__Methanomicrobia;o__Methanomicrobiales;f__Methanoculleaceae;g__Methanoculleus;s__	taxonomic classification defined by topology and ANI	topological placement and ANI have congruent species assignments	GCF_000015825.1, s__Methanoculleus marisnigri, 95.0, 94.64, 0.9; GCF_001017125.1, s__Methanoculleus sediminis, 95.0, 92.94, 0.88; GCF_001602375.1, s__Methanoculleus horonobensis, 95.0, 91.64, 0.88; GCF_900095385.1, s__Methanoculleus chikugoensis_A, 95.0, 90.54, 0.86; GCA_001315965.1, s__Methanoculleus chikugoensis, 95.0, 89.67, 0.74; GCA_002498065.1, s__Methanoculleus sp002498065, 95.0, 89.59, 0.…	92.33	11	N/A	N/A	marRef/marDB	WGS
GCA_002498065.1	121	91087	2408700	62.35	29614	800.22	-	-	-	-	-	-	-	-	-	-	97.58	0.65	0	94.33	99.48	none	d__Archaea;p__Halobacteriota;c__Methanomicrobia;o__Methanomicrobiales;f__Methanoculleaceae;g__Methanoculleus;s__Methanoculleus sp002498065	GCA_002498065.1	95.0	d__Archaea;p__Halobacteriota;c__Methanomicrobia;o__Methanomicrobiales;f__Methanoculleaceae;g__Methanoculleus;s__Methanoculleus sp002498065	100.0	95.0	0.99	GCA_002498065.1	d__Archaea;p__Halobacteriota;c__Methanomicrobia;o__Methanomicrobiales;f__Methanoculleaceae;g__Methanoculleus;s__Methanoculleus sp002498065	100.0	0.99	d__Archaea;p__Halobacteriota;c__Methanomicrobia;o__Methanomicrobiales;f__Methanoculleaceae;g__Methanoculleus;s__	taxonomic classification defined by topology and ANI	topological placement and ANI have congruent species assignments	GCF_000691865.1, s__Methanoculleus sp000691865, 95.0, 89.59, 0.79; GCA_002839575.1, s__Methanoculleus sp002839575, 95.0, 89.51, 0.72; GCF_000015825.1, s__Methanoculleus marisnigri, 95.0, 89.28, 0.84; GCF_001017125.1, s__Methanoculleus sediminis, 95.0, 89.02, 0.83; GCF_001602375.1, s__Methanoculleus horonobensis, 95.0, 88.14, 0.81; GCF_900095385.1, s__Methanoculleus chikugoensis_A, 95.0, 87.93, 0.…	94.95	11	N/A	N/A	marRef/marDB	MAG
GCA_004102725.1	10	1210448	2750030	59.97	939805	12.65	-	-	-	-	-	-	-	-	-	-	99.02	0.65	0	95.77	102.65	none	d__Archaea;p__Halobacteriota;c__Methanomicrobia;o__Methanomicrobiales;f__Methanoculleaceae;g__Methanoculleus_A;s__Methanoculleus_A taiwanensis	GCF_004102725.1	95.0	d__Archaea;p__Halobacteriota;c__Methanomicrobia;o__Methanomicrobiales;f__Methanoculleaceae;g__Methanoculleus_A;s__Methanoculleus_A taiwanensis	100.0	95.0	1.0	GCF_004102725.1	d__Archaea;p__Halobacteriota;c__Methanomicrobia;o__Methanomicrobiales;f__Methanoculleaceae;g__Methanoculleus_A;s__Methanoculleus_A taiwanensis	100.0	1.0	d__Archaea;p__Halobacteriota;c__Methanomicrobia;o__Methanomicrobiales;f__Methanoculleaceae;g__;s__	taxonomic classification defined by topology and ANI	topological placement and ANI have congruent species assignments	N/A	94.73	11	N/A	N/A	marRef/marDB	WGS
GCA_002503105.1	98	91156	1617645	63.00	22843	828.74	-	-	-	-	-	-	-	-	-	-	94.12	0.65	0	90.87	95.89	none	d__Archaea;p__Halobacteriota;c__Methanomicrobia;o__Methanomicrobiales;f__Methanoculleaceae;g__UBA206;s__UBA206 sp002503105	GCA_002503105.1	95.0	d__Archaea;p__Halobacteriota;c__Methanomicrobia;o__Methanomicrobiales;f__Methanoculleaceae;g__UBA206;s__UBA206 sp002503105	100.0	95.0	0.99	GCA_002503105.1	d__Archaea;p__Halobacteriota;c__Methanomicrobia;o__Methanomicrobiales;f__Methanoculleaceae;g__UBA206;s__UBA206 sp002503105	100.0	0.99	d__Archaea;p__Halobacteriota;c__Methanomicrobia;o__Methanomicrobiales;f__Methanoculleaceae;g__;s__	taxonomic classification defined by topology and ANI	topological placement and ANI have congruent species assignments	N/A	96.6	11	N/A	N/A	marRef/marDB	MAG
GCA_002503135.1	77	51342	1289766	54.55	24451	1125.17	-	-	-	-	-	-	-	-	-	-	93.14	0	0	93.14	98.19	none	d__Archaea;p__Halobacteriota;c__Methanomicrobia;o__Methanomicrobiales;f__Methanoculleaceae;g__UBA207;s__UBA207 sp002503135	GCA_002503135.1	95.0	d__Archaea;p__Halobacteriota;c__Methanomicrobia;o__Methanomicrobiales;f__Methanoculleaceae;g__UBA207;s__UBA207 sp002503135	100.0	95.0	0.98	GCA_002503135.1	d__Archaea;p__Halobacteriota;c__Methanomicrobia;o__Methanomicrobiales;f__Methanoculleaceae;g__UBA207;s__UBA207 sp002503135	100.0	0.98	d__Archaea;p__Halobacteriota;c__Methanomicrobia;o__Methanomicrobiales;f__Methanoculleaceae;g__;s__	taxonomic classification defined by topology and ANI	topological placement and ANI have congruent species assignments	N/A	91.57	11	N/A	N/A	marRef/marDB	MAG
GCA_001412355.1	109	91488	2085722	56.59	39717	0.00	-	-	-	-	-	-	-	-	-	-	98.37	1.31	0	91.82	97.11	none	d__Archaea;p__Halobacteriota;c__Methanomicrobia;o__Methanomicrobiales;f__Methanomicrobiaceae;g__LKUD01;s__LKUD01 sp001412355	GCA_001412355.1	95.0	d__Archaea;p__Halobacteriota;c__Methanomicrobia;o__Methanomicrobiales;f__Methanomicrobiaceae;g__LKUD01;s__LKUD01 sp001412355	100.0	95.0	0.99	GCA_001412355.1	d__Archaea;p__Halobacteriota;c__Methanomicrobia;o__Methanomicrobiales;f__Methanomicrobiaceae;g__LKUD01;s__LKUD01 sp001412355	100.0	0.99	d__Archaea;p__Halobacteriota;c__Methanomicrobia;o__Methanomicrobiales;f__Methanomicrobiaceae;g__;s__	taxonomic classification defined by topology and ANI	topological placement and ANI have congruent species assignments	N/A	94.46	11	N/A	N/A	marRef/marDB	MAG
GCA_001315945.1	52	354735	2686643	52.06	103086	0.00	-	-	-	-	-	-	-	-	-	-	85.25	0	0	85.25	91.02	none	d__Archaea;p__Halobacteriota;c__Methanomicrobia;o__Methanomicrobiales;f__Methanomicrobiaceae;g__Methanogenium;s__Methanogenium cariaci	GCF_001315945.1	95.0	d__Archaea;p__Halobacteriota;c__Methanomicrobia;o__Methanomicrobiales;f__Methanomicrobiaceae;g__Methanogenium;s__Methanogenium cariaci	100.0	95.0	0.99	GCF_001315945.1	d__Archaea;p__Halobacteriota;c__Methanomicrobia;o__Methanomicrobiales;f__Methanomicrobiaceae;g__Methanogenium;s__Methanogenium cariaci	100.0	0.99	d__Archaea;p__Halobacteriota;c__Methanomicrobia;o__Methanomicrobiales;f__Methanomicrobiaceae;g__;s__	taxonomic classification defined by topology and ANI	topological placement and ANI have congruent species assignments	N/A	62.74	11	N/A	N/A	marRef/marDB	WGS
3300029797_29	165	20239	881106	48.68	5265	271.93	p__Euryarchaeota (UID54)	90	234	153	111	122	1	0	0	0	57.46	0.65	0.00	54.21	58.49	species	d__Archaea;p__Halobacteriota;c__Methanomicrobia;o__Methanomicrobiales;f__Methanomicrobiaceae;g__Methanolacinia;s__	N/A	N/A	N/A	N/A	N/A	N/A	N/A	N/A	N/A	N/A	d__Archaea;p__Halobacteriota;c__Methanomicrobia;o__Methanomicrobiales;f__Methanomicrobiaceae;g__;s__	taxonomic novelty determined using RED	N/A	N/A	47.15	11	0.9555704867942164	N/A	Nayfach_et_al_2020_Nat_Biotech	MAG
GCA_000784355.1	41	432776	2790171	47.54	149310	220.49	-	-	-	-	-	-	-	-	-	-	98.37	0.65	0	95.12	101.08	none	d__Archaea;p__Halobacteriota;c__Methanomicrobia;o__Methanomicrobiales;f__Methanomicrobiaceae;g__Methanolacinia;s__Methanolacinia paynteri	GCF_000784355.1	95.0	d__Archaea;p__Halobacteriota;c__Methanomicrobia;o__Methanomicrobiales;f__Methanomicrobiaceae;g__Methanolacinia;s__Methanolacinia paynteri	100.0	95.0	0.99	GCF_000784355.1	d__Archaea;p__Halobacteriota;c__Methanomicrobia;o__Methanomicrobiales;f__Methanomicrobiaceae;g__Methanolacinia;s__Methanolacinia paynteri	100.0	0.99	d__Archaea;p__Halobacteriota;c__Methanomicrobia;o__Methanomicrobiales;f__Methanomicrobiaceae;g__Methanolacinia;s__	taxonomic classification defined by topology and ANI	topological placement and ANI have congruent species assignments	GCF_000147875.1, s__Methanolacinia petrolearia, 95.0, 92.82, 0.85	95.12	11	N/A	N/A	marRef/marDB	WGS
GCA_000147875.1	1	2843290	2843290	47.40	2843290	0.00	-	-	-	-	-	-	-	-	-	-	99.67	1.31	0	93.12	100.55	none	d__Archaea;p__Halobacteriota;c__Methanomicrobia;o__Methanomicrobiales;f__Methanomicrobiaceae;g__Methanolacinia;s__Methanolacinia petrolearia	GCF_000147875.1	95.0	d__Archaea;p__Halobacteriota;c__Methanomicrobia;o__Methanomicrobiales;f__Methanomicrobiaceae;g__Methanolacinia;s__Methanolacinia petrolearia	100.0	95.0	1.0	GCF_000147875.1	d__Archaea;p__Halobacteriota;c__Methanomicrobia;o__Methanomicrobiales;f__Methanomicrobiaceae;g__Methanolacinia;s__Methanolacinia petrolearia	100.0	1.0	d__Archaea;p__Halobacteriota;c__Methanomicrobia;o__Methanomicrobiales;f__Methanomicrobiaceae;g__Methanolacinia;s__	taxonomic classification defined by topology and ANI	topological placement and ANI have congruent species assignments	GCF_000784355.1, s__Methanolacinia paynteri, 95.0, 92.82, 0.85	95.12	11	N/A	N/A	marRef/marDB	WGS
3300000318_14	42	200379	1821739	56.87	90586	0.44	p__Euryarchaeota (UID54)	90	234	153	57	173	4	0	0	0	71.44	2.61	75.00	58.39	64.10	none	d__Archaea;p__Halobacteriota;c__Methanomicrobia;o__Methanomicrobiales;f__Methanoregulaceae;g__Methanoregula;s__Methanoregula sp002502735	GCA_002502735.1	95.0	d__Archaea;p__Halobacteriota;c__Methanomicrobia;o__Methanomicrobiales;f__Methanoregulaceae;g__Methanoregula;s__Methanoregula sp002502735	99.99	95.0	0.99	GCA_002502735.1	d__Archaea;p__Halobacteriota;c__Methanomicrobia;o__Methanomicrobiales;f__Methanoregulaceae;g__Methanoregula;s__Methanoregula sp002502735	99.99	0.99	d__Archaea;p__Halobacteriota;c__Methanomicrobia;o__Methanomicrobiales;f__Methanoregulaceae;g__Methanoregula;s__	taxonomic classification defined by topology and ANI	topological placement and ANI have congruent species assignments	GCA_003170075.1, s__Methanoregula sp003170075, 95.0, 80.91, 0.48; GCF_000017625.1, s__Methanoregula boonei, 95.0, 80.56, 0.51; GCA_002508495.1, s__Methanoregula sp002508495, 95.0, 78.48, 0.18; GCA_002839605.1, s__Methanoregula sp002839605, 95.0, 78.43, 0.3; GCF_000327485.1, s__Methanoregula formicica, 95.0, 78.41, 0.33; GCA_002835825.1, s__Methanoregula sp002835825, 95.0, 78.35, 0.25; GCA_0020670…	65.93	11	N/A	N/A	Nayfach_et_al_2020_Nat_Biotech	MAG
GCA_001412335.1	509	33849	2165812	54.23	6467	0.00	-	-	-	-	-	-	-	-	-	-	97.53	2.83	60	83.38	87.77	none	d__Archaea;p__Halobacteriota;c__Methanomicrobia;o__Methanomicrobiales;f__Methanoregulaceae;g__SD8;s__SD8 sp001412335	GCA_001412335.1	95.0	d__Archaea;p__Halobacteriota;c__Methanomicrobia;o__Methanomicrobiales;f__Methanoregulaceae;g__SD8;s__SD8 sp001412335	100.0	95.0	0.99	GCA_001412335.1	d__Archaea;p__Halobacteriota;c__Methanomicrobia;o__Methanomicrobiales;f__Methanoregulaceae;g__SD8;s__SD8 sp001412335	100.0	0.99	d__Archaea;p__Halobacteriota;c__Methanomicrobia;o__Methanomicrobiales;f__Methanoregulaceae;g__SD8;s__	taxonomic classification defined by topology and ANI	topological placement and ANI have congruent species assignments	GCA_002509485.1, s__SD8 sp002509485, 95.0, 91.85, 0.61	89.23	11	N/A	N/A	marRef/marDB	MAG
GCA_003251955.1	316	19303	1642397	47.48	5538	0.00	-	-	-	-	-	-	-	-	-	-	75.44	1.47	100	68.09	72.40	none	d__Archaea;p__Halobacteriota;c__Methanomicrobia;o__Methanomicrobiales;f__Methanospirillaceae;g__Methanospirillum;s__Methanospirillum hungatei_A	GCA_003251955.1	95.0	d__Archaea;p__Halobacteriota;c__Methanomicrobia;o__Methanomicrobiales;f__Methanospirillaceae;g__Methanospirillum;s__Methanospirillum hungatei_A	100.0	95.0	0.99	GCA_003251955.1	d__Archaea;p__Halobacteriota;c__Methanomicrobia;o__Methanomicrobiales;f__Methanospirillaceae;g__Methanospirillum;s__Methanospirillum hungatei_A	100.0	0.99	d__Archaea;p__Halobacteriota;c__Methanomicrobia;o__Methanomicrobiales;f__Methanospirillaceae;g__Methanospirillum;s__	taxonomic classification defined by topology and ANI	topological placement and ANI have congruent species assignments	GCF_003173355.1, s__Methanospirillum lacunae, 95.0, 81.46, 0.73; GCF_000013445.1, s__Methanospirillum hungatei, 95.0, 77.23, 0.16; GCF_003173335.1, s__Methanospirillum stamsii, 95.0, 77.12, 0.15	76.17	11	N/A	N/A	marRef/marDB	MAG
GCA_003173355.1	25	981388	3743701	43.13	451884	0.00	-	-	-	-	-	-	-	-	-	-	99.54	1.31	0	92.99	99.50	none	d__Archaea;p__Halobacteriota;c__Methanomicrobia;o__Methanomicrobiales;f__Methanospirillaceae;g__Methanospirillum;s__Methanospirillum lacunae	GCF_003173355.1	95.0	d__Archaea;p__Halobacteriota;c__Methanomicrobia;o__Methanomicrobiales;f__Methanospirillaceae;g__Methanospirillum;s__Methanospirillum lacunae	100.0	95.0	1.0	GCF_003173355.1	d__Archaea;p__Halobacteriota;c__Methanomicrobia;o__Methanomicrobiales;f__Methanospirillaceae;g__Methanospirillum;s__Methanospirillum lacunae	100.0	1.0	d__Archaea;p__Halobacteriota;c__Methanomicrobia;o__Methanomicrobiales;f__Methanospirillaceae;g__Methanospirillum;s__	taxonomic classification defined by topology and ANI	topological placement and ANI have congruent species assignments	GCA_003251955.1, s__Methanospirillum hungatei_A, 95.0, 81.46, 0.73; GCF_000013445.1, s__Methanospirillum hungatei, 95.0, 77.33, 0.09; GCF_003173335.1, s__Methanospirillum stamsii, 95.0, 77.14, 0.09	95.2	11	N/A	N/A	marRef/marDB	WGS
GCA_003034855.1	132	215537	1422753	35.52	63582	0.00	-	-	-	-	-	-	-	-	-	-	94.58	4.58	0	71.68	77.21	none	d__Archaea;p__Halobacteriota;c__Methanonatronarchaeia;o__Methanonatronarchaeales;f__PZKD01;g__PZKD01;s__PZKD01 sp003034855	GCA_003034855.1	95.0	d__Archaea;p__Halobacteriota;c__Methanonatronarchaeia;o__Methanonatronarchaeales;f__PZKD01;g__PZKD01;s__PZKD01 sp003034855	100.0	95.0	0.99	GCA_003034855.1	d__Archaea;p__Halobacteriota;c__Methanonatronarchaeia;o__Methanonatronarchaeales;f__PZKD01;g__PZKD01;s__PZKD01 sp003034855	100.0	0.99	d__Archaea;p__Halobacteriota;c__Methanonatronarchaeia;o__Methanonatronarchaeales;f__;g__;s__	taxonomic classification defined by topology and ANI	topological placement and ANI have congruent species assignments	N/A	91.12	11	N/A	N/A	marRef/marDB	SAG
3300021513_9	186	52033	1841182	52.19	13395	0.00	p__Euryarchaeota (UID49)	95	228	153	18	206	4	0	0	0	89.87	2.61	0.00	76.82	81.57	species	d__Archaea;p__Halobacteriota;c__Methanosarcinia;o__Methanosarcinales;f__ANME-2c;g__UBA203;s__	N/A	N/A	N/A	N/A	95.0	N/A	GCA_002506015.1	d__Archaea;p__Halobacteriota;c__Methanosarcinia;o__Methanosarcinales;f__ANME-2c;g__UBA203;s__UBA203 sp002506015	80.08	0.46	d__Archaea;p__Halobacteriota;c__Methanosarcinia;o__Methanosarcinales;f__ANME-2c;g__UBA203;s__	taxonomic classification defined by topology and ANI	N/A	GCA_002503595.1, s__UBA203 sp002503595, 95.0, 80.62, 0.42; GCA_003194445.1, s__UBA203 sp003194445, 95.0, 80.35, 0.47; GCA_003601535.1, s__UBA203 sp003601535, 95.0, 80.28, 0.34; GCA_003661105.1, s__UBA203 sp003661105, 95.0, 80.15, 0.34; GCA_004211975.1, s__UBA203 sp004211975, 95.0, 79.22, 0.31	91.18	11	0.8604341847088057	N/A	Nayfach_et_al_2020_Nat_Biotech	MAG
3300027742_27	298	28861	2294820	50.39	8780	0.00	p__Euryarchaeota (UID49)	95	228	153	26	199	3	0	0	0	88.89	1.96	0.00	79.09	83.63	none	d__Archaea;p__Halobacteriota;c__Methanosarcinia;o__Methanosarcinales;f__ANME-2c;g__UBA203;s__UBA203 sp002503595	GCA_002503595.1	95.0	d__Archaea;p__Halobacteriota;c__Methanosarcinia;o__Methanosarcinales;f__ANME-2c;g__UBA203;s__UBA203 sp002503595	99.52	95.0	0.81	GCA_002503595.1	d__Archaea;p__Halobacteriota;c__Methanosarcinia;o__Methanosarcinales;f__ANME-2c;g__UBA203;s__UBA203 sp002503595	99.52	0.81	d__Archaea;p__Halobacteriota;c__Methanosarcinia;o__Methanosarcinales;f__ANME-2c;g__UBA203;s__	taxonomic classification defined by topology and ANI	topological placement and ANI have congruent species assignments	GCA_003194445.1, s__UBA203 sp003194445, 95.0, 88.94, 0.72; GCA_003661105.1, s__UBA203 sp003661105, 95.0, 88.61, 0.56; GCA_002506015.1, s__UBA203 sp002506015, 95.0, 81.44, 0.41; GCA_004211975.1, s__UBA203 sp004211975, 95.0, 80.2, 0.31; GCA_003601535.1, s__UBA203 sp003601535, 95.0, 79.78, 0.51	92.43	11	N/A	N/A	Nayfach_et_al_2020_Nat_Biotech	MAG
3300027858_38	205	49237	2400040	50.43	15973	0.00	p__Euryarchaeota (UID49)	95	228	153	15	211	1	1	0	0	91.83	1.96	25.00	82.03	86.87	none	d__Archaea;p__Halobacteriota;c__Methanosarcinia;o__Methanosarcinales;f__ANME-2c;g__UBA203;s__UBA203 sp002506015	GCA_002506015.1	95.0	d__Archaea;p__Halobacteriota;c__Methanosarcinia;o__Methanosarcinales;f__ANME-2c;g__UBA203;s__UBA203 sp002506015	99.51	95.0	0.85	GCA_002506015.1	d__Archaea;p__Halobacteriota;c__Methanosarcinia;o__Methanosarcinales;f__ANME-2c;g__UBA203;s__UBA203 sp002506015	99.51	0.85	d__Archaea;p__Halobacteriota;c__Methanosarcinia;o__Methanosarcinales;f__ANME-2c;g__UBA203;s__	taxonomic classification defined by topology and ANI	topological placement and ANI have congruent species assignments	GCA_002503595.1, s__UBA203 sp002503595, 95.0, 81.48, 0.4; GCA_003194445.1, s__UBA203 sp003194445, 95.0, 81.0, 0.45; GCA_004211975.1, s__UBA203 sp004211975, 95.0, 80.96, 0.41; GCA_003661105.1, s__UBA203 sp003661105, 95.0, 80.36, 0.37; GCA_003601535.1, s__UBA203 sp003601535, 95.0, 79.03, 0.41	94.93	11	N/A	N/A	Nayfach_et_al_2020_Nat_Biotech	MAG
GCA_003194445.1	169	244164	3609340	48.68	72683	2654.34	-	-	-	-	-	-	-	-	-	-	95.92	5.23	18.18	69.77	75.37	none	d__Archaea;p__Halobacteriota;c__Methanosarcinia;o__Methanosarcinales;f__ANME-2c;g__UBA203;s__UBA203 sp003194445	GCA_003194445.1	95.0	d__Archaea;p__Halobacteriota;c__Methanosarcinia;o__Methanosarcinales;f__ANME-2c;g__UBA203;s__UBA203 sp003194445	99.99	95.0	0.98	GCA_003194445.1	d__Archaea;p__Halobacteriota;c__Methanosarcinia;o__Methanosarcinales;f__ANME-2c;g__UBA203;s__UBA203 sp003194445	99.99	0.98	d__Archaea;p__Halobacteriota;c__Methanosarcinia;o__Methanosarcinales;f__ANME-2c;g__UBA203;s__	taxonomic classification defined by topology and ANI	topological placement and ANI have congruent species assignments	GCA_003661105.1, s__UBA203 sp003661105, 95.0, 91.74, 0.8; GCA_002503595.1, s__UBA203 sp002503595, 95.0, 88.74, 0.73; GCA_002506015.1, s__UBA203 sp002506015, 95.0, 80.87, 0.44; GCA_004211975.1, s__UBA203 sp004211975, 95.0, 80.16, 0.35; GCA_003601535.1, s__UBA203 sp003601535, 95.0, 79.05, 0.51	96.7	11	N/A	N/A	marRef/marDB	MAG
GCA_003601535.1	263	23607	1670603	48.69	6958	0.00	-	-	-	-	-	-	-	-	-	-	88.29	1.31	50	81.74	86.16	none	d__Archaea;p__Halobacteriota;c__Methanosarcinia;o__Methanosarcinales;f__ANME-2c;g__UBA203;s__UBA203 sp003601535	GCA_003601535.1	95.0	d__Archaea;p__Halobacteriota;c__Methanosarcinia;o__Methanosarcinales;f__ANME-2c;g__UBA203;s__UBA203 sp003601535	100.0	95.0	0.96	GCA_003601535.1	d__Archaea;p__Halobacteriota;c__Methanosarcinia;o__Methanosarcinales;f__ANME-2c;g__UBA203;s__UBA203 sp003601535	100.0	0.96	d__Archaea;p__Halobacteriota;c__Methanosarcinia;o__Methanosarcinales;f__ANME-2c;g__UBA203;s__	taxonomic classification defined by topology and ANI	topological placement and ANI have congruent species assignments	GCA_002503595.1, s__UBA203 sp002503595, 95.0, 79.81, 0.52; GCA_003661105.1, s__UBA203 sp003661105, 95.0, 79.26, 0.38; GCA_003194445.1, s__UBA203 sp003194445, 95.0, 79.05, 0.51; GCA_002506015.1, s__UBA203 sp002506015, 95.0, 78.67, 0.39; GCA_004211975.1, s__UBA203 sp004211975, 95.0, 78.5, 0.3	82.01	11	N/A	N/A	marRef/marDB	MAG
GCA_003661105.1	345	32058	2253386	48.97	7864	0.00	-	-	-	-	-	-	-	-	-	-	84.59	3.49	0	67.14	71.63	none	d__Archaea;p__Halobacteriota;c__Methanosarcinia;o__Methanosarcinales;f__ANME-2c;g__UBA203;s__UBA203 sp003661105	GCA_003661105.1	95.0	d__Archaea;p__Halobacteriota;c__Methanosarcinia;o__Methanosarcinales;f__ANME-2c;g__UBA203;s__UBA203 sp003661105	100.0	95.0	0.98	GCA_003661105.1	d__Archaea;p__Halobacteriota;c__Methanosarcinia;o__Methanosarcinales;f__ANME-2c;g__UBA203;s__UBA203 sp003661105	100.0	0.98	d__Archaea;p__Halobacteriota;c__Methanosarcinia;o__Methanosarcinales;f__ANME-2c;g__UBA203;s__	taxonomic classification defined by topology and ANI	topological placement and ANI have congruent species assignments	GCA_003194445.1, s__UBA203 sp003194445, 95.0, 91.74, 0.8; GCA_002503595.1, s__UBA203 sp002503595, 95.0, 88.28, 0.64; GCA_002506015.1, s__UBA203 sp002506015, 95.0, 80.28, 0.38; GCA_004211975.1, s__UBA203 sp004211975, 95.0, 79.58, 0.33; GCA_003601535.1, s__UBA203 sp003601535, 95.0, 79.26, 0.38	89.25	11	N/A	N/A	marRef/marDB	MAG
3300027858_72	158	14794	914344	44.00	6468	0.00	p__Euryarchaeota (UID49)	95	228	153	115	112	1	0	0	0	56.24	0.16	0.00	55.44	59.83	species	d__Archaea;p__Halobacteriota;c__Methanosarcinia;o__Methanosarcinales;f__EX4572-44;g__EX4572-44;s__	N/A	N/A	N/A	N/A	N/A	N/A	N/A	N/A	N/A	N/A	d__Archaea;p__Halobacteriota;c__Methanosarcinia;o__Methanosarcinales;f__EX4572-44;g__;s__	taxonomic novelty determined using RED	N/A	N/A	43.81	11	0.9356278116958292	N/A	Nayfach_et_al_2020_Nat_Biotech	MAG
GCA_002254825.2	76	35312	1069777	46.29	16970	8.97	-	-	-	-	-	-	-	-	-	-	75.82	0	0	75.82	80.69	none	d__Archaea;p__Halobacteriota;c__Methanosarcinia;o__Methanosarcinales;f__EX4572-44;g__EX4572-44;s__EX4572-44 sp002254825	GCA_002254825.2	95.0	d__Archaea;p__Halobacteriota;c__Methanosarcinia;o__Methanosarcinales;f__EX4572-44;g__EX4572-44;s__EX4572-44 sp002254825	100.0	95.0	0.97	GCA_002254825.2	d__Archaea;p__Halobacteriota;c__Methanosarcinia;o__Methanosarcinales;f__EX4572-44;g__EX4572-44;s__EX4572-44 sp002254825	100.0	0.97	d__Archaea;p__Halobacteriota;c__Methanosarcinia;o__Methanosarcinales;f__EX4572-44;g__EX4572-44;s__	taxonomic classification defined by topology and ANI	topological placement and ANI have congruent species assignments	GCA_002255135.1, s__EX4572-44 sp002255135, 95.0, 99.25, 0.64	73.28	11	N/A	N/A	marRef/marDB	MAG
GCA_003661075.1	236	18191	1083412	41.89	4776	0.00	-	-	-	-	-	-	-	-	-	-	60.95	0	0	60.95	65.19	species	d__Archaea;p__Halobacteriota;c__Methanosarcinia;o__Methanosarcinales;f__EX4572-44;g__RPGO01;s__	N/A	N/A	N/A	N/A	N/A	N/A	N/A	N/A	N/A	N/A	d__Archaea;p__Halobacteriota;c__Methanosarcinia;o__Methanosarcinales;f__EX4572-44;g__;s__	taxonomic novelty determined using RED	N/A	N/A	70.39	11	0.9542446783070062	N/A	marRef/marDB	MAG
GCA_002926195.1	335	48038	2195459	38.96	12353	1169.60	-	-	-	-	-	-	-	-	-	-	95.42	0.7	50	91.92	96.63	none	d__Archaea;p__Halobacteriota;c__Methanosarcinia;o__Methanosarcinales;f__HR1;g__HR1;s__HR1 sp002926195	GCA_002926195.1	95.0	d__Archaea;p__Halobacteriota;c__Methanosarcinia;o__Methanosarcinales;f__HR1;g__HR1;s__HR1 sp002926195	100.0	95.0	0.98	GCA_002926195.1	d__Archaea;p__Halobacteriota;c__Methanosarcinia;o__Methanosarcinales;f__HR1;g__HR1;s__HR1 sp002926195	100.0	0.98	d__Archaea;p__Halobacteriota;c__Methanosarcinia;o__Methanosarcinales;f__HR1;g__;s__	taxonomic classification defined by topology and ANI	topological placement and ANI have congruent species assignments	N/A	93.25	11	N/A	N/A	marRef/marDB	MAG
3300024353_30	334	32913	2944751	41.17	10578	0.00	p__Euryarchaeota (UID49)	95	228	153	15	208	4	1	0	0	90.85	3.92	0.00	71.25	75.88	species	d__Archaea;p__Halobacteriota;c__Methanosarcinia;o__Methanosarcinales;f__HR1;g__UBA7939;s__	N/A	N/A	N/A	N/A	95.0	N/A	GCA_013330355.1	d__Archaea;p__Halobacteriota;c__Methanosarcinia;o__Methanosarcinales;f__HR1;g__UBA7939;s__UBA7939 sp7939u	77.71	0.21	d__Archaea;p__Halobacteriota;c__Methanosarcinia;o__Methanosarcinales;f__HR1;g__;s__	taxonomic classification defined by topology and ANI	N/A	N/A	91.92	11	0.8135379402250474	N/A	Nayfach_et_al_2020_Nat_Biotech	MAG
3300029797_12	313	22143	1716681	47.40	5405	52.19	p__Euryarchaeota (UID49)	95	228	153	69	159	0	0	0	0	61.60	0.00	0.00	61.60	65.90	species	d__Archaea;p__Halobacteriota;c__Methanosarcinia;o__Methanosarcinales;f__Methanosarcinaceae;g__MTP4;s__	N/A	N/A	N/A	N/A	95.0	N/A	GCF_000970045.1	d__Archaea;p__Halobacteriota;c__Methanosarcinia;o__Methanosarcinales;f__Methanosarcinaceae;g__MTP4;s__MTP4 sp000970045	92.43	0.96	d__Archaea;p__Halobacteriota;c__Methanosarcinia;o__Methanosarcinales;f__Methanosarcinaceae;g__MTP4;s__	taxonomic classification defined by topology and ANI	N/A	GCA_013329415.1, s__MTP4 sp9310u, 95.0, 93.24, 0.91	63.82	11	0.9763297305549332	Genome not assigned to closest species as it falls outside its pre-defined ANI radius	Nayfach_et_al_2020_Nat_Biotech	MAG
GCA_000970045.1	1	4211468	4211468	45.93	4211468	0.00	-	-	-	-	-	-	-	-	-	-	99.84	0	0	99.84	107.47	none	d__Archaea;p__Halobacteriota;c__Methanosarcinia;o__Methanosarcinales;f__Methanosarcinaceae;g__MTP4;s__MTP4 sp000970045	GCF_000970045.1	95.0	d__Archaea;p__Halobacteriota;c__Methanosarcinia;o__Methanosarcinales;f__Methanosarcinaceae;g__MTP4;s__MTP4 sp000970045	100.0	95.0	1.0	GCF_000970045.1	d__Archaea;p__Halobacteriota;c__Methanosarcinia;o__Methanosarcinales;f__Methanosarcinaceae;g__MTP4;s__MTP4 sp000970045	100.0	1.0	d__Archaea;p__Halobacteriota;c__Methanosarcinia;o__Methanosarcinales;f__Methanosarcinaceae;g__MTP4;s__	taxonomic classification defined by topology and ANI	topological placement and ANI have congruent species assignments	GCA_013329415.1, s__MTP4 sp9310u, 95.0, 92.42, 0.83	98.38	11	N/A	N/A	marRef/marDB	WGS
GCA_000765475.1	15	1003006	2508511	42.50	532292	0.00	-	-	-	-	-	-	-	-	-	-	100	0	0	100.00	106.59	none	d__Archaea;p__Halobacteriota;c__Methanosarcinia;o__Methanosarcinales;f__Methanosarcinaceae;g__Methanococcoides;s__Methanococcoides methylutens	GCF_000765475.1	95.0	d__Archaea;p__Halobacteriota;c__Methanosarcinia;o__Methanosarcinales;f__Methanosarcinaceae;g__Methanococcoides;s__Methanococcoides methylutens	100.0	95.0	1.0	GCF_000765475.1	d__Archaea;p__Halobacteriota;c__Methanosarcinia;o__Methanosarcinales;f__Methanosarcinaceae;g__Methanococcoides;s__Methanococcoides methylutens	100.0	1.0	d__Archaea;p__Halobacteriota;c__Methanosarcinia;o__Methanosarcinales;f__Methanosarcinaceae;g__Methanococcoides;s__	taxonomic classification defined by topology and ANI	topological placement and ANI have congruent species assignments	GCF_900774055.1, s__Methanococcoides sp900774055, 95.0, 89.91, 0.81; GCF_900111645.1, s__Methanococcoides vulcani, 95.0, 89.49, 0.8; GCF_000970325.1, s__Methanococcoides methylutens_A, 95.0, 84.46, 0.75; GCF_000013725.1, s__Methanococcoides burtonii, 95.0, 79.76, 0.43	97.38	11	N/A	N/A	marRef/marDB	WGS
GCA_000970325.1	1	2394636	2394636	44.02	2394636	0.00	-	-	-	-	-	-	-	-	-	-	100	0	0	100.00	107.34	none	d__Archaea;p__Halobacteriota;c__Methanosarcinia;o__Methanosarcinales;f__Methanosarcinaceae;g__Methanococcoides;s__Methanococcoides methylutens_A	GCF_000970325.1	95.0	d__Archaea;p__Halobacteriota;c__Methanosarcinia;o__Methanosarcinales;f__Methanosarcinaceae;g__Methanococcoides;s__Methanococcoides methylutens_A	100.0	95.0	1.0	GCF_000970325.1	d__Archaea;p__Halobacteriota;c__Methanosarcinia;o__Methanosarcinales;f__Methanosarcinaceae;g__Methanococcoides;s__Methanococcoides methylutens_A	100.0	1.0	d__Archaea;p__Halobacteriota;c__Methanosarcinia;o__Methanosarcinales;f__Methanosarcinaceae;g__Methanococcoides;s__	taxonomic classification defined by topology and ANI	topological placement and ANI have congruent species assignments	GCF_000765475.1, s__Methanococcoides methylutens, 95.0, 84.46, 0.75; GCF_900111645.1, s__Methanococcoides vulcani, 95.0, 84.08, 0.75; GCF_900774055.1, s__Methanococcoides sp900774055, 95.0, 83.99, 0.74; GCF_000013725.1, s__Methanococcoides burtonii, 95.0, 79.36, 0.37	97.5	11	N/A	N/A	marRef/marDB	WGS
GCA_900774055.1	11	540686	2472333	42.66	433016	0.00	-	-	-	-	-	-	-	-	-	-	99.84	0	0	99.84	106.33	none	d__Archaea;p__Halobacteriota;c__Methanosarcinia;o__Methanosarcinales;f__Methanosarcinaceae;g__Methanococcoides;s__Methanococcoides sp900774055	GCF_900774055.1	95.0	d__Archaea;p__Halobacteriota;c__Methanosarcinia;o__Methanosarcinales;f__Methanosarcinaceae;g__Methanococcoides;s__Methanococcoides sp900774055	100.0	95.0	1.0	GCF_900774055.1	d__Archaea;p__Halobacteriota;c__Methanosarcinia;o__Methanosarcinales;f__Methanosarcinaceae;g__Methanococcoides;s__Methanococcoides sp900774055	100.0	1.0	d__Archaea;p__Halobacteriota;c__Methanosarcinia;o__Methanosarcinales;f__Methanosarcinaceae;g__Methanococcoides;s__	taxonomic classification defined by topology and ANI	topological placement and ANI have congruent species assignments	GCF_900111645.1, s__Methanococcoides vulcani, 95.0, 90.33, 0.82; GCF_000765475.1, s__Methanococcoides methylutens, 95.0, 89.91, 0.81; GCF_000970325.1, s__Methanococcoides methylutens_A, 95.0, 83.99, 0.74; GCF_000013725.1, s__Methanococcoides burtonii, 95.0, 80.14, 0.42	97.46	11	N/A	N/A	marRef/marDB	WGS
GCA_900774285.1	32	382087	2337421	43.19	241508	0.00	-	-	-	-	-	-	-	-	-	-	99.84	0	0	99.84	106.04	none	d__Archaea;p__Halobacteriota;c__Methanosarcinia;o__Methanosarcinales;f__Methanosarcinaceae;g__Methanococcoides;s__Methanococcoides vulcani	GCF_900111645.1	95.0	d__Archaea;p__Halobacteriota;c__Methanosarcinia;o__Methanosarcinales;f__Methanosarcinaceae;g__Methanococcoides;s__Methanococcoides vulcani	95.89	95.0	0.84	GCF_900111645.1	d__Archaea;p__Halobacteriota;c__Methanosarcinia;o__Methanosarcinales;f__Methanosarcinaceae;g__Methanococcoides;s__Methanococcoides vulcani	95.89	0.84	d__Archaea;p__Halobacteriota;c__Methanosarcinia;o__Methanosarcinales;f__Methanosarcinaceae;g__Methanococcoides;s__	taxonomic classification defined by topology and ANI	topological placement and ANI have congruent species assignments	GCF_900774055.1, s__Methanococcoides sp900774055, 95.0, 90.08, 0.81; GCF_000765475.1, s__Methanococcoides methylutens, 95.0, 89.5, 0.78; GCF_000970325.1, s__Methanococcoides methylutens_A, 95.0, 84.1, 0.73; GCF_000013725.1, s__Methanococcoides burtonii, 95.0, 80.14, 0.44	97.42	11	N/A	N/A	marRef/marDB	WGS
GCA_000196655.1	2	2242317	2406232	36.42	2242317	0.00	-	-	-	-	-	-	-	-	-	-	100	1.96	0	90.20	97.51	none	d__Archaea;p__Halobacteriota;c__Methanosarcinia;o__Methanosarcinales;f__Methanosarcinaceae;g__Methanohalobium;s__Methanohalobium evestigatum	GCF_000196655.1	95.0	d__Archaea;p__Halobacteriota;c__Methanosarcinia;o__Methanosarcinales;f__Methanosarcinaceae;g__Methanohalobium;s__Methanohalobium evestigatum	100.0	95.0	1.0	GCF_000196655.1	d__Archaea;p__Halobacteriota;c__Methanosarcinia;o__Methanosarcinales;f__Methanosarcinaceae;g__Methanohalobium;s__Methanohalobium evestigatum	100.0	1.0	d__Archaea;p__Halobacteriota;c__Methanosarcinia;o__Methanosarcinales;f__Methanosarcinaceae;g__;s__	taxonomic classification defined by topology and ANI	topological placement and ANI have congruent species assignments	N/A	97.48	11	N/A	N/A	marRef/marDB	WGS
GCA_003722155.1	21	256853	1870534	42.38	171522	0.00	-	-	-	-	-	-	-	-	-	-	99.51	0	0	99.51	105.54	none	d__Archaea;p__Halobacteriota;c__Methanosarcinia;o__Methanosarcinales;f__Methanosarcinaceae;g__Methanohalophilus;s__Methanohalophilus euhalobius	GCF_900215215.1	95.0	d__Archaea;p__Halobacteriota;c__Methanosarcinia;o__Methanosarcinales;f__Methanosarcinaceae;g__Methanohalophilus;s__Methanohalophilus euhalobius	98.4	95.0	0.92	GCF_900215215.1	d__Archaea;p__Halobacteriota;c__Methanosarcinia;o__Methanosarcinales;f__Methanosarcinaceae;g__Methanohalophilus;s__Methanohalophilus euhalobius	98.4	0.92	d__Archaea;p__Halobacteriota;c__Methanosarcinia;o__Methanosarcinales;f__Methanosarcinaceae;g__Methanohalophilus;s__	taxonomic classification defined by topology and ANI	topological placement and ANI have congruent species assignments	GCF_002761295.1, s__Methanohalophilus portucalensis, 95.0, 93.81, 0.86; GCF_004137855.1, s__Methanohalophilus sp004137855, 95.0, 93.5, 0.83; GCF_003722075.1, s__Methanohalophilus sp003722075, 95.0, 93.01, 0.83; GCF_001889405.1, s__Methanohalophilus halophilus, 95.0, 92.36, 0.84; GCF_000025865.1, s__Methanohalophilus mahii, 95.0, 91.1, 0.84	96.6	11	N/A	N/A	marRef/marDB	WGS
GCA_001889405.1	1	2022959	2022959	42.40	2022959	0.00	-	-	-	-	-	-	-	-	-	-	99.51	0	0	99.51	106.77	none	d__Archaea;p__Halobacteriota;c__Methanosarcinia;o__Methanosarcinales;f__Methanosarcinaceae;g__Methanohalophilus;s__Methanohalophilus halophilus	GCF_001889405.1	95.0	d__Archaea;p__Halobacteriota;c__Methanosarcinia;o__Methanosarcinales;f__Methanosarcinaceae;g__Methanohalophilus;s__Methanohalophilus halophilus	100.0	95.0	1.0	GCF_001889405.1	d__Archaea;p__Halobacteriota;c__Methanosarcinia;o__Methanosarcinales;f__Methanosarcinaceae;g__Methanohalophilus;s__Methanohalophilus halophilus	100.0	1.0	d__Archaea;p__Halobacteriota;c__Methanosarcinia;o__Methanosarcinales;f__Methanosarcinaceae;g__Methanohalophilus;s__	taxonomic classification defined by topology and ANI	topological placement and ANI have congruent species assignments	GCF_002761295.1, s__Methanohalophilus portucalensis, 95.0, 92.79, 0.88; GCF_004137855.1, s__Methanohalophilus sp004137855, 95.0, 92.73, 0.86; GCF_900215215.1, s__Methanohalophilus euhalobius, 95.0, 92.23, 0.84; GCF_003722075.1, s__Methanohalophilus sp003722075, 95.0, 92.06, 0.84; GCF_000025865.1, s__Methanohalophilus mahii, 95.0, 91.59, 0.87	97.42	11	N/A	N/A	marRef/marDB	WGS
GCA_003722075.1	18	313119	1969036	42.56	206832	0.00	-	-	-	-	-	-	-	-	-	-	99.51	0	0	99.51	105.63	none	d__Archaea;p__Halobacteriota;c__Methanosarcinia;o__Methanosarcinales;f__Methanosarcinaceae;g__Methanohalophilus;s__Methanohalophilus sp003722075	GCF_003722075.1	95.0	d__Archaea;p__Halobacteriota;c__Methanosarcinia;o__Methanosarcinales;f__Methanosarcinaceae;g__Methanohalophilus;s__Methanohalophilus sp003722075	100.0	95.0	1.0	GCF_003722075.1	d__Archaea;p__Halobacteriota;c__Methanosarcinia;o__Methanosarcinales;f__Methanosarcinaceae;g__Methanohalophilus;s__Methanohalophilus sp003722075	100.0	1.0	d__Archaea;p__Halobacteriota;c__Methanosarcinia;o__Methanosarcinales;f__Methanosarcinaceae;g__Methanohalophilus;s__	taxonomic classification defined by topology and ANI	topological placement and ANI have congruent species assignments	GCF_002761295.1, s__Methanohalophilus portucalensis, 95.0, 93.63, 0.85; GCF_004137855.1, s__Methanohalophilus sp004137855, 95.0, 93.43, 0.85; GCF_900215215.1, s__Methanohalophilus euhalobius, 95.0, 92.75, 0.82; GCF_001889405.1, s__Methanohalophilus halophilus, 95.0, 92.06, 0.84; GCF_000025865.1, s__Methanohalophilus mahii, 95.0, 91.05, 0.84	97.46	11	N/A	N/A	marRef/marDB	WGS
GCA_900100715.1	20	548185	2947907	40.27	321454	86.03	-	-	-	-	-	-	-	-	-	-	99.51	0	0	99.51	105.85	none	d__Archaea;p__Halobacteriota;c__Methanosarcinia;o__Methanosarcinales;f__Methanosarcinaceae;g__Methanolobus;s__Methanolobus vulcani	GCA_900100715.1	95.0	d__Archaea;p__Halobacteriota;c__Methanosarcinia;o__Methanosarcinales;f__Methanosarcinaceae;g__Methanolobus;s__Methanolobus vulcani	100.0	95.0	1.0	GCA_900100715.1	d__Archaea;p__Halobacteriota;c__Methanosarcinia;o__Methanosarcinales;f__Methanosarcinaceae;g__Methanolobus;s__Methanolobus vulcani	100.0	1.0	d__Archaea;p__Halobacteriota;c__Methanosarcinia;o__Methanosarcinales;f__Methanosarcinaceae;g__Methanolobus;s__	taxonomic classification defined by topology and ANI	topological placement and ANI have congruent species assignments	GCA_006546655.1, s__Methanolobus vulcani_A, 95.0, 86.75, 0.77; GCF_000504205.1, s__Methanolobus tindarius, 95.0, 86.34, 0.81; GCF_900114835.1, s__Methanolobus profundi, 95.0, 80.96, 0.54; GCA_002507205.1, s__Methanolobus sp002507205, 95.0, 80.11, 0.53; GCF_002243045.1, s__Methanolobus psychrotolerans, 95.0, 79.77, 0.46; GCA_002508635.1, s__Methanolobus sp002508635, 95.0, 78.79, 0.24; GCA_00157756…	97.44	11	N/A	N/A	marRef/marDB	WGS
GCA_000007345.1	1	5751492	5751492	42.68	5751492	0.00	-	-	-	-	-	-	-	-	-	-	99.84	0.03	0	99.69	107.47	none	d__Archaea;p__Halobacteriota;c__Methanosarcinia;o__Methanosarcinales;f__Methanosarcinaceae;g__Methanosarcina;s__Methanosarcina acetivorans	GCA_000007345.1	95.0	d__Archaea;p__Halobacteriota;c__Methanosarcinia;o__Methanosarcinales;f__Methanosarcinaceae;g__Methanosarcina;s__Methanosarcina acetivorans	100.0	95.0	1.0	GCA_000007345.1	d__Archaea;p__Halobacteriota;c__Methanosarcinia;o__Methanosarcinales;f__Methanosarcinaceae;g__Methanosarcina;s__Methanosarcina acetivorans	100.0	1.0	d__Archaea;p__Halobacteriota;c__Methanosarcinia;o__Methanosarcinales;f__Methanosarcinaceae;g__Methanosarcina;s__	taxonomic classification defined by topology and ANI	topological placement and ANI have congruent species assignments	GCF_000970085.1, s__Methanosarcina siciliae, 95.0, 91.64, 0.82; GCF_000979455.1, s__Methanosarcina sp000979455, 95.0, 84.58, 0.75; GCF_000969965.1, s__Methanosarcina sp000969965, 95.0, 84.57, 0.74; GCF_000970265.1, s__Methanosarcina lacustris, 95.0, 83.67, 0.68; GCF_000970285.1, s__Methanosarcina horonobensis, 95.0, 82.46, 0.64; GCA_013331265.1, s__Methanosarcina sp10923u, 95.0, 81.62, 0.72; GCF_…	97.56	11	N/A	N/A	marRef/marDB	WGS
GCA_000979105.1	124	274406	4049464	41.54	77131	13.06	-	-	-	-	-	-	-	-	-	-	100	0.65	0	96.75	102.38	none	d__Archaea;p__Halobacteriota;c__Methanosarcinia;o__Methanosarcinales;f__Methanosarcinaceae;g__Methanosarcina;s__Methanosarcina mazei	GCF_000970205.1	95.0	d__Archaea;p__Halobacteriota;c__Methanosarcinia;o__Methanosarcinales;f__Methanosarcinaceae;g__Methanosarcina;s__Methanosarcina mazei	98.61	95.0	0.91	GCF_000970205.1	d__Archaea;p__Halobacteriota;c__Methanosarcinia;o__Methanosarcinales;f__Methanosarcinaceae;g__Methanosarcina;s__Methanosarcina mazei	98.61	0.91	d__Archaea;p__Halobacteriota;c__Methanosarcinia;o__Methanosarcinales;f__Methanosarcinaceae;g__Methanosarcina;s__	taxonomic classification defined by topology and ANI	topological placement and ANI have congruent species assignments	GCA_013331265.1, s__Methanosarcina sp10923u, 95.0, 83.6, 0.69; GCF_000970285.1, s__Methanosarcina horonobensis, 95.0, 83.25, 0.72; GCA_013330315.1, s__Methanosarcina sp8098u, 95.0, 82.08, 0.68; GCF_000979455.1, s__Methanosarcina sp000979455, 95.0, 81.69, 0.64; GCA_000007345.1, s__Methanosarcina acetivorans, 95.0, 81.4, 0.65; GCF_000969965.1, s__Methanosarcina sp000969965, 95.0, 81.38, 0.61; GCF_0…	97.56	11	N/A	N/A	marRef/marDB	WGS
GCA_000970145.1	1	5427890	5427890	42.60	5427890	0.00	-	-	-	-	-	-	-	-	-	-	99.84	0.65	0	96.59	104.34	none	d__Archaea;p__Halobacteriota;c__Methanosarcinia;o__Methanosarcinales;f__Methanosarcinaceae;g__Methanosarcina;s__Methanosarcina siciliae	GCF_000970085.1	95.0	d__Archaea;p__Halobacteriota;c__Methanosarcinia;o__Methanosarcinales;f__Methanosarcinaceae;g__Methanosarcina;s__Methanosarcina siciliae	98.18	95.0	0.9	GCF_000970085.1	d__Archaea;p__Halobacteriota;c__Methanosarcinia;o__Methanosarcinales;f__Methanosarcinaceae;g__Methanosarcina;s__Methanosarcina siciliae	98.18	0.9	d__Archaea;p__Halobacteriota;c__Methanosarcinia;o__Methanosarcinales;f__Methanosarcinaceae;g__Methanosarcina;s__	taxonomic classification defined by topology and ANI	topological placement and ANI have congruent species assignments	GCA_000007345.1, s__Methanosarcina acetivorans, 95.0, 91.35, 0.78; GCF_000969965.1, s__Methanosarcina sp000969965, 95.0, 84.33, 0.72; GCF_000979455.1, s__Methanosarcina sp000979455, 95.0, 84.11, 0.75; GCF_000970265.1, s__Methanosarcina lacustris, 95.0, 83.46, 0.67; GCF_000970285.1, s__Methanosarcina horonobensis, 95.0, 82.26, 0.61; GCF_000970205.1, s__Methanosarcina mazei, 95.0, 81.42, 0.61; GCA_…	97.64	11	N/A	N/A	marRef/marDB	WGS
GCA_000970005.1	1	3914091	3914091	41.82	3914091	1.46	-	-	-	-	-	-	-	-	-	-	99.84	0	0	99.84	107.43	none	d__Archaea;p__Halobacteriota;c__Methanosarcinia;o__Methanosarcinales;f__Methanosarcinaceae;g__Methanosarcina;s__Methanosarcina sp000969965	GCF_000969965.1	95.0	d__Archaea;p__Halobacteriota;c__Methanosarcinia;o__Methanosarcinales;f__Methanosarcinaceae;g__Methanosarcina;s__Methanosarcina sp000969965	99.47	95.0	0.94	GCF_000969965.1	d__Archaea;p__Halobacteriota;c__Methanosarcinia;o__Methanosarcinales;f__Methanosarcinaceae;g__Methanosarcina;s__Methanosarcina sp000969965	99.47	0.94	d__Archaea;p__Halobacteriota;c__Methanosarcinia;o__Methanosarcinales;f__Methanosarcinaceae;g__Methanosarcina;s__	taxonomic classification defined by topology and ANI	topological placement and ANI have congruent species assignments	GCF_000970265.1, s__Methanosarcina lacustris, 95.0, 88.2, 0.74; GCF_000979455.1, s__Methanosarcina sp000979455, 95.0, 87.81, 0.73; GCA_000007345.1, s__Methanosarcina acetivorans, 95.0, 84.6, 0.77; GCF_000970085.1, s__Methanosarcina siciliae, 95.0, 84.35, 0.74; GCF_000970285.1, s__Methanosarcina horonobensis, 95.0, 82.66, 0.69; GCA_013331265.1, s__Methanosarcina sp10923u, 95.0, 82.25, 0.68; GCF_00…	98.38	11	N/A	N/A	marRef/marDB	WGS
GCA_000979975.1	103	243883	3870729	43.09	65248	6.07	-	-	-	-	-	-	-	-	-	-	99.84	0	0	99.84	105.38	none	d__Archaea;p__Halobacteriota;c__Methanosarcinia;o__Methanosarcinales;f__Methanosarcinaceae;g__Methanosarcina;s__Methanosarcina sp000979455	GCF_000979455.1	95.0	d__Archaea;p__Halobacteriota;c__Methanosarcinia;o__Methanosarcinales;f__Methanosarcinaceae;g__Methanosarcina;s__Methanosarcina sp000979455	96.24	95.0	0.87	GCF_000979455.1	d__Archaea;p__Halobacteriota;c__Methanosarcinia;o__Methanosarcinales;f__Methanosarcinaceae;g__Methanosarcina;s__Methanosarcina sp000979455	96.24	0.87	d__Archaea;p__Halobacteriota;c__Methanosarcinia;o__Methanosarcinales;f__Methanosarcinaceae;g__Methanosarcina;s__	taxonomic classification defined by topology and ANI	topological placement and ANI have congruent species assignments	GCF_000970265.1, s__Methanosarcina lacustris, 95.0, 88.75, 0.76; GCF_000969965.1, s__Methanosarcina sp000969965, 95.0, 87.87, 0.75; GCA_000007345.1, s__Methanosarcina acetivorans, 95.0, 84.6, 0.77; GCF_000970085.1, s__Methanosarcina siciliae, 95.0, 84.34, 0.74; GCA_013331265.1, s__Methanosarcina sp10923u, 95.0, 83.32, 0.73; GCF_000970285.1, s__Methanosarcina horonobensis, 95.0, 83.13, 0.73; GCF_0…	97.48	11	N/A	N/A	marRef/marDB	WGS
3300002481_36	19	168259	1195371	43.39	78121	0.75	p__Euryarchaeota (UID49)	95	228	153	7	221	0	0	0	0	96.08	0.00	0.00	96.08	101.71	none	d__Archaea;p__Halobacteriota;c__Methanosarcinia;o__Methanosarcinales_A;f__Methermicoccaceae;g__JdFR-19;s__JdFR-19 sp002010075	GCA_002010075.1	95.0	d__Archaea;p__Halobacteriota;c__Methanosarcinia;o__Methanosarcinales_A;f__Methermicoccaceae;g__JdFR-19;s__JdFR-19 sp002010075	100.0	95.0	1.0	GCA_002010075.1	d__Archaea;p__Halobacteriota;c__Methanosarcinia;o__Methanosarcinales_A;f__Methermicoccaceae;g__JdFR-19;s__JdFR-19 sp002010075	100.0	1.0	d__Archaea;p__Halobacteriota;c__Methanosarcinia;o__Methanosarcinales_A;f__Methermicoccaceae;g__JdFR-19;s__	taxonomic classification defined by topology and ANI	topological placement and ANI have congruent species assignments	GCA_003661015.1, s__JdFR-19 sp003661015, 95.0, 93.46, 0.97	94.34	11	N/A	N/A	Nayfach_et_al_2020_Nat_Biotech	MAG
3300013103_97	131	30865	995367	43.79	8797	0.00	p__Euryarchaeota (UID49)	95	228	153	44	178	6	0	0	0	85.19	3.27	33.33	68.84	73.38	none	d__Archaea;p__Halobacteriota;c__Methanosarcinia;o__Methanosarcinales_A;f__Methermicoccaceae;g__JdFR-19;s__JdFR-19 sp003661015	GCA_003661015.1	95.0	d__Archaea;p__Halobacteriota;c__Methanosarcinia;o__Methanosarcinales_A;f__Methermicoccaceae;g__JdFR-19;s__JdFR-19 sp003661015	100.0	95.0	0.96	GCA_003661015.1	d__Archaea;p__Halobacteriota;c__Methanosarcinia;o__Methanosarcinales_A;f__Methermicoccaceae;g__JdFR-19;s__JdFR-19 sp003661015	100.0	0.96	d__Archaea;p__Halobacteriota;c__Methanosarcinia;o__Methanosarcinales_A;f__Methermicoccaceae;g__JdFR-19;s__	taxonomic classification defined by topology and ANI	topological placement and ANI have congruent species assignments	GCA_002010075.1, s__JdFR-19 sp002010075, 95.0, 93.35, 0.94	80.05	11	N/A	N/A	Nayfach_et_al_2020_Nat_Biotech	MAG
3300029449_17	253	16594	1479839	50.09	6412	73.86	p__Euryarchaeota (UID49)	95	227	152	45	182	0	0	0	0	76.64	0.00	0.00	76.64	81.02	genus	d__Archaea;p__Halobacteriota;c__Methanosarcinia;o__Methanotrichales;f__Methanotrichaceae;g__;s__	N/A	N/A	N/A	N/A	N/A	N/A	N/A	N/A	N/A	N/A	d__Archaea;p__Halobacteriota;c__Methanosarcinia;o__Methanotrichales;f__Methanotrichaceae;g__;s__	taxonomic novelty determined using RED	N/A	N/A	77.48	11	0.786547647149515	N/A	Nayfach_et_al_2020_Nat_Biotech	MAG
3300029449_9	339	25532	2079629	52.16	6593	34.72	p__Euryarchaeota (UID49)	95	228	153	52	170	6	0	0	0	71.22	3.16	83.33	55.42	59.82	none	d__Archaea;p__Halobacteriota;c__Methanosarcinia;o__Methanotrichales;f__Methanotrichaceae;g__Methanothrix;s__Methanothrix soehngenii	GCF_000204415.1	95.0	d__Archaea;p__Halobacteriota;c__Methanosarcinia;o__Methanotrichales;f__Methanotrichaceae;g__Methanothrix;s__Methanothrix soehngenii	98.84	95.0	0.91	GCF_000204415.1	d__Archaea;p__Halobacteriota;c__Methanosarcinia;o__Methanotrichales;f__Methanotrichaceae;g__Methanothrix;s__Methanothrix soehngenii	98.84	0.91	d__Archaea;p__Halobacteriota;c__Methanosarcinia;o__Methanotrichales;f__Methanotrichaceae;g__Methanothrix;s__	taxonomic classification defined by topology and ANI	topological placement and ANI have congruent species assignments	GCA_002067365.1, s__Methanothrix sp002067365, 95.0, 80.2, 0.21; GCA_002067705.1, s__Methanothrix sp002067705, 95.0, 79.3, 0.33; GCA_002256595.1, s__Methanothrix sp002256595, 95.0, 79.0, 0.32; GCA_002067755.1, s__Methanothrix sp002067755, 95.0, 78.31, 0.22; GCA_003857025.1, s__Methanothrix sp003857025, 95.0, 77.93, 0.24; GCA_002505805.1, s__Methanothrix sp002505805, 95.0, 77.48, 0.18	67.35	11	N/A	N/A	Nayfach_et_al_2020_Nat_Biotech	MAG
GCA_002502785.1	125	91938	2512329	55.50	26478	0.00	-	-	-	-	-	-	-	-	-	-	98.85	1.32	40	92.25	97.34	none	d__Archaea;p__Halobacteriota;c__Methanosarcinia;o__Methanotrichales;f__Methanotrichaceae;g__Methanothrix_A;s__Methanothrix_A harundinacea_A	GCA_002502785.1	95.0	d__Archaea;p__Halobacteriota;c__Methanosarcinia;o__Methanotrichales;f__Methanotrichaceae;g__Methanothrix_A;s__Methanothrix_A harundinacea_A	100.0	95.0	0.99	GCA_002502785.1	d__Archaea;p__Halobacteriota;c__Methanosarcinia;o__Methanotrichales;f__Methanotrichaceae;g__Methanothrix_A;s__Methanothrix_A harundinacea_A	100.0	0.99	d__Archaea;p__Halobacteriota;c__Methanosarcinia;o__Methanotrichales;f__Methanotrichaceae;g__Methanothrix_A;s__	taxonomic classification defined by topology and ANI	topological placement and ANI have congruent species assignments	GCA_013329455.1, s__Methanothrix_A sp9297u, 95.0, 85.89, 0.77; GCA_001509375.1, s__Methanothrix_A harundinacea_D, 95.0, 83.61, 0.7; GCA_001602645.1, s__Methanothrix_A sp001602645, 95.0, 82.01, 0.65; GCF_000235565.1, s__Methanothrix_A harundinacea_E, 95.0, 81.83, 0.63; GCA_002506535.1, s__Methanothrix_A harundinacea_B, 95.0, 81.58, 0.64	95.82	11	N/A	N/A	marRef/marDB	MAG
GCA_002501765.1	157	33270	1808468	54.54	15053	179.05	-	-	-	-	-	-	-	-	-	-	96.22	0.66	100	92.92	97.73	none	d__Archaea;p__Halobacteriota;c__Methanosarcinia;o__Methanotrichales;f__Methanotrichaceae;g__UBA204;s__UBA204 sp002501765	GCA_002501765.1	95.0	d__Archaea;p__Halobacteriota;c__Methanosarcinia;o__Methanotrichales;f__Methanotrichaceae;g__UBA204;s__UBA204 sp002501765	100.0	95.0	0.98	GCA_002501765.1	d__Archaea;p__Halobacteriota;c__Methanosarcinia;o__Methanotrichales;f__Methanotrichaceae;g__UBA204;s__UBA204 sp002501765	100.0	0.98	d__Archaea;p__Halobacteriota;c__Methanosarcinia;o__Methanotrichales;f__Methanotrichaceae;g__;s__	taxonomic classification defined by topology and ANI	topological placement and ANI have congruent species assignments	N/A	94.09	11	N/A	N/A	marRef/marDB	MAG
GCA_003661195.1	253	15596	1032966	46.76	4081	0.00	-	-	-	-	-	-	-	-	-	-	69.23	1.63	66.67	61.08	65.24	family	d__Archaea;p__Halobacteriota;c__Syntropharchaeia;o__ANME-1;f__;g__;s__	N/A	N/A	N/A	N/A	N/A	N/A	N/A	N/A	N/A	N/A	d__Archaea;p__Halobacteriota;c__Syntropharchaeia;o__ANME-1;f__;g__;s__	taxonomic novelty determined using RED	N/A	N/A	77.01	11	0.6056791294266555	N/A	marRef/marDB	MAG
GCA_003194425.1	5	1187124	1398999	52.19	1187124	185.06	-	-	-	-	-	-	-	-	-	-	87.91	1.31	50	81.36	88.35	none	d__Archaea;p__Halobacteriota;c__Syntropharchaeia;o__ANME-1;f__ANME-1;g__ANME1a;s__ANME1a sp003194425	GCA_003194425.1	95.0	d__Archaea;p__Halobacteriota;c__Syntropharchaeia;o__ANME-1;f__ANME-1;g__ANME1a;s__ANME1a sp003194425	100.0	95.0	1.0	GCA_003194425.1	d__Archaea;p__Halobacteriota;c__Syntropharchaeia;o__ANME-1;f__ANME-1;g__ANME1a;s__ANME1a sp003194425	100.0	1.0	d__Archaea;p__Halobacteriota;c__Syntropharchaeia;o__ANME-1;f__ANME-1;g__;s__	taxonomic classification defined by topology and ANI	topological placement and ANI have congruent species assignments	N/A	91.73	11	N/A	N/A	marRef/marDB	MAG
3300021483_5	152	38330	1257032	45.77	9924	0.00	p__Euryarchaeota (UID49)	95	228	153	32	193	3	0	0	0	82.52	1.36	33.33	75.72	80.32	species	d__Archaea;p__Halobacteriota;c__Syntropharchaeia;o__ANME-1;f__ANME-1;g__G60ANME1;s__	N/A	N/A	N/A	N/A	95.0	N/A	GCA_003194435.1	d__Archaea;p__Halobacteriota;c__Syntropharchaeia;o__ANME-1;f__ANME-1;g__G60ANME1;s__G60ANME1 sp003194435	91.64	0.86	d__Archaea;p__Halobacteriota;c__Syntropharchaeia;o__ANME-1;f__ANME-1;g__;s__	taxonomic classification defined by topology and ANI	N/A	N/A	88.02	11	0.953797477092266	Genome not assigned to closest species as it falls outside its pre-defined ANI radius	Nayfach_et_al_2020_Nat_Biotech	MAG
GCA_003194435.1	38	243235	1805851	45.84	88519	431.98	-	-	-	-	-	-	-	-	-	-	88.24	1.96	66.67	78.44	84.14	none	d__Archaea;p__Halobacteriota;c__Syntropharchaeia;o__ANME-1;f__ANME-1;g__G60ANME1;s__G60ANME1 sp003194435	GCA_003194435.1	95.0	d__Archaea;p__Halobacteriota;c__Syntropharchaeia;o__ANME-1;f__ANME-1;g__G60ANME1;s__G60ANME1 sp003194435	99.99	95.0	0.99	GCA_003194435.1	d__Archaea;p__Halobacteriota;c__Syntropharchaeia;o__ANME-1;f__ANME-1;g__G60ANME1;s__G60ANME1 sp003194435	99.99	0.99	d__Archaea;p__Halobacteriota;c__Syntropharchaeia;o__ANME-1;f__ANME-1;g__;s__	taxonomic classification defined by topology and ANI	topological placement and ANI have congruent species assignments	N/A	88.56	11	N/A	N/A	marRef/marDB	MAG
GCA_003336485.1	201	87744	3182512	42.89	28462	36.13	-	-	-	-	-	-	-	-	-	-	91.01	3.27	0	74.66	79.79	none	d__Archaea;p__Halobacteriota;c__Syntropharchaeia;o__ANME-1;f__ANME-1;g__QENH01;s__QENH01 sp003336485	GCA_003336485.1	95.0	d__Archaea;p__Halobacteriota;c__Syntropharchaeia;o__ANME-1;f__ANME-1;g__QENH01;s__QENH01 sp003336485	100.0	95.0	1.0	GCA_003336485.1	d__Archaea;p__Halobacteriota;c__Syntropharchaeia;o__ANME-1;f__ANME-1;g__QENH01;s__QENH01 sp003336485	100.0	1.0	d__Archaea;p__Halobacteriota;c__Syntropharchaeia;o__ANME-1;f__ANME-1;g__;s__	taxonomic classification defined by topology and ANI	topological placement and ANI have congruent species assignments	N/A	91.74	11	N/A	N/A	marRef/marDB	MAG
GCA_003160755.1	321	43019	1898925	43.30	9639	116.49	-	-	-	-	-	-	-	-	-	-	81.24	2.97	66.67	66.39	70.98	none	d__Archaea;p__Halobacteriota;c__Syntropharchaeia;o__ANME-1;f__ANME-1;g__QEXZ01;s__QEXZ01 sp003160755	GCA_003160755.1	95.0	d__Archaea;p__Halobacteriota;c__Syntropharchaeia;o__ANME-1;f__ANME-1;g__QEXZ01;s__QEXZ01 sp003160755	100.0	95.0	0.99	GCA_003160755.1	d__Archaea;p__Halobacteriota;c__Syntropharchaeia;o__ANME-1;f__ANME-1;g__QEXZ01;s__QEXZ01 sp003160755	100.0	0.99	d__Archaea;p__Halobacteriota;c__Syntropharchaeia;o__ANME-1;f__ANME-1;g__QEXZ01;s__	taxonomic classification defined by topology and ANI	topological placement and ANI have congruent species assignments	GCA_003601795.1, s__QEXZ01 sp003601795, 95.0, 85.5, 0.37; GCA_003661125.1, s__QEXZ01 sp003661125, 95.0, 79.7, 0.39	79.59	11	N/A	N/A	marRef/marDB	MAG
GCA_003601795.1	310	29459	1934883	42.97	6929	0.00	-	-	-	-	-	-	-	-	-	-	80.5	4.65	0	57.25	61.67	none	d__Archaea;p__Halobacteriota;c__Syntropharchaeia;o__ANME-1;f__ANME-1;g__QEXZ01;s__QEXZ01 sp003601795	GCA_003601795.1	95.0	d__Archaea;p__Halobacteriota;c__Syntropharchaeia;o__ANME-1;f__ANME-1;g__QEXZ01;s__QEXZ01 sp003601795	100.0	95.0	0.98	GCA_003601795.1	d__Archaea;p__Halobacteriota;c__Syntropharchaeia;o__ANME-1;f__ANME-1;g__QEXZ01;s__QEXZ01 sp003601795	100.0	0.98	d__Archaea;p__Halobacteriota;c__Syntropharchaeia;o__ANME-1;f__ANME-1;g__QEXZ01;s__	taxonomic classification defined by topology and ANI	topological placement and ANI have congruent species assignments	GCA_003661125.1, s__QEXZ01 sp003661125, 95.0, 88.61, 0.38; GCA_003160755.1, s__QEXZ01 sp003160755, 95.0, 85.5, 0.37	67.56	11	N/A	N/A	marRef/marDB	MAG
GCA_003661125.1	400	33225	2212588	42.99	6150	0.00	-	-	-	-	-	-	-	-	-	-	83.83	3.27	0	67.48	71.84	none	d__Archaea;p__Halobacteriota;c__Syntropharchaeia;o__ANME-1;f__ANME-1;g__QEXZ01;s__QEXZ01 sp003661125	GCA_003661125.1	95.0	d__Archaea;p__Halobacteriota;c__Syntropharchaeia;o__ANME-1;f__ANME-1;g__QEXZ01;s__QEXZ01 sp003661125	100.0	95.0	0.97	GCA_003661125.1	d__Archaea;p__Halobacteriota;c__Syntropharchaeia;o__ANME-1;f__ANME-1;g__QEXZ01;s__QEXZ01 sp003661125	100.0	0.97	d__Archaea;p__Halobacteriota;c__Syntropharchaeia;o__ANME-1;f__ANME-1;g__QEXZ01;s__	taxonomic classification defined by topology and ANI	topological placement and ANI have congruent species assignments	GCA_003601795.1, s__QEXZ01 sp003601795, 95.0, 88.61, 0.38; GCA_003160755.1, s__QEXZ01 sp003160755, 95.0, 79.7, 0.39	82.86	11	N/A	N/A	marRef/marDB	MAG
3300014914_28	204	29734	1493685	52.64	8496	0.00	p__Euryarchaeota (UID49)	95	228	153	33	194	0	1	0	0	82.14	0.65	0.00	78.89	83.41	none	d__Archaea;p__Halobacteriota;c__Syntropharchaeia;o__ANME-1;f__B39-G2;g__B39-G2;s__B39-G2 sp003661185	GCA_003661185.1	95.0	d__Archaea;p__Halobacteriota;c__Syntropharchaeia;o__ANME-1;f__B39-G2;g__B39-G2;s__B39-G2 sp003661185	100.0	95.0	0.94	GCA_003661185.1	d__Archaea;p__Halobacteriota;c__Syntropharchaeia;o__ANME-1;f__B39-G2;g__B39-G2;s__B39-G2 sp003661185	100.0	0.94	d__Archaea;p__Halobacteriota;c__Syntropharchaeia;o__ANME-1;f__;g__;s__	taxonomic classification defined by topology and ANI	topological placement and ANI have congruent species assignments	N/A	86.51	11	N/A	N/A	Nayfach_et_al_2020_Nat_Biotech	MAG
GCA_001766825.1	16	353645	1456963	48.69	219218	15.65	-	-	-	-	-	-	-	-	-	-	88.89	0.98	0	83.99	90.14	none	d__Archaea;p__Halobacteriota;c__Syntropharchaeia;o__Syntropharchaeales;f__Syntropharchaeaceae;g__Syntropharchaeum;s__Syntropharchaeum butanivorans	GCA_001766825.1	95.0	d__Archaea;p__Halobacteriota;c__Syntropharchaeia;o__Syntropharchaeales;f__Syntropharchaeaceae;g__Syntropharchaeum;s__Syntropharchaeum butanivorans	100.0	95.0	1.0	GCA_001766825.1	d__Archaea;p__Halobacteriota;c__Syntropharchaeia;o__Syntropharchaeales;f__Syntropharchaeaceae;g__Syntropharchaeum;s__Syntropharchaeum butanivorans	100.0	1.0	d__Archaea;p__Halobacteriota;c__Syntropharchaeia;o__Syntropharchaeales;f__Syntropharchaeaceae;g__;s__	taxonomic classification defined by topology and ANI	topological placement and ANI have congruent species assignments	N/A	89.36	11	N/A	N/A	marRef/marDB	WGS
GCA_001766815.1	10	491986	1666081	45.47	410801	206.71	-	-	-	-	-	-	-	-	-	-	96.08	0.33	0	94.43	100.89	none	d__Archaea;p__Halobacteriota;c__Syntropharchaeia;o__Syntropharchaeales;f__Syntropharchaeaceae;g__Syntropharchaeum_A;s__Syntropharchaeum_A caldarius	GCA_001766815.1	95.0	d__Archaea;p__Halobacteriota;c__Syntropharchaeia;o__Syntropharchaeales;f__Syntropharchaeaceae;g__Syntropharchaeum_A;s__Syntropharchaeum_A caldarius	100.0	95.0	1.0	GCA_001766815.1	d__Archaea;p__Halobacteriota;c__Syntropharchaeia;o__Syntropharchaeales;f__Syntropharchaeaceae;g__Syntropharchaeum_A;s__Syntropharchaeum_A caldarius	100.0	1.0	d__Archaea;p__Halobacteriota;c__Syntropharchaeia;o__Syntropharchaeales;f__Syntropharchaeaceae;g__;s__	taxonomic classification defined by topology and ANI	topological placement and ANI have congruent species assignments	N/A	94.95	11	N/A	N/A	marRef/marDB	WGS
3300014913_69	125	14901	620711	38.33	5133	0.00	p__Euryarchaeota (UID3)	148	188	125	75	113	0	0	0	0	55.49	0.00	0.00	55.49	59.76	family	d__Archaea;p__Hydrothermarchaeota;c__Hydrothermarchaeia;o__Hydrothermarchaeales;f__;g__;s__	N/A	N/A	N/A	N/A	95.0	N/A	GCA_002011125.1	d__Archaea;p__Hydrothermarchaeota;c__Hydrothermarchaeia;o__Hydrothermarchaeales;f__Hydrothermarchaeaceae;g__Hydrothermarchaeum;s__Hydrothermarchaeum profundi	76.72	0.02	d__Archaea;p__Hydrothermarchaeota;c__Hydrothermarchaeia;o__Hydrothermarchaeales;f__;g__;s__	taxonomic classification defined by topology and ANI	N/A	N/A	58.86	11	0.5792452443042173	N/A	Nayfach_et_al_2020_Nat_Biotech	MAG
GCA_003229275.1	350	17412	1228833	45.76	3825	0.41	-	-	-	-	-	-	-	-	-	-	65.82	1.76	33.33	57.02	61.14	family	d__Archaea;p__Hydrothermarchaeota;c__Hydrothermarchaeia;o__Hydrothermarchaeales;f__;g__;s__	N/A	N/A	N/A	N/A	95.0	N/A	GCA_002011125.1	d__Archaea;p__Hydrothermarchaeota;c__Hydrothermarchaeia;o__Hydrothermarchaeales;f__Hydrothermarchaeaceae;g__Hydrothermarchaeum;s__Hydrothermarchaeum profundi	79.76	0.02	d__Archaea;p__Hydrothermarchaeota;c__Hydrothermarchaeia;o__Hydrothermarchaeales;f__;g__;s__	taxonomic classification defined by topology and ANI	N/A	N/A	66.14	11	0.5899585411943842	N/A	marRef/marDB	MAG
3300026519_52	110	67505	1451827	58.20	16907	0.00	k__Archaea (UID2)	207	149	107	5	142	2	0	0	0	95.33	1.87	0.00	85.98	90.85	family	d__Archaea;p__Hydrothermarchaeota;c__Hydrothermarchaeia;o__Hydrothermarchaeales;f__;g__;s__	N/A	N/A	N/A	N/A	N/A	N/A	N/A	N/A	N/A	N/A	d__Archaea;p__Hydrothermarchaeota;c__Hydrothermarchaeia;o__Hydrothermarchaeales;f__;g__;s__	taxonomic novelty determined using RED	N/A	N/A	91.84	11	0.5845771347721607	N/A	Nayfach_et_al_2020_Nat_Biotech	MAG
3300028399_40	147	41640	1228324	61.00	9313	0.00	k__Archaea (UID2)	207	149	107	7	141	1	0	0	0	94.39	0.93	0.00	89.74	94.31	family	d__Archaea;p__Hydrothermarchaeota;c__Hydrothermarchaeia;o__Hydrothermarchaeales;f__;g__;s__	N/A	N/A	N/A	N/A	N/A	N/A	N/A	N/A	N/A	N/A	d__Archaea;p__Hydrothermarchaeota;c__Hydrothermarchaeia;o__Hydrothermarchaeales;f__;g__;s__	taxonomic novelty determined using RED	N/A	N/A	89.48	11	0.5815418175986689	N/A	Nayfach_et_al_2020_Nat_Biotech	MAG
OceanDNA-a1015	190	30664	1164853	34.22	8384	0.00	p__Euryarchaeota (UID3)	148	188	125	17	170	1	0	0	0	89.33	0.80	0.00	85.33	89.85	family	d__Archaea;p__Hydrothermarchaeota;c__Hydrothermarchaeia;o__Hydrothermarchaeales;f__;g__;s__	N/A	N/A	N/A	N/A	95.0	N/A	GCA_002011125.1	d__Archaea;p__Hydrothermarchaeota;c__Hydrothermarchaeia;o__Hydrothermarchaeales;f__Hydrothermarchaeaceae;g__Hydrothermarchaeum;s__Hydrothermarchaeum profundi	77.75	0.01	d__Archaea;p__Hydrothermarchaeota;c__Hydrothermarchaeia;o__Hydrothermarchaeales;f__;g__;s__	taxonomic classification defined by topology and ANI	N/A	N/A	84.19	11	0.5472657898093489	N/A	OceanDNA	MAG
3300027323_42	7	397726	1185155	51.32	300183	0.00	k__Archaea (UID2)	207	149	107	48	99	2	0	0	0	70.09	1.87	0.00	60.74	67.05	genus	d__Archaea;p__Hydrothermarchaeota;c__Hydrothermarchaeia;o__Hydrothermarchaeales;f__BMS3B;g__;s__	N/A	N/A	N/A	N/A	N/A	N/A	N/A	N/A	N/A	N/A	d__Archaea;p__Hydrothermarchaeota;c__Hydrothermarchaeia;o__Hydrothermarchaeales;f__;g__;s__	taxonomic novelty determined using RED	N/A	N/A	67.19	11	0.6194715126377864	N/A	Nayfach_et_al_2020_Nat_Biotech	MAG
GCA_002897955.1	123	81722	1738368	40.07	20447	0.00	-	-	-	-	-	-	-	-	-	-	97.2	0.93	0	92.55	97.51	none	d__Archaea;p__Hydrothermarchaeota;c__Hydrothermarchaeia;o__Hydrothermarchaeales;f__BMS3B;g__BMS3B;s__BMS3B sp002897955	GCA_002897955.1	95.0	d__Archaea;p__Hydrothermarchaeota;c__Hydrothermarchaeia;o__Hydrothermarchaeales;f__BMS3B;g__BMS3B;s__BMS3B sp002897955	100.0	95.0	1.0	GCA_002897955.1	d__Archaea;p__Hydrothermarchaeota;c__Hydrothermarchaeia;o__Hydrothermarchaeales;f__BMS3B;g__BMS3B;s__BMS3B sp002897955	100.0	1.0	d__Archaea;p__Hydrothermarchaeota;c__Hydrothermarchaeia;o__Hydrothermarchaeales;f__BMS3B;g__BMS3B;s__	taxonomic classification defined by topology and ANI	topological placement and ANI have congruent species assignments	GCA_003229935.1, s__BMS3B sp003229935, 95.0, 92.26, 0.75	93.4	11	N/A	N/A	marRef/marDB	MAG
GCA_003229935.1	227	49150	1749358	38.99	9590	0.80	-	-	-	-	-	-	-	-	-	-	92.52	0.93	0	87.87	92.45	none	d__Archaea;p__Hydrothermarchaeota;c__Hydrothermarchaeia;o__Hydrothermarchaeales;f__BMS3B;g__BMS3B;s__BMS3B sp003229935	GCA_003229935.1	95.0	d__Archaea;p__Hydrothermarchaeota;c__Hydrothermarchaeia;o__Hydrothermarchaeales;f__BMS3B;g__BMS3B;s__BMS3B sp003229935	100.0	95.0	0.97	GCA_003229935.1	d__Archaea;p__Hydrothermarchaeota;c__Hydrothermarchaeia;o__Hydrothermarchaeales;f__BMS3B;g__BMS3B;s__BMS3B sp003229935	100.0	0.97	d__Archaea;p__Hydrothermarchaeota;c__Hydrothermarchaeia;o__Hydrothermarchaeales;f__BMS3B;g__BMS3B;s__	taxonomic classification defined by topology and ANI	topological placement and ANI have congruent species assignments	GCA_002897955.1, s__BMS3B sp002897955, 95.0, 92.26, 0.75	89.32	11	N/A	N/A	marRef/marDB	MAG
3300002481_10	34	364381	2201280	39.27	109618	0.73	k__Archaea (UID2)	207	149	107	2	145	2	0	0	0	98.13	1.87	0.00	88.78	94.58	none	d__Archaea;p__Hydrothermarchaeota;c__Hydrothermarchaeia;o__Hydrothermarchaeales;f__Hydrothermarchaeaceae;g__Hydrothermarchaeum;s__Hydrothermarchaeum profundi	GCA_002011125.1	95.0	d__Archaea;p__Hydrothermarchaeota;c__Hydrothermarchaeia;o__Hydrothermarchaeales;f__Hydrothermarchaeaceae;g__Hydrothermarchaeum;s__Hydrothermarchaeum profundi	100.0	95.0	0.99	GCA_002011125.1	d__Archaea;p__Hydrothermarchaeota;c__Hydrothermarchaeia;o__Hydrothermarchaeales;f__Hydrothermarchaeaceae;g__Hydrothermarchaeum;s__Hydrothermarchaeum profundi	100.0	0.99	d__Archaea;p__Hydrothermarchaeota;c__Hydrothermarchaeia;o__Hydrothermarchaeales;f__;g__;s__	taxonomic classification defined by topology and ANI	topological placement and ANI have congruent species assignments	N/A	95.2	11	N/A	N/A	Nayfach_et_al_2020_Nat_Biotech	MAG
3300027865_17	165	33568	1146544	45.58	7544	0.00	k__Archaea (UID2)	207	149	107	35	113	1	0	0	0	74.34	0.93	100.00	69.69	74.15	species	d__Archaea;p__Hydrothermarchaeota;c__Hydrothermarchaeia;o__Hydrothermarchaeales;f__SZUA-236;g__SZUA-236;s__	N/A	N/A	N/A	N/A	N/A	N/A	N/A	N/A	N/A	N/A	d__Archaea;p__Hydrothermarchaeota;c__Hydrothermarchaeia;o__Hydrothermarchaeales;f__SZUA-236;g__;s__	taxonomic novelty determined using RED	N/A	N/A	69.75	11	0.9224815842834153	N/A	Nayfach_et_al_2020_Nat_Biotech	MAG
GCA_002923215.1	175	34655	1628016	46.74	12106	0.00	-	-	-	-	-	-	-	-	-	-	90.22	1.87	100	80.87	85.57	none	d__Archaea;p__Hydrothermarchaeota;c__Hydrothermarchaeia;o__Hydrothermarchaeales;f__SZUA-236;g__SZUA-236;s__SZUA-236 sp002923215	GCA_002923215.1	95.0	d__Archaea;p__Hydrothermarchaeota;c__Hydrothermarchaeia;o__Hydrothermarchaeales;f__SZUA-236;g__SZUA-236;s__SZUA-236 sp002923215	100.0	95.0	0.98	GCA_002923215.1	d__Archaea;p__Hydrothermarchaeota;c__Hydrothermarchaeia;o__Hydrothermarchaeales;f__SZUA-236;g__SZUA-236;s__SZUA-236 sp002923215	100.0	0.98	d__Archaea;p__Hydrothermarchaeota;c__Hydrothermarchaeia;o__Hydrothermarchaeales;f__SZUA-236;g__SZUA-236;s__	taxonomic classification defined by topology and ANI	topological placement and ANI have congruent species assignments	GCA_003230355.1, s__SZUA-236 sp003230355, 95.0, 85.94, 0.68	84.97	11	N/A	N/A	marRef/marDB	MAG
GCA_003230355.1	221	19167	1270198	47.58	6219	0.00	-	-	-	-	-	-	-	-	-	-	84.97	0	0	84.97	89.34	none	d__Archaea;p__Hydrothermarchaeota;c__Hydrothermarchaeia;o__Hydrothermarchaeales;f__SZUA-236;g__SZUA-236;s__SZUA-236 sp003230355	GCA_003230355.1	95.0	d__Archaea;p__Hydrothermarchaeota;c__Hydrothermarchaeia;o__Hydrothermarchaeales;f__SZUA-236;g__SZUA-236;s__SZUA-236 sp003230355	100.0	95.0	0.98	GCA_003230355.1	d__Archaea;p__Hydrothermarchaeota;c__Hydrothermarchaeia;o__Hydrothermarchaeales;f__SZUA-236;g__SZUA-236;s__SZUA-236 sp003230355	100.0	0.98	d__Archaea;p__Hydrothermarchaeota;c__Hydrothermarchaeia;o__Hydrothermarchaeales;f__SZUA-236;g__SZUA-236;s__	taxonomic classification defined by topology and ANI	topological placement and ANI have congruent species assignments	GCA_002923215.1, s__SZUA-236 sp002923215, 95.0, 85.94, 0.68	82.47	11	N/A	N/A	marRef/marDB	MAG
OceanDNA-a1017	316	15687	789243	31.36	2859	0.00	k__Archaea (UID2)	207	149	107	52	97	0	0	0	0	65.35	0.00	0.00	65.35	69.33	order	d__Archaea;p__Iainarchaeota;c__Iainarchaeia;o__;f__;g__;s__	N/A	N/A	N/A	N/A	N/A	N/A	N/A	N/A	N/A	N/A	d__Archaea;p__Iainarchaeota;c__Iainarchaeia;o__;f__;g__;s__	taxonomic novelty determined using RED	N/A	N/A	56.25	11	0.47061515141908217	N/A	OceanDNA	MAG
OceanDNA-a1020	83	55291	971720	34.29	22721	0.00	k__Archaea (UID2)	207	149	107	37	112	0	0	0	0	72.90	0.00	0.00	72.90	77.92	order	d__Archaea;p__Iainarchaeota;c__Iainarchaeia;o__;f__;g__;s__	N/A	N/A	N/A	N/A	N/A	N/A	N/A	N/A	N/A	N/A	d__Archaea;p__Iainarchaeota;c__Iainarchaeia;o__;f__;g__;s__	taxonomic novelty determined using RED	N/A	N/A	63.41	11	0.47087306202079715	N/A	OceanDNA	MAG
3300022188_32	53	47128	772777	40.50	24050	0.00	k__Archaea (UID2)	207	149	107	12	137	0	0	0	0	90.65	0.00	0.00	90.65	95.69	order	d__Archaea;p__Iainarchaeota;c__Iainarchaeia;o__;f__;g__;s__	N/A	N/A	N/A	N/A	N/A	N/A	N/A	N/A	N/A	N/A	d__Archaea;p__Iainarchaeota;c__Iainarchaeia;o__;f__;g__;s__	taxonomic novelty determined using RED	N/A	N/A	83.27	11	0.34481513612583126	N/A	Nayfach_et_al_2020_Nat_Biotech	MAG
GCA_003661685.1	131	15786	520608	38.43	3973	0.00	-	-	-	-	-	-	-	-	-	-	59.74	0.47	100	57.39	61.53	order	d__Archaea;p__Iainarchaeota;c__Iainarchaeia;o__;f__;g__;s__	N/A	N/A	N/A	N/A	N/A	N/A	N/A	N/A	N/A	N/A	d__Archaea;p__Iainarchaeota;c__Iainarchaeia;o__;f__;g__;s__	taxonomic novelty determined using RED	N/A	N/A	49.04	11	0.4845568037637949	N/A	marRef/marDB	MAG
3300003178_22	57	28398	612327	52.40	14605	2268.89	k__Archaea (UID2)	207	149	107	65	84	0	0	0	0	52.52	0.00	0.00	52.52	57.31	order	d__Archaea;p__Iainarchaeota;c__Iainarchaeia;o__;f__;g__;s__	N/A	N/A	N/A	N/A	N/A	N/A	N/A	N/A	N/A	N/A	d__Archaea;p__Iainarchaeota;c__Iainarchaeia;o__;f__;g__;s__	taxonomic classification fully defined by topology	N/A	N/A	35.97	11	0.3316252482310589	N/A	Nayfach_et_al_2020_Nat_Biotech	MAG
3300028030_39	37	85484	691889	55.54	25953	0.00	k__Archaea (UID2)	207	149	107	18	131	0	0	0	0	83.80	0.00	0.00	83.80	88.88	order	d__Archaea;p__Iainarchaeota;c__Iainarchaeia;o__;f__;g__;s__	N/A	N/A	N/A	N/A	N/A	N/A	N/A	N/A	N/A	N/A	d__Archaea;p__Iainarchaeota;c__Iainarchaeia;o__;f__;g__;s__	taxonomic classification fully defined by topology	N/A	N/A	78.55	11	0.3274113323640064	N/A	Nayfach_et_al_2020_Nat_Biotech	MAG
3300022188_34	64	44523	743065	44.74	18527	0.00	k__Archaea (UID2)	207	149	107	28	120	1	0	0	0	78.04	0.31	100.00	76.49	81.40	family	d__Archaea;p__Iainarchaeota;c__Iainarchaeia;o__B1Sed10-29;f__;g__;s__	N/A	N/A	N/A	N/A	95.0	N/A	GCA_003660975.1	d__Archaea;p__Iainarchaeota;c__Iainarchaeia;o__B1Sed10-29;f__B47-G15;g__B47-G15;s__B47-G15 sp003660975	75.4	0.01	d__Archaea;p__Iainarchaeota;c__Iainarchaeia;o__B1Sed10-29;f__;g__;s__	taxonomic classification defined by topology and ANI	N/A	N/A	73.77	11	0.540721535819213	N/A	Nayfach_et_al_2020_Nat_Biotech	MAG
3300011013_67	42	56234	559839	29.51	19078	0.00	k__Archaea (UID2)	207	149	107	20	129	0	0	0	0	82.24	0.00	0.00	82.24	87.17	family	d__Archaea;p__Iainarchaeota;c__Iainarchaeia;o__B1Sed10-29;f__;g__;s__	N/A	N/A	N/A	N/A	95.0	N/A	GCA_003660975.1	d__Archaea;p__Iainarchaeota;c__Iainarchaeia;o__B1Sed10-29;f__B47-G15;g__B47-G15;s__B47-G15 sp003660975	79.15	0.03	d__Archaea;p__Iainarchaeota;c__Iainarchaeia;o__B1Sed10-29;f__;g__;s__	taxonomic classification defined by topology and ANI	N/A	N/A	73.87	11	0.5162636503698408	N/A	Nayfach_et_al_2020_Nat_Biotech	MAG
3300014886_40	11	247899	757941	40.35	117234	0.00	k__Archaea (UID2)	207	149	107	17	132	0	0	0	0	85.05	0.00	0.00	85.05	90.89	none	d__Archaea;p__Iainarchaeota;c__Iainarchaeia;o__B1Sed10-29;f__B47-G15;g__B47-G15;s__B47-G15 sp003660975	GCA_003660975.1	95.0	d__Archaea;p__Iainarchaeota;c__Iainarchaeia;o__B1Sed10-29;f__B47-G15;g__B47-G15;s__B47-G15 sp003660975	100.0	95.0	1.0	GCA_003660975.1	d__Archaea;p__Iainarchaeota;c__Iainarchaeia;o__B1Sed10-29;f__B47-G15;g__B47-G15;s__B47-G15 sp003660975	100.0	1.0	d__Archaea;p__Iainarchaeota;c__Iainarchaeia;o__B1Sed10-29;f__;g__;s__	taxonomic classification defined by topology and ANI	topological placement and ANI have congruent species assignments	N/A	80.31	11	N/A	N/A	Nayfach_et_al_2020_Nat_Biotech	MAG
3300022188_27	131	22013	903272	45.07	7746	0.00	k__Archaea (UID2)	207	149	107	28	117	4	0	0	0	79.60	2.88	75.00	65.20	69.68	family	d__Archaea;p__Iainarchaeota;c__Iainarchaeia;o__Iainarchaeales;f__;g__;s__	N/A	N/A	N/A	N/A	95.0	N/A	GCA_002779065.1	d__Archaea;p__Iainarchaeota;c__Iainarchaeia;o__Iainarchaeales;f__0-14-0-20-34-12;g__0-14-0-20-34-12;s__0-14-0-20-34-12 sp002779065	74.46	0.01	d__Archaea;p__Iainarchaeota;c__Iainarchaeia;o__Iainarchaeales;f__;g__;s__	taxonomic classification defined by topology and ANI	N/A	N/A	72.27	11	0.5761945007672347	N/A	Nayfach_et_al_2020_Nat_Biotech	MAG
GCA_003661665.1	141	12483	516013	40.07	3693	0.00	-	-	-	-	-	-	-	-	-	-	62.32	0	0	62.32	66.43	family	d__Archaea;p__Iainarchaeota;c__Iainarchaeia;o__Iainarchaeales;f__;g__;s__	N/A	N/A	N/A	N/A	95.0	N/A	GCA_002779065.1	d__Archaea;p__Iainarchaeota;c__Iainarchaeia;o__Iainarchaeales;f__0-14-0-20-34-12;g__0-14-0-20-34-12;s__0-14-0-20-34-12 sp002779065	74.41	0.01	d__Archaea;p__Iainarchaeota;c__Iainarchaeia;o__Iainarchaeales;f__;g__;s__	taxonomic classification defined by topology and ANI	N/A	N/A	53.98	11	0.5974655493953578	N/A	marRef/marDB	MAG
OceanDNA-a1022	196	10259	604147	44.22	3224	0.00	k__Archaea (UID2)	207	149	107	65	84	0	0	0	0	57.42	0.00	0.00	57.42	61.46	genus	d__Archaea;p__Iainarchaeota;c__Iainarchaeia;o__Iainarchaeales;f__GCA-2688035;g__;s__	N/A	N/A	N/A	N/A	95.0	N/A	GCA_002688035.1	d__Archaea;p__Iainarchaeota;c__Iainarchaeia;o__Iainarchaeales;f__GCA-2688035;g__GCA-2688035;s__GCA-2688035 sp002688035	74.59	0.03	d__Archaea;p__Iainarchaeota;c__Iainarchaeia;o__Iainarchaeales;f__;g__;s__	taxonomic classification defined by topology and ANI	N/A	N/A	51.17	11	0.6866936382634765	N/A	OceanDNA	MAG
OceanDNA-a1023	269	9459	681507	41.31	2930	0.00	k__Archaea (UID2)	207	149	107	49	98	2	0	0	0	67.30	1.25	50.00	61.05	65.04	species	d__Archaea;p__Iainarchaeota;c__Iainarchaeia;o__Iainarchaeales;f__GCA-2688035;g__GCA-2688035;s__	N/A	N/A	N/A	N/A	95.0	N/A	GCA_002688035.1	d__Archaea;p__Iainarchaeota;c__Iainarchaeia;o__Iainarchaeales;f__GCA-2688035;g__GCA-2688035;s__GCA-2688035 sp002688035	76.03	0.06	d__Archaea;p__Iainarchaeota;c__Iainarchaeia;o__Iainarchaeales;f__;g__;s__	taxonomic classification defined by topology and ANI	N/A	N/A	50.27	11	0.8201458453218268	N/A	OceanDNA	MAG
OceanDNA-a1024	17	263665	960396	41.23	88745	0.00	k__Archaea (UID2)	207	149	107	13	132	4	0	0	0	90.12	2.80	0.00	76.12	81.82	none	d__Archaea;p__Iainarchaeota;c__Iainarchaeia;o__Iainarchaeales;f__GCA-2688035;g__GCA-2688035;s__GCA-2688035 sp002688035	GCA_002688035.1	95.0	d__Archaea;p__Iainarchaeota;c__Iainarchaeia;o__Iainarchaeales;f__GCA-2688035;g__GCA-2688035;s__GCA-2688035 sp002688035	99.85	95.0	0.89	GCA_002688035.1	d__Archaea;p__Iainarchaeota;c__Iainarchaeia;o__Iainarchaeales;f__GCA-2688035;g__GCA-2688035;s__GCA-2688035 sp002688035	99.85	0.89	d__Archaea;p__Iainarchaeota;c__Iainarchaeia;o__Iainarchaeales;f__;g__;s__	taxonomic classification defined by topology and ANI	topological placement and ANI have congruent species assignments	N/A	82.71	11	N/A	N/A	OceanDNA	MAG
GCA_002687735.1	18	119174	551902	35.34	49485	10.15	-	-	-	-	-	-	-	-	-	-	72.43	0	0	72.43	77.83	none	d__Archaea;p__Iainarchaeota;c__Iainarchaeia;o__Iainarchaeales;f__Iainarchaeaceae;g__UBA493;s__UBA493 sp002687735	GCA_002687735.1	95.0	d__Archaea;p__Iainarchaeota;c__Iainarchaeia;o__Iainarchaeales;f__Iainarchaeaceae;g__UBA493;s__UBA493 sp002687735	100.0	95.0	0.99	GCA_002687735.1	d__Archaea;p__Iainarchaeota;c__Iainarchaeia;o__Iainarchaeales;f__Iainarchaeaceae;g__UBA493;s__UBA493 sp002687735	100.0	0.99	d__Archaea;p__Iainarchaeota;c__Iainarchaeia;o__Iainarchaeales;f__Iainarchaeaceae;g__UBA493;s__	taxonomic classification defined by topology and ANI	topological placement and ANI have congruent species assignments	GCA_002499505.1, s__UBA493 sp002499505, 95.0, 99.6, 0.62; GCA_002762975.1, s__UBA493 sp002762975, 95.0, 75.67, 0.12	67.45	11	N/A	N/A	marRef/marDB	MAG
GCA_002813675.1	1	2524329	2524329	39.38	2524329	0.00	-	-	-	-	-	-	-	-	-	-	98.93	0	0	98.93	106.30	none	d__Archaea;p__Methanobacteriota;c__Methanobacteria;o__Methanobacteriales;f__Methanobacteriaceae;g__Methanobacterium;s__Methanobacterium subterraneum	GCF_002813695.1	95.0	d__Archaea;p__Methanobacteriota;c__Methanobacteria;o__Methanobacteriales;f__Methanobacteriaceae;g__Methanobacterium;s__Methanobacterium subterraneum	98.85	95.0	0.91	GCF_002813695.1	d__Archaea;p__Methanobacteriota;c__Methanobacteria;o__Methanobacteriales;f__Methanobacteriaceae;g__Methanobacterium;s__Methanobacterium subterraneum	98.85	0.91	d__Archaea;p__Methanobacteriota;c__Methanobacteria;o__Methanobacteriales;f__Methanobacteriaceae;g__Methanobacterium;s__	taxonomic classification defined by topology and ANI	topological placement and ANI have congruent species assignments	GCA_000309865.1, s__Methanobacterium sp000309865, 95.0, 82.92, 0.64; GCF_000302455.1, s__Methanobacterium formicicum_A, 95.0, 81.95, 0.62; GCA_003491305.1, s__Methanobacterium sp003491305, 95.0, 81.48, 0.61; GCA_001316325.1, s__Methanobacterium formicicum, 95.0, 81.4, 0.63; GCF_000499765.1, s__Methanobacterium sp000499765, 95.0, 80.49, 0.59; GCA_002067065.1, s__Methanobacterium sp002067065, 95.0,…	97.11	11	N/A	N/A	marRef/marDB	WGS
3300026488_12	152	58271	1430546	31.33	14104	0.00	p__Euryarchaeota (UID5)	32	308	210	69	229	10	0	0	0	73.07	2.23	100.00	61.92	66.70	species	d__Archaea;p__Methanobacteriota;c__Methanococci;o__Methanococcales;f__Methanocaldococcaceae;g__Methanocaldococcus;s__	N/A	N/A	N/A	N/A	N/A	N/A	N/A	N/A	N/A	N/A	d__Archaea;p__Methanobacteriota;c__Methanococci;o__Methanococcales;f__Methanocaldococcaceae;g__Methanocaldococcus;s__	taxonomic classification defined by topology and ANI	N/A	GCF_000091665.1, s__Methanocaldococcus jannaschii, 95.0, 86.08, 0.77; GCF_000739065.1, s__Methanocaldococcus bathoardescens, 95.0, 85.19, 0.72; GCF_000025525.1, s__Methanocaldococcus sp000025525, 95.0, 84.43, 0.76; GCF_000023985.1, s__Methanocaldococcus fervens, 95.0, 83.54, 0.7; GCF_000024625.1, s__Methanocaldococcus vulcanius, 95.0, 80.28, 0.51	66.63	11	0.935498301916706	Genome not assigned to closest species as it falls outside its pre-defined ANI radius	Nayfach_et_al_2020_Nat_Biotech	MAG
GCA_000739065.1	1	1607556	1607556	30.79	1607556	0.00	-	-	-	-	-	-	-	-	-	-	99.52	0	0	99.52	106.67	none	d__Archaea;p__Methanobacteriota;c__Methanococci;o__Methanococcales;f__Methanocaldococcaceae;g__Methanocaldococcus;s__Methanocaldococcus bathoardescens	GCF_000739065.1	95.0	d__Archaea;p__Methanobacteriota;c__Methanococci;o__Methanococcales;f__Methanocaldococcaceae;g__Methanocaldococcus;s__Methanocaldococcus bathoardescens	100.0	95.0	1.0	GCF_000739065.1	d__Archaea;p__Methanobacteriota;c__Methanococci;o__Methanococcales;f__Methanocaldococcaceae;g__Methanocaldococcus;s__Methanocaldococcus bathoardescens	100.0	1.0	d__Archaea;p__Methanobacteriota;c__Methanococci;o__Methanococcales;f__Methanocaldococcaceae;g__Methanocaldococcus;s__	taxonomic classification defined by topology and ANI	topological placement and ANI have congruent species assignments	GCF_000025525.1, s__Methanocaldococcus sp000025525, 95.0, 87.6, 0.83; GCF_000091665.1, s__Methanocaldococcus jannaschii, 95.0, 86.9, 0.82; GCF_000023985.1, s__Methanocaldococcus fervens, 95.0, 84.63, 0.79; GCF_000024625.1, s__Methanocaldococcus vulcanius, 95.0, 80.01, 0.56	97.05	11	N/A	N/A	marRef/marDB	WGS
GCA_000023985.1	2	1485061	1507251	32.22	1485061	0.00	-	-	-	-	-	-	-	-	-	-	99.52	0	0	99.52	106.63	none	d__Archaea;p__Methanobacteriota;c__Methanococci;o__Methanococcales;f__Methanocaldococcaceae;g__Methanocaldococcus;s__Methanocaldococcus fervens	GCF_000023985.1	95.0	d__Archaea;p__Methanobacteriota;c__Methanococci;o__Methanococcales;f__Methanocaldococcaceae;g__Methanocaldococcus;s__Methanocaldococcus fervens	100.0	95.0	1.0	GCF_000023985.1	d__Archaea;p__Methanobacteriota;c__Methanococci;o__Methanococcales;f__Methanocaldococcaceae;g__Methanocaldococcus;s__Methanocaldococcus fervens	100.0	1.0	d__Archaea;p__Methanobacteriota;c__Methanococci;o__Methanococcales;f__Methanocaldococcaceae;g__Methanocaldococcus;s__	taxonomic classification defined by topology and ANI	topological placement and ANI have congruent species assignments	GCF_000739065.1, s__Methanocaldococcus bathoardescens, 95.0, 84.63, 0.79; GCF_000091665.1, s__Methanocaldococcus jannaschii, 95.0, 83.3, 0.78; GCF_000025525.1, s__Methanocaldococcus sp000025525, 95.0, 82.97, 0.79; GCF_000024625.1, s__Methanocaldococcus vulcanius, 95.0, 79.41, 0.5	98.01	11	N/A	N/A	marRef/marDB	WGS
GCA_000091665.1	3	1664970	1739927	31.29	1664970	0.86	-	-	-	-	-	-	-	-	-	-	99.52	0	0	99.52	106.68	none	d__Archaea;p__Methanobacteriota;c__Methanococci;o__Methanococcales;f__Methanocaldococcaceae;g__Methanocaldococcus;s__Methanocaldococcus jannaschii	GCF_000091665.1	95.0	d__Archaea;p__Methanobacteriota;c__Methanococci;o__Methanococcales;f__Methanocaldococcaceae;g__Methanocaldococcus;s__Methanocaldococcus jannaschii	100.0	95.0	1.0	GCF_000091665.1	d__Archaea;p__Methanobacteriota;c__Methanococci;o__Methanococcales;f__Methanocaldococcaceae;g__Methanocaldococcus;s__Methanocaldococcus jannaschii	100.0	1.0	d__Archaea;p__Methanobacteriota;c__Methanococci;o__Methanococcales;f__Methanocaldococcaceae;g__Methanocaldococcus;s__	taxonomic classification defined by topology and ANI	topological placement and ANI have congruent species assignments	GCF_000025525.1, s__Methanocaldococcus sp000025525, 95.0, 87.27, 0.83; GCF_000739065.1, s__Methanocaldococcus bathoardescens, 95.0, 86.9, 0.82; GCF_000023985.1, s__Methanocaldococcus fervens, 95.0, 83.3, 0.78; GCF_000024625.1, s__Methanocaldococcus vulcanius, 95.0, 81.63, 0.57	96.84	11	N/A	N/A	marRef/marDB	WGS
GCA_000025525.1	2	1760939	1773136	32.04	1760939	0.00	-	-	-	-	-	-	-	-	-	-	99.52	0	0	99.52	106.71	none	d__Archaea;p__Methanobacteriota;c__Methanococci;o__Methanococcales;f__Methanocaldococcaceae;g__Methanocaldococcus;s__Methanocaldococcus sp000025525	GCF_000025525.1	95.0	d__Archaea;p__Methanobacteriota;c__Methanococci;o__Methanococcales;f__Methanocaldococcaceae;g__Methanocaldococcus;s__Methanocaldococcus sp000025525	100.0	95.0	1.0	GCF_000025525.1	d__Archaea;p__Methanobacteriota;c__Methanococci;o__Methanococcales;f__Methanocaldococcaceae;g__Methanocaldococcus;s__Methanocaldococcus sp000025525	100.0	1.0	d__Archaea;p__Methanobacteriota;c__Methanococci;o__Methanococcales;f__Methanocaldococcaceae;g__Methanocaldococcus;s__	taxonomic classification defined by topology and ANI	topological placement and ANI have congruent species assignments	GCF_000739065.1, s__Methanocaldococcus bathoardescens, 95.0, 87.6, 0.83; GCF_000091665.1, s__Methanocaldococcus jannaschii, 95.0, 87.27, 0.83; GCF_000023985.1, s__Methanocaldococcus fervens, 95.0, 82.97, 0.79; GCF_000024625.1, s__Methanocaldococcus vulcanius, 95.0, 79.83, 0.52	97.09	11	N/A	N/A	marRef/marDB	WGS
GCA_000024625.1	3	1746329	1761737	31.58	1746329	0.00	-	-	-	-	-	-	-	-	-	-	99.52	0	0	99.52	106.71	none	d__Archaea;p__Methanobacteriota;c__Methanococci;o__Methanococcales;f__Methanocaldococcaceae;g__Methanocaldococcus;s__Methanocaldococcus vulcanius	GCF_000024625.1	95.0	d__Archaea;p__Methanobacteriota;c__Methanococci;o__Methanococcales;f__Methanocaldococcaceae;g__Methanocaldococcus;s__Methanocaldococcus vulcanius	100.0	95.0	1.0	GCF_000024625.1	d__Archaea;p__Methanobacteriota;c__Methanococci;o__Methanococcales;f__Methanocaldococcaceae;g__Methanocaldococcus;s__Methanocaldococcus vulcanius	100.0	1.0	d__Archaea;p__Methanobacteriota;c__Methanococci;o__Methanococcales;f__Methanocaldococcaceae;g__Methanocaldococcus;s__	taxonomic classification defined by topology and ANI	topological placement and ANI have congruent species assignments	GCF_000091665.1, s__Methanocaldococcus jannaschii, 95.0, 81.63, 0.57; GCF_000739065.1, s__Methanocaldococcus bathoardescens, 95.0, 80.01, 0.56; GCF_000025525.1, s__Methanocaldococcus sp000025525, 95.0, 79.83, 0.52; GCF_000023985.1, s__Methanocaldococcus fervens, 95.0, 79.41, 0.5	97.23	11	N/A	N/A	marRef/marDB	WGS
GCA_000092305.1	1	1328194	1328194	33.62	1328194	0.00	-	-	-	-	-	-	-	-	-	-	99.05	0	0	99.05	106.10	none	d__Archaea;p__Methanobacteriota;c__Methanococci;o__Methanococcales;f__Methanocaldococcaceae;g__Methanocaldococcus_A;s__Methanocaldococcus_A infernus	GCF_000092305.1	95.0	d__Archaea;p__Methanobacteriota;c__Methanococci;o__Methanococcales;f__Methanocaldococcaceae;g__Methanocaldococcus_A;s__Methanocaldococcus_A infernus	100.0	95.0	1.0	GCF_000092305.1	d__Archaea;p__Methanobacteriota;c__Methanococci;o__Methanococcales;f__Methanocaldococcaceae;g__Methanocaldococcus_A;s__Methanocaldococcus_A infernus	100.0	1.0	d__Archaea;p__Methanobacteriota;c__Methanococci;o__Methanococcales;f__Methanocaldococcaceae;g__Methanocaldococcus_A;s__	taxonomic classification defined by topology and ANI	topological placement and ANI have congruent species assignments	GCF_000371805.1, s__Methanocaldococcus_A villosus, 95.0, 77.59, 0.2	96.99	11	N/A	N/A	marRef/marDB	WGS
GCA_000371805.1	2	1238009	1249385	29.50	1238009	0.00	-	-	-	-	-	-	-	-	-	-	98.81	0.24	0	97.61	104.62	none	d__Archaea;p__Methanobacteriota;c__Methanococci;o__Methanococcales;f__Methanocaldococcaceae;g__Methanocaldococcus_A;s__Methanocaldococcus_A villosus	GCF_000371805.1	95.0	d__Archaea;p__Methanobacteriota;c__Methanococci;o__Methanococcales;f__Methanocaldococcaceae;g__Methanocaldococcus_A;s__Methanocaldococcus_A villosus	100.0	95.0	1.0	GCF_000371805.1	d__Archaea;p__Methanobacteriota;c__Methanococci;o__Methanococcales;f__Methanocaldococcaceae;g__Methanocaldococcus_A;s__Methanocaldococcus_A villosus	100.0	1.0	d__Archaea;p__Methanobacteriota;c__Methanococci;o__Methanococcales;f__Methanocaldococcaceae;g__Methanocaldococcus_A;s__	taxonomic classification defined by topology and ANI	topological placement and ANI have congruent species assignments	GCF_000092305.1, s__Methanocaldococcus_A infernus, 95.0, 77.59, 0.2	96.29	11	N/A	N/A	marRef/marDB	WGS
GCA_002945325.1	1	1714918	1714918	32.92	1714918	0.00	-	-	-	-	-	-	-	-	-	-	99.52	0	0	99.52	106.70	none	d__Archaea;p__Methanobacteriota;c__Methanococci;o__Methanococcales;f__Methanococcaceae;g__Methanococcus;s__Methanococcus maripaludis	GCF_002945325.1	95.0	d__Archaea;p__Methanobacteriota;c__Methanococci;o__Methanococcales;f__Methanococcaceae;g__Methanococcus;s__Methanococcus maripaludis	100.0	95.0	1.0	GCF_002945325.1	d__Archaea;p__Methanobacteriota;c__Methanococci;o__Methanococcales;f__Methanococcaceae;g__Methanococcus;s__Methanococcus maripaludis	100.0	1.0	d__Archaea;p__Methanobacteriota;c__Methanococci;o__Methanococcales;f__Methanococcaceae;g__Methanococcus;s__	taxonomic classification defined by topology and ANI	topological placement and ANI have congruent species assignments	GCF_000018485.1, s__Methanococcus maripaludis_C, 95.0, 88.86, 0.82; GCF_000016125.1, s__Methanococcus maripaludis_D, 95.0, 88.65, 0.82; GCF_000017225.1, s__Methanococcus maripaludis_A, 95.0, 88.38, 0.85; GCF_000017165.1, s__Methanococcus vannielii, 95.0, 79.95, 0.57; GCF_000006175.1, s__Methanococcus voltae, 95.0, 77.4, 0.2	97.15	11	N/A	N/A	marRef/marDB	WGS
GCA_000017225.1	1	1772694	1772694	33.28	1772694	0.00	-	-	-	-	-	-	-	-	-	-	99.5	0	0	99.50	106.69	none	d__Archaea;p__Methanobacteriota;c__Methanococci;o__Methanococcales;f__Methanococcaceae;g__Methanococcus;s__Methanococcus maripaludis_A	GCF_000017225.1	95.0	d__Archaea;p__Methanobacteriota;c__Methanococci;o__Methanococcales;f__Methanococcaceae;g__Methanococcus;s__Methanococcus maripaludis_A	100.0	95.0	1.0	GCF_000017225.1	d__Archaea;p__Methanobacteriota;c__Methanococci;o__Methanococcales;f__Methanococcaceae;g__Methanococcus;s__Methanococcus maripaludis_A	100.0	1.0	d__Archaea;p__Methanobacteriota;c__Methanococci;o__Methanococcales;f__Methanococcaceae;g__Methanococcus;s__	taxonomic classification defined by topology and ANI	topological placement and ANI have congruent species assignments	GCF_000018485.1, s__Methanococcus maripaludis_C, 95.0, 91.01, 0.89; GCF_000016125.1, s__Methanococcus maripaludis_D, 95.0, 90.35, 0.83; GCF_002945325.1, s__Methanococcus maripaludis, 95.0, 88.38, 0.85; GCF_000017165.1, s__Methanococcus vannielii, 95.0, 80.08, 0.54; GCF_000006175.1, s__Methanococcus voltae, 95.0, 77.3, 0.17	98.71	11	N/A	N/A	marRef/marDB	WGS
GCA_000018485.1	1	1744193	1744193	33.42	1744193	0.00	-	-	-	-	-	-	-	-	-	-	99.98	0	0	99.98	107.17	none	d__Archaea;p__Methanobacteriota;c__Methanococci;o__Methanococcales;f__Methanococcaceae;g__Methanococcus;s__Methanococcus maripaludis_C	GCF_000018485.1	95.0	d__Archaea;p__Methanobacteriota;c__Methanococci;o__Methanococcales;f__Methanococcaceae;g__Methanococcus;s__Methanococcus maripaludis_C	100.0	95.0	1.0	GCF_000018485.1	d__Archaea;p__Methanobacteriota;c__Methanococci;o__Methanococcales;f__Methanococcaceae;g__Methanococcus;s__Methanococcus maripaludis_C	100.0	1.0	d__Archaea;p__Methanobacteriota;c__Methanococci;o__Methanococcales;f__Methanococcaceae;g__Methanococcus;s__	taxonomic classification defined by topology and ANI	topological placement and ANI have congruent species assignments	GCF_000016125.1, s__Methanococcus maripaludis_D, 95.0, 91.54, 0.87; GCF_000017225.1, s__Methanococcus maripaludis_A, 95.0, 91.01, 0.89; GCF_002945325.1, s__Methanococcus maripaludis, 95.0, 88.86, 0.82; GCF_000017165.1, s__Methanococcus vannielii, 95.0, 79.94, 0.55; GCF_000006175.1, s__Methanococcus voltae, 95.0, 77.87, 0.16	97.99	11	N/A	N/A	marRef/marDB	WGS
GCA_000017165.1	1	1720048	1720048	31.33	1720048	0.00	-	-	-	-	-	-	-	-	-	-	99.5	0	0	99.50	106.68	none	d__Archaea;p__Methanobacteriota;c__Methanococci;o__Methanococcales;f__Methanococcaceae;g__Methanococcus;s__Methanococcus vannielii	GCF_000017165.1	95.0	d__Archaea;p__Methanobacteriota;c__Methanococci;o__Methanococcales;f__Methanococcaceae;g__Methanococcus;s__Methanococcus vannielii	100.0	95.0	0.99	GCF_000017165.1	d__Archaea;p__Methanobacteriota;c__Methanococci;o__Methanococcales;f__Methanococcaceae;g__Methanococcus;s__Methanococcus vannielii	100.0	0.99	d__Archaea;p__Methanobacteriota;c__Methanococci;o__Methanococcales;f__Methanococcaceae;g__Methanococcus;s__	taxonomic classification defined by topology and ANI	topological placement and ANI have congruent species assignments	GCF_000017225.1, s__Methanococcus maripaludis_A, 95.0, 80.08, 0.54; GCF_002945325.1, s__Methanococcus maripaludis, 95.0, 79.95, 0.57; GCF_000018485.1, s__Methanococcus maripaludis_C, 95.0, 79.94, 0.55; GCF_000016125.1, s__Methanococcus maripaludis_D, 95.0, 79.94, 0.55; GCF_000006175.1, s__Methanococcus voltae, 95.0, 77.29, 0.17	98.09	11	N/A	N/A	marRef/marDB	WGS
GCA_000006175.2	1	1936387	1936387	28.59	1936387	0.00	-	-	-	-	-	-	-	-	-	-	99.05	0	0	99.05	106.29	none	d__Archaea;p__Methanobacteriota;c__Methanococci;o__Methanococcales;f__Methanococcaceae;g__Methanococcus;s__Methanococcus voltae	GCF_000006175.1	95.0	d__Archaea;p__Methanobacteriota;c__Methanococci;o__Methanococcales;f__Methanococcaceae;g__Methanococcus;s__Methanococcus voltae	100.0	95.0	0.97	GCF_000006175.1	d__Archaea;p__Methanobacteriota;c__Methanococci;o__Methanococcales;f__Methanococcaceae;g__Methanococcus;s__Methanococcus voltae	100.0	0.97	d__Archaea;p__Methanobacteriota;c__Methanococci;o__Methanococcales;f__Methanococcaceae;g__Methanococcus;s__	taxonomic classification defined by topology and ANI	topological placement and ANI have congruent species assignments	GCF_000018485.1, s__Methanococcus maripaludis_C, 95.0, 77.87, 0.16; GCF_000016125.1, s__Methanococcus maripaludis_D, 95.0, 77.86, 0.16; GCF_002945325.1, s__Methanococcus maripaludis, 95.0, 77.4, 0.2; GCF_000017225.1, s__Methanococcus maripaludis_A, 95.0, 77.3, 0.17; GCF_000017165.1, s__Methanococcus vannielii, 95.0, 77.29, 0.17	97.78	11	N/A	N/A	marRef/marDB	WGS
GCA_000376965.1	55	210774	1686930	32.80	51550	0.00	-	-	-	-	-	-	-	-	-	-	100	0	0	100.00	105.43	none	d__Archaea;p__Methanobacteriota;c__Methanococci;o__Methanococcales;f__Methanococcaceae;g__Methanothermococcus;s__Methanothermococcus thermolithotrophicus	GCF_000376965.1	95.0	d__Archaea;p__Methanobacteriota;c__Methanococci;o__Methanococcales;f__Methanococcaceae;g__Methanothermococcus;s__Methanothermococcus thermolithotrophicus	100.0	95.0	1.0	GCF_000376965.1	d__Archaea;p__Methanobacteriota;c__Methanococci;o__Methanococcales;f__Methanococcaceae;g__Methanothermococcus;s__Methanothermococcus thermolithotrophicus	100.0	1.0	d__Archaea;p__Methanobacteriota;c__Methanococci;o__Methanococcales;f__Methanococcaceae;g__;s__	taxonomic classification defined by topology and ANI	topological placement and ANI have congruent species assignments	N/A	98.77	11	N/A	N/A	marRef/marDB	WGS
GCA_000017185.1	1	1569500	1569500	30.04	1569500	0.00	-	-	-	-	-	-	-	-	-	-	99.03	0	0	99.03	106.16	none	d__Archaea;p__Methanobacteriota;c__Methanococci;o__Methanococcales;f__Methanococcaceae;g__Methanothermococcus_A;s__Methanothermococcus_A aeolicus	GCF_000017185.1	95.0	d__Archaea;p__Methanobacteriota;c__Methanococci;o__Methanococcales;f__Methanococcaceae;g__Methanothermococcus_A;s__Methanothermococcus_A aeolicus	100.0	95.0	1.0	GCF_000017185.1	d__Archaea;p__Methanobacteriota;c__Methanococci;o__Methanococcales;f__Methanococcaceae;g__Methanothermococcus_A;s__Methanothermococcus_A aeolicus	100.0	1.0	d__Archaea;p__Methanobacteriota;c__Methanococci;o__Methanococcales;f__Methanococcaceae;g__Methanothermococcus_A;s__	taxonomic classification defined by topology and ANI	topological placement and ANI have congruent species assignments	GCF_000179575.2, s__Methanothermococcus_A okinawensis, 95.0, 78.84, 0.47	98.11	11	N/A	N/A	marRef/marDB	WGS
GCA_000179575.2	2	1662525	1677455	29.28	1662525	0.00	-	-	-	-	-	-	-	-	-	-	99.05	0	0	99.05	106.21	none	d__Archaea;p__Methanobacteriota;c__Methanococci;o__Methanococcales;f__Methanococcaceae;g__Methanothermococcus_A;s__Methanothermococcus_A okinawensis	GCF_000179575.2	95.0	d__Archaea;p__Methanobacteriota;c__Methanococci;o__Methanococcales;f__Methanococcaceae;g__Methanothermococcus_A;s__Methanothermococcus_A okinawensis	100.0	95.0	1.0	GCF_000179575.2	d__Archaea;p__Methanobacteriota;c__Methanococci;o__Methanococcales;f__Methanococcaceae;g__Methanothermococcus_A;s__Methanothermococcus_A okinawensis	100.0	1.0	d__Archaea;p__Methanobacteriota;c__Methanococci;o__Methanococcales;f__Methanococcaceae;g__Methanothermococcus_A;s__	taxonomic classification defined by topology and ANI	topological placement and ANI have congruent species assignments	GCF_000017185.1, s__Methanothermococcus_A aeolicus, 95.0, 78.84, 0.47	97.42	11	N/A	N/A	marRef/marDB	WGS
GCA_000243455.2	121	80920	1818783	32.44	29347	0.22	-	-	-	-	-	-	-	-	-	-	99.52	0	0	99.52	104.66	none	d__Archaea;p__Methanobacteriota;c__Methanococci;o__Methanococcales;f__Methanococcaceae;g__Methanotorris;s__Methanotorris formicicus	GCF_000243455.1	95.0	d__Archaea;p__Methanobacteriota;c__Methanococci;o__Methanococcales;f__Methanococcaceae;g__Methanotorris;s__Methanotorris formicicus	100.0	95.0	0.99	GCF_000243455.1	d__Archaea;p__Methanobacteriota;c__Methanococci;o__Methanococcales;f__Methanococcaceae;g__Methanotorris;s__Methanotorris formicicus	100.0	0.99	d__Archaea;p__Methanobacteriota;c__Methanococci;o__Methanococcales;f__Methanococcaceae;g__Methanotorris;s__	taxonomic classification defined by topology and ANI	topological placement and ANI have congruent species assignments	GCF_000214415.1, s__Methanotorris igneus, 95.0, 86.08, 0.72	98.59	11	N/A	N/A	marRef/marDB	WGS
GCA_000214415.1	1	1854197	1854197	32.30	1854197	0.00	-	-	-	-	-	-	-	-	-	-	99.52	0	0	99.52	106.74	none	d__Archaea;p__Methanobacteriota;c__Methanococci;o__Methanococcales;f__Methanococcaceae;g__Methanotorris;s__Methanotorris igneus	GCF_000214415.1	95.0	d__Archaea;p__Methanobacteriota;c__Methanococci;o__Methanococcales;f__Methanococcaceae;g__Methanotorris;s__Methanotorris igneus	100.0	95.0	1.0	GCF_000214415.1	d__Archaea;p__Methanobacteriota;c__Methanococci;o__Methanococcales;f__Methanococcaceae;g__Methanotorris;s__Methanotorris igneus	100.0	1.0	d__Archaea;p__Methanobacteriota;c__Methanococci;o__Methanococcales;f__Methanococcaceae;g__Methanotorris;s__	taxonomic classification defined by topology and ANI	topological placement and ANI have congruent species assignments	GCF_000243455.1, s__Methanotorris formicicus, 95.0, 86.08, 0.72	98.67	11	N/A	N/A	marRef/marDB	WGS
3300026531_30	37	251948	1450616	61.94	57002	0.00	p__Euryarchaeota (UID3)	148	188	125	8	178	2	0	0	0	94.74	1.60	0.00	86.74	92.22	genus	d__Archaea;p__Methanobacteriota;c__Methanopyri;o__Methanopyrales;f__Methanopyraceae;g__;s__	N/A	N/A	N/A	N/A	N/A	N/A	N/A	N/A	N/A	N/A	d__Archaea;p__Methanobacteriota;c__;o__;f__;g__;s__	taxonomic novelty determined using RED	N/A	N/A	93.7	11	0.7953309623735453	N/A	Nayfach_et_al_2020_Nat_Biotech	MAG
GCA_000007185.1	1	1694969	1694969	61.16	1694969	0.00	-	-	-	-	-	-	-	-	-	-	96.74	1.6	0	88.74	95.91	none	d__Archaea;p__Methanobacteriota;c__Methanopyri;o__Methanopyrales;f__Methanopyraceae;g__Methanopyrus;s__Methanopyrus kandleri	GCA_000007185.1	95.0	d__Archaea;p__Methanobacteriota;c__Methanopyri;o__Methanopyrales;f__Methanopyraceae;g__Methanopyrus;s__Methanopyrus kandleri	100.0	95.0	1.0	GCA_000007185.1	d__Archaea;p__Methanobacteriota;c__Methanopyri;o__Methanopyrales;f__Methanopyraceae;g__Methanopyrus;s__Methanopyrus kandleri	100.0	1.0	d__Archaea;p__Methanobacteriota;c__Methanopyri;o__Methanopyrales;f__Methanopyraceae;g__Methanopyrus;s__	taxonomic classification defined by topology and ANI	topological placement and ANI have congruent species assignments	GCA_002201895.1, s__Methanopyrus sp002201895, 95.0, 90.05, 0.94	94.52	11	N/A	N/A	marRef/marDB	WGS
3300021488_5	108	51437	1165615	37.00	14085	0.00	p__Euryarchaeota (UID4)	45	299	202	83	207	8	1	0	0	78.65	3.62	54.55	60.55	65.33	species	d__Archaea;p__Methanobacteriota;c__Thermococci;o__Methanofastidiosales;f__B48-G16;g__B48-G16;s__	N/A	N/A	N/A	N/A	95.0	N/A	GCA_003660605.1	d__Archaea;p__Methanobacteriota;c__Thermococci;o__Methanofastidiosales;f__B48-G16;g__B48-G16;s__B48-G16 sp003660605	79.0	0.42	d__Archaea;p__Methanobacteriota;c__Thermococci;o__Methanofastidiosales;f__;g__;s__	taxonomic classification defined by topology and ANI	N/A	N/A	72.97	11	0.8819754486789562	N/A	Nayfach_et_al_2020_Nat_Biotech	MAG
GCA_003660605.1	239	18942	1173946	36.25	5342	0.00	-	-	-	-	-	-	-	-	-	-	78.69	4.17	9.09	57.84	62.13	none	d__Archaea;p__Methanobacteriota;c__Thermococci;o__Methanofastidiosales;f__B48-G16;g__B48-G16;s__B48-G16 sp003660605	GCA_003660605.1	95.0	d__Archaea;p__Methanobacteriota;c__Thermococci;o__Methanofastidiosales;f__B48-G16;g__B48-G16;s__B48-G16 sp003660605	100.0	95.0	0.98	GCA_003660605.1	d__Archaea;p__Methanobacteriota;c__Thermococci;o__Methanofastidiosales;f__B48-G16;g__B48-G16;s__B48-G16 sp003660605	100.0	0.98	d__Archaea;p__Methanobacteriota;c__Thermococci;o__Methanofastidiosales;f__;g__;s__	taxonomic classification defined by topology and ANI	topological placement and ANI have congruent species assignments	N/A	82.3	11	N/A	N/A	marRef/marDB	MAG
GCA_000966265.1	23	377594	2206431	54.31	210129	0.00	-	-	-	-	-	-	-	-	-	-	100	0	0	100.00	106.13	none	d__Archaea;p__Methanobacteriota;c__Thermococci;o__Thermococcales;f__Thermococcaceae;g__Palaeococcus;s__Palaeococcus ferrophilus	GCF_000966265.1	95.0	d__Archaea;p__Methanobacteriota;c__Thermococci;o__Thermococcales;f__Thermococcaceae;g__Palaeococcus;s__Palaeococcus ferrophilus	100.0	95.0	1.0	GCF_000966265.1	d__Archaea;p__Methanobacteriota;c__Thermococci;o__Thermococcales;f__Thermococcaceae;g__Palaeococcus;s__Palaeococcus ferrophilus	100.0	1.0	d__Archaea;p__Methanobacteriota;c__Thermococci;o__Thermococcales;f__Thermococcaceae;g__Palaeococcus;s__	taxonomic classification defined by topology and ANI	topological placement and ANI have congruent species assignments	GCF_000725425.1, s__Palaeococcus pacificus, 95.0, 77.22, 0.13; GCA_003660495.1, s__Palaeococcus sp003660495, 95.0, 77.19, 0.18; GCA_003663695.1, s__Palaeococcus sp003663695, 95.0, 76.74, 0.17	97.21	11	N/A	N/A	marRef/marDB	WGS
GCA_000725425.1	1	1859370	1859370	43.04	1859370	0.00	-	-	-	-	-	-	-	-	-	-	99.5	0.5	0	97.00	104.22	none	d__Archaea;p__Methanobacteriota;c__Thermococci;o__Thermococcales;f__Thermococcaceae;g__Palaeococcus;s__Palaeococcus pacificus	GCF_000725425.1	95.0	d__Archaea;p__Methanobacteriota;c__Thermococci;o__Thermococcales;f__Thermococcaceae;g__Palaeococcus;s__Palaeococcus pacificus	100.0	95.0	1.0	GCF_000725425.1	d__Archaea;p__Methanobacteriota;c__Thermococci;o__Thermococcales;f__Thermococcaceae;g__Palaeococcus;s__Palaeococcus pacificus	100.0	1.0	d__Archaea;p__Methanobacteriota;c__Thermococci;o__Thermococcales;f__Thermococcaceae;g__Palaeococcus;s__	taxonomic classification defined by topology and ANI	topological placement and ANI have congruent species assignments	GCA_003660495.1, s__Palaeococcus sp003660495, 95.0, 81.07, 0.36; GCA_003663695.1, s__Palaeococcus sp003663695, 95.0, 80.78, 0.4; GCF_000966265.1, s__Palaeococcus ferrophilus, 95.0, 77.22, 0.13	97.25	11	N/A	N/A	marRef/marDB	WGS
3300014913_33	204	33829	1336178	44.82	7329	0.00	p__Euryarchaeota (UID4)	45	299	202	63	233	3	0	0	0	74.55	1.49	66.67	67.10	71.55	none	d__Archaea;p__Methanobacteriota;c__Thermococci;o__Thermococcales;f__Thermococcaceae;g__Palaeococcus;s__Palaeococcus sp003660495	GCA_003660495.1	95.0	d__Archaea;p__Methanobacteriota;c__Thermococci;o__Thermococcales;f__Thermococcaceae;g__Palaeococcus;s__Palaeococcus sp003660495	100.0	95.0	0.88	GCA_003660495.1	d__Archaea;p__Methanobacteriota;c__Thermococci;o__Thermococcales;f__Thermococcaceae;g__Palaeococcus;s__Palaeococcus sp003660495	100.0	0.88	d__Archaea;p__Methanobacteriota;c__Thermococci;o__Thermococcales;f__Thermococcaceae;g__Palaeococcus;s__	taxonomic classification defined by topology and ANI	topological placement and ANI have congruent species assignments	GCA_003663695.1, s__Palaeococcus sp003663695, 95.0, 98.23, 0.71; GCF_000725425.1, s__Palaeococcus pacificus, 95.0, 80.93, 0.37; GCF_000966265.1, s__Palaeococcus ferrophilus, 95.0, 77.11, 0.19	84.89	11	N/A	N/A	Nayfach_et_al_2020_Nat_Biotech	MAG
GCA_000195935.2	2	1765118	1768562	44.71	1765118	0.00	-	-	-	-	-	-	-	-	-	-	100	0	0	100.00	107.19	none	d__Archaea;p__Methanobacteriota;c__Thermococci;o__Thermococcales;f__Thermococcaceae;g__Pyrococcus;s__Pyrococcus abyssi	GCF_000195935.2	95.0	d__Archaea;p__Methanobacteriota;c__Thermococci;o__Thermococcales;f__Thermococcaceae;g__Pyrococcus;s__Pyrococcus abyssi	100.0	95.0	1.0	GCF_000195935.2	d__Archaea;p__Methanobacteriota;c__Thermococci;o__Thermococcales;f__Thermococcaceae;g__Pyrococcus;s__Pyrococcus abyssi	100.0	1.0	d__Archaea;p__Methanobacteriota;c__Thermococci;o__Thermococcales;f__Thermococcaceae;g__Pyrococcus;s__	taxonomic classification defined by topology and ANI	topological placement and ANI have congruent species assignments	GCF_000211475.1, s__Pyrococcus sp000211475, 95.0, 79.11, 0.4; GCF_001577775.1, s__Pyrococcus kukulkanii, 95.0, 78.3, 0.32; GCF_002214605.1, s__Pyrococcus chitonophagus, 95.0, 78.3, 0.32; GCA_003660485.1, s__Pyrococcus sp003660485, 95.0, 78.12, 0.29; GCF_000011105.1, s__Pyrococcus horikoshii, 95.0, 78.05, 0.32; GCF_000263735.1, s__Pyrococcus sp000263735, 95.0, 77.98, 0.23; GCF_000215995.1, s__Pyro…	97.21	11	N/A	N/A	marRef/marDB	WGS
GCA_000007305.1	1	1908256	1908256	40.77	1908256	0.00	-	-	-	-	-	-	-	-	-	-	99.5	0	0	99.50	106.73	none	d__Archaea;p__Methanobacteriota;c__Thermococci;o__Thermococcales;f__Thermococcaceae;g__Pyrococcus;s__Pyrococcus furiosus	GCF_000007305.1	95.0	d__Archaea;p__Methanobacteriota;c__Thermococci;o__Thermococcales;f__Thermococcaceae;g__Pyrococcus;s__Pyrococcus furiosus	100.0	95.0	1.0	GCF_000007305.1	d__Archaea;p__Methanobacteriota;c__Thermococci;o__Thermococcales;f__Thermococcaceae;g__Pyrococcus;s__Pyrococcus furiosus	100.0	1.0	d__Archaea;p__Methanobacteriota;c__Thermococci;o__Thermococcales;f__Thermococcaceae;g__Pyrococcus;s__	taxonomic classification defined by topology and ANI	topological placement and ANI have congruent species assignments	GCF_000211475.1, s__Pyrococcus sp000211475, 95.0, 79.98, 0.22; GCF_000011105.1, s__Pyrococcus horikoshii, 95.0, 79.89, 0.26; GCF_002214605.1, s__Pyrococcus chitonophagus, 95.0, 78.2, 0.19; GCF_000215995.1, s__Pyrococcus yayanosii, 95.0, 78.09, 0.1; GCF_000263735.1, s__Pyrococcus sp000263735, 95.0, 77.87, 0.21; GCF_001577775.1, s__Pyrococcus kukulkanii, 95.0, 77.81, 0.21; GCF_000195935.2, s__Pyroc…	96.82	11	N/A	N/A	marRef/marDB	WGS
GCA_000011105.1	1	1738505	1738505	41.88	1738505	0.00	-	-	-	-	-	-	-	-	-	-	100	0	0	100.00	107.18	none	d__Archaea;p__Methanobacteriota;c__Thermococci;o__Thermococcales;f__Thermococcaceae;g__Pyrococcus;s__Pyrococcus horikoshii	GCF_000011105.1	95.0	d__Archaea;p__Methanobacteriota;c__Thermococci;o__Thermococcales;f__Thermococcaceae;g__Pyrococcus;s__Pyrococcus horikoshii	100.0	95.0	1.0	GCF_000011105.1	d__Archaea;p__Methanobacteriota;c__Thermococci;o__Thermococcales;f__Thermococcaceae;g__Pyrococcus;s__Pyrococcus horikoshii	100.0	1.0	d__Archaea;p__Methanobacteriota;c__Thermococci;o__Thermococcales;f__Thermococcaceae;g__Pyrococcus;s__	taxonomic classification defined by topology and ANI	topological placement and ANI have congruent species assignments	GCF_000007305.1, s__Pyrococcus furiosus, 95.0, 79.89, 0.26; GCF_000211475.1, s__Pyrococcus sp000211475, 95.0, 78.15, 0.34; GCF_000195935.2, s__Pyrococcus abyssi, 95.0, 78.05, 0.32; GCF_001577775.1, s__Pyrococcus kukulkanii, 95.0, 77.89, 0.24; GCF_002214605.1, s__Pyrococcus chitonophagus, 95.0, 77.87, 0.23; GCF_000263735.1, s__Pyrococcus sp000263735, 95.0, 77.75, 0.23; GCF_000215995.1, s__Pyrococc…	96.51	11	N/A	N/A	marRef/marDB	WGS
GCA_000211475.1	1	1861320	1861320	42.74	1861320	0.00	-	-	-	-	-	-	-	-	-	-	100	0.5	0	97.50	104.72	none	d__Archaea;p__Methanobacteriota;c__Thermococci;o__Thermococcales;f__Thermococcaceae;g__Pyrococcus;s__Pyrococcus sp000211475	GCF_000211475.1	95.0	d__Archaea;p__Methanobacteriota;c__Thermococci;o__Thermococcales;f__Thermococcaceae;g__Pyrococcus;s__Pyrococcus sp000211475	100.0	95.0	1.0	GCF_000211475.1	d__Archaea;p__Methanobacteriota;c__Thermococci;o__Thermococcales;f__Thermococcaceae;g__Pyrococcus;s__Pyrococcus sp000211475	100.0	1.0	d__Archaea;p__Methanobacteriota;c__Thermococci;o__Thermococcales;f__Thermococcaceae;g__Pyrococcus;s__	taxonomic classification defined by topology and ANI	topological placement and ANI have congruent species assignments	GCF_000007305.1, s__Pyrococcus furiosus, 95.0, 79.98, 0.22; GCF_000195935.2, s__Pyrococcus abyssi, 95.0, 79.11, 0.4; GCF_000215995.1, s__Pyrococcus yayanosii, 95.0, 78.32, 0.16; GCF_001577775.1, s__Pyrococcus kukulkanii, 95.0, 78.23, 0.23; GCF_002214605.1, s__Pyrococcus chitonophagus, 95.0, 78.16, 0.26; GCF_000011105.1, s__Pyrococcus horikoshii, 95.0, 78.15, 0.34; GCF_000263735.1, s__Pyrococcus s…	96.31	11	N/A	N/A	marRef/marDB	WGS
GCA_000263735.1	1	1736885	1736885	42.29	1736885	0.00	-	-	-	-	-	-	-	-	-	-	100	0	0	100.00	107.18	none	d__Archaea;p__Methanobacteriota;c__Thermococci;o__Thermococcales;f__Thermococcaceae;g__Pyrococcus;s__Pyrococcus sp000263735	GCF_000263735.1	95.0	d__Archaea;p__Methanobacteriota;c__Thermococci;o__Thermococcales;f__Thermococcaceae;g__Pyrococcus;s__Pyrococcus sp000263735	100.0	95.0	1.0	GCF_000263735.1	d__Archaea;p__Methanobacteriota;c__Thermococci;o__Thermococcales;f__Thermococcaceae;g__Pyrococcus;s__Pyrococcus sp000263735	100.0	1.0	d__Archaea;p__Methanobacteriota;c__Thermococci;o__Thermococcales;f__Thermococcaceae;g__Pyrococcus;s__	taxonomic classification defined by topology and ANI	topological placement and ANI have congruent species assignments	GCF_002214605.1, s__Pyrococcus chitonophagus, 95.0, 78.56, 0.37; GCF_001577775.1, s__Pyrococcus kukulkanii, 95.0, 78.28, 0.37; GCF_000211475.1, s__Pyrococcus sp000211475, 95.0, 78.11, 0.24; GCF_000195935.2, s__Pyrococcus abyssi, 95.0, 77.98, 0.23; GCF_000215995.1, s__Pyrococcus yayanosii, 95.0, 77.88, 0.15; GCF_000007305.1, s__Pyrococcus furiosus, 95.0, 77.87, 0.21; GCA_003660485.1, s__Pyrococcus…	96.35	11	N/A	N/A	marRef/marDB	WGS
GCA_003660485.1	278	14977	1349509	45.00	5109	0.00	-	-	-	-	-	-	-	-	-	-	75.04	4.12	45.45	54.44	58.71	none	d__Archaea;p__Methanobacteriota;c__Thermococci;o__Thermococcales;f__Thermococcaceae;g__Pyrococcus;s__Pyrococcus sp003660485	GCA_003660485.1	95.0	d__Archaea;p__Methanobacteriota;c__Thermococci;o__Thermococcales;f__Thermococcaceae;g__Pyrococcus;s__Pyrococcus sp003660485	100.0	95.0	0.99	GCA_003660485.1	d__Archaea;p__Methanobacteriota;c__Thermococci;o__Thermococcales;f__Thermococcaceae;g__Pyrococcus;s__Pyrococcus sp003660485	100.0	0.99	d__Archaea;p__Methanobacteriota;c__Thermococci;o__Thermococcales;f__Thermococcaceae;g__Pyrococcus;s__	taxonomic classification defined by topology and ANI	topological placement and ANI have congruent species assignments	GCF_001577775.1, s__Pyrococcus kukulkanii, 95.0, 90.84, 0.93; GCF_002214605.1, s__Pyrococcus chitonophagus, 95.0, 84.5, 0.85; GCF_000195935.2, s__Pyrococcus abyssi, 95.0, 78.12, 0.29; GCF_000263735.1, s__Pyrococcus sp000263735, 95.0, 77.79, 0.35; GCF_000007305.1, s__Pyrococcus furiosus, 95.0, 77.61, 0.15; GCF_000211475.1, s__Pyrococcus sp000211475, 95.0, 77.6, 0.24; GCF_000011105.1, s__Pyrococcus…	65.03	11	N/A	N/A	marRef/marDB	MAG
GCA_000215995.1	1	1716818	1716818	51.64	1716818	0.00	-	-	-	-	-	-	-	-	-	-	100	0	0	100.00	107.18	none	d__Archaea;p__Methanobacteriota;c__Thermococci;o__Thermococcales;f__Thermococcaceae;g__Pyrococcus;s__Pyrococcus yayanosii	GCF_000215995.1	95.0	d__Archaea;p__Methanobacteriota;c__Thermococci;o__Thermococcales;f__Thermococcaceae;g__Pyrococcus;s__Pyrococcus yayanosii	100.0	95.0	1.0	GCF_000215995.1	d__Archaea;p__Methanobacteriota;c__Thermococci;o__Thermococcales;f__Thermococcaceae;g__Pyrococcus;s__Pyrococcus yayanosii	100.0	1.0	d__Archaea;p__Methanobacteriota;c__Thermococci;o__Thermococcales;f__Thermococcaceae;g__Pyrococcus;s__	taxonomic classification defined by topology and ANI	topological placement and ANI have congruent species assignments	GCF_000211475.1, s__Pyrococcus sp000211475, 95.0, 78.32, 0.16; GCF_001577775.1, s__Pyrococcus kukulkanii, 95.0, 78.22, 0.21; GCF_000007305.1, s__Pyrococcus furiosus, 95.0, 78.09, 0.1; GCF_000263735.1, s__Pyrococcus sp000263735, 95.0, 77.88, 0.15; GCF_002214605.1, s__Pyrococcus chitonophagus, 95.0, 77.81, 0.21; GCF_000195935.2, s__Pyrococcus abyssi, 95.0, 77.72, 0.16; GCF_000011105.1, s__Pyrococcu…	97.31	11	N/A	N/A	marRef/marDB	WGS
3300026484_10	218	32698	1576028	53.99	8223	0.00	p__Euryarchaeota (UID4)	45	299	202	25	268	6	0	0	0	90.68	2.55	83.33	77.93	82.44	species	d__Archaea;p__Methanobacteriota;c__Thermococci;o__Thermococcales;f__Thermococcaceae;g__Thermococcus;s__	N/A	N/A	N/A	N/A	N/A	N/A	N/A	N/A	N/A	N/A	d__Archaea;p__Methanobacteriota;c__Thermococci;o__Thermococcales;f__Thermococcaceae;g__Thermococcus;s__	taxonomic classification defined by topology and ANI	N/A	GCF_000585495.1, s__Thermococcus nautili, 95.0, 92.03, 0.89; GCF_900198835.1, s__Thermococcus sp900198835, 95.0, 89.45, 0.86; GCF_000022365.1, s__Thermococcus gammatolerans, 95.0, 88.02, 0.68; GCF_000769655.1, s__Thermococcus eurythermalis, 95.0, 85.62, 0.79; GCF_000151205.2, s__Thermococcus sp000151205, 95.0, 85.36, 0.71; GCF_000816105.1, s__Thermococcus guaymasensis, 95.0, 83.18, 0.64; GCF_0002…	85.36	11	0.9772369062108842	Genome not assigned to closest species as it falls outside its pre-defined ANI radius	Nayfach_et_al_2020_Nat_Biotech	MAG
3300017533_26	119	57326	1492478	54.47	16832	0.00	p__Euryarchaeota (UID4)	45	299	202	14	281	4	0	0	0	94.55	1.56	50.00	86.75	91.62	species	d__Archaea;p__Methanobacteriota;c__Thermococci;o__Thermococcales;f__Thermococcaceae;g__Thermococcus;s__	N/A	N/A	N/A	N/A	N/A	N/A	N/A	N/A	N/A	N/A	d__Archaea;p__Methanobacteriota;c__Thermococci;o__Thermococcales;f__Thermococcaceae;g__Thermococcus;s__	taxonomic classification defined by topology and ANI	N/A	GCF_000221185.1, s__Thermococcus sp000221185, 95.0, 86.13, 0.79; GCF_001484195.1, s__Thermococcus celericrescens, 95.0, 84.81, 0.78; GCF_006274605.1, s__Thermococcus sp006274605, 95.0, 84.54, 0.84; GCF_000769655.1, s__Thermococcus eurythermalis, 95.0, 83.84, 0.77; GCF_002214565.1, s__Thermococcus radiotolerans, 95.0, 83.26, 0.77; GCF_000816105.1, s__Thermococcus guaymasensis, 95.0, 83.03, 0.66; G…	96.21	11	0.9474385039207999	Genome not assigned to closest species as it falls outside its pre-defined ANI radius	Nayfach_et_al_2020_Nat_Biotech	MAG
GCA_001315845.1	46	235262	1890146	57.21	91391	0.00	-	-	-	-	-	-	-	-	-	-	98.77	0.99	33.33	93.82	99.53	none	d__Archaea;p__Methanobacteriota;c__Thermococci;o__Thermococcales;f__Thermococcaceae;g__Thermococcus;s__Thermococcus celer	GCF_002214365.1	95.0	d__Archaea;p__Methanobacteriota;c__Thermococci;o__Thermococcales;f__Thermococcaceae;g__Thermococcus;s__Thermococcus celer	99.2	95.0	0.99	GCF_002214365.1	d__Archaea;p__Methanobacteriota;c__Thermococci;o__Thermococcales;f__Thermococcaceae;g__Thermococcus;s__Thermococcus celer	99.2	0.99	d__Archaea;p__Methanobacteriota;c__Thermococci;o__Thermococcales;f__Thermococcaceae;g__Thermococcus;s__	taxonomic classification defined by topology and ANI	topological placement and ANI have congruent species assignments	GCF_002214565.1, s__Thermococcus radiotolerans, 95.0, 81.76, 0.67; GCF_002214545.1, s__Thermococcus thioreducens, 95.0, 81.31, 0.71; GCF_000221185.1, s__Thermococcus sp000221185, 95.0, 81.25, 0.65; GCF_002214465.1, s__Thermococcus barossii, 95.0, 81.04, 0.63; GCF_006274605.1, s__Thermococcus sp006274605, 95.0, 81.01, 0.67; GCF_002214525.1, s__Thermococcus sp002214525, 95.0, 80.88, 0.72; GCF_00026…	51.44	11	N/A	N/A	marRef/marDB	WGS
GCA_001484195.1	73	123677	2337139	54.29	51175	0.09	-	-	-	-	-	-	-	-	-	-	82.9	0	0	82.90	88.32	none	d__Archaea;p__Methanobacteriota;c__Thermococci;o__Thermococcales;f__Thermococcaceae;g__Thermococcus;s__Thermococcus celericrescens	GCF_001484195.1	95.0	d__Archaea;p__Methanobacteriota;c__Thermococci;o__Thermococcales;f__Thermococcaceae;g__Thermococcus;s__Thermococcus celericrescens	100.0	95.0	0.99	GCF_001484195.1	d__Archaea;p__Methanobacteriota;c__Thermococci;o__Thermococcales;f__Thermococcaceae;g__Thermococcus;s__Thermococcus celericrescens	100.0	0.99	d__Archaea;p__Methanobacteriota;c__Thermococci;o__Thermococcales;f__Thermococcaceae;g__Thermococcus;s__	taxonomic classification defined by topology and ANI	topological placement and ANI have congruent species assignments	GCF_006274605.1, s__Thermococcus sp006274605, 95.0, 90.98, 0.77; GCF_000221185.1, s__Thermococcus sp000221185, 95.0, 90.73, 0.78; GCF_002214565.1, s__Thermococcus radiotolerans, 95.0, 86.34, 0.71; GCF_000265525.1, s__Thermococcus cleftensis, 95.0, 84.04, 0.71; GCF_002214465.1, s__Thermococcus barossii, 95.0, 83.71, 0.71; GCF_002214545.1, s__Thermococcus thioreducens, 95.0, 83.36, 0.68; GCF_002214…	94.11	11	N/A	N/A	marRef/marDB	WGS
GCA_000265525.1	1	1950313	1950313	55.82	1950313	0.00	-	-	-	-	-	-	-	-	-	-	100	0	0	100.00	107.24	none	d__Archaea;p__Methanobacteriota;c__Thermococci;o__Thermococcales;f__Thermococcaceae;g__Thermococcus;s__Thermococcus cleftensis	GCF_000265525.1	95.0	d__Archaea;p__Methanobacteriota;c__Thermococci;o__Thermococcales;f__Thermococcaceae;g__Thermococcus;s__Thermococcus cleftensis	100.0	95.0	1.0	GCF_000265525.1	d__Archaea;p__Methanobacteriota;c__Thermococci;o__Thermococcales;f__Thermococcaceae;g__Thermococcus;s__Thermococcus cleftensis	100.0	1.0	d__Archaea;p__Methanobacteriota;c__Thermococci;o__Thermococcales;f__Thermococcaceae;g__Thermococcus;s__	taxonomic classification defined by topology and ANI	topological placement and ANI have congruent species assignments	GCF_002214465.1, s__Thermococcus barossii, 95.0, 87.69, 0.74; GCF_006274605.1, s__Thermococcus sp006274605, 95.0, 84.13, 0.77; GCF_001484195.1, s__Thermococcus celericrescens, 95.0, 84.04, 0.71; GCF_000221185.1, s__Thermococcus sp000221185, 95.0, 83.87, 0.78; GCF_002214565.1, s__Thermococcus radiotolerans, 95.0, 83.28, 0.69; GCF_002214545.1, s__Thermococcus thioreducens, 95.0, 82.34, 0.67; GCF_00…	96.72	11	N/A	N/A	marRef/marDB	WGS
GCA_000769655.1	2	2122535	2126164	53.45	2122535	0.00	-	-	-	-	-	-	-	-	-	-	100	0	0	100.00	107.28	none	d__Archaea;p__Methanobacteriota;c__Thermococci;o__Thermococcales;f__Thermococcaceae;g__Thermococcus;s__Thermococcus eurythermalis	GCF_000769655.1	95.0	d__Archaea;p__Methanobacteriota;c__Thermococci;o__Thermococcales;f__Thermococcaceae;g__Thermococcus;s__Thermococcus eurythermalis	100.0	95.0	1.0	GCF_000769655.1	d__Archaea;p__Methanobacteriota;c__Thermococci;o__Thermococcales;f__Thermococcaceae;g__Thermococcus;s__Thermococcus eurythermalis	100.0	1.0	d__Archaea;p__Methanobacteriota;c__Thermococci;o__Thermococcales;f__Thermococcaceae;g__Thermococcus;s__	taxonomic classification defined by topology and ANI	topological placement and ANI have congruent species assignments	GCF_000816105.1, s__Thermococcus guaymasensis, 95.0, 86.97, 0.68; GCF_000585495.1, s__Thermococcus nautili, 95.0, 84.58, 0.77; GCF_900198835.1, s__Thermococcus sp900198835, 95.0, 84.12, 0.68; GCF_000022365.1, s__Thermococcus gammatolerans, 95.0, 83.71, 0.56; GCF_000151205.2, s__Thermococcus sp000151205, 95.0, 82.76, 0.6; GCF_000221185.1, s__Thermococcus sp000221185, 95.0, 82.52, 0.59; GCF_0022145…	98.17	11	N/A	N/A	marRef/marDB	WGS
GCA_000022365.1	1	2045438	2045438	53.56	2045438	0.00	-	-	-	-	-	-	-	-	-	-	100	0	0	100.00	107.27	none	d__Archaea;p__Methanobacteriota;c__Thermococci;o__Thermococcales;f__Thermococcaceae;g__Thermococcus;s__Thermococcus gammatolerans	GCF_000022365.1	95.0	d__Archaea;p__Methanobacteriota;c__Thermococci;o__Thermococcales;f__Thermococcaceae;g__Thermococcus;s__Thermococcus gammatolerans	100.0	95.0	1.0	GCF_000022365.1	d__Archaea;p__Methanobacteriota;c__Thermococci;o__Thermococcales;f__Thermococcaceae;g__Thermococcus;s__Thermococcus gammatolerans	100.0	1.0	d__Archaea;p__Methanobacteriota;c__Thermococci;o__Thermococcales;f__Thermococcaceae;g__Thermococcus;s__	taxonomic classification defined by topology and ANI	topological placement and ANI have congruent species assignments	GCF_000151205.2, s__Thermococcus sp000151205, 95.0, 87.39, 0.82; GCF_000585495.1, s__Thermococcus nautili, 95.0, 85.43, 0.63; GCF_000816105.1, s__Thermococcus guaymasensis, 95.0, 85.09, 0.74; GCF_900198835.1, s__Thermococcus sp900198835, 95.0, 84.93, 0.61; GCF_000769655.1, s__Thermococcus eurythermalis, 95.0, 83.71, 0.56; GCF_000221185.1, s__Thermococcus sp000221185, 95.0, 81.3, 0.5; GCF_00221456…	97.56	11	N/A	N/A	marRef/marDB	WGS
GCA_001316165.1	24	310720	2113420	52.33	112449	0.00	-	-	-	-	-	-	-	-	-	-	84.25	1.24	0	78.05	83.87	none	d__Archaea;p__Methanobacteriota;c__Thermococci;o__Thermococcales;f__Thermococcaceae;g__Thermococcus;s__Thermococcus kodakarensis	GCF_000009965.1	95.0	d__Archaea;p__Methanobacteriota;c__Thermococci;o__Thermococcales;f__Thermococcaceae;g__Thermococcus;s__Thermococcus kodakarensis	97.75	95.0	0.93	GCF_000009965.1	d__Archaea;p__Methanobacteriota;c__Thermococci;o__Thermococcales;f__Thermococcaceae;g__Thermococcus;s__Thermococcus kodakarensis	97.75	0.93	d__Archaea;p__Methanobacteriota;c__Thermococci;o__Thermococcales;f__Thermococcaceae;g__Thermococcus;s__	taxonomic classification defined by topology and ANI	topological placement and ANI have congruent species assignments	GCF_001592435.1, s__Thermococcus peptonophilus, 95.0, 88.86, 0.81; GCF_002214585.1, s__Thermococcus profundus, 95.0, 81.19, 0.52; GCF_002214505.1, s__Thermococcus siculi, 95.0, 80.57, 0.53; GCF_002214385.1, s__Thermococcus gorgonarius, 95.0, 80.06, 0.53; GCF_000769655.1, s__Thermococcus eurythermalis, 95.0, 80.0, 0.51; GCF_000816105.1, s__Thermococcus guaymasensis, 95.0, 79.95, 0.47; GCF_00058549…	63.86	11	N/A	N/A	marRef/marDB	WGS
GCA_000585495.1	1	1976356	1976356	54.84	1976356	0.00	-	-	-	-	-	-	-	-	-	-	100	0	0	100.00	107.25	none	d__Archaea;p__Methanobacteriota;c__Thermococci;o__Thermococcales;f__Thermococcaceae;g__Thermococcus;s__Thermococcus nautili	GCF_000585495.1	95.0	d__Archaea;p__Methanobacteriota;c__Thermococci;o__Thermococcales;f__Thermococcaceae;g__Thermococcus;s__Thermococcus nautili	100.0	95.0	1.0	GCF_000585495.1	d__Archaea;p__Methanobacteriota;c__Thermococci;o__Thermococcales;f__Thermococcaceae;g__Thermococcus;s__Thermococcus nautili	100.0	1.0	d__Archaea;p__Methanobacteriota;c__Thermococci;o__Thermococcales;f__Thermococcaceae;g__Thermococcus;s__	taxonomic classification defined by topology and ANI	topological placement and ANI have congruent species assignments	GCF_900198835.1, s__Thermococcus sp900198835, 95.0, 92.26, 0.84; GCF_000151205.2, s__Thermococcus sp000151205, 95.0, 87.82, 0.69; GCF_000022365.1, s__Thermococcus gammatolerans, 95.0, 85.43, 0.63; GCF_000769655.1, s__Thermococcus eurythermalis, 95.0, 84.58, 0.77; GCF_000816105.1, s__Thermococcus guaymasensis, 95.0, 82.68, 0.6; GCF_000265525.1, s__Thermococcus cleftensis, 95.0, 81.38, 0.63; GCF_00…	97.58	11	N/A	N/A	marRef/marDB	WGS
GCA_000018365.1	1	1847607	1847607	51.27	1847607	0.00	-	-	-	-	-	-	-	-	-	-	97.52	0	0	97.52	104.73	none	d__Archaea;p__Methanobacteriota;c__Thermococci;o__Thermococcales;f__Thermococcaceae;g__Thermococcus;s__Thermococcus onnurineus	GCF_000018365.1	95.0	d__Archaea;p__Methanobacteriota;c__Thermococci;o__Thermococcales;f__Thermococcaceae;g__Thermococcus;s__Thermococcus onnurineus	100.0	95.0	1.0	GCF_000018365.1	d__Archaea;p__Methanobacteriota;c__Thermococci;o__Thermococcales;f__Thermococcaceae;g__Thermococcus;s__Thermococcus onnurineus	100.0	1.0	d__Archaea;p__Methanobacteriota;c__Thermococci;o__Thermococcales;f__Thermococcaceae;g__Thermococcus;s__	taxonomic classification defined by topology and ANI	topological placement and ANI have congruent species assignments	GCF_001647085.1, s__Thermococcus piezophilus, 95.0, 87.58, 0.78; GCF_001484195.1, s__Thermococcus celericrescens, 95.0, 80.85, 0.57; GCF_000265525.1, s__Thermococcus cleftensis, 95.0, 80.83, 0.57; GCF_002214465.1, s__Thermococcus barossii, 95.0, 80.79, 0.57; GCF_000221185.1, s__Thermococcus sp000221185, 95.0, 80.69, 0.58; GCF_002214565.1, s__Thermococcus radiotolerans, 95.0, 80.61, 0.57; GCF_0022…	97.48	11	N/A	N/A	marRef/marDB	WGS
GCA_001315905.1	41	465255	1909446	52.18	96478	0.00	-	-	-	-	-	-	-	-	-	-	87.59	0.04	0	87.39	93.13	none	d__Archaea;p__Methanobacteriota;c__Thermococci;o__Thermococcales;f__Thermococcaceae;g__Thermococcus;s__Thermococcus peptonophilus	GCF_001592435.1	95.0	d__Archaea;p__Methanobacteriota;c__Thermococci;o__Thermococcales;f__Thermococcaceae;g__Thermococcus;s__Thermococcus peptonophilus	99.53	95.0	0.99	GCF_001592435.1	d__Archaea;p__Methanobacteriota;c__Thermococci;o__Thermococcales;f__Thermococcaceae;g__Thermococcus;s__Thermococcus peptonophilus	99.53	0.99	d__Archaea;p__Methanobacteriota;c__Thermococci;o__Thermococcales;f__Thermococcaceae;g__Thermococcus;s__	taxonomic classification defined by topology and ANI	topological placement and ANI have congruent species assignments	GCF_000009965.1, s__Thermococcus kodakarensis, 95.0, 88.83, 0.81; GCF_002214585.1, s__Thermococcus profundus, 95.0, 81.08, 0.57; GCF_002214505.1, s__Thermococcus siculi, 95.0, 80.35, 0.52; GCF_002214385.1, s__Thermococcus gorgonarius, 95.0, 80.09, 0.51; GCF_000816105.1, s__Thermococcus guaymasensis, 95.0, 79.88, 0.44; GCF_000265525.1, s__Thermococcus cleftensis, 95.0, 79.83, 0.45; GCF_001484195.1…	62.08	11	N/A	N/A	marRef/marDB	WGS
GCA_001647085.1	1	1928800	1928800	51.11	1928800	0.00	-	-	-	-	-	-	-	-	-	-	100	1.24	0	93.80	101.04	none	d__Archaea;p__Methanobacteriota;c__Thermococci;o__Thermococcales;f__Thermococcaceae;g__Thermococcus;s__Thermococcus piezophilus	GCF_001647085.1	95.0	d__Archaea;p__Methanobacteriota;c__Thermococci;o__Thermococcales;f__Thermococcaceae;g__Thermococcus;s__Thermococcus piezophilus	100.0	95.0	1.0	GCF_001647085.1	d__Archaea;p__Methanobacteriota;c__Thermococci;o__Thermococcales;f__Thermococcaceae;g__Thermococcus;s__Thermococcus piezophilus	100.0	1.0	d__Archaea;p__Methanobacteriota;c__Thermococci;o__Thermococcales;f__Thermococcaceae;g__Thermococcus;s__	taxonomic classification defined by topology and ANI	topological placement and ANI have congruent species assignments	GCF_000018365.1, s__Thermococcus onnurineus, 95.0, 87.58, 0.78; GCF_002214545.1, s__Thermococcus thioreducens, 95.0, 80.11, 0.56; GCF_001484195.1, s__Thermococcus celericrescens, 95.0, 80.01, 0.54; GCF_002214465.1, s__Thermococcus barossii, 95.0, 80.01, 0.53; GCF_000221185.1, s__Thermococcus sp000221185, 95.0, 79.96, 0.54; GCF_002214565.1, s__Thermococcus radiotolerans, 95.0, 79.91, 0.56; GCF_000…	97.46	11	N/A	N/A	marRef/marDB	WGS
GCA_000151205.2	1	2086428	2086428	54.78	2086428	0.00	-	-	-	-	-	-	-	-	-	-	100	0	0	100.00	107.28	none	d__Archaea;p__Methanobacteriota;c__Thermococci;o__Thermococcales;f__Thermococcaceae;g__Thermococcus;s__Thermococcus sp000151205	GCF_000151205.2	95.0	d__Archaea;p__Methanobacteriota;c__Thermococci;o__Thermococcales;f__Thermococcaceae;g__Thermococcus;s__Thermococcus sp000151205	100.0	95.0	1.0	GCF_000151205.2	d__Archaea;p__Methanobacteriota;c__Thermococci;o__Thermococcales;f__Thermococcaceae;g__Thermococcus;s__Thermococcus sp000151205	100.0	1.0	d__Archaea;p__Methanobacteriota;c__Thermococci;o__Thermococcales;f__Thermococcaceae;g__Thermococcus;s__	taxonomic classification defined by topology and ANI	topological placement and ANI have congruent species assignments	GCF_900198835.1, s__Thermococcus sp900198835, 95.0, 88.14, 0.65; GCF_000585495.1, s__Thermococcus nautili, 95.0, 87.82, 0.69; GCF_000022365.1, s__Thermococcus gammatolerans, 95.0, 87.39, 0.82; GCF_000816105.1, s__Thermococcus guaymasensis, 95.0, 82.94, 0.7; GCF_000769655.1, s__Thermococcus eurythermalis, 95.0, 82.76, 0.6; GCF_000265525.1, s__Thermococcus cleftensis, 95.0, 81.01, 0.56; GCF_0002211…	97.54	11	N/A	N/A	marRef/marDB	WGS
GCA_000221185.1	1	2011320	2011320	56.08	2011320	0.00	-	-	-	-	-	-	-	-	-	-	100	0	0	100.00	107.26	none	d__Archaea;p__Methanobacteriota;c__Thermococci;o__Thermococcales;f__Thermococcaceae;g__Thermococcus;s__Thermococcus sp000221185	GCF_000221185.1	95.0	d__Archaea;p__Methanobacteriota;c__Thermococci;o__Thermococcales;f__Thermococcaceae;g__Thermococcus;s__Thermococcus sp000221185	100.0	95.0	1.0	GCF_000221185.1	d__Archaea;p__Methanobacteriota;c__Thermococci;o__Thermococcales;f__Thermococcaceae;g__Thermococcus;s__Thermococcus sp000221185	100.0	1.0	d__Archaea;p__Methanobacteriota;c__Thermococci;o__Thermococcales;f__Thermococcaceae;g__Thermococcus;s__	taxonomic classification defined by topology and ANI	topological placement and ANI have congruent species assignments	GCF_001484195.1, s__Thermococcus celericrescens, 95.0, 90.73, 0.78; GCF_006274605.1, s__Thermococcus sp006274605, 95.0, 90.17, 0.82; GCF_002214565.1, s__Thermococcus radiotolerans, 95.0, 88.68, 0.79; GCF_000265525.1, s__Thermococcus cleftensis, 95.0, 83.87, 0.78; GCF_002214465.1, s__Thermococcus barossii, 95.0, 83.83, 0.75; GCF_002214545.1, s__Thermococcus thioreducens, 95.0, 83.66, 0.69; GCF_000…	98.32	11	N/A	N/A	marRef/marDB	WGS
GCA_900198835.1	1	2155760	2155760	54.58	2155760	0.00	-	-	-	-	-	-	-	-	-	-	100	0	0	100.00	107.29	none	d__Archaea;p__Methanobacteriota;c__Thermococci;o__Thermococcales;f__Thermococcaceae;g__Thermococcus;s__Thermococcus sp900198835	GCF_900198835.1	95.0	d__Archaea;p__Methanobacteriota;c__Thermococci;o__Thermococcales;f__Thermococcaceae;g__Thermococcus;s__Thermococcus sp900198835	100.0	95.0	1.0	GCF_900198835.1	d__Archaea;p__Methanobacteriota;c__Thermococci;o__Thermococcales;f__Thermococcaceae;g__Thermococcus;s__Thermococcus sp900198835	100.0	1.0	d__Archaea;p__Methanobacteriota;c__Thermococci;o__Thermococcales;f__Thermococcaceae;g__Thermococcus;s__	taxonomic classification defined by topology and ANI	topological placement and ANI have congruent species assignments	GCF_000585495.1, s__Thermococcus nautili, 95.0, 92.26, 0.84; GCF_000151205.2, s__Thermococcus sp000151205, 95.0, 88.14, 0.65; GCF_000022365.1, s__Thermococcus gammatolerans, 95.0, 84.93, 0.61; GCF_000769655.1, s__Thermococcus eurythermalis, 95.0, 84.12, 0.68; GCF_000816105.1, s__Thermococcus guaymasensis, 95.0, 82.55, 0.59; GCF_000265525.1, s__Thermococcus cleftensis, 95.0, 81.26, 0.6; GCF_000221…	96.78	11	N/A	N/A	marRef/marDB	WGS
GCA_900109425.1	3	1009827	2067115	53.45	762191	75.52	-	-	-	-	-	-	-	-	-	-	100	0	0	100.00	106.77	none	d__Archaea;p__Methanobacteriota;c__Thermococci;o__Thermococcales;f__Thermococcaceae;g__Thermococcus;s__Thermococcus thioreducens	GCF_002214545.1	95.0	d__Archaea;p__Methanobacteriota;c__Thermococci;o__Thermococcales;f__Thermococcaceae;g__Thermococcus;s__Thermococcus thioreducens	99.99	95.0	1.0	GCF_002214545.1	d__Archaea;p__Methanobacteriota;c__Thermococci;o__Thermococcales;f__Thermococcaceae;g__Thermococcus;s__Thermococcus thioreducens	99.99	1.0	d__Archaea;p__Methanobacteriota;c__Thermococci;o__Thermococcales;f__Thermococcaceae;g__Thermococcus;s__	taxonomic classification defined by topology and ANI	topological placement and ANI have congruent species assignments	GCF_002214565.1, s__Thermococcus radiotolerans, 95.0, 85.43, 0.8; GCF_006274605.1, s__Thermococcus sp006274605, 95.0, 83.83, 0.71; GCF_000221185.1, s__Thermococcus sp000221185, 95.0, 83.58, 0.71; GCF_002214465.1, s__Thermococcus barossii, 95.0, 83.49, 0.77; GCF_001484195.1, s__Thermococcus celericrescens, 95.0, 83.39, 0.67; GCF_000265525.1, s__Thermococcus cleftensis, 95.0, 82.22, 0.68; GCF_00221…	97.21	11	N/A	N/A	marRef/marDB	WGS
3300017533_38	180	22415	1059822	42.81	6255	0.00	p__Euryarchaeota (UID4)	45	299	202	102	194	3	0	0	0	61.73	1.49	100.00	54.28	58.65	species	d__Archaea;p__Methanobacteriota;c__Thermococci;o__Thermococcales;f__Thermococcaceae;g__Thermococcus_A;s__	N/A	N/A	N/A	N/A	N/A	N/A	N/A	N/A	N/A	N/A	d__Archaea;p__Methanobacteriota;c__Thermococci;o__Thermococcales;f__Thermococcaceae;g__Thermococcus_A;s__	taxonomic classification defined by topology and ANI	N/A	GCF_000246985.2, s__Thermococcus_A litoralis, 95.0, 83.17, 0.83; GCF_001484685.1, s__Thermococcus_A sp001484685, 95.0, 82.69, 0.76; GCA_003663525.1, s__Thermococcus_A sp003663525, 95.0, 82.21, 0.39; GCF_000430485.1, s__Thermococcus_A sp000430485, 95.0, 81.51, 0.73; GCA_003663535.1, s__Thermococcus_A sp003663535, 95.0, 81.15, 0.39; GCF_000022545.1, s__Thermococcus_A sibiricus, 95.0, 80.59, 0.49; G…	62.37	11	0.9493229021626839	Genome not assigned to closest species as it falls outside its pre-defined ANI radius	Nayfach_et_al_2020_Nat_Biotech	MAG
3300021513_10	85	116487	1789056	42.12	38279	0.00	p__Euryarchaeota (UID4)	45	299	202	10	283	6	0	0	0	95.30	1.07	66.67	89.95	95.23	species	d__Archaea;p__Methanobacteriota;c__Thermococci;o__Thermococcales;f__Thermococcaceae;g__Thermococcus_A;s__	N/A	N/A	N/A	N/A	N/A	N/A	N/A	N/A	N/A	N/A	d__Archaea;p__Methanobacteriota;c__Thermococci;o__Thermococcales;f__Thermococcaceae;g__Thermococcus_A;s__	taxonomic classification defined by topology and ANI	N/A	GCA_003663525.1, s__Thermococcus_A sp003663525, 95.0, 83.04, 0.48; GCF_000246985.2, s__Thermococcus_A litoralis, 95.0, 82.37, 0.69; GCF_001484685.1, s__Thermococcus_A sp001484685, 95.0, 81.93, 0.66; GCA_003663535.1, s__Thermococcus_A sp003663535, 95.0, 81.55, 0.38; GCF_000430485.1, s__Thermococcus_A sp000430485, 95.0, 80.65, 0.63; GCF_000022545.1, s__Thermococcus_A sibiricus, 95.0, 80.6, 0.48; GC…	91.86	11	0.9476245258982545	Genome not assigned to closest species as it falls outside its pre-defined ANI radius	Nayfach_et_al_2020_Nat_Biotech	MAG
GCA_000246985.3	1	2215172	2215172	43.09	2215172	1.99	-	-	-	-	-	-	-	-	-	-	99.5	0.5	0	97.00	104.31	none	d__Archaea;p__Methanobacteriota;c__Thermococci;o__Thermococcales;f__Thermococcaceae;g__Thermococcus_A;s__Thermococcus_A litoralis	GCF_000246985.2	95.0	d__Archaea;p__Methanobacteriota;c__Thermococci;o__Thermococcales;f__Thermococcaceae;g__Thermococcus_A;s__Thermococcus_A litoralis	100.0	95.0	1.0	GCF_000246985.2	d__Archaea;p__Methanobacteriota;c__Thermococci;o__Thermococcales;f__Thermococcaceae;g__Thermococcus_A;s__Thermococcus_A litoralis	100.0	1.0	d__Archaea;p__Methanobacteriota;c__Thermococci;o__Thermococcales;f__Thermococcaceae;g__Thermococcus_A;s__	taxonomic classification defined by topology and ANI	topological placement and ANI have congruent species assignments	GCF_001484685.1, s__Thermococcus_A sp001484685, 95.0, 90.99, 0.83; GCF_000430485.1, s__Thermococcus_A sp000430485, 95.0, 89.29, 0.69; GCF_000022545.1, s__Thermococcus_A sibiricus, 95.0, 78.61, 0.42; GCA_003663525.1, s__Thermococcus_A sp003663525, 95.0, 78.49, 0.4; GCF_001317345.1, s__Thermococcus_A sp001317345, 95.0, 78.44, 0.35; GCA_003663535.1, s__Thermococcus_A sp003663535, 95.0, 77.84, 0.33	97.11	11	N/A	N/A	marRef/marDB	WGS
GCA_001317345.1	38	483520	1817315	39.28	211007	0.00	-	-	-	-	-	-	-	-	-	-	98.51	0.5	0	96.01	102.14	none	d__Archaea;p__Methanobacteriota;c__Thermococci;o__Thermococcales;f__Thermococcaceae;g__Thermococcus_A;s__Thermococcus_A sp001317345	GCF_001317345.1	95.0	d__Archaea;p__Methanobacteriota;c__Thermococci;o__Thermococcales;f__Thermococcaceae;g__Thermococcus_A;s__Thermococcus_A sp001317345	100.0	95.0	1.0	GCF_001317345.1	d__Archaea;p__Methanobacteriota;c__Thermococci;o__Thermococcales;f__Thermococcaceae;g__Thermococcus_A;s__Thermococcus_A sp001317345	100.0	1.0	d__Archaea;p__Methanobacteriota;c__Thermococci;o__Thermococcales;f__Thermococcaceae;g__Thermococcus_A;s__	taxonomic classification defined by topology and ANI	topological placement and ANI have congruent species assignments	GCA_003663525.1, s__Thermococcus_A sp003663525, 95.0, 83.74, 0.59; GCF_000022545.1, s__Thermococcus_A sibiricus, 95.0, 82.71, 0.58; GCA_003663535.1, s__Thermococcus_A sp003663535, 95.0, 82.65, 0.51; GCF_000430485.1, s__Thermococcus_A sp000430485, 95.0, 78.48, 0.34; GCF_000246985.2, s__Thermococcus_A litoralis, 95.0, 78.44, 0.35; GCF_001484685.1, s__Thermococcus_A sp001484685, 95.0, 77.98, 0.31	97.5	11	N/A	N/A	marRef/marDB	WGS
GCA_003663525.1	220	30959	1623465	40.31	9505	0.00	-	-	-	-	-	-	-	-	-	-	86.88	0.99	50	81.93	86.51	none	d__Archaea;p__Methanobacteriota;c__Thermococci;o__Thermococcales;f__Thermococcaceae;g__Thermococcus_A;s__Thermococcus_A sp003663525	GCA_003663525.1	95.0	d__Archaea;p__Methanobacteriota;c__Thermococci;o__Thermococcales;f__Thermococcaceae;g__Thermococcus_A;s__Thermococcus_A sp003663525	100.0	95.0	0.98	GCA_003663525.1	d__Archaea;p__Methanobacteriota;c__Thermococci;o__Thermococcales;f__Thermococcaceae;g__Thermococcus_A;s__Thermococcus_A sp003663525	100.0	0.98	d__Archaea;p__Methanobacteriota;c__Thermococci;o__Thermococcales;f__Thermococcaceae;g__Thermococcus_A;s__	taxonomic classification defined by topology and ANI	topological placement and ANI have congruent species assignments	GCA_003663535.1, s__Thermococcus_A sp003663535, 95.0, 94.81, 0.65; GCF_000022545.1, s__Thermococcus_A sibiricus, 95.0, 91.32, 0.79; GCF_001317345.1, s__Thermococcus_A sp001317345, 95.0, 83.74, 0.59; GCF_000246985.2, s__Thermococcus_A litoralis, 95.0, 78.49, 0.4; GCF_000430485.1, s__Thermococcus_A sp000430485, 95.0, 78.18, 0.35; GCF_001484685.1, s__Thermococcus_A sp001484685, 95.0, 78.07, 0.33	88.29	11	N/A	N/A	marRef/marDB	MAG
3300022188_10	121	117188	2356771	40.75	28622	0.00	p__Euryarchaeota (UID4)	45	299	202	11	285	3	0	0	0	95.05	0.60	100.00	92.05	97.18	species	d__Archaea;p__Methanobacteriota;c__Thermococci;o__Thermococcales;f__Thermococcaceae;g__Thermococcus_B;s__	N/A	N/A	N/A	N/A	95.0	N/A	GCF_000151105.2	d__Archaea;p__Methanobacteriota;c__Thermococci;o__Thermococcales;f__Thermococcaceae;g__Thermococcus_B;s__Thermococcus_B barophilus	86.31	0.69	d__Archaea;p__Methanobacteriota;c__Thermococci;o__Thermococcales;f__Thermococcaceae;g__Thermococcus_B;s__	taxonomic classification defined by topology and ANI	N/A	GCF_000517445.1, s__Thermococcus_B paralvinellae, 95.0, 85.88, 0.71	92.37	11	0.9462454125737053	Genome not assigned to closest species as it falls outside its pre-defined ANI radius	Nayfach_et_al_2020_Nat_Biotech	MAG
GCA_000151105.2	2	2010078	2064237	41.67	2010078	0.00	-	-	-	-	-	-	-	-	-	-	99.5	0	0	99.50	106.76	none	d__Archaea;p__Methanobacteriota;c__Thermococci;o__Thermococcales;f__Thermococcaceae;g__Thermococcus_B;s__Thermococcus_B barophilus	GCF_000151105.2	95.0	d__Archaea;p__Methanobacteriota;c__Thermococci;o__Thermococcales;f__Thermococcaceae;g__Thermococcus_B;s__Thermococcus_B barophilus	100.0	95.0	1.0	GCF_000151105.2	d__Archaea;p__Methanobacteriota;c__Thermococci;o__Thermococcales;f__Thermococcaceae;g__Thermococcus_B;s__Thermococcus_B barophilus	100.0	1.0	d__Archaea;p__Methanobacteriota;c__Thermococci;o__Thermococcales;f__Thermococcaceae;g__Thermococcus_B;s__	taxonomic classification defined by topology and ANI	topological placement and ANI have congruent species assignments	GCF_000517445.1, s__Thermococcus_B paralvinellae, 95.0, 85.15, 0.73	97.54	11	N/A	N/A	marRef/marDB	WGS
GCA_000517445.1	1	1957742	1957742	40.30	1957742	0.00	-	-	-	-	-	-	-	-	-	-	94.55	0.5	100	92.05	99.29	none	d__Archaea;p__Methanobacteriota;c__Thermococci;o__Thermococcales;f__Thermococcaceae;g__Thermococcus_B;s__Thermococcus_B paralvinellae	GCF_000517445.1	95.0	d__Archaea;p__Methanobacteriota;c__Thermococci;o__Thermococcales;f__Thermococcaceae;g__Thermococcus_B;s__Thermococcus_B paralvinellae	100.0	95.0	1.0	GCF_000517445.1	d__Archaea;p__Methanobacteriota;c__Thermococci;o__Thermococcales;f__Thermococcaceae;g__Thermococcus_B;s__Thermococcus_B paralvinellae	100.0	1.0	d__Archaea;p__Methanobacteriota;c__Thermococci;o__Thermococcales;f__Thermococcaceae;g__Thermococcus_B;s__	taxonomic classification defined by topology and ANI	topological placement and ANI have congruent species assignments	GCF_000151105.2, s__Thermococcus_B barophilus, 95.0, 85.15, 0.73	94.93	11	N/A	N/A	marRef/marDB	WGS
3300027323_17	9	908576	2163409	37.56	400618	0.00	p__Euryarchaeota (UID4)	45	299	202	0	297	2	0	0	0	100.00	0.74	0.00	96.30	102.75	none	d__Archaea;p__Methanobacteriota;c__Thermococci;o__Thermococcales;f__Thermococcaceae;g__Thermococcus_C;s__Thermococcus_C sp002009975	GCA_002009975.1	95.0	d__Archaea;p__Methanobacteriota;c__Thermococci;o__Thermococcales;f__Thermococcaceae;g__Thermococcus_C;s__Thermococcus_C sp002009975	100.0	95.0	0.97	GCA_002009975.1	d__Archaea;p__Methanobacteriota;c__Thermococci;o__Thermococcales;f__Thermococcaceae;g__Thermococcus_C;s__Thermococcus_C sp002009975	100.0	0.97	d__Archaea;p__Methanobacteriota;c__Thermococci;o__Thermococcales;f__Thermococcaceae;g__;s__	taxonomic classification defined by topology and ANI	topological placement and ANI have congruent species assignments	N/A	97.54	11	N/A	N/A	Nayfach_et_al_2020_Nat_Biotech	MAG
GCA_003660965.1	138	17681	812789	47.63	6974	0.00	-	-	-	-	-	-	-	-	-	-	75.4	0	0	75.40	79.82	none	d__Archaea;p__Micrarchaeota;c__Micrarchaeia;o__B9-G16;f__B9-G16;g__B9-G16;s__B9-G16 sp003660965	GCA_003660965.1	95.0	d__Archaea;p__Micrarchaeota;c__Micrarchaeia;o__B9-G16;f__B9-G16;g__B9-G16;s__B9-G16 sp003660965	100.0	95.0	1.0	GCA_003660965.1	d__Archaea;p__Micrarchaeota;c__Micrarchaeia;o__B9-G16;f__B9-G16;g__B9-G16;s__B9-G16 sp003660965	100.0	1.0	d__Archaea;p__Micrarchaeota;c__Micrarchaeia;o__;f__;g__;s__	taxonomic classification defined by topology and ANI	topological placement and ANI have congruent species assignments	N/A	68.36	11	N/A	N/A	marRef/marDB	MAG
3300006083_25	64	26066	548727	44.32	12088	0.00	k__Archaea (UID2)	207	149	107	33	116	0	0	0	0	74.53	0.00	0.00	74.53	79.23	genus	d__Archaea;p__Micrarchaeota;c__Micrarchaeia;o__UBA10214;f__J096;g__;s__	N/A	N/A	N/A	N/A	95.0	N/A	GCA_003694965.1	d__Archaea;p__Micrarchaeota;c__Micrarchaeia;o__UBA10214;f__J096;g__J096;s__J096 sp003694965	76.96	0.02	d__Archaea;p__Micrarchaeota;c__Micrarchaeia;o__UBA10214;f__;g__;s__	taxonomic classification defined by topology and ANI	N/A	N/A	67.17	11	0.6438421352358068	N/A	Nayfach_et_al_2020_Nat_Biotech	MAG
3300028417_39	64	37182	546872	36.29	9634	0.00	k__Archaea (UID2)	207	149	107	39	110	0	0	0	0	66.04	0.00	0.00	66.04	70.63	order	d__Archaea;p__Nanoarchaeota;c__Nanoarchaeia;o__;f__;g__;s__	N/A	N/A	N/A	N/A	N/A	N/A	N/A	N/A	N/A	N/A	d__Archaea;p__Nanoarchaeota;c__Nanoarchaeia;o__;f__;g__;s__	taxonomic novelty determined using RED	N/A	N/A	59.29	11	0.41590842910726744	N/A	Nayfach_et_al_2020_Nat_Biotech	MAG
3300022470_42	12	183687	439241	35.07	67463	0.00	k__Archaea (UID2)	207	149	107	54	95	0	0	0	0	57.97	0.00	0.00	57.97	63.53	order	d__Archaea;p__Nanoarchaeota;c__Nanoarchaeia;o__;f__;g__;s__	N/A	N/A	N/A	N/A	N/A	N/A	N/A	N/A	N/A	N/A	d__Archaea;p__Nanoarchaeota;c__Nanoarchaeia;o__;f__;g__;s__	taxonomic novelty determined using RED	N/A	N/A	54.98	11	0.4238434085791731	N/A	Nayfach_et_al_2020_Nat_Biotech	MAG
3300021472_50	94	19047	596248	48.73	7850	0.00	k__Archaea (UID2)	207	149	107	43	102	4	0	0	0	68.54	2.80	0.00	54.54	59.02	species	d__Archaea;p__Nanoarchaeota;c__Nanoarchaeia;o__B33-G15;f__B33-G15;g__B33-G15;s__	N/A	N/A	N/A	N/A	95.0	N/A	GCA_003660925.1	d__Archaea;p__Nanoarchaeota;c__Nanoarchaeia;o__B33-G15;f__B33-G15;g__B33-G15;s__B33-G15 sp003660925	94.12	0.73	d__Archaea;p__Nanoarchaeota;c__Nanoarchaeia;o__;f__;g__;s__	taxonomic classification defined by topology and ANI	N/A	N/A	51.48	11	0.9718157942155748	Genome not assigned to closest species as it falls outside its pre-defined ANI radius	Nayfach_et_al_2020_Nat_Biotech	MAG
3300014886_46	66	45075	617955	49.19	11119	0.00	k__Archaea (UID2)	207	149	107	27	122	0	0	0	0	77.10	0.00	0.00	77.10	81.76	none	d__Archaea;p__Nanoarchaeota;c__Nanoarchaeia;o__B33-G15;f__B33-G15;g__B33-G15;s__B33-G15 sp003660925	GCA_003660925.1	95.0	d__Archaea;p__Nanoarchaeota;c__Nanoarchaeia;o__B33-G15;f__B33-G15;g__B33-G15;s__B33-G15 sp003660925	100.0	95.0	0.98	GCA_003660925.1	d__Archaea;p__Nanoarchaeota;c__Nanoarchaeia;o__B33-G15;f__B33-G15;g__B33-G15;s__B33-G15 sp003660925	100.0	0.98	d__Archaea;p__Nanoarchaeota;c__Nanoarchaeia;o__;f__;g__;s__	taxonomic classification defined by topology and ANI	topological placement and ANI have congruent species assignments	N/A	66.69	11	N/A	N/A	Nayfach_et_al_2020_Nat_Biotech	MAG
3300022188_35	65	48512	727176	37.92	15623	0.00	k__Archaea (UID2)	207	149	107	31	116	2	0	0	0	75.23	1.87	50.00	65.88	70.71	family	d__Archaea;p__Nanoarchaeota;c__Nanoarchaeia;o__CSSed11-243R1;f__;g__;s__	N/A	N/A	N/A	N/A	N/A	N/A	N/A	N/A	N/A	N/A	d__Archaea;p__Nanoarchaeota;c__Nanoarchaeia;o__;f__;g__;s__	taxonomic novelty determined using RED	N/A	N/A	67.84	11	0.5211849171670301	N/A	Nayfach_et_al_2020_Nat_Biotech	MAG
GCA_000008085.1	1	490885	490885	31.56	490885	0.00	-	-	-	-	-	-	-	-	-	-	73.13	0	0	73.13	79.68	none	d__Archaea;p__Nanoarchaeota;c__Nanoarchaeia;o__Nanoarchaeales;f__Nanoarchaeaceae;g__Nanoarchaeum;s__Nanoarchaeum equitans	GCA_000008085.1	95.0	d__Archaea;p__Nanoarchaeota;c__Nanoarchaeia;o__Nanoarchaeales;f__Nanoarchaeaceae;g__Nanoarchaeum;s__Nanoarchaeum equitans	100.0	95.0	1.0	GCA_000008085.1	d__Archaea;p__Nanoarchaeota;c__Nanoarchaeia;o__Nanoarchaeales;f__Nanoarchaeaceae;g__Nanoarchaeum;s__Nanoarchaeum equitans	100.0	1.0	d__Archaea;p__Nanoarchaeota;c__Nanoarchaeia;o__Nanoarchaeales;f__;g__;s__	taxonomic classification defined by topology and ANI	topological placement and ANI have congruent species assignments	N/A	70.92	11	N/A	N/A	marRef/marDB	WGS
OceanDNA-a1037	143	12784	511229	33.89	3982	0.00	k__Archaea (UID2)	207	149	107	62	86	1	0	0	0	56.67	0.93	0.00	52.02	56.16	genus	d__Archaea;p__Nanoarchaeota;c__Nanoarchaeia;o__Pacearchaeales;f__ARS1160;g__;s__	N/A	N/A	N/A	N/A	N/A	N/A	N/A	N/A	N/A	N/A	d__Archaea;p__Nanoarchaeota;c__Nanoarchaeia;o__Pacearchaeales;f__;g__;s__	taxonomic novelty determined using RED	N/A	N/A	42.39	11	0.7301421334262637	N/A	OceanDNA	MAG
OceanDNA-a1038	36	67224	422288	31.70	24979	0.00	k__Archaea (UID2)	207	149	107	65	83	1	0	0	0	59.35	0.47	0.00	57.00	62.06	species	d__Archaea;p__Nanoarchaeota;c__Nanoarchaeia;o__Pacearchaeales;f__ARS1160;g__ARS10;s__	N/A	N/A	N/A	N/A	95.0	N/A	GCA_002690445.1	d__Archaea;p__Nanoarchaeota;c__Nanoarchaeia;o__Pacearchaeales;f__ARS1160;g__ARS10;s__ARS10 sp002690445	78.01	0.28	d__Archaea;p__Nanoarchaeota;c__Nanoarchaeia;o__Pacearchaeales;f__ARS1160;g__;s__	taxonomic classification defined by topology and ANI	N/A	N/A	42.6	11	0.8935625417787771	N/A	OceanDNA	MAG
GCA_002690445.1	516	83489	6604953	44.83	13786	10.87	-	-	-	-	-	-	-	-	-	-	52.96	0	0	52.96	57.73	none	d__Archaea;p__Nanoarchaeota;c__Nanoarchaeia;o__Pacearchaeales;f__ARS1160;g__ARS10;s__ARS10 sp002690445	GCA_002690445.1	95.0	d__Archaea;p__Nanoarchaeota;c__Nanoarchaeia;o__Pacearchaeales;f__ARS1160;g__ARS10;s__ARS10 sp002690445	100.0	95.0	0.98	GCA_002690445.1	d__Archaea;p__Nanoarchaeota;c__Nanoarchaeia;o__Pacearchaeales;f__ARS1160;g__ARS10;s__ARS10 sp002690445	100.0	0.98	d__Archaea;p__Nanoarchaeota;c__Nanoarchaeia;o__Pacearchaeales;f__ARS1160;g__;s__	taxonomic classification defined by topology and ANI	topological placement and ANI have congruent species assignments	N/A	41.04	11	N/A	N/A	marRef/marDB	MAG
OceanDNA-a1040	59	71232	736284	34.97	19663	0.00	k__Archaea (UID2)	207	149	107	46	101	2	0	0	0	64.73	0.93	100.00	60.08	65.02	species	d__Archaea;p__Nanoarchaeota;c__Nanoarchaeia;o__Pacearchaeales;f__ARS1160;g__ARS1160;s__	N/A	N/A	N/A	N/A	95.0	N/A	GCA_002688415.1	d__Archaea;p__Nanoarchaeota;c__Nanoarchaeia;o__Pacearchaeales;f__ARS1160;g__ARS1160;s__ARS1160 sp002688415	77.4	0.13	d__Archaea;p__Nanoarchaeota;c__Nanoarchaeia;o__Pacearchaeales;f__ARS1160;g__;s__	taxonomic classification defined by topology and ANI	N/A	N/A	46.64	11	0.8839726793226749	N/A	OceanDNA	MAG
OceanDNA-a1046	33	50466	617711	36.99	27799	0.00	k__Archaea (UID2)	207	149	107	50	99	0	0	0	0	59.50	0.00	0.00	59.50	64.62	species	d__Archaea;p__Nanoarchaeota;c__Nanoarchaeia;o__Pacearchaeales;f__ARS1160;g__ARS1160;s__	N/A	N/A	N/A	N/A	95.0	N/A	GCA_002688415.1	d__Archaea;p__Nanoarchaeota;c__Nanoarchaeia;o__Pacearchaeales;f__ARS1160;g__ARS1160;s__ARS1160 sp002688415	75.23	0.03	d__Archaea;p__Nanoarchaeota;c__Nanoarchaeia;o__Pacearchaeales;f__ARS1160;g__;s__	taxonomic classification defined by topology and ANI	N/A	N/A	44.85	11	0.8175944849857903	N/A	OceanDNA	MAG
3300025644_48	11	183574	940141	37.97	145196	0.00	k__Archaea (UID2)	207	149	107	32	116	1	0	0	0	73.99	0.93	0.00	69.34	75.28	species	d__Archaea;p__Nanoarchaeota;c__Nanoarchaeia;o__Pacearchaeales;f__ARS1160;g__ARS1160;s__	N/A	N/A	N/A	N/A	95.0	N/A	GCA_002688415.1	d__Archaea;p__Nanoarchaeota;c__Nanoarchaeia;o__Pacearchaeales;f__ARS1160;g__ARS1160;s__ARS1160 sp002688415	76.66	0.05	d__Archaea;p__Nanoarchaeota;c__Nanoarchaeia;o__Pacearchaeales;f__ARS1160;g__;s__	taxonomic classification defined by topology and ANI	N/A	N/A	55.68	11	0.8282495544865585	N/A	Nayfach_et_al_2020_Nat_Biotech	MAG
GCA_002688415.1	39	76760	803643	36.72	30380	2.12	-	-	-	-	-	-	-	-	-	-	69.24	0.93	0	64.59	69.75	none	d__Archaea;p__Nanoarchaeota;c__Nanoarchaeia;o__Pacearchaeales;f__ARS1160;g__ARS1160;s__ARS1160 sp002688415	GCA_002688415.1	95.0	d__Archaea;p__Nanoarchaeota;c__Nanoarchaeia;o__Pacearchaeales;f__ARS1160;g__ARS1160;s__ARS1160 sp002688415	100.0	95.0	0.99	GCA_002688415.1	d__Archaea;p__Nanoarchaeota;c__Nanoarchaeia;o__Pacearchaeales;f__ARS1160;g__ARS1160;s__ARS1160 sp002688415	100.0	0.99	d__Archaea;p__Nanoarchaeota;c__Nanoarchaeia;o__Pacearchaeales;f__ARS1160;g__;s__	taxonomic classification defined by topology and ANI	topological placement and ANI have congruent species assignments	N/A	50.62	11	N/A	N/A	marRef/marDB	MAG
3300024260_33	3	480819	765906	37.28	480819	0.00	k__Archaea (UID2)	207	149	107	37	112	0	0	0	0	69.31	0.00	0.00	69.31	75.85	species	d__Archaea;p__Nanoarchaeota;c__Nanoarchaeia;o__Pacearchaeales;f__ARS1160;g__J156;s__	N/A	N/A	N/A	N/A	95.0	N/A	GCA_003693875.1	d__Archaea;p__Nanoarchaeota;c__Nanoarchaeia;o__Pacearchaeales;f__ARS1160;g__J156;s__J156 sp003693875	75.92	0.02	d__Archaea;p__Nanoarchaeota;c__Nanoarchaeia;o__Pacearchaeales;f__ARS1160;g__;s__	taxonomic classification defined by topology and ANI	N/A	N/A	51.93	11	0.8096896126373543	N/A	Nayfach_et_al_2020_Nat_Biotech	MAG
OceanDNA-a1050	71	38285	642487	38.86	12084	0.00	k__Archaea (UID2)	207	149	107	46	103	0	0	0	0	64.88	0.00	0.00	64.88	69.58	species	d__Archaea;p__Nanoarchaeota;c__Nanoarchaeia;o__Pacearchaeales;f__ARS1160;g__J156;s__	N/A	N/A	N/A	N/A	95.0	N/A	GCA_003693875.1	d__Archaea;p__Nanoarchaeota;c__Nanoarchaeia;o__Pacearchaeales;f__ARS1160;g__J156;s__J156 sp003693875	76.84	0.01	d__Archaea;p__Nanoarchaeota;c__Nanoarchaeia;o__Pacearchaeales;f__ARS1160;g__;s__	taxonomic classification defined by topology and ANI	N/A	N/A	48.75	11	0.8208022964843931	N/A	OceanDNA	MAG
OceanDNA-a1041	122	10670	420021	40.61	3920	0.00	k__Archaea (UID2)	207	149	107	60	89	0	0	0	0	59.87	0.00	0.00	59.87	64.01	species	d__Archaea;p__Nanoarchaeota;c__Nanoarchaeia;o__Pacearchaeales;f__ARS1160;g__J156;s__	N/A	N/A	N/A	N/A	95.0	N/A	GCA_003693875.1	d__Archaea;p__Nanoarchaeota;c__Nanoarchaeia;o__Pacearchaeales;f__ARS1160;g__J156;s__J156 sp003693875	74.47	0.03	d__Archaea;p__Nanoarchaeota;c__Nanoarchaeia;o__Pacearchaeales;f__ARS1160;g__;s__	taxonomic classification defined by topology and ANI	N/A	N/A	41.92	11	0.8213240052052513	N/A	OceanDNA	MAG
OceanDNA-a1044	43	86734	630489	39.31	22644	0.00	k__Archaea (UID2)	207	149	107	40	109	0	0	0	0	68.38	0.00	0.00	68.38	73.39	species	d__Archaea;p__Nanoarchaeota;c__Nanoarchaeia;o__Pacearchaeales;f__ARS1160;g__J156;s__	N/A	N/A	N/A	N/A	95.0	N/A	GCA_003693875.1	d__Archaea;p__Nanoarchaeota;c__Nanoarchaeia;o__Pacearchaeales;f__ARS1160;g__J156;s__J156 sp003693875	74.64	0.02	d__Archaea;p__Nanoarchaeota;c__Nanoarchaeia;o__Pacearchaeales;f__ARS1160;g__;s__	taxonomic classification defined by topology and ANI	N/A	N/A	51.44	11	0.825368919677868	N/A	OceanDNA	MAG
OceanDNA-a1060	41	51605	528818	30.13	17670	0.00	k__Archaea (UID2)	207	149	107	37	112	0	0	0	0	70.25	0.00	0.00	70.25	75.14	species	d__Archaea;p__Nanoarchaeota;c__Nanoarchaeia;o__Pacearchaeales;f__ARS1160;g__J156;s__	N/A	N/A	N/A	N/A	95.0	N/A	GCA_003693875.1	d__Archaea;p__Nanoarchaeota;c__Nanoarchaeia;o__Pacearchaeales;f__ARS1160;g__J156;s__J156 sp003693875	75.34	0.03	d__Archaea;p__Nanoarchaeota;c__Nanoarchaeia;o__Pacearchaeales;f__ARS1160;g__;s__	taxonomic classification defined by topology and ANI	N/A	N/A	55.89	11	0.8177698510761342	N/A	OceanDNA	MAG
OceanDNA-a1061	119	22815	528717	33.54	5764	0.00	k__Archaea (UID2)	207	149	107	50	96	3	0	0	0	62.56	1.47	33.33	55.21	59.54	species	d__Archaea;p__Nanoarchaeota;c__Nanoarchaeia;o__Pacearchaeales;f__ARS1160;g__J156;s__	N/A	N/A	N/A	N/A	95.0	N/A	GCA_003693875.1	d__Archaea;p__Nanoarchaeota;c__Nanoarchaeia;o__Pacearchaeales;f__ARS1160;g__J156;s__J156 sp003693875	75.69	0.05	d__Archaea;p__Nanoarchaeota;c__Nanoarchaeia;o__Pacearchaeales;f__ARS1160;g__;s__	taxonomic classification defined by topology and ANI	N/A	N/A	42.17	11	0.8267285845794893	N/A	OceanDNA	MAG
OceanDNA-a1065	138	24159	667187	34.86	7499	0.00	k__Archaea (UID2)	207	149	107	44	104	1	0	0	0	65.50	0.47	0.00	63.15	67.61	species	d__Archaea;p__Nanoarchaeota;c__Nanoarchaeia;o__Pacearchaeales;f__ARS1160;g__J156;s__	N/A	N/A	N/A	N/A	95.0	N/A	GCA_003693875.1	d__Archaea;p__Nanoarchaeota;c__Nanoarchaeia;o__Pacearchaeales;f__ARS1160;g__J156;s__J156 sp003693875	75.77	0.03	d__Archaea;p__Nanoarchaeota;c__Nanoarchaeia;o__Pacearchaeales;f__ARS1160;g__;s__	taxonomic classification defined by topology and ANI	N/A	N/A	48.59	11	0.8225933165269657	N/A	OceanDNA	MAG
OceanDNA-a1027	23	48818	393791	28.85	25971	0.00	k__Archaea (UID2)	207	149	107	65	84	0	0	0	0	58.80	0.00	0.00	58.80	63.88	genus	d__Archaea;p__Nanoarchaeota;c__Nanoarchaeia;o__Pacearchaeales;f__ARS1285;g__;s__	N/A	N/A	N/A	N/A	N/A	N/A	N/A	N/A	N/A	N/A	d__Archaea;p__Nanoarchaeota;c__Nanoarchaeia;o__Pacearchaeales;f__;g__;s__	taxonomic novelty determined using RED	N/A	N/A	41.74	11	0.8161693071511611	N/A	OceanDNA	MAG
OceanDNA-a1029	40	94813	484624	28.72	25022	0.00	k__Archaea (UID2)	207	149	107	51	98	0	0	0	0	58.80	0.00	0.00	58.80	63.86	genus	d__Archaea;p__Nanoarchaeota;c__Nanoarchaeia;o__Pacearchaeales;f__ARS1285;g__;s__	N/A	N/A	N/A	N/A	N/A	N/A	N/A	N/A	N/A	N/A	d__Archaea;p__Nanoarchaeota;c__Nanoarchaeia;o__Pacearchaeales;f__;g__;s__	taxonomic novelty determined using RED	N/A	N/A	46.57	11	0.8164138728798245	N/A	OceanDNA	MAG
OceanDNA-a1036	40	88559	838976	29.51	33108	0.00	k__Archaea (UID2)	207	149	107	38	111	0	0	0	0	69.55	0.00	0.00	69.55	74.75	genus	d__Archaea;p__Nanoarchaeota;c__Nanoarchaeia;o__Pacearchaeales;f__ARS1285;g__;s__	N/A	N/A	N/A	N/A	N/A	N/A	N/A	N/A	N/A	N/A	d__Archaea;p__Nanoarchaeota;c__Nanoarchaeia;o__Pacearchaeales;f__;g__;s__	taxonomic novelty determined using RED	N/A	N/A	52.83	11	0.8120433857739243	N/A	OceanDNA	MAG
OceanDNA-a1068	139	12015	508786	30.12	4093	0.00	k__Archaea (UID2)	207	149	107	52	97	0	0	0	0	58.96	0.00	0.00	58.96	63.12	species	d__Archaea;p__Nanoarchaeota;c__Nanoarchaeia;o__Pacearchaeales;f__ARS1285;g__ARS1285;s__	N/A	N/A	N/A	N/A	95.0	N/A	GCA_002688165.1	d__Archaea;p__Nanoarchaeota;c__Nanoarchaeia;o__Pacearchaeales;f__ARS1285;g__ARS1285;s__ARS1285 sp002688165	89.38	0.81	d__Archaea;p__Nanoarchaeota;c__Nanoarchaeia;o__Pacearchaeales;f__ARS1285;g__ARS1285;s__	taxonomic classification defined by topology and ANI	N/A	GCA_002688335.1, s__ARS1285 sp002688335, 95.0, 76.46, 0.16; GCA_002688875.1, s__ARS1285 sp002688875, 95.0, 75.66, 0.12	41.32	11	0.9621368442747874	Genome not assigned to closest species as it falls outside its pre-defined ANI radius	OceanDNA	MAG
OceanDNA-a1070	97	39173	723566	30.48	11246	0.00	k__Archaea (UID2)	207	149	107	43	104	2	0	0	0	67.14	1.01	0.00	62.09	66.75	species	d__Archaea;p__Nanoarchaeota;c__Nanoarchaeia;o__Pacearchaeales;f__ARS1285;g__ARS1285;s__	N/A	N/A	N/A	N/A	95.0	N/A	GCA_002688165.1	d__Archaea;p__Nanoarchaeota;c__Nanoarchaeia;o__Pacearchaeales;f__ARS1285;g__ARS1285;s__ARS1285 sp002688165	91.05	0.68	d__Archaea;p__Nanoarchaeota;c__Nanoarchaeia;o__Pacearchaeales;f__ARS1285;g__ARS1285;s__	taxonomic classification defined by topology and ANI	N/A	GCA_002688875.1, s__ARS1285 sp002688875, 95.0, 76.67, 0.08; GCA_002688335.1, s__ARS1285 sp002688335, 95.0, 76.54, 0.09	46.53	11	0.9731138810670135	Genome not assigned to closest species as it falls outside its pre-defined ANI radius	OceanDNA	MAG
OceanDNA-a1071	101	19293	619168	30.42	8370	0.00	k__Archaea (UID2)	207	149	107	44	104	1	0	0	0	64.88	0.93	0.00	60.23	64.75	species	d__Archaea;p__Nanoarchaeota;c__Nanoarchaeia;o__Pacearchaeales;f__ARS1285;g__ARS1285;s__	N/A	N/A	N/A	N/A	95.0	N/A	GCA_002688165.1	d__Archaea;p__Nanoarchaeota;c__Nanoarchaeia;o__Pacearchaeales;f__ARS1285;g__ARS1285;s__ARS1285 sp002688165	79.1	0.24	d__Archaea;p__Nanoarchaeota;c__Nanoarchaeia;o__Pacearchaeales;f__ARS1285;g__ARS1285;s__	taxonomic classification defined by topology and ANI	N/A	GCA_002688875.1, s__ARS1285 sp002688875, 95.0, 76.15, 0.04; GCA_002688335.1, s__ARS1285 sp002688335, 95.0, 75.55, 0.07	50.51	11	0.8735412937994971	N/A	OceanDNA	MAG
OceanDNA-a1072	129	20706	688799	33.51	6480	0.00	k__Archaea (UID2)	207	149	107	48	101	0	0	0	0	63.24	0.00	0.00	63.24	67.63	species	d__Archaea;p__Nanoarchaeota;c__Nanoarchaeia;o__Pacearchaeales;f__ARS1285;g__ARS1285;s__	N/A	N/A	N/A	N/A	95.0	N/A	GCA_002688165.1	d__Archaea;p__Nanoarchaeota;c__Nanoarchaeia;o__Pacearchaeales;f__ARS1285;g__ARS1285;s__ARS1285 sp002688165	79.28	0.35	d__Archaea;p__Nanoarchaeota;c__Nanoarchaeia;o__Pacearchaeales;f__ARS1285;g__ARS1285;s__	taxonomic classification defined by topology and ANI	N/A	GCA_002688875.1, s__ARS1285 sp002688875, 95.0, 76.31, 0.06; GCA_002688335.1, s__ARS1285 sp002688335, 95.0, 75.48, 0.09	47.78	11	0.9269949619203898	N/A	OceanDNA	MAG
OceanDNA-a1075	99	39444	887773	31.90	15904	0.00	k__Archaea (UID2)	207	149	107	44	105	0	0	0	0	65.34	0.00	0.00	65.34	70.18	species	d__Archaea;p__Nanoarchaeota;c__Nanoarchaeia;o__Pacearchaeales;f__ARS1285;g__ARS1285;s__	N/A	N/A	N/A	N/A	95.0	N/A	GCA_002688165.1	d__Archaea;p__Nanoarchaeota;c__Nanoarchaeia;o__Pacearchaeales;f__ARS1285;g__ARS1285;s__ARS1285 sp002688165	78.38	0.33	d__Archaea;p__Nanoarchaeota;c__Nanoarchaeia;o__Pacearchaeales;f__ARS1285;g__ARS1285;s__	taxonomic classification defined by topology and ANI	N/A	GCA_002688335.1, s__ARS1285 sp002688335, 95.0, 75.83, 0.06; GCA_002688875.1, s__ARS1285 sp002688875, 95.0, 75.42, 0.06	48.3	11	0.9172083875478187	N/A	OceanDNA	MAG
OceanDNA-a1026	304	14518	863473	32.04	3370	0.00	k__Archaea (UID2)	207	149	107	50	99	0	0	0	0	59.89	0.00	0.00	59.89	63.95	species	d__Archaea;p__Nanoarchaeota;c__Nanoarchaeia;o__Pacearchaeales;f__ARS1285;g__ARS1285;s__	N/A	N/A	N/A	N/A	N/A	N/A	N/A	N/A	N/A	N/A	d__Archaea;p__Nanoarchaeota;c__Nanoarchaeia;o__Pacearchaeales;f__ARS1285;g__ARS1285;s__	ANI	N/A	GCA_002688335.1, s__ARS1285 sp002688335, 95.0, 76.54, 0.06; GCA_002688875.1, s__ARS1285 sp002688875, 95.0, 76.18, 0.08; GCA_002688165.1, s__ARS1285 sp002688165, 95.0, 75.73, 0.05	39.56	11	0.8641761954219969	N/A	OceanDNA	MAG
OceanDNA-a1079	190	13783	633241	30.50	4486	0.00	k__Archaea (UID2)	207	149	107	41	108	0	0	0	0	67.21	0.00	0.00	67.21	71.41	none	d__Archaea;p__Nanoarchaeota;c__Nanoarchaeia;o__Pacearchaeales;f__ARS1285;g__ARS1285;s__ARS1285 sp002688165	GCA_002688165.1	95.0	d__Archaea;p__Nanoarchaeota;c__Nanoarchaeia;o__Pacearchaeales;f__ARS1285;g__ARS1285;s__ARS1285 sp002688165	99.38	95.0	0.85	GCA_002688165.1	d__Archaea;p__Nanoarchaeota;c__Nanoarchaeia;o__Pacearchaeales;f__ARS1285;g__ARS1285;s__ARS1285 sp002688165	99.38	0.85	d__Archaea;p__Nanoarchaeota;c__Nanoarchaeia;o__Pacearchaeales;f__ARS1285;g__ARS1285;s__	taxonomic classification defined by topology and ANI	topological placement and ANI have congruent species assignments	GCA_002688875.1, s__ARS1285 sp002688875, 95.0, 77.84, 0.06; GCA_002688335.1, s__ARS1285 sp002688335, 95.0, 76.7, 0.17	49.06	11	N/A	N/A	OceanDNA	MAG
GCA_002688335.1	80	43687	1043716	32.97	15076	5.94	-	-	-	-	-	-	-	-	-	-	65.81	1.87	0	56.46	61.27	none	d__Archaea;p__Nanoarchaeota;c__Nanoarchaeia;o__Pacearchaeales;f__ARS1285;g__ARS1285;s__ARS1285 sp002688335	GCA_002688335.1	95.0	d__Archaea;p__Nanoarchaeota;c__Nanoarchaeia;o__Pacearchaeales;f__ARS1285;g__ARS1285;s__ARS1285 sp002688335	100.0	95.0	0.98	GCA_002688335.1	d__Archaea;p__Nanoarchaeota;c__Nanoarchaeia;o__Pacearchaeales;f__ARS1285;g__ARS1285;s__ARS1285 sp002688335	100.0	0.98	d__Archaea;p__Nanoarchaeota;c__Nanoarchaeia;o__Pacearchaeales;f__ARS1285;g__ARS1285;s__	taxonomic classification defined by topology and ANI	topological placement and ANI have congruent species assignments	GCA_002688165.1, s__ARS1285 sp002688165, 95.0, 76.4, 0.1; GCA_002688875.1, s__ARS1285 sp002688875, 95.0, 76.09, 0.09	44.56	11	N/A	N/A	marRef/marDB	MAG
GCA_002688875.1	66	55947	1208689	34.48	21710	119.30	-	-	-	-	-	-	-	-	-	-	60.98	0.93	0	56.33	61.32	none	d__Archaea;p__Nanoarchaeota;c__Nanoarchaeia;o__Pacearchaeales;f__ARS1285;g__ARS1285;s__ARS1285 sp002688875	GCA_002688875.1	95.0	d__Archaea;p__Nanoarchaeota;c__Nanoarchaeia;o__Pacearchaeales;f__ARS1285;g__ARS1285;s__ARS1285 sp002688875	100.0	95.0	0.99	GCA_002688875.1	d__Archaea;p__Nanoarchaeota;c__Nanoarchaeia;o__Pacearchaeales;f__ARS1285;g__ARS1285;s__ARS1285 sp002688875	100.0	0.99	d__Archaea;p__Nanoarchaeota;c__Nanoarchaeia;o__Pacearchaeales;f__ARS1285;g__ARS1285;s__	taxonomic classification defined by topology and ANI	topological placement and ANI have congruent species assignments	GCA_002688165.1, s__ARS1285 sp002688165, 95.0, 78.09, 0.07; GCA_002688335.1, s__ARS1285 sp002688335, 95.0, 76.09, 0.09	44.3	11	N/A	N/A	marRef/marDB	MAG
OceanDNA-a1090	41	60561	508097	33.68	19470	0.00	k__Archaea (UID2)	207	149	107	46	101	2	0	0	0	63.71	1.40	0.00	56.71	61.65	genus	d__Archaea;p__Nanoarchaeota;c__Nanoarchaeia;o__Pacearchaeales;f__GW2011-AR1;g__;s__	N/A	N/A	N/A	N/A	N/A	N/A	N/A	N/A	N/A	N/A	d__Archaea;p__Nanoarchaeota;c__Nanoarchaeia;o__Pacearchaeales;f__GW2011-AR1;g__;s__	taxonomic classification fully defined by topology	N/A	N/A	49.08	11	0.8152489929841562	N/A	OceanDNA	MAG
3300028399_54	41	72494	583690	36.54	22029	0.00	k__Archaea (UID2)	207	149	107	52	96	1	0	0	0	60.68	0.93	100.00	56.03	61.03	genus	d__Archaea;p__Nanoarchaeota;c__Nanoarchaeia;o__Pacearchaeales;f__GW2011-AR1;g__;s__	N/A	N/A	N/A	N/A	N/A	N/A	N/A	N/A	N/A	N/A	d__Archaea;p__Nanoarchaeota;c__Nanoarchaeia;o__Pacearchaeales;f__GW2011-AR1;g__;s__	taxonomic classification fully defined by topology	N/A	N/A	50.66	11	0.8401226349607127	N/A	Nayfach_et_al_2020_Nat_Biotech	MAG
OceanDNA-a1082	77	18315	431980	27.29	7834	0.00	k__Archaea (UID2)	207	149	107	45	101	3	0	0	0	63.79	1.24	0.00	57.59	62.07	genus	d__Archaea;p__Nanoarchaeota;c__Nanoarchaeia;o__Pacearchaeales;f__GW2011-AR1;g__;s__	N/A	N/A	N/A	N/A	N/A	N/A	N/A	N/A	N/A	N/A	d__Archaea;p__Nanoarchaeota;c__Nanoarchaeia;o__Pacearchaeales;f__GW2011-AR1;g__;s__	taxonomic classification fully defined by topology	N/A	N/A	49.82	11	0.839525234057197	N/A	OceanDNA	MAG
OceanDNA-a1087	112	13675	411028	33.46	4202	0.00	k__Archaea (UID2)	207	149	107	53	96	0	0	0	0	60.05	0.00	0.00	60.05	64.22	species	d__Archaea;p__Nanoarchaeota;c__Nanoarchaeia;o__Pacearchaeales;f__GW2011-AR1;g__ARS1301;s__	N/A	N/A	N/A	N/A	95.0	N/A	GCA_002686355.1	d__Archaea;p__Nanoarchaeota;c__Nanoarchaeia;o__Pacearchaeales;f__GW2011-AR1;g__ARS1301;s__ARS1301 sp002686355	74.81	0.01	d__Archaea;p__Nanoarchaeota;c__Nanoarchaeia;o__Pacearchaeales;f__GW2011-AR1;g__;s__	taxonomic classification defined by topology and ANI	N/A	N/A	44.03	11	0.8565749404248957	N/A	OceanDNA	MAG
OceanDNA-a1096	15	178104	573941	28.48	64587	0.00	k__Archaea (UID2)	207	149	107	39	109	1	0	0	0	68.93	0.93	0.00	64.28	69.82	species	d__Archaea;p__Nanoarchaeota;c__Nanoarchaeia;o__Pacearchaeales;f__GW2011-AR1;g__ARS1301;s__	N/A	N/A	N/A	N/A	95.0	N/A	GCA_002686355.1	d__Archaea;p__Nanoarchaeota;c__Nanoarchaeia;o__Pacearchaeales;f__GW2011-AR1;g__ARS1301;s__ARS1301 sp002686355	75.77	0.07	d__Archaea;p__Nanoarchaeota;c__Nanoarchaeia;o__Pacearchaeales;f__GW2011-AR1;g__;s__	taxonomic classification defined by topology and ANI	N/A	N/A	56.54	11	0.8489128106972426	N/A	OceanDNA	MAG
OceanDNA-a1098	42	66273	456544	28.34	18857	0.00	k__Archaea (UID2)	207	149	107	42	106	1	0	0	0	66.12	0.93	100.00	61.47	66.39	species	d__Archaea;p__Nanoarchaeota;c__Nanoarchaeia;o__Pacearchaeales;f__GW2011-AR1;g__ARS1301;s__	N/A	N/A	N/A	N/A	95.0	N/A	GCA_002686355.1	d__Archaea;p__Nanoarchaeota;c__Nanoarchaeia;o__Pacearchaeales;f__GW2011-AR1;g__ARS1301;s__ARS1301 sp002686355	75.93	0.07	d__Archaea;p__Nanoarchaeota;c__Nanoarchaeia;o__Pacearchaeales;f__GW2011-AR1;g__;s__	taxonomic classification defined by topology and ANI	N/A	N/A	54.53	11	0.8507220014555976	N/A	OceanDNA	MAG
OceanDNA-a1081	70	31412	491771	27.56	9147	0.00	k__Archaea (UID2)	207	149	107	42	102	4	1	0	0	67.68	2.72	14.29	54.08	58.64	species	d__Archaea;p__Nanoarchaeota;c__Nanoarchaeia;o__Pacearchaeales;f__GW2011-AR1;g__ARS1301;s__	N/A	N/A	N/A	N/A	95.0	N/A	GCA_002686355.1	d__Archaea;p__Nanoarchaeota;c__Nanoarchaeia;o__Pacearchaeales;f__GW2011-AR1;g__ARS1301;s__ARS1301 sp002686355	75.37	0.07	d__Archaea;p__Nanoarchaeota;c__Nanoarchaeia;o__Pacearchaeales;f__GW2011-AR1;g__;s__	taxonomic classification defined by topology and ANI	N/A	N/A	52.3	11	0.862836873190516	N/A	OceanDNA	MAG
OceanDNA-a1088	24	92760	435930	29.54	28620	0.00	k__Archaea (UID2)	207	149	107	57	92	0	0	0	0	54.67	0.00	0.00	54.67	59.80	species	d__Archaea;p__Nanoarchaeota;c__Nanoarchaeia;o__Pacearchaeales;f__GW2011-AR1;g__ARS1301;s__	N/A	N/A	N/A	N/A	95.0	N/A	GCA_002686355.1	d__Archaea;p__Nanoarchaeota;c__Nanoarchaeia;o__Pacearchaeales;f__GW2011-AR1;g__ARS1301;s__ARS1301 sp002686355	75.45	0.08	d__Archaea;p__Nanoarchaeota;c__Nanoarchaeia;o__Pacearchaeales;f__GW2011-AR1;g__;s__	taxonomic classification defined by topology and ANI	N/A	N/A	48.03	11	0.8588935152839272	N/A	OceanDNA	MAG
GCA_002686355.1	32	36907	435653	33.92	17181	2.52	-	-	-	-	-	-	-	-	-	-	65.42	0	0	65.42	70.30	none	d__Archaea;p__Nanoarchaeota;c__Nanoarchaeia;o__Pacearchaeales;f__GW2011-AR1;g__ARS1301;s__ARS1301 sp002686355	GCA_002686355.1	95.0	d__Archaea;p__Nanoarchaeota;c__Nanoarchaeia;o__Pacearchaeales;f__GW2011-AR1;g__ARS1301;s__ARS1301 sp002686355	100.0	95.0	0.99	GCA_002686355.1	d__Archaea;p__Nanoarchaeota;c__Nanoarchaeia;o__Pacearchaeales;f__GW2011-AR1;g__ARS1301;s__ARS1301 sp002686355	100.0	0.99	d__Archaea;p__Nanoarchaeota;c__Nanoarchaeia;o__Pacearchaeales;f__GW2011-AR1;g__;s__	taxonomic classification defined by topology and ANI	topological placement and ANI have congruent species assignments	N/A	49.96	11	N/A	N/A	marRef/marDB	MAG
GCA_002897655.1	44	158802	1091667	31.77	40630	0.00	-	-	-	-	-	-	-	-	-	-	70.02	0	0	70.02	75.33	none	d__Archaea;p__Nanoarchaeota;c__Nanoarchaeia;o__Pacearchaeales;f__GW2011-AR1;g__BMS3ABIN17;s__BMS3ABIN17 sp002897655	GCA_002897655.1	95.0	d__Archaea;p__Nanoarchaeota;c__Nanoarchaeia;o__Pacearchaeales;f__GW2011-AR1;g__BMS3ABIN17;s__BMS3ABIN17 sp002897655	100.0	95.0	0.99	GCA_002897655.1	d__Archaea;p__Nanoarchaeota;c__Nanoarchaeia;o__Pacearchaeales;f__GW2011-AR1;g__BMS3ABIN17;s__BMS3ABIN17 sp002897655	100.0	0.99	d__Archaea;p__Nanoarchaeota;c__Nanoarchaeia;o__Pacearchaeales;f__GW2011-AR1;g__;s__	taxonomic classification defined by topology and ANI	topological placement and ANI have congruent species assignments	N/A	58.14	11	N/A	N/A	marRef/marDB	MAG
OceanDNA-a1100	85	21696	550213	28.63	8620	0.00	k__Archaea (UID2)	207	149	107	45	104	0	0	0	0	62.38	0.00	0.00	62.38	66.91	species	d__Archaea;p__Nanoarchaeota;c__Nanoarchaeia;o__Pacearchaeales;f__GW2011-AR1;g__EX4484-71;s__	N/A	N/A	N/A	N/A	95.0	N/A	GCA_002254395.1	d__Archaea;p__Nanoarchaeota;c__Nanoarchaeia;o__Pacearchaeales;f__GW2011-AR1;g__EX4484-71;s__EX4484-71 sp002254395	78.22	0.09	d__Archaea;p__Nanoarchaeota;c__Nanoarchaeia;o__Pacearchaeales;f__GW2011-AR1;g__;s__	taxonomic classification defined by topology and ANI	N/A	N/A	48.65	11	0.8930340108538362	N/A	OceanDNA	MAG
OceanDNA-a1084	81	16292	502422	33.17	7654	0.00	k__Archaea (UID2)	207	149	107	51	98	0	0	0	0	61.68	0.00	0.00	61.68	66.15	species	d__Archaea;p__Nanoarchaeota;c__Nanoarchaeia;o__Pacearchaeales;f__GW2011-AR1;g__GW2011-AR13;s__	N/A	N/A	N/A	N/A	95.0	N/A	GCA_013329055.1	d__Archaea;p__Nanoarchaeota;c__Nanoarchaeia;o__Pacearchaeales;f__GW2011-AR1;g__GW2011-AR13;s__GW2011-AR13 sp9966u	78.46	0.07	d__Archaea;p__Nanoarchaeota;c__Nanoarchaeia;o__Pacearchaeales;f__GW2011-AR1;g__;s__	taxonomic classification defined by topology and ANI	N/A	N/A	46.76	11	0.8415014729404444	N/A	OceanDNA	MAG
OceanDNA-a1085	68	34512	735397	32.18	17894	0.00	k__Archaea (UID2)	207	149	107	38	111	0	0	0	0	69.63	0.00	0.00	69.63	74.53	species	d__Archaea;p__Nanoarchaeota;c__Nanoarchaeia;o__Pacearchaeales;f__GW2011-AR1;g__GW2011-AR13;s__	N/A	N/A	N/A	N/A	95.0	N/A	GCA_013329055.1	d__Archaea;p__Nanoarchaeota;c__Nanoarchaeia;o__Pacearchaeales;f__GW2011-AR1;g__GW2011-AR13;s__GW2011-AR13 sp9966u	76.35	0.08	d__Archaea;p__Nanoarchaeota;c__Nanoarchaeia;o__Pacearchaeales;f__GW2011-AR1;g__;s__	taxonomic classification defined by topology and ANI	N/A	N/A	53.4	11	0.8341370967941136	N/A	OceanDNA	MAG
OceanDNA-a1108	10	165947	639144	31.00	91781	0.00	k__Archaea (UID2)	207	149	107	37	112	0	0	0	0	70.33	0.00	0.00	70.33	76.04	species	d__Archaea;p__Nanoarchaeota;c__Nanoarchaeia;o__Pacearchaeales;f__GW2011-AR1;g__GW2011-AR13;s__	N/A	N/A	N/A	N/A	95.0	N/A	GCA_013329055.1	d__Archaea;p__Nanoarchaeota;c__Nanoarchaeia;o__Pacearchaeales;f__GW2011-AR1;g__GW2011-AR13;s__GW2011-AR13 sp9966u	76.21	0.15	d__Archaea;p__Nanoarchaeota;c__Nanoarchaeia;o__Pacearchaeales;f__GW2011-AR1;g__;s__	taxonomic classification defined by topology and ANI	N/A	N/A	58.45	11	0.8401062759670126	N/A	OceanDNA	MAG
OceanDNA-a1119	126	32815	795370	32.49	9705	0.00	k__Archaea (UID2)	207	149	107	42	107	0	0	0	0	66.82	0.00	0.00	66.82	71.41	species	d__Archaea;p__Nanoarchaeota;c__Nanoarchaeia;o__Pacearchaeales;f__GW2011-AR1;g__GW2011-AR1;s__	N/A	N/A	N/A	N/A	95.0	N/A	GCA_002762735.1	d__Archaea;p__Nanoarchaeota;c__Nanoarchaeia;o__Pacearchaeales;f__GW2011-AR1;g__GW2011-AR1;s__GW2011-AR1 sp002762735	75.6	0.06	d__Archaea;p__Nanoarchaeota;c__Nanoarchaeia;o__Pacearchaeales;f__GW2011-AR1;g__;s__	taxonomic classification defined by topology and ANI	N/A	N/A	50.94	11	0.8830543416981661	N/A	OceanDNA	MAG
OceanDNA-a1114	58	68047	875603	31.13	27732	0.00	k__Archaea (UID2)	207	149	107	40	109	0	0	0	0	68.46	0.00	0.00	68.46	73.58	species	d__Archaea;p__Nanoarchaeota;c__Nanoarchaeia;o__Pacearchaeales;f__GW2011-AR1;g__GW2011-AR1;s__	N/A	N/A	N/A	N/A	95.0	N/A	GCA_002762735.1	d__Archaea;p__Nanoarchaeota;c__Nanoarchaeia;o__Pacearchaeales;f__GW2011-AR1;g__GW2011-AR1;s__GW2011-AR1 sp002762735	76.54	0.13	d__Archaea;p__Nanoarchaeota;c__Nanoarchaeia;o__Pacearchaeales;f__GW2011-AR1;g__;s__	taxonomic classification defined by topology and ANI	N/A	N/A	52.56	11	0.8805366873693232	N/A	OceanDNA	MAG
GCA_002689985.1	30	31509	433818	26.36	17146	0.69	-	-	-	-	-	-	-	-	-	-	53.97	0	0	53.97	58.84	none	d__Archaea;p__Nanoarchaeota;c__Nanoarchaeia;o__Pacearchaeales;f__GW2011-AR1;g__NP1466;s__NP1466 sp002689985	GCA_002689985.1	95.0	d__Archaea;p__Nanoarchaeota;c__Nanoarchaeia;o__Pacearchaeales;f__GW2011-AR1;g__NP1466;s__NP1466 sp002689985	100.0	95.0	0.99	GCA_002689985.1	d__Archaea;p__Nanoarchaeota;c__Nanoarchaeia;o__Pacearchaeales;f__GW2011-AR1;g__NP1466;s__NP1466 sp002689985	100.0	0.99	d__Archaea;p__Nanoarchaeota;c__Nanoarchaeia;o__Pacearchaeales;f__GW2011-AR1;g__NP1466;s__	taxonomic classification defined by topology and ANI	topological placement and ANI have congruent species assignments	GCA_002731115.1, s__NP1466 sp002731115, 95.0, 84.42, 0.64	47.97	11	N/A	N/A	marRef/marDB	MAG
3300020326_30	22	69974	475474	27.98	35220	0.00	k__Archaea (UID2)	207	149	107	38	111	0	0	0	0	69.39	0.00	0.00	69.39	74.62	none	d__Archaea;p__Nanoarchaeota;c__Nanoarchaeia;o__Pacearchaeales;f__GW2011-AR1;g__NP1466;s__NP1466 sp002731115	GCA_002731115.1	95.0	d__Archaea;p__Nanoarchaeota;c__Nanoarchaeia;o__Pacearchaeales;f__GW2011-AR1;g__NP1466;s__NP1466 sp002731115	99.71	95.0	0.85	GCA_002731115.1	d__Archaea;p__Nanoarchaeota;c__Nanoarchaeia;o__Pacearchaeales;f__GW2011-AR1;g__NP1466;s__NP1466 sp002731115	99.71	0.85	d__Archaea;p__Nanoarchaeota;c__Nanoarchaeia;o__Pacearchaeales;f__GW2011-AR1;g__NP1466;s__	taxonomic classification defined by topology and ANI	topological placement and ANI have congruent species assignments	GCA_002689985.1, s__NP1466 sp002689985, 95.0, 84.42, 0.7	58.2	11	N/A	N/A	Nayfach_et_al_2020_Nat_Biotech	MAG
3300002053_97	13	233194	744325	34.34	89263	0.00	k__Archaea (UID2)	207	149	107	36	112	1	0	0	0	71.18	0.93	0.00	66.53	72.23	genus	d__Archaea;p__Nanoarchaeota;c__Nanoarchaeia;o__Pacearchaeales;f__PEVX01;g__;s__	N/A	N/A	N/A	N/A	95.0	N/A	GCA_002780285.1	d__Archaea;p__Nanoarchaeota;c__Nanoarchaeia;o__Pacearchaeales;f__PEVX01;g__PEVX01;s__PEVX01 sp002780285	76.41	0.06	d__Archaea;p__Nanoarchaeota;c__Nanoarchaeia;o__Pacearchaeales;f__;g__;s__	taxonomic classification defined by topology and ANI	N/A	N/A	59.21	11	0.6814929095743925	N/A	Nayfach_et_al_2020_Nat_Biotech	MAG
OceanDNA-a1031	65	32319	648950	34.79	16573	0.00	k__Archaea (UID2)	207	149	107	37	112	0	0	0	0	69.55	0.00	0.00	69.55	74.41	genus	d__Archaea;p__Nanoarchaeota;c__Nanoarchaeia;o__Pacearchaeales;f__PFCU01;g__;s__	N/A	N/A	N/A	N/A	N/A	N/A	N/A	N/A	N/A	N/A	d__Archaea;p__Nanoarchaeota;c__Nanoarchaeia;o__Pacearchaeales;f__;g__;s__	taxonomic novelty determined using RED	N/A	N/A	54.43	11	0.8015045120452782	N/A	OceanDNA	MAG
OceanDNA-a1126	138	20197	531823	36.49	4483	0.00	k__Archaea (UID2)	207	149	107	54	93	2	0	0	0	56.70	0.54	50.00	54.00	58.20	species	d__Archaea;p__Nanoarchaeota;c__Nanoarchaeia;o__Pacearchaeales;f__PFCU01;g__PFCU01;s__	N/A	N/A	N/A	N/A	95.0	N/A	GCA_002763155.1	d__Archaea;p__Nanoarchaeota;c__Nanoarchaeia;o__Pacearchaeales;f__PFCU01;g__PFCU01;s__PFCU01 sp002763155	76.0	0.16	d__Archaea;p__Nanoarchaeota;c__Nanoarchaeia;o__Pacearchaeales;f__PFCU01;g__PFCU01;s__	taxonomic classification defined by topology and ANI	N/A	GCA_001872185.1, s__PFCU01 sp001872185, 95.0, 75.92, 0.02	42.84	11	0.8935438761591035	N/A	OceanDNA	MAG
OceanDNA-a1030	140	13796	555761	28.22	4827	0.00	k__Archaea (UID2)	207	149	107	69	80	0	0	0	0	52.49	0.00	0.00	52.49	56.73	genus	d__Archaea;p__Nanoarchaeota;c__Nanoarchaeia;o__Pacearchaeales;f__PWGL01;g__;s__	N/A	N/A	N/A	N/A	95.0	N/A	GCA_003554465.1	d__Archaea;p__Nanoarchaeota;c__Nanoarchaeia;o__Pacearchaeales;f__PWGL01;g__PWGL01;s__PWGL01 sp003554465	75.69	0.03	d__Archaea;p__Nanoarchaeota;c__Nanoarchaeia;o__Pacearchaeales;f__;g__;s__	taxonomic classification defined by topology and ANI	N/A	N/A	42.86	11	0.7459810527858705	N/A	OceanDNA	MAG
OceanDNA-a1127	79	42817	610344	35.47	12597	0.00	k__Archaea (UID2)	207	149	107	55	94	0	0	0	0	55.06	0.00	0.00	55.06	59.78	genus	d__Archaea;p__Nanoarchaeota;c__Nanoarchaeia;o__Pacearchaeales;f__UBA73;g__;s__	N/A	N/A	N/A	N/A	N/A	N/A	N/A	N/A	N/A	N/A	d__Archaea;p__Nanoarchaeota;c__Nanoarchaeia;o__Pacearchaeales;f__UBA73;g__;s__	taxonomic classification fully defined by topology	N/A	N/A	42.78	11	0.8276857132462068	N/A	OceanDNA	MAG
OceanDNA-a1129	136	12097	497269	36.62	4138	0.00	k__Archaea (UID2)	207	149	107	63	86	0	0	0	0	54.40	0.00	0.00	54.40	58.56	genus	d__Archaea;p__Nanoarchaeota;c__Nanoarchaeia;o__Pacearchaeales;f__UBA73;g__;s__	N/A	N/A	N/A	N/A	N/A	N/A	N/A	N/A	N/A	N/A	d__Archaea;p__Nanoarchaeota;c__Nanoarchaeia;o__Pacearchaeales;f__UBA73;g__;s__	taxonomic classification fully defined by topology	N/A	N/A	41.9	11	0.8385799964814183	N/A	OceanDNA	MAG
OceanDNA-a1130	92	23709	562777	34.58	9523	0.00	k__Archaea (UID2)	207	149	107	50	98	1	0	0	0	62.78	0.47	0.00	60.43	65.01	none	d__Archaea;p__Nanoarchaeota;c__Nanoarchaeia;o__Pacearchaeales;f__UBA73;g__ARS1309;s__ARS1309 sp002688015	GCA_002688015.1	95.0	d__Archaea;p__Nanoarchaeota;c__Nanoarchaeia;o__Pacearchaeales;f__UBA73;g__ARS1309;s__ARS1309 sp002688015	99.75	95.0	0.85	GCA_002688015.1	d__Archaea;p__Nanoarchaeota;c__Nanoarchaeia;o__Pacearchaeales;f__UBA73;g__ARS1309;s__ARS1309 sp002688015	99.75	0.85	d__Archaea;p__Nanoarchaeota;c__Nanoarchaeia;o__Pacearchaeales;f__UBA73;g__;s__	taxonomic classification defined by topology and ANI	topological placement and ANI have congruent species assignments	N/A	49.57	11	N/A	N/A	OceanDNA	MAG
GCA_002686195.1	235	96903	3970381	40.72	21010	82.06	-	-	-	-	-	-	-	-	-	-	57.32	0	0	57.32	62.30	none	d__Archaea;p__Nanoarchaeota;c__Nanoarchaeia;o__Pacearchaeales;f__UBA73;g__ARS23;s__ARS23 sp002686195	GCA_002686195.1	95.0	d__Archaea;p__Nanoarchaeota;c__Nanoarchaeia;o__Pacearchaeales;f__UBA73;g__ARS23;s__ARS23 sp002686195	100.0	95.0	0.99	GCA_002686195.1	d__Archaea;p__Nanoarchaeota;c__Nanoarchaeia;o__Pacearchaeales;f__UBA73;g__ARS23;s__ARS23 sp002686195	100.0	0.99	d__Archaea;p__Nanoarchaeota;c__Nanoarchaeia;o__Pacearchaeales;f__UBA73;g__;s__	taxonomic classification defined by topology and ANI	topological placement and ANI have congruent species assignments	N/A	45.39	11	N/A	N/A	marRef/marDB	MAG
GCA_002687255.1	54	46916	789008	46.45	17795	25.86	-	-	-	-	-	-	-	-	-	-	61.77	0	0	61.77	66.66	none	d__Archaea;p__Nanoarchaeota;c__Nanoarchaeia;o__Pacearchaeales;f__UBA73;g__ARS50;s__ARS50 sp002687255	GCA_002687255.1	95.0	d__Archaea;p__Nanoarchaeota;c__Nanoarchaeia;o__Pacearchaeales;f__UBA73;g__ARS50;s__ARS50 sp002687255	100.0	95.0	0.97	GCA_002687255.1	d__Archaea;p__Nanoarchaeota;c__Nanoarchaeia;o__Pacearchaeales;f__UBA73;g__ARS50;s__ARS50 sp002687255	100.0	0.97	d__Archaea;p__Nanoarchaeota;c__Nanoarchaeia;o__Pacearchaeales;f__UBA73;g__;s__	taxonomic classification defined by topology and ANI	topological placement and ANI have congruent species assignments	N/A	50.29	11	N/A	N/A	marRef/marDB	MAG
OceanDNA-a1128	116	15320	361788	32.51	3432	0.00	k__Archaea (UID2)	207	149	107	58	89	2	0	0	0	55.53	0.54	50.00	52.83	56.90	species	d__Archaea;p__Nanoarchaeota;c__Nanoarchaeia;o__Pacearchaeales;f__UBA73;g__PSPM01;s__	N/A	N/A	N/A	N/A	95.0	N/A	GCA_004195435.1	d__Archaea;p__Nanoarchaeota;c__Nanoarchaeia;o__Pacearchaeales;f__UBA73;g__PSPM01;s__PSPM01 sp004195435	76.24	0.17	d__Archaea;p__Nanoarchaeota;c__Nanoarchaeia;o__Pacearchaeales;f__UBA73;g__;s__	taxonomic classification defined by topology and ANI	N/A	N/A	40.73	11	0.8788304622215942	N/A	OceanDNA	MAG
GCA_004195435.1	44	30066	417602	30.20	9888	20.59	-	-	-	-	-	-	-	-	-	-	51.49	0	0	51.49	56.09	none	d__Archaea;p__Nanoarchaeota;c__Nanoarchaeia;o__Pacearchaeales;f__UBA73;g__PSPM01;s__PSPM01 sp004195435	GCA_004195435.1	95.0	d__Archaea;p__Nanoarchaeota;c__Nanoarchaeia;o__Pacearchaeales;f__UBA73;g__PSPM01;s__PSPM01 sp004195435	100.0	95.0	0.97	GCA_004195435.1	d__Archaea;p__Nanoarchaeota;c__Nanoarchaeia;o__Pacearchaeales;f__UBA73;g__PSPM01;s__PSPM01 sp004195435	100.0	0.97	d__Archaea;p__Nanoarchaeota;c__Nanoarchaeia;o__Pacearchaeales;f__UBA73;g__;s__	taxonomic classification defined by topology and ANI	topological placement and ANI have congruent species assignments	N/A	39.44	11	N/A	N/A	marRef/marDB	MAG
OceanDNA-a1152	19	81882	509837	26.24	34679	0.00	k__Archaea (UID2)	207	149	107	47	101	1	0	0	0	62.62	0.93	100.00	57.97	63.20	family	d__Archaea;p__Nanoarchaeota;c__Nanoarchaeia;o__SCGC-AAA011-G17;f__;g__;s__	N/A	N/A	N/A	N/A	N/A	N/A	N/A	N/A	N/A	N/A	d__Archaea;p__Nanoarchaeota;c__Nanoarchaeia;o__SCGC-AAA011-G17;f__;g__;s__	taxonomic novelty determined using RED	N/A	N/A	58.26	11	0.6142499669822173	N/A	OceanDNA	MAG
OceanDNA-a1153	29	91378	668901	31.08	41043	0.00	k__Archaea (UID2)	207	149	107	27	121	1	0	0	0	75.70	0.47	0.00	73.35	78.66	family	d__Archaea;p__Nanoarchaeota;c__Nanoarchaeia;o__SCGC-AAA011-G17;f__;g__;s__	N/A	N/A	N/A	N/A	95.0	N/A	GCA_002687185.1	d__Archaea;p__Nanoarchaeota;c__Nanoarchaeia;o__SCGC-AAA011-G17;f__GCA-2687185;g__GCA-2687185;s__GCA-2687185 sp002687185	74.54	0.01	d__Archaea;p__Nanoarchaeota;c__Nanoarchaeia;o__SCGC-AAA011-G17;f__;g__;s__	taxonomic classification defined by topology and ANI	N/A	N/A	67.78	11	0.5390823043399968	N/A	OceanDNA	MAG
OceanDNA-a1188	36	65935	443117	30.25	19751	0.00	k__Archaea (UID2)	207	149	107	54	95	0	0	0	0	59.50	0.00	0.00	59.50	64.45	family	d__Archaea;p__Nanoarchaeota;c__Nanoarchaeia;o__SCGC-AAA011-G17;f__;g__;s__	N/A	N/A	N/A	N/A	N/A	N/A	N/A	N/A	N/A	N/A	d__Archaea;p__Nanoarchaeota;c__Nanoarchaeia;o__SCGC-AAA011-G17;f__;g__;s__	taxonomic novelty determined using RED	N/A	N/A	52.15	11	0.6273506185214781	N/A	OceanDNA	MAG
OceanDNA-a1147	115	18101	512490	27.80	5597	0.00	k__Archaea (UID2)	207	149	107	52	94	3	0	0	0	65.09	1.87	100.00	55.74	60.05	family	d__Archaea;p__Nanoarchaeota;c__Nanoarchaeia;o__SCGC-AAA011-G17;f__;g__;s__	N/A	N/A	N/A	N/A	N/A	N/A	N/A	N/A	N/A	N/A	d__Archaea;p__Nanoarchaeota;c__Nanoarchaeia;o__SCGC-AAA011-G17;f__;g__;s__	taxonomic classification fully defined by topology	N/A	N/A	51.91	11	0.5192089503710504	N/A	OceanDNA	MAG
OceanDNA-a1146	159	11102	620341	36.03	4706	0.00	k__Archaea (UID2)	207	149	107	41	105	3	0	0	0	66.61	2.34	33.33	54.91	59.14	family	d__Archaea;p__Nanoarchaeota;c__Nanoarchaeia;o__SCGC-AAA011-G17;f__;g__;s__	N/A	N/A	N/A	N/A	N/A	N/A	N/A	N/A	N/A	N/A	d__Archaea;p__Nanoarchaeota;c__Nanoarchaeia;o__SCGC-AAA011-G17;f__;g__;s__	taxonomic classification fully defined by topology	N/A	N/A	57.36	11	0.551887412964829	N/A	OceanDNA	MAG
OceanDNA-a1143	29	56974	593835	31.34	39865	0.00	k__Archaea (UID2)	207	149	107	26	123	0	0	0	0	76.64	0.00	0.00	76.64	81.94	family	d__Archaea;p__Nanoarchaeota;c__Nanoarchaeia;o__SCGC-AAA011-G17;f__;g__;s__	N/A	N/A	N/A	N/A	95.0	N/A	GCA_002687185.1	d__Archaea;p__Nanoarchaeota;c__Nanoarchaeia;o__SCGC-AAA011-G17;f__GCA-2687185;g__GCA-2687185;s__GCA-2687185 sp002687185	74.52	0.01	d__Archaea;p__Nanoarchaeota;c__Nanoarchaeia;o__SCGC-AAA011-G17;f__;g__;s__	taxonomic classification defined by topology and ANI	N/A	N/A	68.27	11	0.5531970201964184	N/A	OceanDNA	MAG
OceanDNA-a1135	38	49555	671453	29.29	22924	0.00	k__Archaea (UID2)	207	149	107	28	119	2	0	0	0	75.23	1.25	50.00	68.98	74.00	family	d__Archaea;p__Nanoarchaeota;c__Nanoarchaeia;o__SCGC-AAA011-G17;f__;g__;s__	N/A	N/A	N/A	N/A	N/A	N/A	N/A	N/A	N/A	N/A	d__Archaea;p__Nanoarchaeota;c__Nanoarchaeia;o__SCGC-AAA011-G17;f__;g__;s__	taxonomic classification fully defined by topology	N/A	N/A	68.25	11	0.5069807557388956	N/A	OceanDNA	MAG
OceanDNA-a1197	46	71311	577833	30.96	23048	0.00	k__Archaea (UID2)	207	149	107	27	122	0	0	0	0	75.70	0.00	0.00	75.70	80.72	family	d__Archaea;p__Nanoarchaeota;c__Nanoarchaeia;o__SCGC-AAA011-G17;f__;g__;s__	N/A	N/A	N/A	N/A	N/A	N/A	N/A	N/A	N/A	N/A	d__Archaea;p__Nanoarchaeota;c__Nanoarchaeia;o__SCGC-AAA011-G17;f__;g__;s__	taxonomic classification fully defined by topology	N/A	N/A	70.1	11	0.540540443226227	N/A	OceanDNA	MAG
GCA_002688325.1	36	65330	606505	27.75	21872	13.36	-	-	-	-	-	-	-	-	-	-	64.64	1.87	0	55.29	60.29	none	d__Archaea;p__Nanoarchaeota;c__Nanoarchaeia;o__SCGC-AAA011-G17;f__ARS1178;g__ARS1178;s__ARS1178 sp002688325	GCA_002688325.1	95.0	d__Archaea;p__Nanoarchaeota;c__Nanoarchaeia;o__SCGC-AAA011-G17;f__ARS1178;g__ARS1178;s__ARS1178 sp002688325	100.0	95.0	0.97	GCA_002688325.1	d__Archaea;p__Nanoarchaeota;c__Nanoarchaeia;o__SCGC-AAA011-G17;f__ARS1178;g__ARS1178;s__ARS1178 sp002688325	100.0	0.97	d__Archaea;p__Nanoarchaeota;c__Nanoarchaeia;o__SCGC-AAA011-G17;f__;g__;s__	taxonomic classification defined by topology and ANI	topological placement and ANI have congruent species assignments	N/A	57.3	11	N/A	N/A	marRef/marDB	MAG
GCA_002687825.1	25	94832	775340	30.55	42124	47.72	-	-	-	-	-	-	-	-	-	-	65.42	0	0	65.42	70.74	none	d__Archaea;p__Nanoarchaeota;c__Nanoarchaeia;o__SCGC-AAA011-G17;f__ARS1403;g__ARS1403;s__ARS1403 sp002687825	GCA_002687825.1	95.0	d__Archaea;p__Nanoarchaeota;c__Nanoarchaeia;o__SCGC-AAA011-G17;f__ARS1403;g__ARS1403;s__ARS1403 sp002687825	100.0	95.0	1.0	GCA_002687825.1	d__Archaea;p__Nanoarchaeota;c__Nanoarchaeia;o__SCGC-AAA011-G17;f__ARS1403;g__ARS1403;s__ARS1403 sp002687825	100.0	1.0	d__Archaea;p__Nanoarchaeota;c__Nanoarchaeia;o__SCGC-AAA011-G17;f__ARS1403;g__ARS1403;s__	taxonomic classification defined by topology and ANI	topological placement and ANI have congruent species assignments	GCA_002688395.1, s__ARS1403 sp002688395, 95.0, 78.24, 0.41	60.6	11	N/A	N/A	marRef/marDB	MAG
GCA_002688395.1	46	34226	630675	29.27	17954	0.16	-	-	-	-	-	-	-	-	-	-	61.84	0	0	61.84	66.74	none	d__Archaea;p__Nanoarchaeota;c__Nanoarchaeia;o__SCGC-AAA011-G17;f__ARS1403;g__ARS1403;s__ARS1403 sp002688395	GCA_002688395.1	95.0	d__Archaea;p__Nanoarchaeota;c__Nanoarchaeia;o__SCGC-AAA011-G17;f__ARS1403;g__ARS1403;s__ARS1403 sp002688395	100.0	95.0	0.98	GCA_002688395.1	d__Archaea;p__Nanoarchaeota;c__Nanoarchaeia;o__SCGC-AAA011-G17;f__ARS1403;g__ARS1403;s__ARS1403 sp002688395	100.0	0.98	d__Archaea;p__Nanoarchaeota;c__Nanoarchaeia;o__SCGC-AAA011-G17;f__ARS1403;g__ARS1403;s__	taxonomic classification defined by topology and ANI	topological placement and ANI have congruent species assignments	GCA_002687825.1, s__ARS1403 sp002687825, 95.0, 78.24, 0.41	52.3	11	N/A	N/A	marRef/marDB	MAG
OceanDNA-a1155	104	41736	946353	36.98	15269	0.00	k__Archaea (UID2)	207	149	107	37	112	0	0	0	0	70.56	0.00	0.00	70.56	75.38	none	d__Archaea;p__Nanoarchaeota;c__Nanoarchaeia;o__SCGC-AAA011-G17;f__GCA-2687185;g__GCA-2687185;s__GCA-2687185 sp002687185	GCA_002687185.1	95.0	d__Archaea;p__Nanoarchaeota;c__Nanoarchaeia;o__SCGC-AAA011-G17;f__GCA-2687185;g__GCA-2687185;s__GCA-2687185 sp002687185	99.85	95.0	0.75	GCA_002687185.1	d__Archaea;p__Nanoarchaeota;c__Nanoarchaeia;o__SCGC-AAA011-G17;f__GCA-2687185;g__GCA-2687185;s__GCA-2687185 sp002687185	99.85	0.75	d__Archaea;p__Nanoarchaeota;c__Nanoarchaeia;o__SCGC-AAA011-G17;f__;g__;s__	taxonomic classification defined by topology and ANI	topological placement and ANI have congruent species assignments	N/A	63.17	11	N/A	N/A	OceanDNA	MAG
3300020423_74	23	133715	573488	27.33	57835	0.00	k__Archaea (UID2)	207	149	107	27	122	0	0	0	0	76.64	0.00	0.00	76.64	82.12	genus	d__Archaea;p__Nanoarchaeota;c__Nanoarchaeia;o__SCGC-AAA011-G17;f__GCA-2687815;g__;s__	N/A	N/A	N/A	N/A	95.0	N/A	GCA_002687815.1	d__Archaea;p__Nanoarchaeota;c__Nanoarchaeia;o__SCGC-AAA011-G17;f__GCA-2687815;g__GCA-2687815;s__GCA-2687815 sp002687815	76.09	0.1	d__Archaea;p__Nanoarchaeota;c__Nanoarchaeia;o__SCGC-AAA011-G17;f__;g__;s__	taxonomic classification defined by topology and ANI	N/A	N/A	73.69	11	0.641902533836548	N/A	Nayfach_et_al_2020_Nat_Biotech	MAG
GCA_002687815.1	58	41636	819095	28.40	15001	1.10	-	-	-	-	-	-	-	-	-	-	73.36	1.87	0	64.01	68.82	none	d__Archaea;p__Nanoarchaeota;c__Nanoarchaeia;o__SCGC-AAA011-G17;f__GCA-2687815;g__GCA-2687815;s__GCA-2687815 sp002687815	GCA_002687815.1	95.0	d__Archaea;p__Nanoarchaeota;c__Nanoarchaeia;o__SCGC-AAA011-G17;f__GCA-2687815;g__GCA-2687815;s__GCA-2687815 sp002687815	100.0	95.0	0.98	GCA_002687815.1	d__Archaea;p__Nanoarchaeota;c__Nanoarchaeia;o__SCGC-AAA011-G17;f__GCA-2687815;g__GCA-2687815;s__GCA-2687815 sp002687815	100.0	0.98	d__Archaea;p__Nanoarchaeota;c__Nanoarchaeia;o__SCGC-AAA011-G17;f__;g__;s__	taxonomic classification defined by topology and ANI	topological placement and ANI have congruent species assignments	N/A	64.56	11	N/A	N/A	marRef/marDB	MAG
GCA_002688095.1	15	88656	605723	32.02	54460	23.61	-	-	-	-	-	-	-	-	-	-	67.76	0	0	67.76	73.21	none	d__Archaea;p__Nanoarchaeota;c__Nanoarchaeia;o__SCGC-AAA011-G17;f__GCA-2688095;g__GCA-2688095;s__GCA-2688095 sp002688095	GCA_002688095.1	95.0	d__Archaea;p__Nanoarchaeota;c__Nanoarchaeia;o__SCGC-AAA011-G17;f__GCA-2688095;g__GCA-2688095;s__GCA-2688095 sp002688095	100.0	95.0	0.99	GCA_002688095.1	d__Archaea;p__Nanoarchaeota;c__Nanoarchaeia;o__SCGC-AAA011-G17;f__GCA-2688095;g__GCA-2688095;s__GCA-2688095 sp002688095	100.0	0.99	d__Archaea;p__Nanoarchaeota;c__Nanoarchaeia;o__SCGC-AAA011-G17;f__;g__;s__	taxonomic classification defined by topology and ANI	topological placement and ANI have congruent species assignments	N/A	59.0	11	N/A	N/A	marRef/marDB	MAG
OceanDNA-a1174	124	34539	797918	34.56	9141	0.00	k__Archaea (UID2)	207	149	107	49	100	0	0	0	0	63.79	0.00	0.00	63.79	68.35	genus	d__Archaea;p__Nanoarchaeota;c__Nanoarchaeia;o__SCGC-AAA011-G17;f__GW2011-AR17;g__;s__	N/A	N/A	N/A	N/A	95.0	N/A	GCA_013331795.1	d__Archaea;p__Nanoarchaeota;c__Nanoarchaeia;o__SCGC-AAA011-G17;f__GW2011-AR17;g__GW2011-AR17;s__GW2011-AR17 sp10136u	76.07	0.04	d__Archaea;p__Nanoarchaeota;c__Nanoarchaeia;o__SCGC-AAA011-G17;f__GW2011-AR17;g__;s__	taxonomic classification defined by topology and ANI	N/A	N/A	56.81	11	0.7738709514344673	N/A	OceanDNA	MAG
OceanDNA-a1187	17	157196	1003254	29.12	107222	0.00	k__Archaea (UID2)	207	149	107	23	125	1	0	0	0	79.44	0.93	0.00	74.79	80.58	genus	d__Archaea;p__Nanoarchaeota;c__Nanoarchaeia;o__SCGC-AAA011-G17;f__GW2011-AR17;g__;s__	N/A	N/A	N/A	N/A	95.0	N/A	GCA_013331795.1	d__Archaea;p__Nanoarchaeota;c__Nanoarchaeia;o__SCGC-AAA011-G17;f__GW2011-AR17;g__GW2011-AR17;s__GW2011-AR17 sp10136u	76.71	0.07	d__Archaea;p__Nanoarchaeota;c__Nanoarchaeia;o__SCGC-AAA011-G17;f__GW2011-AR17;g__;s__	taxonomic classification defined by topology and ANI	N/A	N/A	73.19	11	0.7705156205056697	N/A	OceanDNA	MAG
OceanDNA-a1175	174	17047	715855	34.06	5085	0.00	k__Archaea (UID2)	207	149	107	42	104	3	0	0	0	68.85	2.80	0.00	54.85	59.12	genus	d__Archaea;p__Nanoarchaeota;c__Nanoarchaeia;o__SCGC-AAA011-G17;f__GW2011-AR17;g__;s__	N/A	N/A	N/A	N/A	95.0	N/A	GCA_013331795.1	d__Archaea;p__Nanoarchaeota;c__Nanoarchaeia;o__SCGC-AAA011-G17;f__GW2011-AR17;g__GW2011-AR17;s__GW2011-AR17 sp10136u	74.95	0.02	d__Archaea;p__Nanoarchaeota;c__Nanoarchaeia;o__SCGC-AAA011-G17;f__GW2011-AR17;g__;s__	taxonomic classification defined by topology and ANI	N/A	N/A	55.78	11	0.6918369895602703	N/A	OceanDNA	MAG
OceanDNA-a1164	35	123211	1053629	32.20	67161	0.00	k__Archaea (UID2)	207	149	107	23	126	0	0	0	0	78.97	0.00	0.00	78.97	84.53	genus	d__Archaea;p__Nanoarchaeota;c__Nanoarchaeia;o__SCGC-AAA011-G17;f__GW2011-AR17;g__;s__	N/A	N/A	N/A	N/A	95.0	N/A	GCA_013331795.1	d__Archaea;p__Nanoarchaeota;c__Nanoarchaeia;o__SCGC-AAA011-G17;f__GW2011-AR17;g__GW2011-AR17;s__GW2011-AR17 sp10136u	75.58	0.03	d__Archaea;p__Nanoarchaeota;c__Nanoarchaeia;o__SCGC-AAA011-G17;f__GW2011-AR17;g__;s__	taxonomic classification defined by topology and ANI	N/A	N/A	72.13	11	0.7247408023688582	N/A	OceanDNA	MAG
OceanDNA-a1169	44	103721	883687	32.20	44614	0.00	k__Archaea (UID2)	207	149	107	42	107	0	0	0	0	73.36	0.00	0.00	73.36	78.71	genus	d__Archaea;p__Nanoarchaeota;c__Nanoarchaeia;o__SCGC-AAA011-G17;f__GW2011-AR17;g__;s__	N/A	N/A	N/A	N/A	95.0	N/A	GCA_013331795.1	d__Archaea;p__Nanoarchaeota;c__Nanoarchaeia;o__SCGC-AAA011-G17;f__GW2011-AR17;g__GW2011-AR17;s__GW2011-AR17 sp10136u	75.86	0.05	d__Archaea;p__Nanoarchaeota;c__Nanoarchaeia;o__SCGC-AAA011-G17;f__GW2011-AR17;g__;s__	taxonomic classification defined by topology and ANI	N/A	N/A	61.34	11	0.6891391310511159	N/A	OceanDNA	MAG
OceanDNA-a1159	43	63493	628400	35.90	22405	0.00	k__Archaea (UID2)	207	149	107	40	109	0	0	0	0	66.82	0.00	0.00	66.82	71.83	genus	d__Archaea;p__Nanoarchaeota;c__Nanoarchaeia;o__SCGC-AAA011-G17;f__GW2011-AR17;g__;s__	N/A	N/A	N/A	N/A	95.0	N/A	GCA_013331795.1	d__Archaea;p__Nanoarchaeota;c__Nanoarchaeia;o__SCGC-AAA011-G17;f__GW2011-AR17;g__GW2011-AR17;s__GW2011-AR17 sp10136u	75.57	0.03	d__Archaea;p__Nanoarchaeota;c__Nanoarchaeia;o__SCGC-AAA011-G17;f__GW2011-AR17;g__;s__	taxonomic classification defined by topology and ANI	N/A	N/A	61.03	11	0.7640125666075044	N/A	OceanDNA	MAG
GCA_002688355.1	32	224511	962007	27.63	37593	3.95	-	-	-	-	-	-	-	-	-	-	78.5	1.87	0	69.15	74.42	none	d__Archaea;p__Nanoarchaeota;c__Nanoarchaeia;o__SCGC-AAA011-G17;f__GW2011-AR20;g__GCA-2688355;s__GCA-2688355 sp002688355	GCA_002688355.1	95.0	d__Archaea;p__Nanoarchaeota;c__Nanoarchaeia;o__SCGC-AAA011-G17;f__GW2011-AR20;g__GCA-2688355;s__GCA-2688355 sp002688355	100.0	95.0	0.99	GCA_002688355.1	d__Archaea;p__Nanoarchaeota;c__Nanoarchaeia;o__SCGC-AAA011-G17;f__GW2011-AR20;g__GCA-2688355;s__GCA-2688355 sp002688355	100.0	0.99	d__Archaea;p__Nanoarchaeota;c__Nanoarchaeia;o__SCGC-AAA011-G17;f__GW2011-AR20;g__;s__	taxonomic classification defined by topology and ANI	topological placement and ANI have congruent species assignments	N/A	70.92	11	N/A	N/A	marRef/marDB	MAG
OceanDNA-a1200	58	109274	622273	32.48	33473	0.00	k__Archaea (UID2)	207	149	107	38	110	1	0	0	0	66.82	0.07	0.00	66.47	71.68	genus	d__Archaea;p__Nanoarchaeota;c__Nanoarchaeia;o__SCGC-AAA011-G17;f__UBA489;g__;s__	N/A	N/A	N/A	N/A	95.0	N/A	GCA_002505585.1	d__Archaea;p__Nanoarchaeota;c__Nanoarchaeia;o__SCGC-AAA011-G17;f__UBA489;g__UBA489;s__UBA489 sp002505585	75.57	0.02	d__Archaea;p__Nanoarchaeota;c__Nanoarchaeia;o__SCGC-AAA011-G17;f__;g__;s__	taxonomic classification defined by topology and ANI	N/A	N/A	60.95	11	0.6519686266620216	N/A	OceanDNA	MAG
OceanDNA-a1206	140	23567	702191	33.90	7670	0.00	k__Archaea (UID2)	207	149	107	33	114	2	0	0	0	70.09	1.87	0.00	60.74	65.21	genus	d__Archaea;p__Nanoarchaeota;c__Nanoarchaeia;o__SCGC-AAA011-G17;f__UBA489;g__;s__	N/A	N/A	N/A	N/A	95.0	N/A	GCA_002505585.1	d__Archaea;p__Nanoarchaeota;c__Nanoarchaeia;o__SCGC-AAA011-G17;f__UBA489;g__UBA489;s__UBA489 sp002505585	75.81	0.02	d__Archaea;p__Nanoarchaeota;c__Nanoarchaeia;o__SCGC-AAA011-G17;f__;g__;s__	taxonomic classification defined by topology and ANI	N/A	N/A	60.3	11	0.6638858586762271	N/A	OceanDNA	MAG
OceanDNA-a1245	22	107146	631559	31.72	50150	0.00	k__Archaea (UID2)	207	149	107	29	120	0	0	0	0	74.30	0.00	0.00	74.30	79.71	genus	d__Archaea;p__Nanoarchaeota;c__Nanoarchaeia;o__SCGC-AAA011-G17;f__UBA489;g__;s__	N/A	N/A	N/A	N/A	95.0	N/A	GCA_002505585.1	d__Archaea;p__Nanoarchaeota;c__Nanoarchaeia;o__SCGC-AAA011-G17;f__UBA489;g__UBA489;s__UBA489 sp002505585	76.84	0.05	d__Archaea;p__Nanoarchaeota;c__Nanoarchaeia;o__SCGC-AAA011-G17;f__;g__;s__	taxonomic classification defined by topology and ANI	N/A	N/A	69.15	11	0.6599734338792302	N/A	OceanDNA	MAG
3300024344_64	26	113155	722342	37.19	45028	0.00	k__Archaea (UID2)	207	149	107	32	116	1	0	0	0	72.66	0.47	100.00	70.31	75.67	genus	d__Archaea;p__Nanoarchaeota;c__Nanoarchaeia;o__SCGC-AAA011-G17;f__UBA489;g__;s__	N/A	N/A	N/A	N/A	95.0	N/A	GCA_002505585.1	d__Archaea;p__Nanoarchaeota;c__Nanoarchaeia;o__SCGC-AAA011-G17;f__UBA489;g__UBA489;s__UBA489 sp002505585	77.23	0.05	d__Archaea;p__Nanoarchaeota;c__Nanoarchaeia;o__SCGC-AAA011-G17;f__;g__;s__	taxonomic classification defined by topology and ANI	N/A	N/A	65.77	11	0.6826306428071418	N/A	Nayfach_et_al_2020_Nat_Biotech	MAG
OceanDNA-a1198	54	88393	540269	33.53	16931	0.00	k__Archaea (UID2)	207	149	107	46	102	1	0	0	0	62.15	0.93	100.00	57.50	62.37	genus	d__Archaea;p__Nanoarchaeota;c__Nanoarchaeia;o__SCGC-AAA011-G17;f__UBA489;g__;s__	N/A	N/A	N/A	N/A	95.0	N/A	GCA_002505585.1	d__Archaea;p__Nanoarchaeota;c__Nanoarchaeia;o__SCGC-AAA011-G17;f__UBA489;g__UBA489;s__UBA489 sp002505585	74.61	0.02	d__Archaea;p__Nanoarchaeota;c__Nanoarchaeia;o__SCGC-AAA011-G17;f__;g__;s__	taxonomic classification defined by topology and ANI	N/A	N/A	59.76	11	0.6887028859314055	N/A	OceanDNA	MAG
OceanDNA-a1191	26	94778	530754	36.76	30589	0.00	k__Archaea (UID2)	207	149	107	46	102	1	0	0	0	60.75	0.47	100.00	58.40	63.56	genus	d__Archaea;p__Nanoarchaeota;c__Nanoarchaeia;o__SCGC-AAA011-G17;f__UBA489;g__;s__	N/A	N/A	N/A	N/A	95.0	N/A	GCA_002505585.1	d__Archaea;p__Nanoarchaeota;c__Nanoarchaeia;o__SCGC-AAA011-G17;f__UBA489;g__UBA489;s__UBA489 sp002505585	74.65	0.01	d__Archaea;p__Nanoarchaeota;c__Nanoarchaeia;o__SCGC-AAA011-G17;f__;g__;s__	taxonomic classification defined by topology and ANI	N/A	N/A	60.42	11	0.6982207475386414	N/A	OceanDNA	MAG
OceanDNA-a1190	112	20491	618695	31.79	7517	0.00	k__Archaea (UID2)	207	149	107	50	96	3	0	0	0	64.70	1.87	33.33	55.35	59.81	genus	d__Archaea;p__Nanoarchaeota;c__Nanoarchaeia;o__SCGC-AAA011-G17;f__UBA489;g__;s__	N/A	N/A	N/A	N/A	95.0	N/A	GCA_002505585.1	d__Archaea;p__Nanoarchaeota;c__Nanoarchaeia;o__SCGC-AAA011-G17;f__UBA489;g__UBA489;s__UBA489 sp002505585	74.94	0.03	d__Archaea;p__Nanoarchaeota;c__Nanoarchaeia;o__SCGC-AAA011-G17;f__;g__;s__	taxonomic classification defined by topology and ANI	N/A	N/A	58.67	11	0.6929228144759875	N/A	OceanDNA	MAG
GCA_002505585.1	21	105564	766458	33.02	54525	131.64	-	-	-	-	-	-	-	-	-	-	79.44	0	0	79.44	84.89	none	d__Archaea;p__Nanoarchaeota;c__Nanoarchaeia;o__SCGC-AAA011-G17;f__UBA489;g__UBA489;s__UBA489 sp002505585	GCA_002505585.1	95.0	d__Archaea;p__Nanoarchaeota;c__Nanoarchaeia;o__SCGC-AAA011-G17;f__UBA489;g__UBA489;s__UBA489 sp002505585	100.0	95.0	1.0	GCA_002505585.1	d__Archaea;p__Nanoarchaeota;c__Nanoarchaeia;o__SCGC-AAA011-G17;f__UBA489;g__UBA489;s__UBA489 sp002505585	100.0	1.0	d__Archaea;p__Nanoarchaeota;c__Nanoarchaeia;o__SCGC-AAA011-G17;f__;g__;s__	taxonomic classification defined by topology and ANI	topological placement and ANI have congruent species assignments	N/A	73.28	11	N/A	N/A	marRef/marDB	MAG
OceanDNA-a1273	75	41461	775113	31.98	15705	0.00	k__Archaea (UID2)	207	149	107	28	120	1	0	0	0	76.56	0.47	100.00	74.21	79.04	family	d__Archaea;p__Nanoarchaeota;c__Nanoarchaeia;o__UBA10117;f__;g__;s__	N/A	N/A	N/A	N/A	95.0	N/A	GCA_013331935.1	d__Archaea;p__Nanoarchaeota;c__Nanoarchaeia;o__UBA10117;f__UBA10117;g__UBA10117;s__UBA10117 sp10117u	74.79	0.0	d__Archaea;p__Nanoarchaeota;c__Nanoarchaeia;o__UBA10117;f__;g__;s__	taxonomic classification defined by topology and ANI	N/A	N/A	62.41	11	0.5803025660009693	N/A	OceanDNA	MAG
OceanDNA-a1276	89	39663	579031	38.81	7739	0.00	k__Archaea (UID2)	207	149	107	48	100	1	0	0	0	61.68	0.07	0.00	61.33	65.81	family	d__Archaea;p__Nanoarchaeota;c__Nanoarchaeia;o__UBA10117;f__;g__;s__	N/A	N/A	N/A	N/A	N/A	N/A	N/A	N/A	N/A	N/A	d__Archaea;p__Nanoarchaeota;c__Nanoarchaeia;o__UBA10117;f__;g__;s__	taxonomic novelty determined using RED	N/A	N/A	56.23	11	0.5719185011268006	N/A	OceanDNA	MAG
OceanDNA-a1280	66	28103	407839	34.99	7828	0.00	k__Archaea (UID2)	207	149	107	42	107	0	0	0	0	63.08	0.00	0.00	63.08	67.56	genus	d__Archaea;p__Nanoarchaeota;c__Nanoarchaeia;o__UBA10117;f__ARS21;g__;s__	N/A	N/A	N/A	N/A	N/A	N/A	N/A	N/A	N/A	N/A	d__Archaea;p__Nanoarchaeota;c__Nanoarchaeia;o__UBA10117;f__;g__;s__	taxonomic novelty determined using RED	N/A	N/A	53.04	11	0.7312261809989193	N/A	OceanDNA	MAG
OceanDNA-a1288	29	153313	458360	34.99	47233	0.00	k__Archaea (UID2)	207	149	107	35	114	0	0	0	0	70.09	0.00	0.00	70.09	75.47	genus	d__Archaea;p__Nanoarchaeota;c__Nanoarchaeia;o__UBA10117;f__ARS21;g__;s__	N/A	N/A	N/A	N/A	N/A	N/A	N/A	N/A	N/A	N/A	d__Archaea;p__Nanoarchaeota;c__Nanoarchaeia;o__UBA10117;f__;g__;s__	taxonomic novelty determined using RED	N/A	N/A	63.99	11	0.7315704696539056	N/A	OceanDNA	MAG
OceanDNA-a1291	47	67504	444054	35.27	15803	0.00	k__Archaea (UID2)	207	149	107	45	102	2	0	0	0	63.95	1.87	0.00	54.60	59.43	genus	d__Archaea;p__Nanoarchaeota;c__Nanoarchaeia;o__UBA10117;f__ARS21;g__;s__	N/A	N/A	N/A	N/A	N/A	N/A	N/A	N/A	N/A	N/A	d__Archaea;p__Nanoarchaeota;c__Nanoarchaeia;o__UBA10117;f__;g__;s__	taxonomic novelty determined using RED	N/A	N/A	54.0	11	0.7334589505267635	N/A	OceanDNA	MAG
OceanDNA-a1300	27	62140	418453	33.31	19903	0.00	k__Archaea (UID2)	207	149	107	37	111	1	0	0	0	69.16	0.93	100.00	64.51	69.46	genus	d__Archaea;p__Nanoarchaeota;c__Nanoarchaeia;o__UBA10117;f__ARS21;g__;s__	N/A	N/A	N/A	N/A	N/A	N/A	N/A	N/A	N/A	N/A	d__Archaea;p__Nanoarchaeota;c__Nanoarchaeia;o__UBA10117;f__;g__;s__	taxonomic novelty determined using RED	N/A	N/A	57.85	11	0.7291866151512001	N/A	OceanDNA	MAG
2639762679	5	192657	383680	32.55	192657	0.00	k__Archaea (UID2)	207	149	107	36	113	0	0	0	0	68.69	0.00	0.00	68.69	74.77	genus	d__Archaea;p__Nanoarchaeota;c__Nanoarchaeia;o__UBA10117;f__ARS21;g__;s__	N/A	N/A	N/A	N/A	N/A	N/A	N/A	N/A	N/A	N/A	d__Archaea;p__Nanoarchaeota;c__Nanoarchaeia;o__UBA10117;f__;g__;s__	taxonomic novelty determined using RED	N/A	N/A	61.63	11	0.7887359339092042	N/A	Pachiadaki_et_al_2017_Science	SAG
OceanDNA-a1301	49	42699	364458	32.50	10524	0.00	k__Archaea (UID2)	207	149	107	37	110	2	0	0	0	68.69	0.54	100.00	65.99	70.62	genus	d__Archaea;p__Nanoarchaeota;c__Nanoarchaeia;o__UBA10117;f__ARS21;g__;s__	N/A	N/A	N/A	N/A	N/A	N/A	N/A	N/A	N/A	N/A	d__Archaea;p__Nanoarchaeota;c__Nanoarchaeia;o__UBA10117;f__;g__;s__	taxonomic novelty determined using RED	N/A	N/A	60.21	11	0.7877531430013808	N/A	OceanDNA	MAG
3300026260_60	13	101060	412426	34.83	65079	0.00	k__Archaea (UID2)	207	149	107	40	105	4	0	0	0	65.89	2.80	0.00	51.89	57.43	genus	d__Archaea;p__Nanoarchaeota;c__Nanoarchaeia;o__UBA10117;f__ARS21;g__;s__	N/A	N/A	N/A	N/A	N/A	N/A	N/A	N/A	N/A	N/A	d__Archaea;p__Nanoarchaeota;c__Nanoarchaeia;o__UBA10117;f__;g__;s__	taxonomic novelty determined using RED	N/A	N/A	58.33	11	0.7903920408047964	N/A	Nayfach_et_al_2020_Nat_Biotech	MAG
OceanDNA-a1302	25	64971	516578	35.90	47659	0.00	k__Archaea (UID2)	207	149	107	32	115	1	1	0	0	71.96	2.80	0.00	57.96	63.35	genus	d__Archaea;p__Nanoarchaeota;c__Nanoarchaeia;o__UBA10117;f__ARS21;g__;s__	N/A	N/A	N/A	N/A	N/A	N/A	N/A	N/A	N/A	N/A	d__Archaea;p__Nanoarchaeota;c__Nanoarchaeia;o__UBA10117;f__;g__;s__	taxonomic novelty determined using RED	N/A	N/A	63.45	11	0.714930545436073	N/A	OceanDNA	MAG
OceanDNA-a1303	142	12591	386466	29.37	3274	0.00	k__Archaea (UID2)	207	149	107	49	98	2	0	0	0	63.01	0.54	0.00	60.31	64.36	species	d__Archaea;p__Nanoarchaeota;c__Nanoarchaeia;o__UBA10117;f__ARS21;g__ARS21;s__	N/A	N/A	N/A	N/A	N/A	N/A	N/A	N/A	N/A	N/A	d__Archaea;p__Nanoarchaeota;c__Nanoarchaeia;o__UBA10117;f__;g__;s__	taxonomic novelty determined using RED	N/A	N/A	49.51	11	0.9863785595730226	N/A	OceanDNA	MAG
OceanDNA-a1305	98	21082	439232	29.91	6980	0.00	k__Archaea (UID2)	207	149	107	31	118	0	0	0	0	72.90	0.00	0.00	72.90	77.33	species	d__Archaea;p__Nanoarchaeota;c__Nanoarchaeia;o__UBA10117;f__ARS21;g__ARS21;s__	N/A	N/A	N/A	N/A	95.0	N/A	GCA_002686215.1	d__Archaea;p__Nanoarchaeota;c__Nanoarchaeia;o__UBA10117;f__ARS21;g__ARS21;s__ARS21 sp002686215	96.05	0.6	d__Archaea;p__Nanoarchaeota;c__Nanoarchaeia;o__UBA10117;f__ARS21;g__ARS21;s__	taxonomic classification defined by topology and ANI	N/A	GCA_002725495.1, s__ARS21 sp002725495, 95.0, 95.32, 0.63	62.8	11	0.996869366167006	N/A	OceanDNA	MAG
GCA_002686215.1	180	32629	1794601	35.34	9478	517.61	-	-	-	-	-	-	-	-	-	-	52.8	0	0	52.80	57.38	none	d__Archaea;p__Nanoarchaeota;c__Nanoarchaeia;o__UBA10117;f__ARS21;g__ARS21;s__ARS21 sp002686215	GCA_002686215.1	95.0	d__Archaea;p__Nanoarchaeota;c__Nanoarchaeia;o__UBA10117;f__ARS21;g__ARS21;s__ARS21 sp002686215	100.0	95.0	0.98	GCA_002686215.1	d__Archaea;p__Nanoarchaeota;c__Nanoarchaeia;o__UBA10117;f__ARS21;g__ARS21;s__ARS21 sp002686215	100.0	0.98	d__Archaea;p__Nanoarchaeota;c__Nanoarchaeia;o__UBA10117;f__ARS21;g__ARS21;s__	taxonomic classification defined by topology and ANI	topological placement and ANI have congruent species assignments	GCA_002725495.1, s__ARS21 sp002725495, 95.0, 96.9, 0.34	45.53	11	N/A	N/A	marRef/marDB	MAG
OceanDNA-a1314	287	12586	731839	27.81	2812	0.00	k__Archaea (UID2)	207	149	107	56	91	2	0	0	0	60.00	1.01	0.00	54.95	58.92	species	d__Archaea;p__Nanoarchaeota;c__Nanoarchaeia;o__UBA583;f__UBA583;g__UBA583;s__	N/A	N/A	N/A	N/A	95.0	N/A	GCA_002506365.1	d__Archaea;p__Nanoarchaeota;c__Nanoarchaeia;o__UBA583;f__UBA583;g__UBA583;s__UBA583 sp002506365	77.38	0.21	d__Archaea;p__Nanoarchaeota;c__Nanoarchaeia;o__UBA583;f__UBA583;g__;s__	taxonomic classification defined by topology and ANI	N/A	N/A	47.19	11	0.8560272923856564	N/A	OceanDNA	MAG
GCA_013215525.1	172	50375	1746147	25.85	15040	12.20	k__Archaea (UID2)	207	149	107	23	125	1	0	0	0	79.91	0.93	0.00	75.26	80.07	species	d__Archaea;p__Nanoarchaeota;c__Nanoarchaeia;o__UBA583;f__UBA583;g__UBA583;s__	N/A	N/A	N/A	N/A	95.0	N/A	GCA_002506365.1	d__Archaea;p__Nanoarchaeota;c__Nanoarchaeia;o__UBA583;f__UBA583;g__UBA583;s__UBA583 sp002506365	80.57	0.54	d__Archaea;p__Nanoarchaeota;c__Nanoarchaeia;o__UBA583;f__UBA583;g__;s__	taxonomic classification defined by topology and ANI	N/A	N/A	67.82	11	0.9523472533930841	N/A	Boeuf_et_al_2019_PNAS	MAG
OceanDNA-a1308	136	45130	939974	28.68	9672	0.00	k__Archaea (UID2)	207	149	107	42	105	2	0	0	0	67.15	1.87	50.00	57.80	62.39	species	d__Archaea;p__Nanoarchaeota;c__Nanoarchaeia;o__UBA583;f__UBA583;g__UBA583;s__	N/A	N/A	N/A	N/A	95.0	N/A	GCA_002506365.1	d__Archaea;p__Nanoarchaeota;c__Nanoarchaeia;o__UBA583;f__UBA583;g__UBA583;s__UBA583 sp002506365	76.0	0.13	d__Archaea;p__Nanoarchaeota;c__Nanoarchaeia;o__UBA583;f__UBA583;g__;s__	taxonomic classification defined by topology and ANI	N/A	N/A	53.06	11	0.8440648766434855	N/A	OceanDNA	MAG
3300027917_184	95	17353	630491	37.59	7211	0.00	k__Archaea (UID2)	207	149	107	42	107	0	0	0	0	67.45	0.00	0.00	67.45	71.89	family	d__Archaea;p__Nanoarchaeota;c__Nanoarchaeia;o__Woesearchaeales;f__;g__;s__	N/A	N/A	N/A	N/A	N/A	N/A	N/A	N/A	N/A	N/A	d__Archaea;p__Nanoarchaeota;c__Nanoarchaeia;o__Woesearchaeales;f__;g__;s__	taxonomic novelty determined using RED	N/A	N/A	60.32	11	0.6618836069596254	N/A	Nayfach_et_al_2020_Nat_Biotech	MAG
ERZ817295	157	20072	710698	35.94	4731	0.00	k__Archaea (UID2)	207	149	107	56	90	3	0	0	0	57.02	1.32	33.33	50.42	54.65	family	d__Archaea;p__Nanoarchaeota;c__Nanoarchaeia;o__Woesearchaeales;f__;g__;s__	N/A	N/A	N/A	N/A	N/A	N/A	N/A	N/A	N/A	N/A	d__Archaea;p__Nanoarchaeota;c__Nanoarchaeia;o__Woesearchaeales;f__;g__;s__	taxonomic novelty determined using RED	N/A	N/A	44.57	11	0.653774913186239	N/A	Kruger_et_al_2019_ISME_J	MAG
OceanDNA-a1489	35	120197	1328678	35.85	63548	0.00	k__Archaea (UID2)	207	149	107	22	124	3	0	0	0	80.37	2.80	0.00	66.37	71.90	family	d__Archaea;p__Nanoarchaeota;c__Nanoarchaeia;o__Woesearchaeales;f__;g__;s__	N/A	N/A	N/A	N/A	N/A	N/A	N/A	N/A	N/A	N/A	d__Archaea;p__Nanoarchaeota;c__Nanoarchaeia;o__Woesearchaeales;f__;g__;s__	taxonomic novelty determined using RED	N/A	N/A	70.67	11	0.651264125432272	N/A	OceanDNA	MAG
OceanDNA-a1330	3	571675	1028860	23.41	571675	0.00	k__Archaea (UID2)	207	149	107	21	127	1	0	0	0	81.54	0.93	0.00	76.89	83.52	family	d__Archaea;p__Nanoarchaeota;c__Nanoarchaeia;o__Woesearchaeales;f__;g__;s__	N/A	N/A	N/A	N/A	95.0	N/A	GCA_002505945.1	d__Archaea;p__Nanoarchaeota;c__Nanoarchaeia;o__Woesearchaeales;f__UBA119;g__UBA119;s__UBA119 sp002505945	74.52	0.0	d__Archaea;p__Nanoarchaeota;c__Nanoarchaeia;o__Woesearchaeales;f__;g__;s__	taxonomic classification defined by topology and ANI	N/A	N/A	71.99	11	0.5963903727141187	N/A	OceanDNA	MAG
OceanDNA-a1325	80	36752	721221	38.75	11615	0.00	k__Archaea (UID2)	207	149	107	34	113	2	0	0	0	72.82	1.40	0.00	65.82	70.50	family	d__Archaea;p__Nanoarchaeota;c__Nanoarchaeia;o__Woesearchaeales;f__;g__;s__	N/A	N/A	N/A	N/A	N/A	N/A	N/A	N/A	N/A	N/A	d__Archaea;p__Nanoarchaeota;c__Nanoarchaeia;o__Woesearchaeales;f__;g__;s__	taxonomic novelty determined using RED	N/A	N/A	61.49	11	0.6474214323091136	N/A	OceanDNA	MAG
3300026512_36	63	30725	700471	36.58	16421	0.00	k__Archaea (UID2)	207	149	107	28	119	2	0	0	0	75.23	0.62	100.00	72.13	76.98	family	d__Archaea;p__Nanoarchaeota;c__Nanoarchaeia;o__Woesearchaeales;f__;g__;s__	N/A	N/A	N/A	N/A	95.0	N/A	GCA_002505945.1	d__Archaea;p__Nanoarchaeota;c__Nanoarchaeia;o__Woesearchaeales;f__UBA119;g__UBA119;s__UBA119 sp002505945	75.77	0.01	d__Archaea;p__Nanoarchaeota;c__Nanoarchaeia;o__Woesearchaeales;f__;g__;s__	taxonomic classification defined by topology and ANI	N/A	N/A	67.7	11	0.6025125209092403	N/A	Nayfach_et_al_2020_Nat_Biotech	MAG
OceanDNA-a1357	85	108978	1558531	28.95	28287	0.00	k__Archaea (UID2)	207	149	107	20	128	1	0	0	0	82.71	0.47	0.00	80.36	85.49	family	d__Archaea;p__Nanoarchaeota;c__Nanoarchaeia;o__Woesearchaeales;f__;g__;s__	N/A	N/A	N/A	N/A	N/A	N/A	N/A	N/A	N/A	N/A	d__Archaea;p__Nanoarchaeota;c__Nanoarchaeia;o__Woesearchaeales;f__;g__;s__	taxonomic novelty determined using RED	N/A	N/A	80.7	11	0.6051891267830878	N/A	OceanDNA	MAG
3300013103_109	111	22374	794382	38.48	8550	0.00	k__Archaea (UID2)	207	149	107	39	99	11	0	0	0	66.36	2.29	0.00	54.91	59.44	genus	d__Archaea;p__Nanoarchaeota;c__Nanoarchaeia;o__Woesearchaeales;f__ARS49;g__;s__	N/A	N/A	N/A	N/A	N/A	N/A	N/A	N/A	N/A	N/A	d__Archaea;p__Nanoarchaeota;c__Nanoarchaeia;o__Woesearchaeales;f__ARS49;g__;s__	taxonomic classification fully defined by topology	N/A	N/A	54.94	11	0.6869943867871496	N/A	Nayfach_et_al_2020_Nat_Biotech	MAG
3300022227_55	23	97985	774853	46.83	51577	0.00	k__Archaea (UID2)	207	149	107	42	107	0	0	0	0	66.28	0.00	0.00	66.28	71.71	species	d__Archaea;p__Nanoarchaeota;c__Nanoarchaeia;o__Woesearchaeales;f__ARS49;g__GCA-2687275;s__	N/A	N/A	N/A	N/A	95.0	N/A	GCA_002687275.1	d__Archaea;p__Nanoarchaeota;c__Nanoarchaeia;o__Woesearchaeales;f__ARS49;g__GCA-2687275;s__GCA-2687275 sp002687275	80.53	0.56	d__Archaea;p__Nanoarchaeota;c__Nanoarchaeia;o__Woesearchaeales;f__ARS49;g__;s__	taxonomic classification defined by topology and ANI	N/A	N/A	56.26	11	0.9588226534290496	N/A	Nayfach_et_al_2020_Nat_Biotech	MAG
GCA_002687275.1	55	75051	1087504	49.67	27688	3.68	-	-	-	-	-	-	-	-	-	-	72.66	0	0	72.66	77.77	none	d__Archaea;p__Nanoarchaeota;c__Nanoarchaeia;o__Woesearchaeales;f__ARS49;g__GCA-2687275;s__GCA-2687275 sp002687275	GCA_002687275.1	95.0	d__Archaea;p__Nanoarchaeota;c__Nanoarchaeia;o__Woesearchaeales;f__ARS49;g__GCA-2687275;s__GCA-2687275 sp002687275	100.0	95.0	0.99	GCA_002687275.1	d__Archaea;p__Nanoarchaeota;c__Nanoarchaeia;o__Woesearchaeales;f__ARS49;g__GCA-2687275;s__GCA-2687275 sp002687275	100.0	0.99	d__Archaea;p__Nanoarchaeota;c__Nanoarchaeia;o__Woesearchaeales;f__ARS49;g__;s__	taxonomic classification defined by topology and ANI	topological placement and ANI have congruent species assignments	N/A	58.68	11	N/A	N/A	marRef/marDB	MAG
GCA_003650585.1	143	35775	1032393	43.81	9144	0.00	-	-	-	-	-	-	-	-	-	-	68.72	0.93	0	64.07	68.63	none	d__Archaea;p__Nanoarchaeota;c__Nanoarchaeia;o__Woesearchaeales;f__B29-G15;g__B29-G15;s__B29-G15 sp003650585	GCA_003650585.1	95.0	d__Archaea;p__Nanoarchaeota;c__Nanoarchaeia;o__Woesearchaeales;f__B29-G15;g__B29-G15;s__B29-G15 sp003650585	100.0	95.0	0.98	GCA_003650585.1	d__Archaea;p__Nanoarchaeota;c__Nanoarchaeia;o__Woesearchaeales;f__B29-G15;g__B29-G15;s__B29-G15 sp003650585	100.0	0.98	d__Archaea;p__Nanoarchaeota;c__Nanoarchaeia;o__Woesearchaeales;f__;g__;s__	taxonomic classification defined by topology and ANI	topological placement and ANI have congruent species assignments	N/A	62.12	11	N/A	N/A	marRef/marDB	MAG
GCA_003648985.1	59	52422	563327	36.94	15782	0.00	-	-	-	-	-	-	-	-	-	-	67.76	3.27	12.5	51.41	56.24	none	d__Archaea;p__Nanoarchaeota;c__Nanoarchaeia;o__Woesearchaeales;f__B54-G15;g__B54-G15;s__B54-G15 sp003648985	GCA_003648985.1	95.0	d__Archaea;p__Nanoarchaeota;c__Nanoarchaeia;o__Woesearchaeales;f__B54-G15;g__B54-G15;s__B54-G15 sp003648985	100.0	95.0	1.0	GCA_003648985.1	d__Archaea;p__Nanoarchaeota;c__Nanoarchaeia;o__Woesearchaeales;f__B54-G15;g__B54-G15;s__B54-G15 sp003648985	100.0	1.0	d__Archaea;p__Nanoarchaeota;c__Nanoarchaeia;o__Woesearchaeales;f__;g__;s__	taxonomic classification defined by topology and ANI	topological placement and ANI have congruent species assignments	N/A	63.8	11	N/A	N/A	marRef/marDB	MAG
OceanDNA-a1322	51	103524	929513	28.27	39940	0.00	k__Archaea (UID2)	207	149	107	25	122	2	0	0	0	77.57	1.87	0.00	68.22	73.52	genus	d__Archaea;p__Nanoarchaeota;c__Nanoarchaeia;o__Woesearchaeales;f__B72-G16;g__;s__	N/A	N/A	N/A	N/A	95.0	N/A	GCA_003650545.1	d__Archaea;p__Nanoarchaeota;c__Nanoarchaeia;o__Woesearchaeales;f__B72-G16;g__B72-G16;s__B72-G16 sp003650545	78.22	0.02	d__Archaea;p__Nanoarchaeota;c__Nanoarchaeia;o__Woesearchaeales;f__;g__;s__	taxonomic classification defined by topology and ANI	N/A	N/A	70.57	11	0.6604411594970965	N/A	OceanDNA	MAG
3300025602_64	1	1079391	1079391	33.94	1079391	0.00	k__Archaea (UID2)	207	149	107	28	120	1	0	0	0	77.57	0.93	0.00	72.92	79.87	genus	d__Archaea;p__Nanoarchaeota;c__Nanoarchaeia;o__Woesearchaeales;f__B72-G16;g__;s__	N/A	N/A	N/A	N/A	95.0	N/A	GCA_003650545.1	d__Archaea;p__Nanoarchaeota;c__Nanoarchaeia;o__Woesearchaeales;f__B72-G16;g__B72-G16;s__B72-G16 sp003650545	76.94	0.02	d__Archaea;p__Nanoarchaeota;c__Nanoarchaeia;o__Woesearchaeales;f__;g__;s__	taxonomic classification defined by topology and ANI	N/A	N/A	66.73	11	0.6347343146530788	N/A	Nayfach_et_al_2020_Nat_Biotech	MAG
GCA_003650545.1	133	105539	1637707	36.23	27626	0.00	-	-	-	-	-	-	-	-	-	-	63.48	0.07	0	63.13	68.24	none	d__Archaea;p__Nanoarchaeota;c__Nanoarchaeia;o__Woesearchaeales;f__B72-G16;g__B72-G16;s__B72-G16 sp003650545	GCA_003650545.1	95.0	d__Archaea;p__Nanoarchaeota;c__Nanoarchaeia;o__Woesearchaeales;f__B72-G16;g__B72-G16;s__B72-G16 sp003650545	100.0	95.0	0.99	GCA_003650545.1	d__Archaea;p__Nanoarchaeota;c__Nanoarchaeia;o__Woesearchaeales;f__B72-G16;g__B72-G16;s__B72-G16 sp003650545	100.0	0.99	d__Archaea;p__Nanoarchaeota;c__Nanoarchaeia;o__Woesearchaeales;f__;g__;s__	taxonomic classification defined by topology and ANI	topological placement and ANI have congruent species assignments	N/A	54.57	11	N/A	N/A	marRef/marDB	MAG
OceanDNA-a1358	113	37376	1141908	42.30	13884	0.00	k__Archaea (UID2)	207	149	107	19	126	4	0	0	0	82.71	1.15	25.00	76.96	81.73	none	d__Archaea;p__Nanoarchaeota;c__Nanoarchaeia;o__Woesearchaeales;f__GCA-2685855;g__GCA-2685855;s__GCA-2685855 sp002685855	GCA_002685855.1	95.0	d__Archaea;p__Nanoarchaeota;c__Nanoarchaeia;o__Woesearchaeales;f__GCA-2685855;g__GCA-2685855;s__GCA-2685855 sp002685855	99.95	95.0	0.88	GCA_002685855.1	d__Archaea;p__Nanoarchaeota;c__Nanoarchaeia;o__Woesearchaeales;f__GCA-2685855;g__GCA-2685855;s__GCA-2685855 sp002685855	99.95	0.88	d__Archaea;p__Nanoarchaeota;c__Nanoarchaeia;o__Woesearchaeales;f__;g__;s__	taxonomic classification defined by topology and ANI	topological placement and ANI have congruent species assignments	N/A	69.96	11	N/A	N/A	OceanDNA	MAG
GCA_902752675.1	42	180839	1624482	29.77	69684	0.00	k__Archaea (UID2)	207	149	107	18	131	0	0	0	0	84.11	0.00	0.00	84.11	89.69	genus	d__Archaea;p__Nanoarchaeota;c__Nanoarchaeia;o__Woesearchaeales;f__GCA-2686295;g__;s__	N/A	N/A	N/A	N/A	95.0	N/A	GCA_002686295.1	d__Archaea;p__Nanoarchaeota;c__Nanoarchaeia;o__Woesearchaeales;f__GCA-2686295;g__GCA-2686295;s__GCA-2686295 sp002686295	75.99	0.12	d__Archaea;p__Nanoarchaeota;c__Nanoarchaeia;o__Woesearchaeales;f__;g__;s__	taxonomic classification defined by topology and ANI	N/A	N/A	76.78	11	0.803988393828895	N/A	Alneberg_et_al_2020_Commun_Biol	MAG
OceanDNA-a1362	52	91857	1023069	29.95	31470	0.00	k__Archaea (UID2)	207	149	107	46	102	1	0	0	0	63.47	0.07	0.00	63.12	68.30	species	d__Archaea;p__Nanoarchaeota;c__Nanoarchaeia;o__Woesearchaeales;f__GCA-2686295;g__GCA-2686295;s__	N/A	N/A	N/A	N/A	95.0	N/A	GCA_002686295.1	d__Archaea;p__Nanoarchaeota;c__Nanoarchaeia;o__Woesearchaeales;f__GCA-2686295;g__GCA-2686295;s__GCA-2686295 sp002686295	76.06	0.13	d__Archaea;p__Nanoarchaeota;c__Nanoarchaeia;o__Woesearchaeales;f__;g__;s__	taxonomic classification defined by topology and ANI	N/A	N/A	57.49	11	0.8236026097730051	N/A	OceanDNA	MAG
GCA_002686295.1	51	59950	857738	30.16	17470	3.03	-	-	-	-	-	-	-	-	-	-	77.57	0	0	77.57	82.45	none	d__Archaea;p__Nanoarchaeota;c__Nanoarchaeia;o__Woesearchaeales;f__GCA-2686295;g__GCA-2686295;s__GCA-2686295 sp002686295	GCA_002686295.1	95.0	d__Archaea;p__Nanoarchaeota;c__Nanoarchaeia;o__Woesearchaeales;f__GCA-2686295;g__GCA-2686295;s__GCA-2686295 sp002686295	100.0	95.0	0.99	GCA_002686295.1	d__Archaea;p__Nanoarchaeota;c__Nanoarchaeia;o__Woesearchaeales;f__GCA-2686295;g__GCA-2686295;s__GCA-2686295 sp002686295	100.0	0.99	d__Archaea;p__Nanoarchaeota;c__Nanoarchaeia;o__Woesearchaeales;f__;g__;s__	taxonomic classification defined by topology and ANI	topological placement and ANI have congruent species assignments	N/A	69.2	11	N/A	N/A	marRef/marDB	MAG
GCA_005222965.1	4	1000545	1021708	30.17	1000545	0.00	-	-	-	-	-	-	-	-	-	-	87.62	1.4	0	80.62	87.53	none	d__Archaea;p__Nanoarchaeota;c__Nanoarchaeia;o__Woesearchaeales;f__GCA-2687795;g__B3-WOES;s__B3-WOES sp005222965	GCA_005222965.1	95.0	d__Archaea;p__Nanoarchaeota;c__Nanoarchaeia;o__Woesearchaeales;f__GCA-2687795;g__B3-WOES;s__B3-WOES sp005222965	100.0	95.0	1.0	GCA_005222965.1	d__Archaea;p__Nanoarchaeota;c__Nanoarchaeia;o__Woesearchaeales;f__GCA-2687795;g__B3-WOES;s__B3-WOES sp005222965	100.0	1.0	d__Archaea;p__Nanoarchaeota;c__Nanoarchaeia;o__Woesearchaeales;f__GCA-2687795;g__;s__	taxonomic classification defined by topology and ANI	topological placement and ANI have congruent species assignments	N/A	76.66	11	N/A	N/A	marRef/marDB	MAG
OceanDNA-a1364	164	19990	875521	35.74	7304	0.00	k__Archaea (UID2)	207	149	107	30	117	2	0	0	0	82.93	1.40	0.00	75.93	80.38	species	d__Archaea;p__Nanoarchaeota;c__Nanoarchaeia;o__Woesearchaeales;f__GCA-2687795;g__GCA-2687795;s__	N/A	N/A	N/A	N/A	95.0	N/A	GCA_002687795.1	d__Archaea;p__Nanoarchaeota;c__Nanoarchaeia;o__Woesearchaeales;f__GCA-2687795;g__GCA-2687795;s__GCA-2687795 sp002687795	79.47	0.39	d__Archaea;p__Nanoarchaeota;c__Nanoarchaeia;o__Woesearchaeales;f__GCA-2687795;g__;s__	taxonomic classification defined by topology and ANI	N/A	N/A	68.79	11	0.8740475511282333	N/A	OceanDNA	MAG
GCA_002687795.1	39	93088	925456	38.27	28579	19.88	-	-	-	-	-	-	-	-	-	-	72.04	0.93	0	67.39	72.52	none	d__Archaea;p__Nanoarchaeota;c__Nanoarchaeia;o__Woesearchaeales;f__GCA-2687795;g__GCA-2687795;s__GCA-2687795 sp002687795	GCA_002687795.1	95.0	d__Archaea;p__Nanoarchaeota;c__Nanoarchaeia;o__Woesearchaeales;f__GCA-2687795;g__GCA-2687795;s__GCA-2687795 sp002687795	100.0	95.0	0.99	GCA_002687795.1	d__Archaea;p__Nanoarchaeota;c__Nanoarchaeia;o__Woesearchaeales;f__GCA-2687795;g__GCA-2687795;s__GCA-2687795 sp002687795	100.0	0.99	d__Archaea;p__Nanoarchaeota;c__Nanoarchaeia;o__Woesearchaeales;f__GCA-2687795;g__;s__	taxonomic classification defined by topology and ANI	topological placement and ANI have congruent species assignments	N/A	64.64	11	N/A	N/A	marRef/marDB	MAG
OceanDNA-a1374	62	139829	1727166	26.92	44732	0.00	k__Archaea (UID2)	207	149	107	22	126	1	0	0	0	80.37	0.93	0.00	75.72	81.07	genus	d__Archaea;p__Nanoarchaeota;c__Nanoarchaeia;o__Woesearchaeales;f__GW2011-AR15;g__;s__	N/A	N/A	N/A	N/A	95.0	N/A	GCA_000830295.1	d__Archaea;p__Nanoarchaeota;c__Nanoarchaeia;o__Woesearchaeales;f__GW2011-AR15;g__GW2011-AR15;s__GW2011-AR15 sp000830295	76.94	0.02	d__Archaea;p__Nanoarchaeota;c__Nanoarchaeia;o__Woesearchaeales;f__;g__;s__	taxonomic classification defined by topology and ANI	N/A	N/A	76.35	11	0.7407262561173494	N/A	OceanDNA	MAG
OceanDNA-a1371	20	252139	1404729	27.68	130964	0.00	k__Archaea (UID2)	207	149	107	21	127	1	0	0	0	81.78	0.93	0.00	77.13	83.02	species	d__Archaea;p__Nanoarchaeota;c__Nanoarchaeia;o__Woesearchaeales;f__GW2011-AR15;g__GW2011-AR15;s__	N/A	N/A	N/A	N/A	95.0	N/A	GCA_000830295.1	d__Archaea;p__Nanoarchaeota;c__Nanoarchaeia;o__Woesearchaeales;f__GW2011-AR15;g__GW2011-AR15;s__GW2011-AR15 sp000830295	79.15	0.02	d__Archaea;p__Nanoarchaeota;c__Nanoarchaeia;o__Woesearchaeales;f__;g__;s__	taxonomic classification defined by topology and ANI	N/A	N/A	79.82	11	0.807790288548351	N/A	OceanDNA	MAG
OceanDNA-a1390	55	97945	939466	32.69	29417	0.00	k__Archaea (UID2)	207	149	107	54	92	3	0	0	0	65.42	2.80	0.00	51.42	56.56	genus	d__Archaea;p__Nanoarchaeota;c__Nanoarchaeia;o__Woesearchaeales;f__GW2011-AR4;g__;s__	N/A	N/A	N/A	N/A	95.0	N/A	GCA_002688775.1	d__Archaea;p__Nanoarchaeota;c__Nanoarchaeia;o__Woesearchaeales;f__GW2011-AR4;g__GCA-2688775;s__GCA-2688775 sp002688775	75.32	0.01	d__Archaea;p__Nanoarchaeota;c__Nanoarchaeia;o__Woesearchaeales;f__GW2011-AR4;g__;s__	taxonomic classification defined by topology and ANI	N/A	N/A	55.37	11	0.799285444960915	N/A	OceanDNA	MAG
OceanDNA-a1402	97	49018	762716	34.07	10795	0.00	k__Archaea (UID2)	207	149	107	43	105	1	0	0	0	66.59	0.93	0.00	61.94	66.58	species	d__Archaea;p__Nanoarchaeota;c__Nanoarchaeia;o__Woesearchaeales;f__GW2011-AR4;g__GCA-2686855;s__	N/A	N/A	N/A	N/A	95.0	N/A	GCA_002686855.1	d__Archaea;p__Nanoarchaeota;c__Nanoarchaeia;o__Woesearchaeales;f__GW2011-AR4;g__GCA-2686855;s__GCA-2686855 sp002686855	76.0	0.15	d__Archaea;p__Nanoarchaeota;c__Nanoarchaeia;o__Woesearchaeales;f__GW2011-AR4;g__;s__	taxonomic classification defined by topology and ANI	N/A	N/A	60.4	11	0.8548388253086807	N/A	OceanDNA	MAG
OceanDNA-a1413	131	44699	824132	33.79	8042	0.00	k__Archaea (UID2)	207	149	107	24	123	2	0	0	0	83.20	1.87	0.00	73.85	78.35	species	d__Archaea;p__Nanoarchaeota;c__Nanoarchaeia;o__Woesearchaeales;f__GW2011-AR4;g__GCA-2686855;s__	N/A	N/A	N/A	N/A	95.0	N/A	GCA_002686855.1	d__Archaea;p__Nanoarchaeota;c__Nanoarchaeia;o__Woesearchaeales;f__GW2011-AR4;g__GCA-2686855;s__GCA-2686855 sp002686855	76.26	0.18	d__Archaea;p__Nanoarchaeota;c__Nanoarchaeia;o__Woesearchaeales;f__GW2011-AR4;g__;s__	taxonomic classification defined by topology and ANI	N/A	N/A	75.23	11	0.8567874708645561	N/A	OceanDNA	MAG
OceanDNA-a1395	114	46098	1414965	32.88	17432	0.00	k__Archaea (UID2)	207	149	107	17	132	0	0	0	0	86.45	0.00	0.00	86.45	91.33	none	d__Archaea;p__Nanoarchaeota;c__Nanoarchaeia;o__Woesearchaeales;f__GW2011-AR4;g__GCA-2686855;s__GCA-2686855 sp002686855	GCA_002686855.1	95.0	d__Archaea;p__Nanoarchaeota;c__Nanoarchaeia;o__Woesearchaeales;f__GW2011-AR4;g__GCA-2686855;s__GCA-2686855 sp002686855	99.77	95.0	0.88	GCA_002686855.1	d__Archaea;p__Nanoarchaeota;c__Nanoarchaeia;o__Woesearchaeales;f__GW2011-AR4;g__GCA-2686855;s__GCA-2686855 sp002686855	99.77	0.88	d__Archaea;p__Nanoarchaeota;c__Nanoarchaeia;o__Woesearchaeales;f__GW2011-AR4;g__;s__	taxonomic classification defined by topology and ANI	topological placement and ANI have congruent species assignments	N/A	78.59	11	N/A	N/A	OceanDNA	MAG
OceanDNA-a1396	49	126392	1114848	35.43	47592	0.00	k__Archaea (UID2)	207	149	107	17	132	0	0	0	0	86.21	0.00	0.00	86.21	91.60	none	d__Archaea;p__Nanoarchaeota;c__Nanoarchaeia;o__Woesearchaeales;f__GW2011-AR4;g__GCA-2688775;s__GCA-2688775 sp002688775	GCA_002688775.1	95.0	d__Archaea;p__Nanoarchaeota;c__Nanoarchaeia;o__Woesearchaeales;f__GW2011-AR4;g__GCA-2688775;s__GCA-2688775 sp002688775	99.91	95.0	0.78	GCA_002688775.1	d__Archaea;p__Nanoarchaeota;c__Nanoarchaeia;o__Woesearchaeales;f__GW2011-AR4;g__GCA-2688775;s__GCA-2688775 sp002688775	99.91	0.78	d__Archaea;p__Nanoarchaeota;c__Nanoarchaeia;o__Woesearchaeales;f__GW2011-AR4;g__;s__	taxonomic classification defined by topology and ANI	topological placement and ANI have congruent species assignments	N/A	81.07	11	N/A	N/A	OceanDNA	MAG
OceanDNA-a1400	130	37396	842737	36.16	9848	0.00	k__Archaea (UID2)	207	149	107	31	115	3	0	0	0	78.43	2.80	66.67	64.43	69.03	species	d__Archaea;p__Nanoarchaeota;c__Nanoarchaeia;o__Woesearchaeales;f__GW2011-AR4;g__GCA-2688925;s__	N/A	N/A	N/A	N/A	95.0	N/A	GCA_002688925.1	d__Archaea;p__Nanoarchaeota;c__Nanoarchaeia;o__Woesearchaeales;f__GW2011-AR4;g__GCA-2688925;s__GCA-2688925 sp002688925	76.78	0.11	d__Archaea;p__Nanoarchaeota;c__Nanoarchaeia;o__Woesearchaeales;f__GW2011-AR4;g__;s__	taxonomic classification defined by topology and ANI	N/A	N/A	69.56	11	0.8569502378367309	N/A	OceanDNA	MAG
OceanDNA-a1401	102	36197	1011239	32.99	12786	0.00	k__Archaea (UID2)	207	149	107	28	117	4	0	0	0	76.87	2.80	0.00	62.87	67.60	species	d__Archaea;p__Nanoarchaeota;c__Nanoarchaeia;o__Woesearchaeales;f__GW2011-AR4;g__GCA-2688925;s__	N/A	N/A	N/A	N/A	95.0	N/A	GCA_002688925.1	d__Archaea;p__Nanoarchaeota;c__Nanoarchaeia;o__Woesearchaeales;f__GW2011-AR4;g__GCA-2688925;s__GCA-2688925 sp002688925	75.93	0.14	d__Archaea;p__Nanoarchaeota;c__Nanoarchaeia;o__Woesearchaeales;f__GW2011-AR4;g__;s__	taxonomic classification defined by topology and ANI	N/A	N/A	71.25	11	0.8542266089801582	N/A	OceanDNA	MAG
OceanDNA-a1417	90	45883	840638	34.46	13422	0.00	k__Archaea (UID2)	207	149	107	31	118	0	0	0	0	75.00	0.00	0.00	75.00	79.75	species	d__Archaea;p__Nanoarchaeota;c__Nanoarchaeia;o__Woesearchaeales;f__GW2011-AR4;g__GCA-2688925;s__	N/A	N/A	N/A	N/A	95.0	N/A	GCA_002688925.1	d__Archaea;p__Nanoarchaeota;c__Nanoarchaeia;o__Woesearchaeales;f__GW2011-AR4;g__GCA-2688925;s__GCA-2688925 sp002688925	76.41	0.14	d__Archaea;p__Nanoarchaeota;c__Nanoarchaeia;o__Woesearchaeales;f__GW2011-AR4;g__;s__	taxonomic classification defined by topology and ANI	N/A	N/A	68.97	11	0.8634976237870862	N/A	OceanDNA	MAG
OceanDNA-a1406	50	86713	831804	33.45	29978	0.00	k__Archaea (UID2)	207	149	107	23	125	1	0	0	0	82.94	0.93	0.00	78.29	83.44	species	d__Archaea;p__Nanoarchaeota;c__Nanoarchaeia;o__Woesearchaeales;f__GW2011-AR4;g__GCA-2688925;s__	N/A	N/A	N/A	N/A	95.0	N/A	GCA_002688925.1	d__Archaea;p__Nanoarchaeota;c__Nanoarchaeia;o__Woesearchaeales;f__GW2011-AR4;g__GCA-2688925;s__GCA-2688925 sp002688925	76.59	0.18	d__Archaea;p__Nanoarchaeota;c__Nanoarchaeia;o__Woesearchaeales;f__GW2011-AR4;g__;s__	taxonomic classification defined by topology and ANI	N/A	N/A	74.86	11	0.8567669559871633	N/A	OceanDNA	MAG
OceanDNA-a1419	35	86304	800209	34.94	31634	0.00	k__Archaea (UID2)	207	149	107	40	109	0	0	0	0	77.80	0.00	0.00	77.80	82.98	species	d__Archaea;p__Nanoarchaeota;c__Nanoarchaeia;o__Woesearchaeales;f__GW2011-AR4;g__GCA-2688925;s__	N/A	N/A	N/A	N/A	95.0	N/A	GCA_002688925.1	d__Archaea;p__Nanoarchaeota;c__Nanoarchaeia;o__Woesearchaeales;f__GW2011-AR4;g__GCA-2688925;s__GCA-2688925 sp002688925	76.87	0.09	d__Archaea;p__Nanoarchaeota;c__Nanoarchaeia;o__Woesearchaeales;f__GW2011-AR4;g__;s__	taxonomic classification defined by topology and ANI	N/A	N/A	67.72	11	0.8651209183665156	N/A	OceanDNA	MAG
OceanDNA-a1426	44	117242	992447	34.52	58445	0.00	k__Archaea (UID2)	207	149	107	15	134	0	0	0	0	88.71	0.00	0.00	88.71	94.20	none	d__Archaea;p__Nanoarchaeota;c__Nanoarchaeia;o__Woesearchaeales;f__GW2011-AR4;g__GCA-2688925;s__GCA-2688925 sp002688925	GCA_002688925.1	95.0	d__Archaea;p__Nanoarchaeota;c__Nanoarchaeia;o__Woesearchaeales;f__GW2011-AR4;g__GCA-2688925;s__GCA-2688925 sp002688925	98.07	95.0	0.88	GCA_002688925.1	d__Archaea;p__Nanoarchaeota;c__Nanoarchaeia;o__Woesearchaeales;f__GW2011-AR4;g__GCA-2688925;s__GCA-2688925 sp002688925	98.07	0.88	d__Archaea;p__Nanoarchaeota;c__Nanoarchaeia;o__Woesearchaeales;f__GW2011-AR4;g__;s__	taxonomic classification defined by topology and ANI	topological placement and ANI have congruent species assignments	N/A	80.37	11	N/A	N/A	OceanDNA	MAG
OceanDNA-a1428	197	22534	842413	32.60	5779	0.00	k__Archaea (UID2)	207	149	107	44	104	1	0	0	0	71.65	0.93	0.00	67.00	71.33	species	d__Archaea;p__Nanoarchaeota;c__Nanoarchaeia;o__Woesearchaeales;f__GW2011-AR9;g__1-14-0-10-32-24;s__	N/A	N/A	N/A	N/A	95.0	N/A	GCA_002763025.1	d__Archaea;p__Nanoarchaeota;c__Nanoarchaeia;o__Woesearchaeales;f__GW2011-AR9;g__1-14-0-10-32-24;s__1-14-0-10-32-24 sp002763025	79.75	0.51	d__Archaea;p__Nanoarchaeota;c__Nanoarchaeia;o__Woesearchaeales;f__GW2011-AR9;g__;s__	taxonomic classification defined by topology and ANI	N/A	N/A	55.13	11	0.9543890898208958	N/A	OceanDNA	MAG
OceanDNA-a1434	246	22229	924321	32.25	4785	0.00	k__Archaea (UID2)	207	149	107	50	98	1	0	0	0	67.46	0.93	0.00	62.81	67.05	species	d__Archaea;p__Nanoarchaeota;c__Nanoarchaeia;o__Woesearchaeales;f__GW2011-AR9;g__1-14-0-10-32-24;s__	N/A	N/A	N/A	N/A	95.0	N/A	GCA_002763025.1	d__Archaea;p__Nanoarchaeota;c__Nanoarchaeia;o__Woesearchaeales;f__GW2011-AR9;g__1-14-0-10-32-24;s__1-14-0-10-32-24 sp002763025	75.46	0.05	d__Archaea;p__Nanoarchaeota;c__Nanoarchaeia;o__Woesearchaeales;f__GW2011-AR9;g__;s__	taxonomic classification defined by topology and ANI	N/A	N/A	58.35	11	0.8493282467532268	N/A	OceanDNA	MAG
OceanDNA-a1324	164	19862	939571	33.97	8047	0.00	k__Archaea (UID2)	207	149	107	33	116	0	0	0	0	71.81	0.00	0.00	71.81	76.31	genus	d__Archaea;p__Nanoarchaeota;c__Nanoarchaeia;o__Woesearchaeales;f__GW2011-AR9;g__;s__	N/A	N/A	N/A	N/A	N/A	N/A	N/A	N/A	N/A	N/A	d__Archaea;p__Nanoarchaeota;c__Nanoarchaeia;o__Woesearchaeales;f__GW2011-AR9;g__;s__	taxonomic classification fully defined by topology	N/A	N/A	63.35	11	0.7309226083869178	N/A	OceanDNA	MAG
OceanDNA-a1335	214	14092	746584	33.93	3863	0.00	k__Archaea (UID2)	207	149	107	49	100	0	0	0	0	62.63	0.00	0.00	62.63	66.76	genus	d__Archaea;p__Nanoarchaeota;c__Nanoarchaeia;o__Woesearchaeales;f__GW2011-AR9;g__;s__	N/A	N/A	N/A	N/A	N/A	N/A	N/A	N/A	N/A	N/A	d__Archaea;p__Nanoarchaeota;c__Nanoarchaeia;o__Woesearchaeales;f__GW2011-AR9;g__;s__	taxonomic classification fully defined by topology	N/A	N/A	50.35	11	0.7589063585987605	N/A	OceanDNA	MAG
OceanDNA-a1481	173	18018	766049	32.95	5428	0.00	k__Archaea (UID2)	207	149	107	66	82	1	0	0	0	57.52	0.93	100.00	52.87	57.17	genus	d__Archaea;p__Nanoarchaeota;c__Nanoarchaeia;o__Woesearchaeales;f__GW2011-AR9;g__;s__	N/A	N/A	N/A	N/A	N/A	N/A	N/A	N/A	N/A	N/A	d__Archaea;p__Nanoarchaeota;c__Nanoarchaeia;o__Woesearchaeales;f__GW2011-AR9;g__;s__	taxonomic classification fully defined by topology	N/A	N/A	46.98	11	0.8286610532574034	N/A	OceanDNA	MAG
OceanDNA-a1445	223	21985	1072057	31.52	6254	0.00	k__Archaea (UID2)	207	149	107	40	106	3	0	0	0	74.03	2.34	33.33	62.33	66.70	species	d__Archaea;p__Nanoarchaeota;c__Nanoarchaeia;o__Woesearchaeales;f__GW2011-AR9;g__GCA-002792115;s__	N/A	N/A	N/A	N/A	95.0	N/A	GCA_002792115.1	d__Archaea;p__Nanoarchaeota;c__Nanoarchaeia;o__Woesearchaeales;f__GW2011-AR9;g__GCA-002792115;s__GCA-002792115 sp002792115	77.22	0.08	d__Archaea;p__Nanoarchaeota;c__Nanoarchaeia;o__Woesearchaeales;f__GW2011-AR9;g__;s__	taxonomic classification defined by topology and ANI	N/A	N/A	64.01	11	0.8608180295333063	N/A	OceanDNA	MAG
OceanDNA-a1449	409	11055	917351	31.36	2608	0.00	k__Archaea (UID2)	207	149	107	59	89	1	0	0	0	57.48	0.93	0.00	52.83	56.76	species	d__Archaea;p__Nanoarchaeota;c__Nanoarchaeia;o__Woesearchaeales;f__GW2011-AR9;g__GCA-002792115;s__	N/A	N/A	N/A	N/A	95.0	N/A	GCA_002792115.1	d__Archaea;p__Nanoarchaeota;c__Nanoarchaeia;o__Woesearchaeales;f__GW2011-AR9;g__GCA-002792115;s__GCA-002792115 sp002792115	76.59	0.12	d__Archaea;p__Nanoarchaeota;c__Nanoarchaeia;o__Woesearchaeales;f__GW2011-AR9;g__;s__	taxonomic classification defined by topology and ANI	N/A	N/A	49.18	11	0.8698203969033772	N/A	OceanDNA	MAG
OceanDNA-a1455	9	427724	1178220	32.27	197809	0.00	k__Archaea (UID2)	207	149	107	21	128	0	0	0	0	81.31	0.00	0.00	81.31	87.41	species	d__Archaea;p__Nanoarchaeota;c__Nanoarchaeia;o__Woesearchaeales;f__GW2011-AR9;g__GCA-002792115;s__	N/A	N/A	N/A	N/A	95.0	N/A	GCA_002792115.1	d__Archaea;p__Nanoarchaeota;c__Nanoarchaeia;o__Woesearchaeales;f__GW2011-AR9;g__GCA-002792115;s__GCA-002792115 sp002792115	76.89	0.11	d__Archaea;p__Nanoarchaeota;c__Nanoarchaeia;o__Woesearchaeales;f__GW2011-AR9;g__;s__	taxonomic classification defined by topology and ANI	N/A	N/A	72.97	11	0.8558125367381181	N/A	OceanDNA	MAG
3300025659_39	14	271218	1359493	29.15	97600	0.00	k__Archaea (UID2)	207	149	107	18	130	1	0	0	0	84.58	0.93	0.00	79.93	85.67	species	d__Archaea;p__Nanoarchaeota;c__Nanoarchaeia;o__Woesearchaeales;f__GW2011-AR9;g__GCA-2688265;s__	N/A	N/A	N/A	N/A	95.0	N/A	GCA_002688265.1	d__Archaea;p__Nanoarchaeota;c__Nanoarchaeia;o__Woesearchaeales;f__GW2011-AR9;g__GCA-2688265;s__GCA-2688265 sp002688265	75.06	0.03	d__Archaea;p__Nanoarchaeota;c__Nanoarchaeia;o__Woesearchaeales;f__GW2011-AR9;g__;s__	taxonomic classification defined by topology and ANI	N/A	N/A	76.64	11	0.8560046834518669	N/A	Nayfach_et_al_2020_Nat_Biotech	MAG
2639762671	30	196250	949961	30.55	82882	0.00	k__Archaea (UID2)	207	149	107	30	117	2	0	0	0	72.90	1.87	0.00	63.55	69.21	species	d__Archaea;p__Nanoarchaeota;c__Nanoarchaeia;o__Woesearchaeales;f__GW2011-AR9;g__GCA-2688265;s__	N/A	N/A	N/A	N/A	95.0	N/A	GCA_002688265.1	d__Archaea;p__Nanoarchaeota;c__Nanoarchaeia;o__Woesearchaeales;f__GW2011-AR9;g__GCA-2688265;s__GCA-2688265 sp002688265	74.91	0.04	d__Archaea;p__Nanoarchaeota;c__Nanoarchaeia;o__Woesearchaeales;f__GW2011-AR9;g__;s__	taxonomic classification defined by topology and ANI	N/A	N/A	62.1	11	0.8619408269225235	N/A	Pachiadaki_et_al_2017_Science	SAG
OceanDNA-a1464	75	69059	1224519	34.49	20104	0.00	k__Archaea (UID2)	207	149	107	28	120	1	0	0	0	77.10	0.93	0.00	72.45	77.40	species	d__Archaea;p__Nanoarchaeota;c__Nanoarchaeia;o__Woesearchaeales;f__GW2011-AR9;g__GCA-2688265;s__	N/A	N/A	N/A	N/A	95.0	N/A	GCA_002688265.1	d__Archaea;p__Nanoarchaeota;c__Nanoarchaeia;o__Woesearchaeales;f__GW2011-AR9;g__GCA-2688265;s__GCA-2688265 sp002688265	76.91	0.05	d__Archaea;p__Nanoarchaeota;c__Nanoarchaeia;o__Woesearchaeales;f__GW2011-AR9;g__;s__	taxonomic classification defined by topology and ANI	N/A	N/A	66.67	11	0.8715063020644633	N/A	OceanDNA	MAG
OceanDNA-a1472	179	47462	1345803	34.18	11272	0.00	k__Archaea (UID2)	207	149	107	25	123	1	0	0	0	77.57	0.93	0.00	72.92	77.59	species	d__Archaea;p__Nanoarchaeota;c__Nanoarchaeia;o__Woesearchaeales;f__GW2011-AR9;g__GCA-2688265;s__	N/A	N/A	N/A	N/A	95.0	N/A	GCA_002688265.1	d__Archaea;p__Nanoarchaeota;c__Nanoarchaeia;o__Woesearchaeales;f__GW2011-AR9;g__GCA-2688265;s__GCA-2688265 sp002688265	77.03	0.17	d__Archaea;p__Nanoarchaeota;c__Nanoarchaeia;o__Woesearchaeales;f__GW2011-AR9;g__;s__	taxonomic classification defined by topology and ANI	N/A	N/A	67.43	11	0.9255477187443992	N/A	OceanDNA	MAG
OceanDNA-a1443	261	17697	1100236	31.74	4868	0.00	k__Archaea (UID2)	207	149	107	56	92	1	0	0	0	61.38	0.93	100.00	56.73	60.98	species	d__Archaea;p__Nanoarchaeota;c__Nanoarchaeia;o__Woesearchaeales;f__GW2011-AR9;g__GCA-2688265;s__	N/A	N/A	N/A	N/A	95.0	N/A	GCA_002688265.1	d__Archaea;p__Nanoarchaeota;c__Nanoarchaeia;o__Woesearchaeales;f__GW2011-AR9;g__GCA-2688265;s__GCA-2688265 sp002688265	74.99	0.04	d__Archaea;p__Nanoarchaeota;c__Nanoarchaeia;o__Woesearchaeales;f__GW2011-AR9;g__;s__	taxonomic classification defined by topology and ANI	N/A	N/A	51.83	11	0.8313390443399827	N/A	OceanDNA	MAG
GCA_902529885.1	23	224559	676741	36.56	45766	0.00	k__Archaea (UID2)	207	149	107	45	104	0	0	0	0	69.70	0.00	0.00	69.70	75.07	species	d__Archaea;p__Nanoarchaeota;c__Nanoarchaeia;o__Woesearchaeales;f__GW2011-AR9;g__GCA-2688265;s__	N/A	N/A	N/A	N/A	95.0	N/A	GCA_002688265.1	d__Archaea;p__Nanoarchaeota;c__Nanoarchaeia;o__Woesearchaeales;f__GW2011-AR9;g__GCA-2688265;s__GCA-2688265 sp002688265	77.02	0.01	d__Archaea;p__Nanoarchaeota;c__Nanoarchaeia;o__Woesearchaeales;f__GW2011-AR9;g__;s__	taxonomic classification defined by topology and ANI	N/A	N/A	62.82	11	0.8562093150070251	N/A	Pachiadaki_et_al_2019_Cell	SAG
GCA_002688265.1	32	209954	1070250	34.20	50548	2.90	-	-	-	-	-	-	-	-	-	-	74.3	0.93	0	69.65	75.07	none	d__Archaea;p__Nanoarchaeota;c__Nanoarchaeia;o__Woesearchaeales;f__GW2011-AR9;g__GCA-2688265;s__GCA-2688265 sp002688265	GCA_002688265.1	95.0	d__Archaea;p__Nanoarchaeota;c__Nanoarchaeia;o__Woesearchaeales;f__GW2011-AR9;g__GCA-2688265;s__GCA-2688265 sp002688265	100.0	95.0	1.0	GCA_002688265.1	d__Archaea;p__Nanoarchaeota;c__Nanoarchaeia;o__Woesearchaeales;f__GW2011-AR9;g__GCA-2688265;s__GCA-2688265 sp002688265	100.0	1.0	d__Archaea;p__Nanoarchaeota;c__Nanoarchaeia;o__Woesearchaeales;f__GW2011-AR9;g__;s__	taxonomic classification defined by topology and ANI	topological placement and ANI have congruent species assignments	N/A	65.96	11	N/A	N/A	marRef/marDB	MAG
OceanDNA-a1483	60	54657	733688	36.82	24341	0.00	k__Archaea (UID2)	207	149	107	42	105	2	0	0	0	65.89	1.87	0.00	56.54	61.59	species	d__Archaea;p__Nanoarchaeota;c__Nanoarchaeia;o__Woesearchaeales;f__GW2011-AR9;g__NZBF01;s__	N/A	N/A	N/A	N/A	95.0	N/A	GCA_002687775.1	d__Archaea;p__Nanoarchaeota;c__Nanoarchaeia;o__Woesearchaeales;f__GW2011-AR9;g__NZBF01;s__NZBF01 sp002687775	99.98	0.6	d__Archaea;p__Nanoarchaeota;c__Nanoarchaeia;o__Woesearchaeales;f__GW2011-AR9;g__;s__	taxonomic classification defined by topology and ANI	N/A	N/A	60.27	11	0.9999956705226116	N/A	OceanDNA	MAG
3300028188_21	6	422346	944523	34.35	294772	0.00	k__Archaea (UID2)	207	149	107	20	128	1	0	0	0	82.71	0.93	0.00	78.06	84.36	species	d__Archaea;p__Nanoarchaeota;c__Nanoarchaeia;o__Woesearchaeales;f__GW2011-AR9;g__PCYB01;s__	N/A	N/A	N/A	N/A	95.0	N/A	GCA_002762845.1	d__Archaea;p__Nanoarchaeota;c__Nanoarchaeia;o__Woesearchaeales;f__GW2011-AR9;g__PCYB01;s__PCYB01 sp002762845	79.92	0.65	d__Archaea;p__Nanoarchaeota;c__Nanoarchaeia;o__Woesearchaeales;f__GW2011-AR9;g__;s__	taxonomic classification defined by topology and ANI	N/A	N/A	71.64	11	0.9442188917784973	Genome not assigned to closest species as it falls outside its pre-defined ANI radius	Nayfach_et_al_2020_Nat_Biotech	MAG
OceanDNA-a1482	211	28667	1146020	39.03	7633	0.00	k__Archaea (UID2)	207	149	107	36	112	1	0	0	0	74.49	0.93	100.00	69.84	74.31	none	d__Archaea;p__Nanoarchaeota;c__Nanoarchaeia;o__Woesearchaeales;f__GW2011-AR9;g__UBA11998;s__UBA11998 sp002686315	GCA_002686315.1	95.0	d__Archaea;p__Nanoarchaeota;c__Nanoarchaeia;o__Woesearchaeales;f__GW2011-AR9;g__UBA11998;s__UBA11998 sp002686315	99.8	95.0	0.88	GCA_002686315.1	d__Archaea;p__Nanoarchaeota;c__Nanoarchaeia;o__Woesearchaeales;f__GW2011-AR9;g__UBA11998;s__UBA11998 sp002686315	99.8	0.88	d__Archaea;p__Nanoarchaeota;c__Nanoarchaeia;o__Woesearchaeales;f__GW2011-AR9;g__UBA11998;s__	taxonomic classification defined by topology and ANI	topological placement and ANI have congruent species assignments	GCA_013330875.1, s__UBA11998 sp11998u, 95.0, 99.61, 0.67; GCA_002762785.1, s__UBA11998 sp002762785, 95.0, 75.1, 0.02	65.44	11	N/A	N/A	OceanDNA	MAG
OceanDNA-a1326	102	68109	1074129	38.40	18829	0.00	k__Archaea (UID2)	207	149	107	43	101	5	0	0	0	66.59	1.23	40.00	60.44	65.36	genus	d__Archaea;p__Nanoarchaeota;c__Nanoarchaeia;o__Woesearchaeales;f__J091;g__;s__	N/A	N/A	N/A	N/A	N/A	N/A	N/A	N/A	N/A	N/A	d__Archaea;p__Nanoarchaeota;c__Nanoarchaeia;o__Woesearchaeales;f__;g__;s__	taxonomic novelty determined using RED	N/A	N/A	60.6	11	0.6445713224884494	N/A	OceanDNA	MAG
OceanDNA-a1354	76	84232	1612204	30.51	34232	0.00	k__Archaea (UID2)	207	149	107	14	135	0	0	0	0	87.54	0.00	0.00	87.54	92.76	genus	d__Archaea;p__Nanoarchaeota;c__Nanoarchaeia;o__Woesearchaeales;f__J091;g__;s__	N/A	N/A	N/A	N/A	95.0	N/A	GCA_003695045.1	d__Archaea;p__Nanoarchaeota;c__Nanoarchaeia;o__Woesearchaeales;f__J091;g__J091;s__J091 sp003695045	74.38	0.0	d__Archaea;p__Nanoarchaeota;c__Nanoarchaeia;o__Woesearchaeales;f__;g__;s__	taxonomic classification defined by topology and ANI	N/A	N/A	85.32	11	0.6236889479476074	N/A	OceanDNA	MAG
3300021482_8	104	22809	675808	38.69	7247	0.00	k__Archaea (UID2)	207	149	107	56	93	0	0	0	0	59.93	0.00	0.00	59.93	64.37	species	d__Archaea;p__Nanoarchaeota;c__Nanoarchaeia;o__Woesearchaeales;f__SM23-78;g__SM23-78;s__	N/A	N/A	N/A	N/A	95.0	N/A	GCA_001595785.1	d__Archaea;p__Nanoarchaeota;c__Nanoarchaeia;o__Woesearchaeales;f__SM23-78;g__SM23-78;s__SM23-78 sp001595785	76.91	0.34	d__Archaea;p__Nanoarchaeota;c__Nanoarchaeia;o__Woesearchaeales;f__;g__;s__	taxonomic classification defined by topology and ANI	N/A	N/A	53.4	11	0.8844440600272654	N/A	Nayfach_et_al_2020_Nat_Biotech	MAG
GCA_001595785.1	47	96136	1480827	36.74	53015	0.00	-	-	-	-	-	-	-	-	-	-	82.24	0	0	82.24	87.68	none	d__Archaea;p__Nanoarchaeota;c__Nanoarchaeia;o__Woesearchaeales;f__SM23-78;g__SM23-78;s__SM23-78 sp001595785	GCA_001595785.1	95.0	d__Archaea;p__Nanoarchaeota;c__Nanoarchaeia;o__Woesearchaeales;f__SM23-78;g__SM23-78;s__SM23-78 sp001595785	100.0	95.0	0.99	GCA_001595785.1	d__Archaea;p__Nanoarchaeota;c__Nanoarchaeia;o__Woesearchaeales;f__SM23-78;g__SM23-78;s__SM23-78 sp001595785	100.0	0.99	d__Archaea;p__Nanoarchaeota;c__Nanoarchaeia;o__Woesearchaeales;f__;g__;s__	taxonomic classification defined by topology and ANI	topological placement and ANI have congruent species assignments	N/A	72.66	11	N/A	N/A	marRef/marDB	MAG
OceanDNA-a1336	75	48687	1046587	36.34	19217	0.00	k__Archaea (UID2)	207	149	107	23	124	2	0	0	0	81.07	1.87	0.00	71.72	76.65	genus	d__Archaea;p__Nanoarchaeota;c__Nanoarchaeia;o__Woesearchaeales;f__UBA10107;g__;s__	N/A	N/A	N/A	N/A	95.0	N/A	GCA_013331965.1	d__Archaea;p__Nanoarchaeota;c__Nanoarchaeia;o__Woesearchaeales;f__UBA10107;g__UBA10107;s__UBA10107 sp10107u	76.79	0.0	d__Archaea;p__Nanoarchaeota;c__Nanoarchaeia;o__Woesearchaeales;f__;g__;s__	taxonomic classification defined by topology and ANI	N/A	N/A	67.58	11	0.6756588138798063	N/A	OceanDNA	MAG
OceanDNA-a1484	125	29094	749899	36.14	7731	0.00	k__Archaea (UID2)	207	149	107	61	87	1	0	0	0	58.41	0.93	0.00	53.76	58.24	genus	d__Archaea;p__Nanoarchaeota;c__Nanoarchaeia;o__Woesearchaeales;f__UBA10107;g__;s__	N/A	N/A	N/A	N/A	95.0	N/A	GCA_013331965.1	d__Archaea;p__Nanoarchaeota;c__Nanoarchaeia;o__Woesearchaeales;f__UBA10107;g__UBA10107;s__UBA10107 sp10107u	74.65	0.01	d__Archaea;p__Nanoarchaeota;c__Nanoarchaeia;o__Woesearchaeales;f__;g__;s__	taxonomic classification defined by topology and ANI	N/A	N/A	47.07	11	0.6727564887787765	N/A	OceanDNA	MAG
GCA_002688315.1	15	160722	912474	36.77	95926	1.42	-	-	-	-	-	-	-	-	-	-	86.21	0	0	86.21	91.95	none	d__Archaea;p__Nanoarchaeota;c__Nanoarchaeia;o__Woesearchaeales;f__UBA10216;g__UBA492;s__UBA492 sp002688315	GCA_002688315.1	95.0	d__Archaea;p__Nanoarchaeota;c__Nanoarchaeia;o__Woesearchaeales;f__UBA10216;g__UBA492;s__UBA492 sp002688315	100.0	95.0	1.0	GCA_002688315.1	d__Archaea;p__Nanoarchaeota;c__Nanoarchaeia;o__Woesearchaeales;f__UBA10216;g__UBA492;s__UBA492 sp002688315	100.0	1.0	d__Archaea;p__Nanoarchaeota;c__Nanoarchaeia;o__Woesearchaeales;f__UBA10216;g__;s__	taxonomic classification defined by topology and ANI	topological placement and ANI have congruent species assignments	N/A	77.07	11	N/A	N/A	marRef/marDB	MAG
OceanDNA-a1493	621	13970	1764809	29.81	3439	0.00	k__Archaea (UID2)	207	149	107	41	106	2	0	0	0	69.16	0.54	0.00	66.46	70.53	genus	d__Archaea;p__Nanoarchaeota;c__Nanoarchaeia;o__Woesearchaeales;f__UBA11576;g__;s__	N/A	N/A	N/A	N/A	95.0	N/A	GCA_013331125.1	d__Archaea;p__Nanoarchaeota;c__Nanoarchaeia;o__Woesearchaeales;f__UBA11576;g__UBA11576;s__UBA11576 sp11576u	75.77	0.01	d__Archaea;p__Nanoarchaeota;c__Nanoarchaeia;o__Woesearchaeales;f__UBA11576;g__;s__	taxonomic classification defined by topology and ANI	N/A	N/A	59.72	11	0.7545992233066601	N/A	OceanDNA	MAG
OceanDNA-a1486	6	564275	1286849	30.00	299995	0.00	k__Archaea (UID2)	207	149	107	38	111	0	0	0	0	76.64	0.00	0.00	76.64	82.95	genus	d__Archaea;p__Nanoarchaeota;c__Nanoarchaeia;o__Woesearchaeales;f__UBA11576;g__;s__	N/A	N/A	N/A	N/A	95.0	N/A	GCA_013331125.1	d__Archaea;p__Nanoarchaeota;c__Nanoarchaeia;o__Woesearchaeales;f__UBA11576;g__UBA11576;s__UBA11576 sp11576u	76.79	0.01	d__Archaea;p__Nanoarchaeota;c__Nanoarchaeia;o__Woesearchaeales;f__UBA11576;g__;s__	taxonomic classification defined by topology and ANI	N/A	N/A	69.93	11	0.7496271333446065	N/A	OceanDNA	MAG
OceanDNA-a1391	73	68537	1058839	42.88	24211	0.00	k__Archaea (UID2)	207	149	107	29	118	2	0	0	0	77.34	1.87	50.00	67.99	73.04	genus	d__Archaea;p__Nanoarchaeota;c__Nanoarchaeia;o__Woesearchaeales;f__UBA11716;g__;s__	N/A	N/A	N/A	N/A	95.0	N/A	GCA_013329175.1	d__Archaea;p__Nanoarchaeota;c__Nanoarchaeia;o__Woesearchaeales;f__UBA11716;g__UBA11716;s__UBA11716 sp9638u	74.7	0.0	d__Archaea;p__Nanoarchaeota;c__Nanoarchaeia;o__Woesearchaeales;f__;g__;s__	taxonomic classification defined by topology and ANI	N/A	N/A	67.14	11	0.7086073850229431	N/A	OceanDNA	MAG
OceanDNA-a1392	174	33308	1007554	42.24	8046	0.00	k__Archaea (UID2)	207	149	107	39	110	0	0	0	0	74.17	0.00	0.00	74.17	78.67	genus	d__Archaea;p__Nanoarchaeota;c__Nanoarchaeia;o__Woesearchaeales;f__UBA11716;g__;s__	N/A	N/A	N/A	N/A	95.0	N/A	GCA_013329175.1	d__Archaea;p__Nanoarchaeota;c__Nanoarchaeia;o__Woesearchaeales;f__UBA11716;g__UBA11716;s__UBA11716 sp9638u	78.54	0.0	d__Archaea;p__Nanoarchaeota;c__Nanoarchaeia;o__Woesearchaeales;f__;g__;s__	taxonomic classification defined by topology and ANI	N/A	N/A	67.53	11	0.7032677392964239	N/A	OceanDNA	MAG
OceanDNA-a1388	292	10071	872787	35.33	3853	0.00	k__Archaea (UID2)	207	149	107	48	99	2	0	0	0	62.70	1.87	0.00	53.35	57.48	genus	d__Archaea;p__Nanoarchaeota;c__Nanoarchaeia;o__Woesearchaeales;f__UBA11716;g__;s__	N/A	N/A	N/A	N/A	N/A	N/A	N/A	N/A	N/A	N/A	d__Archaea;p__Nanoarchaeota;c__Nanoarchaeia;o__Woesearchaeales;f__;g__;s__	taxonomic novelty determined using RED	N/A	N/A	57.44	11	0.6896134955556725	N/A	OceanDNA	MAG
OceanDNA-a1389	277	24740	1206589	36.09	5696	0.00	k__Archaea (UID2)	207	149	107	35	112	2	0	0	0	72.36	1.01	50.00	67.31	71.63	genus	d__Archaea;p__Nanoarchaeota;c__Nanoarchaeia;o__Woesearchaeales;f__UBA11716;g__;s__	N/A	N/A	N/A	N/A	95.0	N/A	GCA_013329175.1	d__Archaea;p__Nanoarchaeota;c__Nanoarchaeia;o__Woesearchaeales;f__UBA11716;g__UBA11716;s__UBA11716 sp9638u	74.45	0.0	d__Archaea;p__Nanoarchaeota;c__Nanoarchaeia;o__Woesearchaeales;f__;g__;s__	taxonomic classification defined by topology and ANI	N/A	N/A	67.88	11	0.7124160750604388	N/A	OceanDNA	MAG
3300011013_38	141	36869	1072323	30.10	8623	0.00	k__Archaea (UID2)	207	149	107	50	94	5	0	0	0	62.23	0.75	0.00	58.48	63.01	genus	d__Archaea;p__Nanoarchaeota;c__Nanoarchaeia;o__Woesearchaeales;f__UBA525;g__;s__	N/A	N/A	N/A	N/A	N/A	N/A	N/A	N/A	N/A	N/A	d__Archaea;p__Nanoarchaeota;c__Nanoarchaeia;o__Woesearchaeales;f__UBA525;g__;s__	taxonomic novelty determined using RED	N/A	N/A	57.06	11	0.7729679178659514	N/A	Nayfach_et_al_2020_Nat_Biotech	MAG
3300009702_143	68	86577	1157496	57.20	27954	0.00	k__Archaea (UID2)	207	149	107	17	130	2	0	0	0	84.81	1.87	50.00	75.46	80.58	species	d__Archaea;p__Nanoarchaeota;c__Nanoarchaeia;o__Woesearchaeales;f__UBA525;g__UBA153;s__	N/A	N/A	N/A	N/A	95.0	N/A	GCA_002503705.1	d__Archaea;p__Nanoarchaeota;c__Nanoarchaeia;o__Woesearchaeales;f__UBA525;g__UBA153;s__UBA153 sp002503705	76.88	0.18	d__Archaea;p__Nanoarchaeota;c__Nanoarchaeia;o__Woesearchaeales;f__UBA525;g__UBA153;s__	taxonomic classification defined by topology and ANI	N/A	GCA_003694385.1, s__UBA153 sp003694385, 95.0, 76.51, 0.13	74.82	11	0.861930382821213	N/A	Nayfach_et_al_2020_Nat_Biotech	MAG
3300009702_155	66	65859	986662	58.74	21869	0.00	k__Archaea (UID2)	207	149	107	20	129	0	0	0	0	82.48	0.00	0.00	82.48	87.48	species	d__Archaea;p__Nanoarchaeota;c__Nanoarchaeia;o__Woesearchaeales;f__UBA525;g__UBA153;s__	N/A	N/A	N/A	N/A	95.0	N/A	GCA_002503705.1	d__Archaea;p__Nanoarchaeota;c__Nanoarchaeia;o__Woesearchaeales;f__UBA525;g__UBA153;s__UBA153 sp002503705	76.93	0.22	d__Archaea;p__Nanoarchaeota;c__Nanoarchaeia;o__Woesearchaeales;f__UBA525;g__UBA153;s__	taxonomic classification defined by topology and ANI	N/A	GCA_003694385.1, s__UBA153 sp003694385, 95.0, 76.28, 0.1	69.07	11	0.8653059624120567	N/A	Nayfach_et_al_2020_Nat_Biotech	MAG
OceanDNA-a1327	130	71939	1438087	31.21	16523	0.00	k__Archaea (UID2)	207	149	107	39	109	1	0	0	0	69.86	0.93	0.00	65.21	70.07	genus	d__Archaea;p__Nanoarchaeota;c__Nanoarchaeia;o__Woesearchaeales;f__UBA9989;g__;s__	N/A	N/A	N/A	N/A	95.0	N/A	GCA_013329045.1	d__Archaea;p__Nanoarchaeota;c__Nanoarchaeia;o__Woesearchaeales;f__UBA9989;g__UBA9989;s__UBA9989 sp9989u	74.46	0.0	d__Archaea;p__Nanoarchaeota;c__Nanoarchaeia;o__Woesearchaeales;f__;g__;s__	taxonomic classification defined by topology and ANI	N/A	N/A	63.68	11	0.6549527001889774	N/A	OceanDNA	MAG
OceanDNA-a1495	329	12528	1013047	37.06	4081	0.00	k__Archaea (UID2)	207	149	107	42	105	2	0	0	0	68.69	1.87	0.00	59.34	63.50	genus	d__Archaea;p__Nanoarchaeota;c__Nanoarchaeia;o__Woesearchaeales;f__UBA9989;g__;s__	N/A	N/A	N/A	N/A	95.0	N/A	GCA_013329045.1	d__Archaea;p__Nanoarchaeota;c__Nanoarchaeia;o__Woesearchaeales;f__UBA9989;g__UBA9989;s__UBA9989 sp9989u	74.52	0.01	d__Archaea;p__Nanoarchaeota;c__Nanoarchaeia;o__Woesearchaeales;f__;g__;s__	taxonomic classification defined by topology and ANI	N/A	N/A	59.91	11	0.6540203840238821	N/A	OceanDNA	MAG
GCA_001761425.1	1	1118574	1118574	46.37	1118574	0.00	-	-	-	-	-	-	-	-	-	-	87.77	0	0	87.77	94.73	none	d__Archaea;p__Nanohaloarchaeota;c__Nanosalinia;o__Nanosalinales;f__Nanosalinaceae;g__SG9;s__SG9 sp001761425	GCA_001761425.1	95.0	d__Archaea;p__Nanohaloarchaeota;c__Nanosalinia;o__Nanosalinales;f__Nanosalinaceae;g__SG9;s__SG9 sp001761425	100.0	95.0	1.0	GCA_001761425.1	d__Archaea;p__Nanohaloarchaeota;c__Nanosalinia;o__Nanosalinales;f__Nanosalinaceae;g__SG9;s__SG9 sp001761425	100.0	1.0	d__Archaea;p__Nanohaloarchaeota;c__Nanosalinia;o__Nanosalinales;f__Nanosalinaceae;g__;s__	taxonomic classification defined by topology and ANI	topological placement and ANI have congruent species assignments	N/A	75.02	11	N/A	N/A	marRef/marDB	MAG
GCA_003663345.1	183	21866	951466	45.38	5633	0.00	-	-	-	-	-	-	-	-	-	-	64.95	0	0	64.95	69.27	none	d__Archaea;p__PWEA01;c__PWEA01;o__PWEA01;f__B50-G16;g__B50-G16;s__B50-G16 sp003663345	GCA_003663345.1	95.0	d__Archaea;p__PWEA01;c__PWEA01;o__PWEA01;f__B50-G16;g__B50-G16;s__B50-G16 sp003663345	100.0	95.0	1.0	GCA_003663345.1	d__Archaea;p__PWEA01;c__PWEA01;o__PWEA01;f__B50-G16;g__B50-G16;s__B50-G16 sp003663345	100.0	1.0	d__Archaea;p__PWEA01;c__PWEA01;o__PWEA01;f__;g__;s__	taxonomic classification defined by topology and ANI	topological placement and ANI have congruent species assignments	N/A	57.51	11	N/A	N/A	marRef/marDB	MAG
GCA_003663295.1	76	39900	820294	32.90	11624	0.00	-	-	-	-	-	-	-	-	-	-	72.97	2.8	0	58.97	63.65	none	d__Archaea;p__QMZS01;c__QMZS01;o__QMZS01;f__QMZS01;g__QMZS01;s__QMZS01 sp003663295	GCA_003663295.1	95.0	d__Archaea;p__QMZS01;c__QMZS01;o__QMZS01;f__QMZS01;g__QMZS01;s__QMZS01 sp003663295	100.0	95.0	0.99	GCA_003663295.1	d__Archaea;p__QMZS01;c__QMZS01;o__QMZS01;f__QMZS01;g__QMZS01;s__QMZS01 sp003663295	100.0	0.99	d__Archaea;p__QMZS01;c__QMZS01;o__QMZS01;f__QMZS01;g__QMZS01;s__	taxonomic classification defined by topology and ANI	topological placement and ANI have congruent species assignments	GCA_003663355.1, s__QMZS01 sp003663355, 95.0, 77.97, 0.11	55.41	11	N/A	N/A	marRef/marDB	MAG
GCA_003663355.1	76	55624	751672	30.13	11822	0.00	-	-	-	-	-	-	-	-	-	-	80.37	1.87	0	71.02	75.71	none	d__Archaea;p__QMZS01;c__QMZS01;o__QMZS01;f__QMZS01;g__QMZS01;s__QMZS01 sp003663355	GCA_003663355.1	95.0	d__Archaea;p__QMZS01;c__QMZS01;o__QMZS01;f__QMZS01;g__QMZS01;s__QMZS01 sp003663355	100.0	95.0	0.98	GCA_003663355.1	d__Archaea;p__QMZS01;c__QMZS01;o__QMZS01;f__QMZS01;g__QMZS01;s__QMZS01 sp003663355	100.0	0.98	d__Archaea;p__QMZS01;c__QMZS01;o__QMZS01;f__QMZS01;g__QMZS01;s__	taxonomic classification defined by topology and ANI	topological placement and ANI have congruent species assignments	GCA_003663295.1, s__QMZS01 sp003663295, 95.0, 77.97, 0.11	66.74	11	N/A	N/A	marRef/marDB	MAG
3300013099_42	167	10746	872402	40.52	5613	0.00	p__Euryarchaeota (UID3)	148	188	125	65	123	0	0	0	0	64.91	0.00	0.00	64.91	69.23	none	d__Archaea;p__Thermoplasmatota;c__B47-G6;o__B47-G6B;f__47-G6;g__B47-G6;s__B47-G6 sp003663565	GCA_003663565.1	95.0	d__Archaea;p__Thermoplasmatota;c__B47-G6;o__B47-G6B;f__47-G6;g__B47-G6;s__B47-G6 sp003663565	100.0	95.0	0.96	GCA_003663565.1	d__Archaea;p__Thermoplasmatota;c__B47-G6;o__B47-G6B;f__47-G6;g__B47-G6;s__B47-G6 sp003663565	100.0	0.96	d__Archaea;p__Thermoplasmatota;c__B47-G6;o__B47-G6B;f__47-G6;g__B47-G6;s__	taxonomic classification defined by topology and ANI	topological placement and ANI have congruent species assignments	GCA_003663585.1, s__B47-G6 sp003663585, 95.0, 78.16, 0.17	57.69	11	N/A	N/A	Nayfach_et_al_2020_Nat_Biotech	MAG
3300022188_19	76	85030	1370763	41.67	32635	0.00	p__Euryarchaeota (UID3)	148	188	125	6	178	4	0	0	0	96.53	2.40	25.00	84.53	89.73	none	d__Archaea;p__Thermoplasmatota;c__B47-G6;o__B47-G6B;f__47-G6;g__B47-G6;s__B47-G6 sp003663585	GCA_003663585.1	95.0	d__Archaea;p__Thermoplasmatota;c__B47-G6;o__B47-G6B;f__47-G6;g__B47-G6;s__B47-G6 sp003663585	96.98	95.0	0.76	GCA_003663585.1	d__Archaea;p__Thermoplasmatota;c__B47-G6;o__B47-G6B;f__47-G6;g__B47-G6;s__B47-G6 sp003663585	96.98	0.76	d__Archaea;p__Thermoplasmatota;c__B47-G6;o__B47-G6B;f__47-G6;g__B47-G6;s__	taxonomic classification defined by topology and ANI	topological placement and ANI have congruent species assignments	GCA_003663565.1, s__B47-G6 sp003663565, 95.0, 81.0, 0.28	93.54	11	N/A	N/A	Nayfach_et_al_2020_Nat_Biotech	MAG
GCA_003649835.1	206	19280	936371	42.13	4720	0.00	-	-	-	-	-	-	-	-	-	-	68.23	2.09	10	57.78	62.01	genus	d__Archaea;p__Thermoplasmatota;c__E2;o__DHVEG-1;f__B18-G2;g__;s__	N/A	N/A	N/A	N/A	95.0	N/A	GCA_003651105.1	d__Archaea;p__Thermoplasmatota;c__E2;o__DHVEG-1;f__B18-G2;g__B18-G2;s__B18-G2 sp003651105	76.92	0.08	d__Archaea;p__Thermoplasmatota;c__E2;o__DHVEG-1;f__B18-G2;g__;s__	taxonomic classification defined by topology and ANI	N/A	N/A	66.69	11	0.7323204865648102	N/A	marRef/marDB	MAG
3300017513_27	135	33458	1219379	43.86	11770	0.00	p__Euryarchaeota (UID3)	148	188	125	18	166	4	0	0	0	86.64	2.44	75.00	74.44	79.13	species	d__Archaea;p__Thermoplasmatota;c__E2;o__DHVEG-1;f__B18-G2;g__B18-G2;s__	N/A	N/A	N/A	N/A	95.0	N/A	GCA_003651105.1	d__Archaea;p__Thermoplasmatota;c__E2;o__DHVEG-1;f__B18-G2;g__B18-G2;s__B18-G2 sp003651105	76.81	0.17	d__Archaea;p__Thermoplasmatota;c__E2;o__DHVEG-1;f__B18-G2;g__;s__	taxonomic classification defined by topology and ANI	N/A	N/A	86.18	11	0.8293337681913415	N/A	Nayfach_et_al_2020_Nat_Biotech	MAG
GCA_003649885.1	196	15720	855922	39.86	4510	0.00	-	-	-	-	-	-	-	-	-	-	63.61	2.4	66.67	51.61	55.82	species	d__Archaea;p__Thermoplasmatota;c__E2;o__DHVEG-1;f__B18-G2;g__B18-G2;s__	N/A	N/A	N/A	N/A	95.0	N/A	GCA_003651105.1	d__Archaea;p__Thermoplasmatota;c__E2;o__DHVEG-1;f__B18-G2;g__B18-G2;s__B18-G2 sp003651105	77.1	0.14	d__Archaea;p__Thermoplasmatota;c__E2;o__DHVEG-1;f__B18-G2;g__;s__	taxonomic classification defined by topology and ANI	N/A	N/A	57.88	11	0.8544669494085868	N/A	marRef/marDB	MAG
3300014914_78	111	10454	560826	47.13	5481	0.00	p__Euryarchaeota (UID3)	148	188	125	62	125	1	0	0	0	57.87	0.40	100.00	55.87	60.17	none	d__Archaea;p__Thermoplasmatota;c__E2;o__DHVEG-1;f__B18-G2;g__B18-G2;s__B18-G2 sp003651105	GCA_003651105.1	95.0	d__Archaea;p__Thermoplasmatota;c__E2;o__DHVEG-1;f__B18-G2;g__B18-G2;s__B18-G2 sp003651105	100.0	95.0	0.95	GCA_003651105.1	d__Archaea;p__Thermoplasmatota;c__E2;o__DHVEG-1;f__B18-G2;g__B18-G2;s__B18-G2 sp003651105	100.0	0.95	d__Archaea;p__Thermoplasmatota;c__E2;o__DHVEG-1;f__B18-G2;g__;s__	taxonomic classification defined by topology and ANI	topological placement and ANI have congruent species assignments	N/A	63.35	11	N/A	N/A	Nayfach_et_al_2020_Nat_Biotech	MAG
3300013103_90	158	24489	1060651	41.46	7691	0.00	p__Euryarchaeota (UID3)	148	188	125	33	154	1	0	0	0	82.63	0.06	0.00	82.33	86.80	none	d__Archaea;p__Thermoplasmatota;c__E2;o__DHVEG-1;f__B18-G2;g__B91-G9;s__B91-G9 sp003650935	GCA_003650935.1	95.0	d__Archaea;p__Thermoplasmatota;c__E2;o__DHVEG-1;f__B18-G2;g__B91-G9;s__B91-G9 sp003650935	100.0	95.0	0.99	GCA_003650935.1	d__Archaea;p__Thermoplasmatota;c__E2;o__DHVEG-1;f__B18-G2;g__B91-G9;s__B91-G9 sp003650935	100.0	0.99	d__Archaea;p__Thermoplasmatota;c__E2;o__DHVEG-1;f__B18-G2;g__;s__	taxonomic classification defined by topology and ANI	topological placement and ANI have congruent species assignments	N/A	79.0	11	N/A	N/A	Nayfach_et_al_2020_Nat_Biotech	MAG
GCA_003649745.1	154	18656	756479	36.09	5292	0.00	-	-	-	-	-	-	-	-	-	-	66.18	2.06	0	55.88	60.17	none	d__Archaea;p__Thermoplasmatota;c__E2;o__DHVEG-1;f__B8-G13;g__B8-G13;s__B8-G13 sp003649745	GCA_003649745.1	95.0	d__Archaea;p__Thermoplasmatota;c__E2;o__DHVEG-1;f__B8-G13;g__B8-G13;s__B8-G13 sp003649745	100.0	95.0	0.99	GCA_003649745.1	d__Archaea;p__Thermoplasmatota;c__E2;o__DHVEG-1;f__B8-G13;g__B8-G13;s__B8-G13 sp003649745	100.0	0.99	d__Archaea;p__Thermoplasmatota;c__E2;o__DHVEG-1;f__;g__;s__	taxonomic classification defined by topology and ANI	topological placement and ANI have congruent species assignments	N/A	68.21	11	N/A	N/A	marRef/marDB	MAG
GCA_003651045.1	247	29892	1398979	34.77	6185	0.00	-	-	-	-	-	-	-	-	-	-	80.36	2.4	66.67	68.36	72.72	none	d__Archaea;p__Thermoplasmatota;c__E2;o__DHVEG-1;f__DHVEG-1;g__B24-G9;s__B24-G9 sp003651045	GCA_003651045.1	95.0	d__Archaea;p__Thermoplasmatota;c__E2;o__DHVEG-1;f__DHVEG-1;g__B24-G9;s__B24-G9 sp003651045	100.0	95.0	0.99	GCA_003651045.1	d__Archaea;p__Thermoplasmatota;c__E2;o__DHVEG-1;f__DHVEG-1;g__B24-G9;s__B24-G9 sp003651045	100.0	0.99	d__Archaea;p__Thermoplasmatota;c__E2;o__DHVEG-1;f__DHVEG-1;g__;s__	taxonomic classification defined by topology and ANI	topological placement and ANI have congruent species assignments	N/A	77.5	11	N/A	N/A	marRef/marDB	MAG
GCA_003649845.1	273	29930	1724974	34.50	7605	0.00	-	-	-	-	-	-	-	-	-	-	85.2	3.32	0	68.60	73.07	none	d__Archaea;p__Thermoplasmatota;c__E2;o__DHVEG-1;f__DHVEG-1;g__B44-G15;s__B44-G15 sp003649845	GCA_003649845.1	95.0	d__Archaea;p__Thermoplasmatota;c__E2;o__DHVEG-1;f__DHVEG-1;g__B44-G15;s__B44-G15 sp003649845	100.0	95.0	0.98	GCA_003649845.1	d__Archaea;p__Thermoplasmatota;c__E2;o__DHVEG-1;f__DHVEG-1;g__B44-G15;s__B44-G15 sp003649845	100.0	0.98	d__Archaea;p__Thermoplasmatota;c__E2;o__DHVEG-1;f__DHVEG-1;g__;s__	taxonomic classification defined by topology and ANI	topological placement and ANI have congruent species assignments	N/A	81.56	11	N/A	N/A	marRef/marDB	MAG
GCA_003649715.1	205	34903	1504696	37.70	9645	0.00	-	-	-	-	-	-	-	-	-	-	90	5.72	9.09	61.40	65.99	none	d__Archaea;p__Thermoplasmatota;c__E2;o__DHVEG-1;f__DHVEG-1;g__B82-G9;s__B82-G9 sp003649715	GCA_003649715.1	95.0	d__Archaea;p__Thermoplasmatota;c__E2;o__DHVEG-1;f__DHVEG-1;g__B82-G9;s__B82-G9 sp003649715	100.0	95.0	0.98	GCA_003649715.1	d__Archaea;p__Thermoplasmatota;c__E2;o__DHVEG-1;f__DHVEG-1;g__B82-G9;s__B82-G9 sp003649715	100.0	0.98	d__Archaea;p__Thermoplasmatota;c__E2;o__DHVEG-1;f__DHVEG-1;g__;s__	taxonomic classification defined by topology and ANI	topological placement and ANI have congruent species assignments	N/A	90.05	11	N/A	N/A	marRef/marDB	MAG
GCA_002900535.1	298	55446	1692085	31.44	6825	0.00	-	-	-	-	-	-	-	-	-	-	81.55	0.8	0	77.55	81.96	none	d__Archaea;p__Thermoplasmatota;c__E2;o__DHVEG-1;f__DHVEG-1;g__M9B1D;s__M9B1D sp002900535	GCA_002900535.1	95.0	d__Archaea;p__Thermoplasmatota;c__E2;o__DHVEG-1;f__DHVEG-1;g__M9B1D;s__M9B1D sp002900535	100.0	95.0	0.98	GCA_002900535.1	d__Archaea;p__Thermoplasmatota;c__E2;o__DHVEG-1;f__DHVEG-1;g__M9B1D;s__M9B1D sp002900535	100.0	0.98	d__Archaea;p__Thermoplasmatota;c__E2;o__DHVEG-1;f__DHVEG-1;g__;s__	taxonomic classification defined by topology and ANI	topological placement and ANI have congruent species assignments	N/A	73.79	11	N/A	N/A	marRef/marDB	MAG
GCA_001595915.1	84	131306	1909404	30.37	30406	0.00	-	-	-	-	-	-	-	-	-	-	85.2	2.4	0	73.20	78.36	none	d__Archaea;p__Thermoplasmatota;c__E2;o__DHVEG-1;f__DHVEG-1;g__SG8-52-3;s__SG8-52-3 sp001595915	GCA_001595915.1	95.0	d__Archaea;p__Thermoplasmatota;c__E2;o__DHVEG-1;f__DHVEG-1;g__SG8-52-3;s__SG8-52-3 sp001595915	100.0	95.0	0.99	GCA_001595915.1	d__Archaea;p__Thermoplasmatota;c__E2;o__DHVEG-1;f__DHVEG-1;g__SG8-52-3;s__SG8-52-3 sp001595915	100.0	0.99	d__Archaea;p__Thermoplasmatota;c__E2;o__DHVEG-1;f__DHVEG-1;g__;s__	taxonomic classification defined by topology and ANI	topological placement and ANI have congruent species assignments	N/A	88.56	11	N/A	N/A	marRef/marDB	MAG
GCA_001595945.1	94	111154	2091705	39.01	33816	0.00	-	-	-	-	-	-	-	-	-	-	94.74	2.4	0	82.74	87.95	none	d__Archaea;p__Thermoplasmatota;c__E2;o__DHVEG-1;f__DHVEG-1;g__SM1-50;s__SM1-50 sp001595945	GCA_001595945.1	95.0	d__Archaea;p__Thermoplasmatota;c__E2;o__DHVEG-1;f__DHVEG-1;g__SM1-50;s__SM1-50 sp001595945	100.0	95.0	0.99	GCA_001595945.1	d__Archaea;p__Thermoplasmatota;c__E2;o__DHVEG-1;f__DHVEG-1;g__SM1-50;s__SM1-50 sp001595945	100.0	0.99	d__Archaea;p__Thermoplasmatota;c__E2;o__DHVEG-1;f__DHVEG-1;g__SM1-50;s__	taxonomic classification defined by topology and ANI	topological placement and ANI have congruent species assignments	GCA_002900555.1, s__SM1-50 sp002900555, 95.0, 81.98, 0.56; GCA_002506745.1, s__SM1-50 sp002506745, 95.0, 78.01, 0.26; GCA_003942085.1, s__SM1-50 sp003942085, 95.0, 77.8, 0.23; GCA_002496355.1, s__SM1-50 sp002496355, 95.0, 77.63, 0.24	89.52	11	N/A	N/A	marRef/marDB	MAG
GCA_002900555.1	350	64248	2781214	42.33	14196	0.00	-	-	-	-	-	-	-	-	-	-	89.34	5.6	0	61.34	66.12	none	d__Archaea;p__Thermoplasmatota;c__E2;o__DHVEG-1;f__DHVEG-1;g__SM1-50;s__SM1-50 sp002900555	GCA_002900555.1	95.0	d__Archaea;p__Thermoplasmatota;c__E2;o__DHVEG-1;f__DHVEG-1;g__SM1-50;s__SM1-50 sp002900555	100.0	95.0	0.99	GCA_002900555.1	d__Archaea;p__Thermoplasmatota;c__E2;o__DHVEG-1;f__DHVEG-1;g__SM1-50;s__SM1-50 sp002900555	100.0	0.99	d__Archaea;p__Thermoplasmatota;c__E2;o__DHVEG-1;f__DHVEG-1;g__SM1-50;s__	taxonomic classification defined by topology and ANI	topological placement and ANI have congruent species assignments	GCA_001595945.1, s__SM1-50 sp001595945, 95.0, 81.98, 0.56; GCA_003942085.1, s__SM1-50 sp003942085, 95.0, 78.38, 0.27; GCA_002506745.1, s__SM1-50 sp002506745, 95.0, 78.16, 0.29; GCA_002496355.1, s__SM1-50 sp002496355, 95.0, 78.16, 0.31	81.03	11	N/A	N/A	marRef/marDB	MAG
GCA_003942085.1	135	148374	2023941	43.15	29868	4.94	-	-	-	-	-	-	-	-	-	-	79.6	4.8	0	55.60	60.75	none	d__Archaea;p__Thermoplasmatota;c__E2;o__DHVEG-1;f__DHVEG-1;g__SM1-50;s__SM1-50 sp003942085	GCA_003942085.1	95.0	d__Archaea;p__Thermoplasmatota;c__E2;o__DHVEG-1;f__DHVEG-1;g__SM1-50;s__SM1-50 sp003942085	100.0	95.0	0.99	GCA_003942085.1	d__Archaea;p__Thermoplasmatota;c__E2;o__DHVEG-1;f__DHVEG-1;g__SM1-50;s__SM1-50 sp003942085	100.0	0.99	d__Archaea;p__Thermoplasmatota;c__E2;o__DHVEG-1;f__DHVEG-1;g__SM1-50;s__	taxonomic classification defined by topology and ANI	topological placement and ANI have congruent species assignments	GCA_002506745.1, s__SM1-50 sp002506745, 95.0, 79.22, 0.43; GCA_002496355.1, s__SM1-50 sp002496355, 95.0, 78.99, 0.35; GCA_002900555.1, s__SM1-50 sp002900555, 95.0, 78.38, 0.27; GCA_001595945.1, s__SM1-50 sp001595945, 95.0, 77.8, 0.23	81.58	11	N/A	N/A	marRef/marDB	MAG
3300017533_44	138	17877	825539	43.50	6466	0.00	p__Euryarchaeota (UID3)	148	188	125	39	147	2	0	0	0	72.80	0.84	50.00	68.60	72.99	family	d__Archaea;p__Thermoplasmatota;c__E2;o__UBA202;f__;g__;s__	N/A	N/A	N/A	N/A	N/A	N/A	N/A	N/A	N/A	N/A	d__Archaea;p__Thermoplasmatota;c__E2;o__UBA202;f__;g__;s__	taxonomic novelty determined using RED	N/A	N/A	77.85	11	0.6276476674871247	N/A	Nayfach_et_al_2020_Nat_Biotech	MAG
3300011013_40	173	17989	994821	42.58	6158	0.00	p__Euryarchaeota (UID3)	148	188	125	50	136	2	0	0	0	74.12	1.07	0.00	68.77	73.13	family	d__Archaea;p__Thermoplasmatota;c__E2;o__UBA202;f__;g__;s__	N/A	N/A	N/A	N/A	N/A	N/A	N/A	N/A	N/A	N/A	d__Archaea;p__Thermoplasmatota;c__E2;o__UBA202;f__;g__;s__	taxonomic novelty determined using RED	N/A	N/A	71.57	11	0.6154840785795984	N/A	Nayfach_et_al_2020_Nat_Biotech	MAG
3300013103_114	102	19405	702073	44.04	8211	0.00	p__Euryarchaeota (UID3)	148	188	125	57	123	8	0	0	0	66.33	1.95	37.50	56.58	61.09	family	d__Archaea;p__Thermoplasmatota;c__E2;o__UBA202;f__;g__;s__	N/A	N/A	N/A	N/A	N/A	N/A	N/A	N/A	N/A	N/A	d__Archaea;p__Thermoplasmatota;c__E2;o__UBA202;f__;g__;s__	taxonomic novelty determined using RED	N/A	N/A	60.25	11	0.6156622075224173	N/A	Nayfach_et_al_2020_Nat_Biotech	MAG
3300027962_34	168	23632	1152154	61.29	7309	0.00	p__Euryarchaeota (UID3)	148	188	125	47	138	3	0	0	0	72.19	2.40	33.33	60.19	64.64	family	d__Archaea;p__Thermoplasmatota;c__E2;o__UBA202;f__;g__;s__	N/A	N/A	N/A	N/A	N/A	N/A	N/A	N/A	N/A	N/A	d__Archaea;p__Thermoplasmatota;c__E2;o__UBA202;f__;g__;s__	taxonomic novelty determined using RED	N/A	N/A	68.15	11	0.5859308582807465	N/A	Nayfach_et_al_2020_Nat_Biotech	MAG
3300013103_81	201	22219	1195859	49.72	6280	0.00	p__Euryarchaeota (UID3)	148	188	125	32	152	4	0	0	0	82.27	2.00	50.00	72.27	76.64	none	d__Archaea;p__Thermoplasmatota;c__E2;o__UBA202;f__JdFR-43;g__B78-G9;s__B78-G9 sp003650975	GCA_003650975.1	95.0	d__Archaea;p__Thermoplasmatota;c__E2;o__UBA202;f__JdFR-43;g__B78-G9;s__B78-G9 sp003650975	100.0	95.0	0.96	GCA_003650975.1	d__Archaea;p__Thermoplasmatota;c__E2;o__UBA202;f__JdFR-43;g__B78-G9;s__B78-G9 sp003650975	100.0	0.96	d__Archaea;p__Thermoplasmatota;c__E2;o__UBA202;f__JdFR-43;g__;s__	taxonomic classification defined by topology and ANI	topological placement and ANI have congruent species assignments	N/A	78.16	11	N/A	N/A	Nayfach_et_al_2020_Nat_Biotech	MAG
3300017533_40	152	28410	995360	39.64	7807	0.00	p__Euryarchaeota (UID3)	148	188	125	32	156	0	0	0	0	76.74	0.00	0.00	76.74	81.22	species	d__Archaea;p__Thermoplasmatota;c__E2;o__UBA202;f__JdFR-43;g__JdFR-43;s__	N/A	N/A	N/A	N/A	95.0	N/A	GCA_002011355.1	d__Archaea;p__Thermoplasmatota;c__E2;o__UBA202;f__JdFR-43;g__JdFR-43;s__JdFR-43 sp002011355	77.76	0.24	d__Archaea;p__Thermoplasmatota;c__E2;o__UBA202;f__JdFR-43;g__;s__	taxonomic classification defined by topology and ANI	N/A	N/A	81.48	11	0.865777311441674	N/A	Nayfach_et_al_2020_Nat_Biotech	MAG
3300002481_41	154	24106	928070	36.74	6537	128.65	p__Euryarchaeota (UID3)	148	188	125	72	116	0	0	0	0	67.87	0.00	0.00	67.87	72.26	none	d__Archaea;p__Thermoplasmatota;c__E2;o__UBA202;f__JdFR-43;g__JdFR-43;s__JdFR-43 sp002011355	GCA_002011355.1	95.0	d__Archaea;p__Thermoplasmatota;c__E2;o__UBA202;f__JdFR-43;g__JdFR-43;s__JdFR-43 sp002011355	100.0	95.0	0.87	GCA_002011355.1	d__Archaea;p__Thermoplasmatota;c__E2;o__UBA202;f__JdFR-43;g__JdFR-43;s__JdFR-43 sp002011355	100.0	0.87	d__Archaea;p__Thermoplasmatota;c__E2;o__UBA202;f__JdFR-43;g__;s__	taxonomic classification defined by topology and ANI	topological placement and ANI have congruent species assignments	N/A	57.69	11	N/A	N/A	Nayfach_et_al_2020_Nat_Biotech	MAG
3300027742_37	132	69311	1486873	41.02	16945	0.00	p__Euryarchaeota (UID3)	148	188	125	32	154	2	0	0	0	81.01	1.60	0.00	73.01	77.88	none	d__Archaea;p__Thermoplasmatota;c__E2;o__UBA202;f__UBA202;g__UBA202;s__UBA202 sp002502685	GCA_002502685.1	95.0	d__Archaea;p__Thermoplasmatota;c__E2;o__UBA202;f__UBA202;g__UBA202;s__UBA202 sp002502685	99.67	95.0	0.74	GCA_002502685.1	d__Archaea;p__Thermoplasmatota;c__E2;o__UBA202;f__UBA202;g__UBA202;s__UBA202 sp002502685	99.67	0.74	d__Archaea;p__Thermoplasmatota;c__E2;o__UBA202;f__;g__;s__	taxonomic classification defined by topology and ANI	topological placement and ANI have congruent species assignments	N/A	76.66	11	N/A	N/A	Nayfach_et_al_2020_Nat_Biotech	MAG
GCA_003650025.1	248	49165	2042961	52.98	10640	0.00	-	-	-	-	-	-	-	-	-	-	97.6	1.6	0	89.60	94.24	none	d__Archaea;p__Thermoplasmatota;c__EX4484-6;o__EX4484-6;f__EX4484-36;g__EX4484-36;s__EX4484-36 sp002254765	GCA_002254765.1	95.0	d__Archaea;p__Thermoplasmatota;c__EX4484-6;o__EX4484-6;f__EX4484-36;g__EX4484-36;s__EX4484-36 sp002254765	98.98	95.0	0.83	GCA_002254765.1	d__Archaea;p__Thermoplasmatota;c__EX4484-6;o__EX4484-6;f__EX4484-36;g__EX4484-36;s__EX4484-36 sp002254765	98.98	0.83	d__Archaea;p__Thermoplasmatota;c__EX4484-6;o__EX4484-6;f__;g__;s__	taxonomic classification defined by topology and ANI	topological placement and ANI have congruent species assignments	N/A	90.57	11	N/A	N/A	marRef/marDB	MAG
3300013103_38	191	49213	2161209	54.03	14173	0.00	p__Euryarchaeota (UID3)	148	188	125	23	161	4	0	0	0	85.41	2.46	25.00	73.11	77.89	none	d__Archaea;p__Thermoplasmatota;c__EX4484-6;o__EX4484-6;f__EX4484-6;g__EX4484-6;s__EX4484-6 sp002254385	GCA_002254385.1	95.0	d__Archaea;p__Thermoplasmatota;c__EX4484-6;o__EX4484-6;f__EX4484-6;g__EX4484-6;s__EX4484-6 sp002254385	99.36	95.0	0.8	GCA_002254385.1	d__Archaea;p__Thermoplasmatota;c__EX4484-6;o__EX4484-6;f__EX4484-6;g__EX4484-6;s__EX4484-6 sp002254385	99.36	0.8	d__Archaea;p__Thermoplasmatota;c__EX4484-6;o__EX4484-6;f__;g__;s__	taxonomic classification defined by topology and ANI	topological placement and ANI have congruent species assignments	N/A	82.24	11	N/A	N/A	Nayfach_et_al_2020_Nat_Biotech	MAG
2634166704	18	272648	1160295	42.92	119118	0.00	p__Euryarchaeota (UID3)	148	188	125	43	144	1	0	0	0	71.60	0.80	0.00	67.60	73.44	species	d__Archaea;p__Thermoplasmatota;c__Poseidoniia;o__MGIII;f__CG-Epi1;g__CG-Epi1;s__	N/A	N/A	N/A	N/A	95.0	N/A	GCA_002506485.1	d__Archaea;p__Thermoplasmatota;c__Poseidoniia;o__MGIII;f__CG-Epi1;g__CG-Epi1;s__CG-Epi1 sp002506485	93.81	0.71	d__Archaea;p__Thermoplasmatota;c__Poseidoniia;o__MGIII;f__CG-Epi1;g__CG-Epi1;s__	taxonomic classification defined by topology and ANI	N/A	GCA_002497685.1, s__CG-Epi1 sp002497685, 95.0, 77.86, 0.11; GCA_001875345.1, s__CG-Epi1 sp001875345, 95.0, 77.27, 0.1; GCA_002718915.1, s__CG-Epi1 sp002718915, 95.0, 77.27, 0.09; GCA_002724775.1, s__CG-Epi1 sp002724775, 95.0, 76.69, 0.1; GCA_001875365.1, s__CG-Epi1 sp001875365, 95.0, 76.6, 0.12	72.33	11	0.9650171736045825	Genome not assigned to closest species as it falls outside its pre-defined ANI radius	Pachiadaki_et_al_2017_Science	SAG
OceanDNA-a1505	310	14585	1035834	43.81	4118	0.00	p__Euryarchaeota (UID3)	148	188	125	32	156	0	0	0	0	81.28	0.00	0.00	81.28	85.44	species	d__Archaea;p__Thermoplasmatota;c__Poseidoniia;o__MGIII;f__CG-Epi1;g__CG-Epi1;s__	N/A	N/A	N/A	N/A	95.0	N/A	GCA_002506485.1	d__Archaea;p__Thermoplasmatota;c__Poseidoniia;o__MGIII;f__CG-Epi1;g__CG-Epi1;s__CG-Epi1 sp002506485	91.47	0.82	d__Archaea;p__Thermoplasmatota;c__Poseidoniia;o__MGIII;f__CG-Epi1;g__CG-Epi1;s__	taxonomic classification defined by topology and ANI	N/A	GCA_001875345.1, s__CG-Epi1 sp001875345, 95.0, 77.46, 0.12; GCA_002718915.1, s__CG-Epi1 sp002718915, 95.0, 77.42, 0.11; GCA_002497685.1, s__CG-Epi1 sp002497685, 95.0, 77.34, 0.08; GCA_001875365.1, s__CG-Epi1 sp001875365, 95.0, 77.08, 0.09; GCA_002724775.1, s__CG-Epi1 sp002724775, 95.0, 76.94, 0.09	70.65	11	0.9538329906879663	Genome not assigned to closest species as it falls outside its pre-defined ANI radius	OceanDNA	MAG
OceanDNA-a1524	246	13154	975227	42.86	4586	0.00	p__Euryarchaeota (UID3)	148	188	125	32	154	2	0	0	0	80.47	0.93	50.00	75.82	80.04	species	d__Archaea;p__Thermoplasmatota;c__Poseidoniia;o__MGIII;f__CG-Epi1;g__CG-Epi1;s__	N/A	N/A	N/A	N/A	95.0	N/A	GCA_002506485.1	d__Archaea;p__Thermoplasmatota;c__Poseidoniia;o__MGIII;f__CG-Epi1;g__CG-Epi1;s__CG-Epi1 sp002506485	91.26	0.79	d__Archaea;p__Thermoplasmatota;c__Poseidoniia;o__MGIII;f__CG-Epi1;g__CG-Epi1;s__	taxonomic classification defined by topology and ANI	N/A	GCA_002718915.1, s__CG-Epi1 sp002718915, 95.0, 77.18, 0.11; GCA_001875345.1, s__CG-Epi1 sp001875345, 95.0, 77.09, 0.1; GCA_002724775.1, s__CG-Epi1 sp002724775, 95.0, 76.88, 0.11; GCA_001875365.1, s__CG-Epi1 sp001875365, 95.0, 76.69, 0.07; GCA_002497685.1, s__CG-Epi1 sp002497685, 95.0, 76.44, 0.08	76.37	11	0.9565015012900636	Genome not assigned to closest species as it falls outside its pre-defined ANI radius	OceanDNA	MAG
OceanDNA-a1530	498	9132	1091453	42.72	2440	0.00	p__Euryarchaeota (UID3)	148	188	125	46	137	5	0	0	0	72.74	0.59	100.00	69.79	73.69	species	d__Archaea;p__Thermoplasmatota;c__Poseidoniia;o__MGIII;f__CG-Epi1;g__CG-Epi1;s__	N/A	N/A	N/A	N/A	95.0	N/A	GCA_002506485.1	d__Archaea;p__Thermoplasmatota;c__Poseidoniia;o__MGIII;f__CG-Epi1;g__CG-Epi1;s__CG-Epi1 sp002506485	89.27	0.88	d__Archaea;p__Thermoplasmatota;c__Poseidoniia;o__MGIII;f__CG-Epi1;g__CG-Epi1;s__	taxonomic classification defined by topology and ANI	N/A	GCA_001875345.1, s__CG-Epi1 sp001875345, 95.0, 78.02, 0.13; GCA_001875365.1, s__CG-Epi1 sp001875365, 95.0, 77.76, 0.06; GCA_002718915.1, s__CG-Epi1 sp002718915, 95.0, 77.57, 0.16; GCA_002497685.1, s__CG-Epi1 sp002497685, 95.0, 77.4, 0.09; GCA_002724775.1, s__CG-Epi1 sp002724775, 95.0, 76.74, 0.16	57.05	11	0.9504460895325243	Genome not assigned to closest species as it falls outside its pre-defined ANI radius	OceanDNA	MAG
[truncated: 15,626 more rows]
